# Supplementary material for: Sequencing and De Novo Assembly of the Gonadal Transcriptome of the Endangered Chinese Sturgeon (Acipenser sinensis)
Source: PLoS One. 2015 Jun 1;10(6):e0127332. doi: 10.1371/journal.pone.0127332 (PMC4452307; doi:10.1371/journal.pone.0127332)
Supplement: S1 Table — Sequence Headers containing "type:complete" represent transcript sequences with complete ORFs. (TXT) [file pone.0127332.s002.txt]

Table S1 ORF prediction of transcript sequences using TransDecoder. Sequence Headers containing "type:complete" represent transcript sequences with complete ORFs.
>m.35688 g.35688  ORF g.35688 m.35688 type:internal len:80 (+) comp1000030_c0_seq1:2-244(+)
TTTCGTCTTAAAATATCATGTACAGCCAACCAAGGAGCGTCCAACTCTGTGCTGCACAGC
AAGGACCGAGCCCGCCTCAACTTTTTGGATCTCCCGTTGCTTTTTCATGTTTATTTTCTC
CTTTTCCAAACCAGTTATTTCTGGTTGATTATAAATATATACAAGAGAGTTACTGTTCAA
GGTTGTGTGTGTGTGTTTATAGTGCTTGCTGGGTCAATTATTTCCCCAGAGGGAAGGAAA
>m.35686 g.35686  ORF g.35686 m.35686 type:5prime_partial len:60 (+) comp1000378_c0_seq1:2-181(+)
CTGGTTAGCGGTGGGAATAGCAGACGCAGGAGTCAGAAGATTGCACTGCTTTTTCTGCAC
ACTTTTTTATTAACAAATATAACAAACAAAACAGTTAAACAAAACCTCAAAAATAAAGCA
GCCCTGAAGCTAAAGCTGCCTGGGTGCAGGGACAGCGATCACACCCTGCTGCTTCCTTAA
>m.35683 g.35683  ORF g.35683 m.35683 type:5prime_partial len:200 (+) comp1000464_c0_seq1:2-601(+)
ACAAGGTCATCACAAGAAGCAATCAAAAGTAAAGAAAAAACAGTCCCTCCCGGTTTACTC
CCTCAGCAAGAAGAGCCAAAGATGAAGCAGTTCTATCTTGCTTTGTTAGGTCTTTTCTTA
ATAACTCTGTTCTTCGGAAACATCAAAACAACTGAAGGGTCCTTGCGAGATCCTTTCAGA
GTCTTGGAGCAAATCCCATTAGGTCTTGATAGGGATCAGAGCATGGCTCTGTCACCAGCG
AGAGTGGACTGGAAAGAAACACAAGAAGAGCATGTGATCAGGCTCGATGTTCCTGGGATG
AAGAAGGATGAGATAAAGATAGAAGTGGAGGAGAATAGAGTTGTGCGAATAAGTGGCGAG
AGGAAAAAAGAGGAAGAGAAAGAAAGAGATCAGTGGCATAGAGTGGAGAGGTCTTACGGA
AAGTTCTGGAGACAGTTTAGAATGCCTGATAACGTGGATTTGGACACTATTAAGGCCAAG
CTTGAGAACGGTGTGCTCACCGTTACCATAAACAAGTTTTCAACCGACAAAGTCAAGGGT
CCAAGAGTTGTTGACATTGAGTTCGAAGAGGACCAAACTGGCAAATTTAGTTCTGGTTAG
>m.35692 g.35692  ORF g.35692 m.35692 type:internal len:88 (-) comp1000613_c0_seq1:1-264(-)
TTGCCTCAATACATACCAATAACACACATTCAGAACACTTTTCTCTCCACCGTGGGACCA
GGCAGGGGTGCCCTCTCTCTACACTTTCACTTACCATCGCAATTGAACCTACAGAGTGTA
GTCAGAGAGGGGCGGACGCAGAAGGTCTCGTTGCATGCTGATGACCTTCTTTTGTACATT
TCTGATCCTGTTTCCTCCCCTCCCACAAGCACTTTCAACCCTAGAATTATTTGGGGTGCT
GAACAGATAAATGTTTTGTATTTG
>m.35702 g.35702  ORF g.35702 m.35702 type:internal len:139 (-) comp1000646_c0_seq1:2-418(-)
CAGGAGTTGATTATGGCAGGAAGTGGAGAGGAGTCAAAGAAGATGAAGCTCTATTCATAT
TGGAGGAGTTCATGTGCATTTCGTGTTCGAATAGCACTCAATTTGAAAGGATTGGAATAT
GAGTATAAAGCTGTTGACTTGCTTAAAGGAGAACAGACGGACCCTGAATACTTGAAGCTG
AATCCCCTTGGATACGTGCCCACGCTGGTTGATGGAGATGCAGTAATTGCCGACTCTTTT
GCTATCATAATGTATCTGGAAGAGAAGTATCCCCTGCAAGCATTGTTGCCGCAGGATTGT
CAGAAAAGAGCAATCAACTATCAGGCAGCAAACATCGTTTCGGCAAACATTCAGCCTCTA
CAGAATCTTGTTATACTTAAGTACATCCAGGAAAAAGTTGGCCCTAATGAGACAACC
>m.35697 g.35697  ORF g.35697 m.35697 type:5prime_partial len:169 (-) comp1001035_c0_seq1:61-567(-)
GGAAGTTCAAACAGGGGGAGAAGAAAAGGAGAACTGACAGCAAATGCCTTGAGAGAGGAA
GAAGATGAACTTACCTGGATAAAAGCAAAAGAAAAGATTGACAAGTTCTTTGGATCTCAA
CTGGTTGGAAGTGCTGGAGTCAGAGCACTGAAATCTGATGGAGATTTTCAGAGAAGAACA
TGCAGGGCAATGGAAAGTGAAATCTTGAATCCACCCTCCAACACAAGACAGAATGCTGTG
TTTCTACACAAGGCACAGGTGTCTGTGAGGCCTGTTACAATTCCACTGCCCAACGAAACA
AGTCAAAATTGCTTTAGCAGTTCTGATGCTCTGCCTCATCTTAACCTCAGCTACAAATAC
ATCTGTGAAGCCAATGGAAGAGACTCCAGACACAGTGTTCATCAACATGACTGTGCTAAT
CAACAGAAACCTCTTCTTCAGCCTGGCCAAGACAATTATTTGAGTGCTCTTCTCTCCTGC
AATGCTTCTGATGTCATGACTAAATAA
>m.35704 g.35704  ORF g.35704 m.35704 type:5prime_partial len:59 (-) comp1001698_c0_seq1:126-302(-)
GAAATGCAGACCTCCACAGCGTACAAGAAGACACAGGAGACTCTAAGCACTGCCGGACAA
AAGGCCTCAGCAGCTTTTAGTAATGTAGGCACTGCAATCAGCAGGAAGTTTGGTGATATG
AGGTACATAAAATTCAAGCATTCAACACTCTGTTGTGAACAAATGAAACCACAGTAA
>m.318960 g.318960  ORF g.318960 m.318960 type:internal len:68 (+) comp100206_c0_seq1:3-209(+)
GCCAAAACCCTCACAGAGCCCGTCAAGACCAACTCCAGCTGTGGGACGAATGGAGTGGGA
AAGTTTGGAGATTCGTCATCAGAGAACCGATCCATTTTCCTGAACAACACAGAGAGTTCG
GACAAATCACCGAAGCGGGAGAAGGAAGGAGAGGAGAACGGAGGTGCACAGAAAGACGAC
AGCAGTCAGAAGAAGGATGGTGCGG
>m.453979 g.453979  ORF g.453979 m.453979 type:5prime_partial len:82 (-) comp1002257_c0_seq1:74-319(-)
GCATATCTTATCAATGCTGATCCTTTGGGACTGGAGTTGGTTTGCAAGTGCGTCAAGACA
GTTTCAGACTTTATCCATCCAAAACAAATCGCTAACCTAAACATAACACCAGAAGGACCA
CACTGCAGTAACATGGAAGTAATTGCCACTTTAAAAAATGGGAATGAGATTTGTTTAAAT
CCTGAAACCAAATGGGTGAAGATAGTTATTAGTAGACTTTTGCACAGTGCCAAAGAGAAA
CAATGA
>m.453966 g.453966  ORF g.453966 m.453966 type:internal len:125 (+) comp1002273_c0_seq1:2-379(+)
GCGCCCCCAATGACAACAGGAAAGGCCGTGGTCAAAAACTCTGAGGGCAAGCGGACTAAG
CTGTCCCCGGCCCAGATTGCAGCGGCCCCTTATCCACCACAGAGCAGCAGCACTTTATCC
CAGAGCCACGGGCAGATACAGTACCACACAGGCCACTCCAAACCCCCTGAAGCTCCCACA
GTACCGGTACCTCCTAATGTTACCGTGGCTGCTTCCGTTATCCCCATTGCAGGGGGCCGT
GGATTGGCTTTGCCCTCGCAGTCTAACCTGCCCTCCATTCAGAGCATCATCTACCAGATT
AACCAGCACTGCCAGGCCCAGGCTCTGCAGCAGGTATGCCAGGGGGTGGTGGTGGCGGCA
ACAACCGCCAACCCCAG
>m.453972 g.453972  ORF g.453972 m.453972 type:3prime_partial len:55 (+) comp1002606_c0_seq1:49-216(+)
ATGGCTGAGAATGACGTTGAGAACGAGCTGCTGGATTATGAGGAGGATGAGGAGCCTCAG
GGAGCCCCAGAAAGCGCCGCTCCAGTGGGCAAGAAGGAGGTGAAGGGCTCGTACGTCTCC
ATCCACAGCTCCGGCTTCAGAGACTTTCTGCTCAAGCCAGAGCTG
>m.453961 g.453961  ORF g.453961 m.453961 type:5prime_partial len:53 (+) comp1003045_c0_seq1:3-161(+)
GGGGGGGGGGGGGGGGGGGATGTGTGTGGGCAGCAGACTCTGACACATGAACAGAGAGGA
GGATGCGTTAGCAGCAGAAACATTTACAGCAGGAAAGAAAGAGAGGAACAAAACAAAAAC
AGGATGTCTTTTACCCTGAATCACATCTTCCTGGCTTGA
>m.318969 g.318969  ORF g.318969 m.318969 type:internal len:81 (+) comp100318_c0_seq1:1-246(+)
GTCAAAACTAAGTCTGGGACAGTGGAAGGTCTTGCTAGTGACAAGGCACAGATATTCTAT
GGAATCCCATACGCTGCTCCACCGATTAAGGCTGGCAGATGGAAGGCACCAGGCTCCCCG
ACACCATGGAAGGGAGTATACAATGCTACCTACCCCAGAGCAGCATGCATGCAGTCCTGT
CGAGAGCCATTCGGGGCTCCAGCAGAAAACAGGAATTGCCCTGTAAAGCTCAGTGAGGAC
TGTCT
>m.453977 g.453977  ORF g.453977 m.453977 type:internal len:101 (+) comp1003296_c0_seq1:1-306(+)
AACCAAATGACACTATGTTTGCTTGTCCAGTATATTATTCTAATGCAGACTGTGCTGTCA
TCGATTACAGAACAGCTTCTCTGCAGAGCTGGGGTGATAAACTGTGCTCTGTGCCAGTCA
GAAGGGTTTGTGAAACTATCTCAGCGATCCCCGCTGGTGATCACTAGACCCCAAACAGGA
CTGAAACACCCTGATTCTGAATATCAAACCTACAGTGCAGCCCCCGCCAGGGCTATCAAT
ACACAATCAGAGCTACAGGATCAGAGTCATGAAAGAGAAAGAAAGCAGATGACCATGACC
TTCAT
>m.453962 g.453962  ORF g.453962 m.453962 type:complete len:59 (+) comp1003892_c0_seq1:21-197(+)
ATGATGTTACATGTTCAGGAAGAGAGACTTCGATTTTTGATTGTCGATTTCCAGGATGGG
AAAAAACTAACTGCAAACATAATGAGGATGCTGGTGTGTCTTGCTCAGCCTAGTCAACAA
TTAAATGACATGAAACTCTTTGTACACAATTACCAGCATCAGGTCTGTGAAGTCTGA
>m.468164 g.468164  ORF g.468164 m.468164 type:3prime_partial len:313 (-) comp1004674_c0_seq1:1-939(-)
ATGGAGGTTGATAAAGATCGATCTGGGAGCCCTCTGCCCAACGGCAGCCATCAAACCAAA
CGTGGACGAGGCCGGCCACGGGGATCACTCAACAGGAAGTTCACCACCGAGAAAGCCTCC
TCACACAATGCCAGGCCATCCAAAAAGGTAGACTTCTTTTGTCCTGACATTGTCATAAAG
GCCAAGGTGAAGAAACGCGGTCGACCAAAGAAGCTGAGGACACCCGGCAGACCTAGAAAG
ATCCCACTAACACCCGAGGAAGAGTCAGAGAGACTTCAGAGGTTGAGTGTGCAGCGCAAG
CGGAAACTGTCCAAGCCCCTTGGAAGACCTCGCATTCATCCCATCAGAGAAGGGTCTAAG
GTGAAGAGGGGGAGAGGAAGACCTCCCAAGTCAGGTGGGAAATCTCAAAGCGGCGGAGCC
AAACAAGCCAGCAGCCTTGATGTCGCTAACGGACCTCCGCGAAAAAGAGGCAGACCATCC
GGTGCCTTGAAGAAAAAGAGGGGTCGGCCTGCAGGTTCCACTAAGATTGCCAGAGCCACC
GATGGCTCTGCAAAAAAGAGAGGTCGCCCTCCAGGTTCTCTAAACAAAGTGAAGAAGCTT
CAGCAAACTGATGGATCTCCCCGAAAAAGAGGCCGTCCCCCAGGCACAGGGGCTGGTCCC
AAACCCAAGATTGTTCGACAGAACCCTGATGGGACTCCTCGCAAGAGAGGACGACCTCCT
GGTACAGGCAGAAAGATCAAGGTTGTTGTGGTGAAGAAAGTCGTAGAGGGAGGCCGCAAG
AGGGGCCGTCCGCCAAGTACCGGAAAAGTCCAGGCGAAAAAAGCAGCGAGCGCCGATGGA
GCTCCTCGTCGTAAGAGAGGACGTCCAAGCAAAGTCAGACAGGAGGGGATGCTAGACAAA
ACGGCCTCAGGGGAAGACGACGATGACACCGATGCTCCC
>m.468156 g.468156  ORF g.468156 m.468156 type:internal len:66 (+) comp1005022_c0_seq1:2-202(+)
AGAAGCCACAAGCCGGACAGCAGTTCTAGGAATTTGCTGCCACAGGCCCGGGGCCCCTTT
TCAGGGAGCCATCTAGAATTGGCGTCAATGCACCACAGACATCTGGGTGCTTGCTACCAT
TCAGCATGGCTACTGACTGCAGTTCAAGCAGGGTCCCCCTCCCTTTGGTTTGTGATTGCA
GCATCAGTCACAGACCCACA
>m.468160 g.468160  ORF g.468160 m.468160 type:internal len:97 (+) comp1005353_c0_seq1:2-295(+)
GGAGAGGGGGGCGGGACCAAGACCAAAAACAAGAAGAACAAAAAGAAGGATTCTGTGAAG
GTCTACCCTGTGCCTGTCAATGGCAGCAAACAGAGCTGCTCGTCGAGCCTCGCTCCTGAA
CTCTCTGATCTCGTTGTGTTGTGTCGCAGTGTGCGTTTCCATGGCTTCGACCACGCCTCC
CAGCAGCCGGCCAATGAGATGTCATCGTTCTCTGAGGGCAAAGCACGGCGCCTCATCCGA
GACTCGGGAAACTCGTTTGTTCGTCACAACGCTCGGCAGCTGAGCCGGATCTA
>m.468168 g.468168  ORF g.468168 m.468168 type:internal len:88 (-) comp1005988_c0_seq1:2-265(-)
TGGACATGTGGAGTGGATGAAGTGTGTCAGTTCAACTTGGATCAACCACTAATCAAACGA
GAATCTCACAGTGGGCTGCTGTTTGTGAATTTCGATCCTAAGCTTGTAGGTGTCCTCCGA
GAAGTCAAATATCTTCATATGCTGAACGTGACAAGTATTCCCGAAGCAGCCCTGACCATA
TCTGAACAGAGAGACATGTTGGTTAAGTACATTGGAAATCTTGAACTTCTGGTAAAATGG
TATAACAAAGTTAAGCAGACTGTC
>m.160247 g.160247  ORF g.160247 m.160247 type:internal len:86 (-) comp1007359_c0_seq1:3-260(-)
GAAATACAACGACTGTATGAGAAAGCAAAGTTGGAACTTGAAGAGAAAGATAAGAACCTG
AGTAAATGCAGAGATGAATTGACCAGGGTCACTGGGCAGTTTGACCAAACTACTTCCAAG
TGTACACTGGTTGAACAGAAGCTGAAACAGGTAACCGAAGAGCTTAGCTGTCAAAGACAT
AATGCAGAAAATTCACGGCTTGCATTGGAACAGAAATGGAAGGACCAGGAAAATGGTTAC
CAGAAGGAACTTGCACAT
>m.318968 g.318968  ORF g.318968 m.318968 type:5prime_partial len:65 (-) comp100736_c0_seq1:35-229(-)
AATATTCATATTTTGCCAACACAAACAAAATACTTTCAAATCAAGTATTCCAAAAAGTAT
CGATTGGTCCCTGGGCTTTCTTACACAGTTACAGTCCAATTTTGCCCTGATGAATGGCGA
TACTTTTATGACAGTATCCGTGTCCACTGTAAGCAAGACCCATGTTATCCCTCTGAGCTG
CAGCTGTCCGATTGA
>m.318978 g.318978  ORF g.318978 m.318978 type:internal len:163 (+) comp100759_c0_seq1:2-493(+)
GCAGTGAATGAGGTTGAGGTTGTCTCTGCTCAAGGGGTAGTTGAGGGAAACATTGAAGCA
GCTTCAACAAAACTTAGTGTTGCGCTTGAGGAAGTAACTGAGAATGTAAAAGAAGAAACC
GAAATAATCCAGGCAACCCAAGTAACAGAAGCAGAAATCATTGAAAAACAGAGCAGTGTT
ATTGTGCAAGAGATCATTCAAAATGTTGTAGAAAACTTTGCTGAGGCACACGGCGAGCAA
AATGTGTCTGAGAAGACTACTGAGGAGAGCTGTATCACATCAGCAGAAGTCAAAGTTAAT
GAAATCTCAGTGGAAACAACTGAGGAAGGATCAAGTACAGACAAGCTAGCAGCATCCGAC
AATGTCTGCAAAGATGTTGAAGAAACTCGCATTGTCACAGAGAAACCCCCTAAAATAGTC
AATGAAGCCATTCAGATTGCAGAAACAGTGCCGGTCTCAATCACAGATGAAATCCAAGCG
CAGAATGAGG
>m.448592 g.448592  ORF g.448592 m.448592 type:5prime_partial len:54 (+) comp1008713_c0_seq1:2-163(+)
TTCTCTGACCTCATGCAATTGCAGTGCCTTGACGCCCGCACATTCCCACCTGGACTGCAG
CGGCCAGATGTCTTTGATTTTGCACTTGGGCATGAATGGGAAACGGAAAGCCTCGATTCT
CCTCGCTCTTCACTCGCAGACCCCGGCGTCACGGAGCATTGA
>m.448596 g.448596  ORF g.448596 m.448596 type:internal len:87 (+) comp1008930_c0_seq1:3-266(+)
TCTAAAGAAGAGATTGAGAAGATGGTACAGGAGGCAGAGAAGTATAAAGCAGAGGATGAG
GAACACAAGAAGAAGGTGGACGCGAAGAATGCTTTGGAGAACTATGCATACAACATGAGG
AACACGATCAAGGACGAGAAGATTGCGTCTAAGCTGGATGCAGCTGACAAGAAGAAGATC
GAGGATGCGATCGACCAGGCTATTGAATGGTTGGAGGGTAATCAGCTGGCGGAAGCGGAT
GAGTTTGAGGATAAGATGAAG
>m.448598 g.448598  ORF g.448598 m.448598 type:internal len:88 (+) comp1009165_c0_seq1:1-267(+)
CATTATAACCCCATCATGCAGCAGCCTGCCTTGTTAGCTGGCCATGTGACACTGCCATCT
GCCCAACCTTTGAATGTGGGTGTCGCCCATGTGATGAGGCAACAGCCAGCAACCAGCAGC
TCCTCTTCCAAAAAGAACAAACAGCATCAGATGTCGTCAAGGAACGTGTCGGCCTACGAG
GTGTCGTCCACGCAGGCAGCGAGCTCCCCGCAGCGCTCGAAGCGAGTGAAGGAGAACACG
CCCCCTCGGTGTGCCCTGGTGCAG
>m.448594 g.448594  ORF g.448594 m.448594 type:5prime_partial len:59 (+) comp1009238_c0_seq1:3-179(+)
TTATTATTCAGTAAACAGTATTTAGAAAAGGTTAAAATACACTTAAAAACATTGACTCCA
AGTCTTCAAACAAAGGAAAAAGACTTTGATGCAATGTTTGTCACTGAATTGAATTCTGTT
TCTTTTAGTGTTTCTAAAGTTAGCACTATTGGTGAAACTGTGTGTTTACATATTTAA
>m.318962 g.318962  ORF g.318962 m.318962 type:internal len:78 (+) comp100969_c0_seq1:2-238(+)
CTCATGAACGGAGATACCTCTGTGAACAGGAAACAGGTGGAGAATGTGTCAAAAAAGAAA
CTCGACTCCCTGATGAAGGAGTCAAAAATCCGGGACTGCGAGGACCCAGACAGCTTCGTC
ATCGCCACCCTGCCATCCTCAGGAAAGCCTACCGAGAAGGCGGGCCTGAAAAAGCACAGA
AGTAGTCCTGCTGCCGGGGACAAACACTTGGATAAAGGTGAGGATGGAGTGGAG
>m.448588 g.448588  ORF g.448588 m.448588 type:3prime_partial len:96 (-) comp1009963_c0_seq1:3-290(-)
ATGGCACCTAGTGTCAATAACAACTGCACGTTTTGCTGTTCAGGTTACAGAGTTTTCCTG
GGATCCTATCAGCTGTGGGTAGTGGTAGCTGTGATCGGCTGTCTTCTAATCCTGTCTCTG
TGTTTGAACATCTTGTGCTGTCTCTCCCAGTACACCACAGGGGGCGGCAACACATTCCTA
CCTCGGTTTCGTAGAAGTTTCAGTCTGAAGCTGAAGGACATGGAAGAGAACCCCATCTAC
GGCAACATCAACTTCACACAGGGCCGGACTGAATTCCCTGTGAACAGC
>m.115362 g.115362  ORF g.115362 m.115362 type:5prime_partial len:97 (+) comp1010649_c0_seq1:3-293(+)
AAGATTGGAGGTCTCAGGGTTCTCAACTCATACTGGCTCAATGAGGATTCAACTTACAAG
TACTTTGAGGTAATCATGGTTGATGTAGCTCACAACGCCATTCGCAACGACCCGAGAATC
AACTGGCTTTGCAACCCTGTTCACAAGCACAGAGAGCTTCGCGGTCTCACTTCTGCTGGC
AAGAAGTACAGGGGCTTGCGTGGAAAGGGACACTTGCACCACAAGGCTCGGCCTTCCCGC
AGAGCAACCTGGAAGAGAAACAACACACTCTCCCTCAAGCGTTACCGTTAG
>m.115348 g.115348  ORF g.115348 m.115348 type:internal len:125 (+) comp1010664_c0_seq1:2-379(+)
ATCTGTGCTCAGATCATCCCTTTCCTGTCCCAAGAGCACCAGCAGCAGGTGGCCCAGGCA
GTGGAGAGAGCCAAGCAGGTGACCATGGCCGAGCTCAACGCCATCATCGGGCAGCAGCTC
CAGCACCTGTCCCATCATGCCCCTGGGATCCCGTTGACCCCTCACCCCTCCGGTCTGGCC
GCACTGGGGGGCGGCTCGGGGCTGCTGGCGCTGTCAGGGGTGCTGGGCATGCAAGCACAT
CTCGCTGCCAAGGAGGAGCGCGGACAGGGGGAGAGTGAGCACCACCGGGAACGGGCCCCT
AGCCGGAGCAAGTCGGTGTCATCGACGGACAGCCAGCGTGCGGAGGAGAAGCAGGGCCCC
TCAGGGGGGGAGTATGG
>m.115355 g.115355  ORF g.115355 m.115355 type:internal len:94 (+) comp1010990_c0_seq1:2-286(+)
AAGCTAGCTAATAGTGTTGAAAAAAGCTACATGGGTGTTATTGATCTCATCGAGGAGATT
CTTGAAGTCACCAAAACTGCAAAGTCCTCCTATACAGAAAGCCTGAAAGAAACAGAGCGA
GCCATCGAGGAAGCCAGAATCAGAAAGAAGTCTGCAGAGCAGGCAAAGGAACTGGCACAA
AAGCATTTCAAAGAGATGCAGGAACAAATTAAAGAAAACAAGGAAGCCTACAAAGAAGCA
ATGTCTTCTTTACCAGGTGGATGGGCTATGATTGGAGTTGCA
>m.115358 g.115358  ORF g.115358 m.115358 type:internal len:81 (-) comp1011632_c0_seq1:1-243(-)
ACTTACACAGCTAACCTGGCTGCTGTGATGGTGGGGGGGAAAATCTATGAGGAGCTCTCT
GGAATACATGATCCTAAGCTTCACCACCCTTCCCAGGGTTTTCGCTTTGGGACTGTCCGG
GAAAGCAGTGCAGAGGATTATGTTAAGAAAAGCTTTCCAGAAATGCATGAGTACATGAGA
AGATACAATGTGCCAGCTACACCGGATGGAGTGGAACACTTAAAGGATGATCCACAGAAG
CTA
>m.115353 g.115353  ORF g.115353 m.115353 type:internal len:84 (-) comp1011648_c0_seq1:2-253(-)
AGGACATACCTTTGGGCCAGCCGTGGAGGGGATCTTACAGAGATCCCACCTGGAATGCGA
GGCGTCCCGGCAGGTGGCCGCGTTGCCCCCTCCCTGCGTTTCTGCGTGGGGCAGGTCGAA
CCACTGGCGAGCTCCTCAGACGCGGACTGTCACCAGGCTGGCAGCCTCAGACCCCCTTTT
CGGCGGCGTGCTTGCACCTCAGACTCCTGGGTGCTCGCCACCATGTTTATTTATCCGTTT
GGCCCTCGTGCC
>m.318986 g.318986  ORF g.318986 m.318986 type:internal len:70 (+) comp101504_c0_seq1:3-215(+)
GATGGTGAAAAGTTGGGTTATGAGACAGAGGCGTTTGCTATATATGATGTTATGAGATAT
GTCAAGCCACCTATATTTACTCTCTGTGTTGGGAATGCATGGGGAGAAGCTGCCTTGCTT
TTGGCAGCTGGTGCAAAAGGAAATCGTGCTGCATTGCCCTCATCTACAATTATGATTAAG
CAGCCAATTGCTCAGTTTCAGGGTCAAGCGA
>m.133248 g.133248  ORF g.133248 m.133248 type:internal len:111 (-) comp1016131_c0_seq1:3-335(-)
GCTTTAACCATTGGATTTGGACAGGTCAAGAACATTCTGGGACTTCATGACATTCCTCAG
CAGTTTTTCCTGCAGTTTTACTACACGTTCCGGAACATCTATGAAACCAGAGTGGGCGAT
CTCATCCTTGGGTTAACCTCCGTTGCCATTCTGGTGGTGCTGAAGGTCATGAAAGACAGC
TTGGCTCCGACTGATGAAGACGCTGCTGTGGTTGTCAAAGTGTGCCGCATGGTGGTTTGG
TTCTTTGCAACAGCCCGCAATGCTTTTGTCGTGGTTGCAGCAGCTCTGGTGGCGTACGCC
TGCGAGCTAAGCGGCACTAAAGTGTTCACACTA
>m.133246 g.133246  ORF g.133246 m.133246 type:5prime_partial len:232 (+) comp1017366_c0_seq1:3-698(+)
ATTGTTAAGATCACAAACACTATGGTAGTTAGCACAACAAACACTGAAGGCTCTGCTGGT
TCAAATCCCGGAGCTGGAACTCCCTCTACGGATACAAACAATCAATCTCAAGGTACCAAG
AACACTGCTTCAAGTGGAAGTACAACTACTAGCCAGACCACGGAGGTGACAGTGACAGAA
GTCGAGACTCAGACTTCCGAACAAGTTATGACATTCCTAATGAACCTAGAGAAGAAGTGT
CCACCGAAGGAGGAATACAAGCAATTTTTCGAGAAGCTAAAGAGTACCATGGCAGGTTCC
GCAAAGGTTTCTTCTCCTAAGAAAAAAGGAGGCTTGTTCTCTATGATCAAAGGTGCTGTT
GGGAAAATAGGTGATGCCATGCAATTTATTCGTTCAAGAATTGGAAACAAATCAGCAGAA
GTAAAGAAGTCAATGGAAACTTACCAAACAGAAGTGATAAAGAATATGGAAGAGCTAAAT
GCAATCTACGCTAAAATTGTAAGCCAAAATCAAAGCAAGAAAGGAGGAGCAATGACATGC
ACACCAGAACAACAAGCAGAGATTAAGACGACAATCACCAAGTGGGAACAAGTCACAACC
CAGTTCGTTGAGGTTGCTATTAAGAGTGAAACTTCGACAACTACTTCTACTTCTACTTCT
ACATCAGACTCCAGGGGAACAGCGCAGGCAAATTGA
>m.476720 g.476720  ORF g.476720 m.476720 type:complete len:110 (-) comp1020314_c0_seq1:63-392(-)
ATGTCTCAACAATCATTCAATGCTGGACAAACCAGAGGCCATGCTCAAGAGAAGGCTGAG
CAGTGGACTGAGTCTGCCAAGCAGACTGCACAGTCAGCATGTGACAAGACCGCAGATGTA
GCGCTATCAGCACGTGACAAGACTGCCAATTTGACACAATCAACACAAAGCAAGTCTGCA
GATGCATCTCATTCTACCCGAGAATCAGCTCAACATGGCCAGGAACAAACCGCTGGTTTT
CTCGGTCAGACCGGTGAATCTGTAAAGAACATGGCTCAGGGTGCTTTCGATGGTGTTAAG
AATAGCCTTGGCATGAACGAGAAGAAATGA
>m.476723 g.476723  ORF g.476723 m.476723 type:internal len:71 (+) comp1020325_c0_seq1:2-217(+)
TTCAACCAGCTGGAGGATGAGTTTAATTCCCATCAGCACGAGATGCAGTGGCTAATGGAT
AAAGCCAAGCAGTTGGCCCAGAAGGACACTGAATTAGCAGCTGAGGCCGACAATGAGATA
GGTCTGCTGGAGGTCACCTGGGAGGACACCAAGACACTCATCAGTGAAAACCAAGAGAAC
TGCTGTGTGCTTGTGGATCTCATGAGGGAATATCA
>m.453776 g.453776  ORF g.453776 m.453776 type:internal len:125 (-) comp102049_c0_seq1:2-376(-)
GTCTACTTTTTTGGATACAAGGCCACTAACCCATTTGAGGAGGAAGAGGATGATGAAGAC
GATGATGAGTCTGATGAGGACATCCCCCTCACTCTTGCAAATAATGGAAAACCCGAGGCT
GGGAAAACTAATGCTGGAAAGGATTCTACTTCAGGAAAGCAGGTGAAGATTGTGGAACCT
AGCAAAGACGGTGAAGATGACAGCTCTGATGACGATGAAGATGATTCTGATGGGGGCGAG
GATGAGGATGACTCTGATGACAGTGATGAGAGTGAGGAGGAGACGCCGAAGAAGGCTGAG
CCCTCAAAAAAGAGGAAGGCAGATTCTGCTACAAAAACACCTGTCACTGATAAAAAGGCA
AAGTTGACCACTCCT
>m.453771 g.453771  ORF g.453771 m.453771 type:internal len:69 (+) comp102068_c0_seq1:1-210(+)
AGGTACTGCTGTACGTACGCGGAGGCGCGCCTCGATCAGAGCACCTGCGACACCGGTACC
GAGTCCGAAAGCACAGACGACATGAGAAAAGTGACTGAAAGTGTACCAACATATCTCCCC
TTTGTGATTGTGGTGAGTGCGTTCCTGTCGTTTGTGCTGGTCGGTGCGATTGTATCTGTC
TGCTGCTGCCAGTGTGTGAAGCCCAAAG
>m.317296 g.317296  ORF g.317296 m.317296 type:internal len:94 (+) comp1023036_c0_seq1:1-285(+)
AGAGAGGGAGAGAGGGAGAGAGGGGGAGGCGAGTCGGAGAGGGAAATGGCGAGTCGCAAA
AGTGGCCTGAACTCACCGTGGTCCGGAAACGAGCGCGTCCGGATCGGCGAGCGCTTTCAG
GCCAGTCTGGCTGGGATAGTCGAGCTGGAACTGCTGAAGTCGAAGCACTGGGAGAGAGTG
GAGGCGGCGCTGGGACGAACTGGGAACCAGTACGGAACAGAAGGAGAGTGCGGGGCTGGA
GAGTGCGGGGCTGGAGGGCAAAACGATGAGCAGCTCCGGTCTCG
>m.317304 g.317304  ORF g.317304 m.317304 type:5prime_partial len:123 (+) comp1023306_c0_seq1:1-369(+)
GCTGGTGTTAATCTCACAACTCCAGCAATCCTCTCCAAATCATCCGATTTCCCGAAAATC
CATCCCTTCAACTTCCCAACACTAAACAATCCATGGAAGAACAAGAACAGAAAGATGTAC
GTAGCACCATTATCAGCAACACCGGATAACAAGCTATCTGATTTAGTCGCGGAGAGTGTC
AAAGAAGCAGAACAAGCGTGTGCTGACGATCCGGTGAGCGGTGAATGTGCAGCAGCATGG
GATGTGGTGGAAGAGGCAAGTGCAGCAGCAAGTCATGCAAGGGATAGGAAGAAGGAATCA
TCTGATCCATTGGAGAATTACTGCAAGGATAATCCGGAAACTGATGAATGTCGTACTTAT
GATAATTGA
>m.317301 g.317301  ORF g.317301 m.317301 type:5prime_partial len:122 (+) comp1023649_c0_seq1:2-367(+)
AAGAAGCTGGTCAAGAAACTGGCAAAGAAGTACCATGCCTTTTTGGCTTCTGAAGCTGTC
ATTAAGCAGATCCCTCGTCTTTTGGGCCCTGGTCTCAACAAGGCTGGTAAATTTCCTACC
CTTGTCACCCACCAAGAGTCTTTGGAGTCAAAAGTAAACGAGACAAAGGCCATGGTCAAG
TTCCAGCTCAAAAAGGTGCTTTGCATGGGAGTTGCTGTGGGCAATGTCTCCATGGAGGAG
AAGCAGATCTTCCAAAACGTGCAGATGAGCGTTAACTTCCTTGTTTCACTGCTGAAGAAG
AACTGGCAAAATGTAAGGTGCTTGTACCTGAAGACTACCATGGGCAAGCCTCAACGCGTC
TTTTAG
>m.318627 g.318627  ORF g.318627 m.318627 type:5prime_partial len:128 (+) comp1025735_c0_seq1:2-385(+)
GCTGACCGCAAATATGAAGAGGTGGCTCGTAAGCTGGTGATCGTTGAGGGAGAGTTGGAG
CGTACAGAGGAGAGAGCAGAGCTTGCAGAGAGCCATGTCAAGCAGATGGAGGAGGAGCTG
AGAGCTCTTGACCAGACACTGAAGACTCTTCAGGCCTCAGAGGAGAAGTATTCCCAGAAG
GAGGACAAGTATGAGGAAGAAATCAAGATCCTCACTGATAAGCTGAAGGAGGCTGAGACC
CGTGCAGAGTTTGCTGAGAGGTCTGTGGCCAAACTGGAGAAAACCATTGATGATTTGGAA
GAGAAACTGAGAGATGCTAAAGAGGAGAACATCAAGATCCATGCTACTTTGGACCAGACC
CTGAGCGAGCTCAATAGTTTCTAA
>m.454002 g.454002  ORF g.454002 m.454002 type:5prime_partial len:230 (+) comp1027542_c0_seq1:2-691(+)
TGGGCCAAGAGTTCTGGTGTAAAGCAATTTCTATTTATCAGCAGTGCTGGGATTTACAAG
CCAACTGAAGAGCCTCCTCATGTTGAAGGGGAAGCAGTCAAAGCTGATGCTGGCCATGTT
GGAGTTGAGAAATATACGTCAGAAATCTTCGAAAATTGGGCGGTATTCCGTCCACAATAC
ATGATTGGTTCTGGCAACAACAAGGATTGCGAGGAATGGTTCTTTGATCGTATAGTTCGG
GGAAGGCCCGTCCCAATTCCTGGATCTGGGATGCAACTAACTAACATTGCTCATGTCCGG
GATTTATCGTCCATGCTCACTTTGGCTGTTGAAAATCCAGCTGCTGCAAGTGGTAACATC
TTTAATTGTGTTAGCGATCGTGCTGTGACGTTGAATGGAATGGCAAAACTGTGTGCTCAA
GCTGCAGGGCTCCCTGTTGAGATAGTAAATTATGATCCTAAAGCAGTTGGAGTTGATGCA
AAGAAAGCATTTCCTTTCCGCAACATGCATTTCTATGCTGAGCCACGAGCTGCGAAGGAG
ATTCTAGGGTGGAGGGGGACGACGAACCTTCCAGAAGACTTGAAGGAGCGATTCGATGAA
TATGTCAAGATTGGAAGAGACAAGAAAGAGATAAAATTTGAGCTTGATGATAAGATCCTT
GAGTCCTTAAAAGTACCAGTAGCTGTTTGA
>m.453760 g.453760  ORF g.453760 m.453760 type:internal len:68 (-) comp102818_c0_seq1:1-204(-)
GTGGTGGAGATGAGAATCAACACCAAAGGCGTCGGAGGAAAACTGCCCAACTTTGGATTT
GTAGTGTTTGATGATTCAGATCCGGTGCAGAGGATTCTGGGAGCAAAGCCCATCATGTTT
CGAGGTGAAGTGCGTCTGAATGTGGAGGAGAAGAAGACCAGAGCGGTCCGTGAGCGTGAG
ACCAGAGGGCCGCCAGACGCCCGC
>m.447501 g.447501  ORF g.447501 m.447501 type:internal len:81 (+) comp1028247_c0_seq1:3-248(+)
AAGGTGTTCCGGATGGACAAGAAGGCGGTGCAGAGGATCAAGGCTCGGGACATCGTGCCC
GGGGACATCGTGGAGGTGGCAGTTGGTGATAAGGTCCCAGCTGACATTAGGATTACCAGC
ATCAAATCAACAACACTTCGGGTGGACCAGTCCATTCTCACAGGTGAATCAGTGTCTGTA
ATTAAACACACAGACCCAGTGCCTGACCCCAGAGCTGTCAACCAGGACAAGAAAAACATG
CTT
>m.447498 g.447498  ORF g.447498 m.447498 type:complete len:64 (+) comp1029351_c0_seq1:2-193(+)
ATGGAGACAAAAGACACCAAGTACGCCAGGATTCTGACTTTCCTCCAGTCAAAGTCATGT
TTTGTCATGGAACCGGTGTTTGGCCCACTAGGCGCCTTGCCCGACCCGTCAGAGTTCTTG
TGCCAGCTTCACTCCACAACGGACTTCCAAAGTCACAACCCGAATGACTCTGTTTTTCAG
CAAGGACTCTGA
>m.447503 g.447503  ORF g.447503 m.447503 type:3prime_partial len:71 (-) comp1029442_c0_seq1:3-215(-)
ATGGGTAAGGAGAAGATTCACATCAGCATTGTGGTCATTGGCCACGTTGACTCTGGAAAG
TCAACTACCACTGGTCACTTGATCTATAAGCTTGGCGGTATTGACAAGCGTGTTATTGAG
AGGTTTGAGAAGGAAGCTGCTGAGATGAACAAGAGATCATTCAAGTATGCCTGGGTGCTT
GACAAGCTTAAGGCTGAACGTGAGCGTGGTATC
>m.159645 g.159645  ORF g.159645 m.159645 type:internal len:69 (-) comp1031112_c0_seq1:1-207(-)
CCTGCTCTCACCCCTACCCCTACTCTCACCCCTACCCATATCCTCGCACCCACCCTTGCC
ACAACCTTCACCCCTTCTCCCACACCAACCCTGCTCCCTGGCGCTGCCATCGACACCCCC
AAGACTAATGGGCACGTGCTCCTGGGGAACGGGCCCTTCTCCCTGGCAGGAGAGCAGGAA
GAGGAGGAAGGAGAGGAGGAGGAGGAG
>m.453764 g.453764  ORF g.453764 m.453764 type:complete len:59 (-) comp103249_c0_seq1:15-191(-)
ATGGACCCCCCTGCCGCGCTGCCCGTCGACGTGGACAGGGGCGTGGCTCTGTTCTTCCTC
TCGCTTCTCTGCTTGTTCCTCCTCGTCACGCTGTGCCGCTGCGCTCACATGGTGGTGGAT
CCCTACAGCGCCATCCCCACCTCCACCTGGCAAGAGGAGCAGCTGAACACCAGCTAG
>m.159713 g.159713  ORF g.159713 m.159713 type:internal len:74 (+) comp1034045_c0_seq1:2-226(+)
TTTACAGTGTTTCTGCGCTCTGACGTGGAAGCCAAAGCGCTGGAGGTGTGGGGAAGCCAT
GAGGCGCTTGGCAGAGAACACAAGCTGAGGAAAGAAGTGGAAAGAGAGTATAAAGAAAAT
TTGTTTCAAAATTGGAAGCTGCTAAAGGAGTACAATGATTTTTTAGGCGACACTAAGCCT
CGTTTTGGCAAGAGATTAACCTTTTTACAAGGACCAGGAAAG
>m.453766 g.453766  ORF g.453766 m.453766 type:internal len:75 (-) comp103528_c0_seq1:3-227(-)
TATACACTGCCTTGGACAGTCAAACAGGGCCTGTGTTTTTCTATTTGCGTAATATTCTTC
TACTGGCTCACAGAGAGCTCTGGAGGGATCGGCTCCTCCAACATGCTGACATTCTGGATT
GTGAAATCCAGGCATGCAGAAAGCAAAACTTCTTTTTCCCCTTCAAGCGTTATCTGTAGC
TGTAACTATCTCCGAGTTGTGAGCACGACTCCCACGCTGCTCTGG
>m.160175 g.160175  ORF g.160175 m.160175 type:internal len:81 (-) comp1037633_c0_seq1:3-245(-)
AAATCGTCTGACACAACCAACTATGGCACCCCAATTTCTTATGCCGTGGAAAGAGGAAGC
GACAATGCCTTTTTACTGATTGACTACAATGGTTGGGTGTTGTATGTCAATGGAAAGGAG
AGGATTACTGACTGCCCTTCAGTGAACGATGGGGAATGGCATCACGTTGGTGTCTCCTGG
AACAGTATAGATGGGGACTGGAAGGTCTACATTGATGGGGAGCTCTCAGATGGAGGGAAG
GGC
>m.160172 g.160172  ORF g.160172 m.160172 type:internal len:129 (+) comp1037730_c0_seq1:1-390(+)
GACACACCTACGAGGAGTGACATCACCGCCAGTTTCCGGCACACCTGGCCACACCTCCTG
GAGTCTGGGCTGCCAGGCTCTGCTGAGGTTCTGTGTTACCTTCAGGGTTCAGTTCCCAAC
ATGGAGTCGTCGGCACACATCACAGTCAGTGGGGACAGGTCCGTTTCCTATAGCCTGAAC
ATGAGCGCGCCGGGACAGCGACGCTTCCATTTCCTCTTCAGAAACACACACAACATCCGG
AGCTTACAGGCTGCAGGATACCCAAAGACACTGGAGACTGCGTTCATGCTGCAAAACCAG
GATCCTCAAATCAAGACGACGTTGGAGGTGCAGGTTGATGGCAAGCATGTGAAAGTGTGG
GTCGGTGCGGTAGGGAGTTTGCAAAGGG
>m.453758 g.453758  ORF g.453758 m.453758 type:internal len:92 (+) comp103806_c0_seq1:2-280(+)
ATAACACCTGTAGAGGCAGGGCTGACATGGGCCATAGGGAAGAGAAGAAGGGGAGAAGGA
GGCTTCCTTGGTGCTGAGGTAATACTAAAGCAAATTGAAGAAGGTCCTAAAATCAGGCGA
GTTGGCTTTATCTCTTCAGGGCCACCCCCCAGAAGTCACAGTGAAATTCAAAATTCAAAT
GGACAAAGTATCGGGGAAATCACCAGTGGTGGTTTCAGCCCTTGTCTTAAGAAGAACATA
GCGATGGGATACGTAAAATCAGGTAACCACAAGGCAGG
>m.820 g.820  ORF g.820 m.820 type:complete len:134 (+) comp1038116_c0_seq1:39-440(+)
ATGCCTTTCAAGCGGTACGTTGAGATCGGAAGAGTCGCTCTCGTCAACTACGGCGATGAC
TATGGAAAGCTCGTCGTCATCGTCGACGTCATCGACCAGAACAGAGCCCTAGTTGATGCT
CCCGACATGGTGAGGTCCCAAATGAACTTCAAGAGACTTTCCCTCACCGACATCAAGATT
GACATCAAGAGAGTTCCTAAGAAGAAGGAACTTCTTGCGGCTATGGAAGCTGCTGATGTT
AAGAAGAAGTGGGAGAGCAGCTCTTGGGGAAGAAAATTGATTGTTCAGAAGAGAAGGGCG
TCTCTGAACGACTTCGATAGGTTCAAGCTCATGTTGGCAAAGATCAAGAAAGCCGGACTC
GTCAAGCAAGAACTTGCAAAGCTAAAAAAAGCCAGTGCTTAA
>m.814 g.814  ORF g.814 m.814 type:internal len:97 (-) comp1038297_c0_seq1:2-292(-)
TACGACTCGATAAACATCGTCCGGGACATCACATGGGAGGACATGCAGGAGATCGGCATC
ACCCAGCTTGGTCACCAGAAGAAGATGATGCTGGCGGTGAAGAAGCTGTGCGACATCCAG
AAGGCTCTAAACCAGGCGGAGGCGGGCACGAGGACCCTGCGGCGCAAGATCCCTGCAGCG
CTGGACATCGTCACCATTGAGCCCATGGAAAGCGGGGAGTGCCAGTCCCCCCACACCCCC
AAAATGCTGACATTCCAGGACAGCGAGCTAAGCGCCGAGCTGCAGAGCGCC
>m.813 g.813  ORF g.813 m.813 type:5prime_partial len:62 (+) comp1038890_c0_seq1:1-186(+)
ATACTTTGCTCTGTTTTATCAGGTGTTTGGTATCTAAATGCAGACGAGGGTAAAAACATC
AAGCTACATTTCTTGGACTTTGACTTGGAAGATATTTATGATGTTGTTGAAGTGAGAGAT
GGGAGAGGAGATGATTCTTTACTGTTAGGTAAGTACATCATTAGGAACTCTATTCACAAA
GTTTAA
>m.798 g.798  ORF g.798 m.798 type:internal len:81 (+) comp1039157_c0_seq1:2-247(+)
CTTCAGGTAGAGGGGGCTGTCTGCTACCCCGAGAAGACCCGCGGCCTCGCAGGAGCTCCA
GCTCGGTGCGGCGGAACAGTTACCAAGGGAGGCCAAGCGCGCGTGGCTGGGCAGGGAGCT
GGAGATGTCTGCCCACAGGCACCTGGACGAGTGGACGTGGAGAAGTTTGTCTTCCTGCGT
CCACGTCCACTGGTGATTGGGACTCGTCGCATTGCATGTCGCCAACTTCACCAGCACACT
ATTG
>m.805 g.805  ORF g.805 m.805 type:complete len:80 (+) comp1039195_c0_seq1:3-242(+)
ATGCAGGAACAGACAAGAGTCTTGAATGGAGTTTGTCCAAATGCTCGATGGATTTCTAAT
GCCTGGCCCCAGAGTGACTCAACAAAACAGACTCTGATTCCAATTGCCACAGAAAATAAA
AACCAAAAAAAACAGAGAAGAGAAAACGAAAGGGAAAAGCAGACATTTTTAAAAAGTTTG
TTCCACTGTATAGATTTTAAAGAAAAGCACAAGATATTTTGCATTTTTGTAAAGTTTTAG
>m.810 g.810  ORF g.810 m.810 type:internal len:102 (+) comp1039269_c0_seq1:2-310(+)
GATGAGACTGTAAGAGGGCTGAAGGGTGAAGCTGACAGATTAATGAGAGACAATGAGCTG
TTGTTGGACCGAATCCACAACCTAGAATTGAACCAAGCGGCAGCGGTGAAGATAAATCTG
GAACAAGCTCACCGAGAAAAAGAAATACTGCTTCATAAAGTAAACATATTAGAAAAGAAA
TCTACAGAGCAAAGTAATAAAAAGGTGAAAGTAGATAAAGCATGCCAGGTTGCAAGGAGT
AGTTTACTAGCAGTTAACCAAGAAGAGCAAAGAGAATATGTGGGAGCCCCTTCCCATAAG
ACAGAG
>m.801 g.801  ORF g.801 m.801 type:internal len:126 (-) comp1039447_c0_seq1:3-380(-)
GCAAGCCCTCCTGTAATGGATGACAGTCCTCATTTGGGAGATCCTTTTTCCTCTGTTCAG
ACACACTCCAGAGAAAGAGCAGTTTCCCTGTCTCTCACTGAAGCATGGTCCTCTTGTGAG
TCATCTGAGAGTCCCCGGATGCTCAAAGACTCGCTGAATAAAAGCCAAGGGCTTCATACA
AAACAGACTCTCTTCAAAACCCCCAATAAGGTTGACGGATCAAAACAGCTAGCAGACAAC
CCAGATCTGTCAGTTACAGGGAAAGGGCTAGAAAGTTTAAGAAGTGAAACAAACTCATGC
ATCAGTAACTTAAACCAGCAGTTAGGCCAATGTGAAAAGAACTACTGGATTTTAAATGGC
ACATGTGTTGAAAACAAG
>m.788 g.788  ORF g.788 m.788 type:internal len:98 (+) comp1039669_c0_seq1:2-298(+)
AAAGTGGATGATCTGTGCTCTGCTCTCAGCACACTGCGGGCTCTGTTAAAGGTAGACTTC
ACTCTGAACTGCCTGACAGAAGGATGTGCTGCCAGCTTTATTAATCTCATTTTGAACTGC
AGCAGTCTACGCTCTCTCAGTCTATCAGTGGAGGAAAGGGATAAAAGATCATTGTCTGCA
CTCCTGAGCAGTCCCGACAGGCCTCAGAAGGATGTGAGGTTGGACCATTACAGCCTAACG
GTTTCTGAAATGAATCTTCTCTGTGAAGGCCTCAGAAACAGTGGCATCATTATAA
>m.804 g.804  ORF g.804 m.804 type:5prime_partial len:53 (+) comp1039717_c0_seq1:2-160(+)
GAGGGTTATCGTCAAAGTACGTCTGGAGAGGAAAGCCCAAAGAAAAACATGAACCAGCAG
CCCTTGCAAAATCGGGCTGTGTTGTCTCTACAGGATCTGGCTGTAGCAGTCAAGGAGCCA
GATTACAATATGTTTTATACTGTATATACAGGAGATTAA
>m.823 g.823  ORF g.823 m.823 type:3prime_partial len:68 (-) comp1039811_c0_seq1:1-204(-)
ATGGTATTTCAGTTAGCCTTTTATCACAATCTAATTTGCAATACGGTTACTCACCCTAAG
GAGTTAATTATAAAACCAAACACAATTTTGACAGAGAATTTTACCTATACGTATATTGCA
ACCCAACAGCCAGAGAATCACATTTATATTGCATCAGAACCAGACTGCCACATTTATGTG
TGTGGGGAACAGTGTGGCTTGCCA
>m.267088 g.267088  ORF g.267088 m.267088 type:internal len:87 (+) comp1040592_c0_seq1:2-265(+)
AGGAGCTTCTGGCAGCAGAGACTGCATGACCTGGAACAGAACGGTGTGGCCGGCGCTGGC
ATGACCCTGGTGTTCGGCTGTCGACAGTCTGACACGGACCATCTCTACCAAGCAGAGACC
CTGCAGCTGAAACGCAAAGGAGTGCTGAAGGACGTCTACACCGCTTACTCCAGGGAACCC
GGCCAGCCCAAGGTCTATGTCCAGGATGTTCTGAGGGACAGGCTGGCAGGGGAGGTGTAC
AGGGTCCTGCACGAGGACGGG
>m.267102 g.267102  ORF g.267102 m.267102 type:5prime_partial len:55 (+) comp1040629_c0_seq1:3-167(+)
ACACAACAAAACACTGTCAATAGCAAAACAAACAACAATGGCCTGCAGATTTTTTCTCTG
CGGAAGATTGGGAGAAATCTTTGGAAGGGCAGAAAACTGCAGGTACTCTTAGAAGTGTGG
GAAGTTATGCGGTGTAGACTGAAGAAAGCAGAGGCTTTTGGCTGA
>m.267108 g.267108  ORF g.267108 m.267108 type:5prime_partial len:70 (-) comp1040727_c0_seq1:61-270(-)
CAGCCGGTGAAATTGAAGGCGGTGGTTTACGCGTTGTCGCCGTTTCAGCAGAAGATCATG
ACCGGTCTATGGAAGGATCTGCCGGAGAAGATCCACCACAAGGTCTCTGAGAATTGGATC
AGCACTATTCTCCTCCTCGCTCCCGTCATCGGAACCTACTCGTATGCTCAACACTACATG
GAAAAGGAGAAGCTGGAGCACAGGTTCTAA
>m.267086 g.267086  ORF g.267086 m.267086 type:3prime_partial len:58 (-) comp1040831_c0_seq1:3-176(-)
ATGATCAAACCTCATGCAGTATATAGATTTAGCGAGTTTGAGCTGTTGGGATACAAATAC
ACATTACCTCAAAAGCCAATGATTCAGACAGCACGCCAGAACCCAGAAGACATGCAGCTT
CCACACGTCCATCTCTGCACACTGCCAGAATGTCTCAAGAAACACAGCAAAACA
>m.267084 g.267084  ORF g.267084 m.267084 type:internal len:79 (+) comp1041290_c0_seq1:2-241(+)
AACGAGATGCGAGTGGCGGTGGAGAAGCGCATGATCTCAGACATCCAGGAGCTGCTGCAG
AGCTGTCAGGGCCTGAGCAAGACAGACAAGCAGGGGGTCACACTGCTCCACATCGCTGCA
GCGAATGGCTACATCCAGGCCGCAGAACTCCTCTTGGAGCAGGGAGCCCGGGTGGATATC
AGAGACATCGACGGGTGGCTGCCACTCCATGCTGCAGCCTGCTGGGGGCAGACCTGTG
>m.267092 g.267092  ORF g.267092 m.267092 type:5prime_partial len:71 (+) comp1041557_c0_seq1:3-215(+)
TTTTTTTTTTTTTTAATGTGTGGAAAGCACAGTGGAAAGCTTTTCAGGCTGAGAAACACA
CTACTGCTCTCTGTCCTGCTGGCTTCAAAGCTGTCTGTCTCAGTCTACCATTGCTTTCTC
ACCACAAAGCAAGTCACAACCCCACCCCCCAAGATCACAATCTCCAATAGAATGTGCCTA
TATAATAAACACCAGAGGATCTCATTCAGATAA
>m.267106 g.267106  ORF g.267106 m.267106 type:internal len:86 (-) comp1041607_c0_seq1:1-258(-)
CCCTACTACATCAACCACCAGACTCAGACTACCTGCTGGGACCACCCTAAAATGACAGAG
CTGTACCAGGCCCTTGCGGATCTGAATAACATCAAATTCTCCGCGTACAGGACTGCCATG
AAACTGCAGAGGGTGCAGAAAACACTGCGCTTGGACCTGATGACCTTGAGCAGCACCTCG
GAGGTGTTCCGGGAGCACGACCTGCAGCAGAGCGATCACCTGCTGGACGTGGTGGAGGTC
ATTCACTGCCTGACCAGC
>m.315252 g.315252  ORF g.315252 m.315252 type:internal len:78 (-) comp1042110_c0_seq1:2-235(-)
CGGGGTATTGAGGAACGGCTCCTGATTCTCCCGATTCTTCCCGTGGCTGAGACGAGACAC
CGTCGTCCAAATCCGTGGCAGTTTGAGGGAACTGGGGAGCTGCACTCGATTCTTCAGGCG
GAAGAGTTACAGAAGGTCCTTCGGCGAGGTGGGATTCTGGTTCATAAAGCGTGGAACTCC
TTCCAGACTCTTCATACTGGGGAGTTGGGATCCCAGAAGCTACGTCTGTTTCAG
>m.315239 g.315239  ORF g.315239 m.315239 type:5prime_partial len:63 (+) comp1042430_c0_seq1:3-191(+)
TTAGCACCACAGCCAATGGCGGTCCATGGAGGACTATATAAGGGGCTGGATTTGAAAGCA
GAGGAGGAATATGGAAGACAGGCAGAGTGCACAGGCTTGGGGAAAATATACTGTGGAAGA
TTTACTGTTTGGAATACTTGGGGAAAACGATCATTTGGCAACAAGAACTTTGTTGTGGGG
ACGGACTAG
>m.315234 g.315234  ORF g.315234 m.315234 type:internal len:92 (+) comp1042847_c0_seq1:3-281(+)
GAGAGGATATGGCCGGGAGGTGTCATTCCCTACGTTATTGGAGGAAATTTCACCGGTACC
CAAAGAGCCATATTTAAGCAGGCCATGAGACACTGGGAGAAATACACATGTGTCACCTTC
GTAGAGAGAACAGATGAAGAGAGTTTCATTGTGTTCACCTATCGGCCATGCGGGTGCTGT
TCCTATGTGGGAAGGCGTGGTGGAGGTCCCCAGGCCATTTCTATAGGCAAGAACTGTGAC
AAATTTGGTATTGTCGTCCACGAGCTCGGCCACGTGG
>m.315253 g.315253  ORF g.315253 m.315253 type:internal len:104 (-) comp1043371_c0_seq1:1-312(-)
CACATGTTTACCCATGAGATTGAAGAAGAAACATTAAGAGAAGTAAGAGAGCAAGTCAAA
GGAGTCCTGGGCATCTCTGTGCACCCCCCTGAGCCTGGTCACATCTTTGATGGGCTAGGA
GGATCTAAAAAGGGTCTGCCGATGGAAGGAGAGGTAAGCAAGGCCTCCTCACGGTACCTT
GGAGAGGTCGGCACAGAGGAGTTCCTACATAAACTGACTTCTCAGATCACAGAGATGGTC
TCTGCCAGGATCACACAAGCATCTTTGCGGGTCCCTGGGATGGACAGTGATGACGAGTCA
AAGACTCCCTCC
>m.315249 g.315249  ORF g.315249 m.315249 type:5prime_partial len:62 (-) comp1043784_c0_seq1:107-292(-)
ACTATTCCTTCCCCTTCTGTTAGGATGTGCTCTGCAATACAGGTTCCCCCCACCTTCCCA
TGCAGTGGACTTGGAAAATGTTTTACAGGGATGGAGTTGAAATGTACTCACCCAGATCTC
AACAAGACAGATACATCACTGCTTTACCTTTTTGCTGTTCTTATGCCAATACTAGCAATG
TGCTAA
>m.453372 g.453372  ORF g.453372 m.453372 type:internal len:160 (-) comp1044367_c0_seq1:2-481(-)
CCACAGTCGCAGCAACTCTATTATGAGCTGGACTCTGGCATTCGAGAGGACTTCATTTGG
ACAGATCACTTGTCCCCACAATTGCAAAGAAACCAGCAGCTTCAGGATACTTTGTTAGAG
AAAGAAGAAGAACTGGCGAGGTTACATGACGAAAACAACAAACTGAAGGAATATTTAAAT
TCTACTTTTGTCAAGGGCTTGGAGGAAAAAGCTAAGATACTTTTGCACAATGGTCCCAGA
GTGGATTGCAGACCCAGAAATAAGAGGAGGAGGGTGCTTGGGGATGTGGGTGTGCACGCT
TCCACTGCCAGTCAGCTGCTACCTGGCAGCTCCCTAAAGAAAGCCTGCAGGAACCTGTCC
CTGGAGTTCTGCACTGCCGAGGAGCTGGCTCACACTCCTCCCGTGGACTCGTGGGTCCTC
CAGACCCTTGGACTGAAGGACGTTGACACCATTGACCATTCAGCTAACTACAGTGATCTC
>m.453374 g.453374  ORF g.453374 m.453374 type:5prime_partial len:97 (+) comp1044664_c0_seq1:2-292(+)
GGTATTGACAACAGAGTGCGCAGACGCTTCAAGGGTCAGATGTTGATGCCCAACATTGGT
TATGGAAGCAACAGGAAGACCAAACACATGCTGCCCTCTGGATTCAAGAAGTTCCTGGTC
CACAATGTCAAGGAACTCGAAGTCCTCATGATGAGCAACAAGAGTCATTGTGCTGAGATC
GCTCACAACGTGTCCTCAAAGAACAGAAAGCTTATCGTTGAACGGGCCGCACAGCTGGCA
ATCAAGGTCACAAACCCCAACGCCAGACTCCGCAGCGAGGAGAACGAATAA
>m.453369 g.453369  ORF g.453369 m.453369 type:complete len:54 (-) comp1044723_c0_seq1:3-164(-)
ATGAAACTCAGGCCCAGGGAGCAGCAAGCTGAGGCCGAAGGCAGGAAGCCCCTCCATGAT
GTCACTCCTGGAGGCCAGGATGCTCCTGAGAGAAATCATGTGCAAGGGCTCCCCCTGGTG
GTTTTCTTACTGTTTAATCAGCAGTGGCCTTCACCAGTCTAA
>m.453365 g.453365  ORF g.453365 m.453365 type:5prime_partial len:60 (+) comp1045029_c0_seq1:3-182(+)
AAGCTATTGCTCAATGGTGTGGTTTTATGCACGTTCCTTGTGTTTGCTGAGGGTGGTGAG
GGTTTGCAGGTTGTTATTTATTTTGTTGTCAGTCTGTTGGAGTTGCTTGTAAACGTGGTG
GTTTTGAATATCCTGGTTTTGGTATTAGAAAGTGCTCTACCTGCATTCATGCTGATTTAG
>m.453361 g.453361  ORF g.453361 m.453361 type:internal len:95 (-) comp1045487_c0_seq1:3-287(-)
CAGTCATTTGCCATCCGGGCCCGTCGGAAAGGACCGCCCCCTCCTCCCCCCAAGAGACTG
AGCTCTGTGACGGCTCCCCCAGAGGAGAGTGCTCCCTGCGATCAGCCTGCAGATCTGCCC
ACCATGCCTGCAGCTCCTCCCTATGGAGTAGAGACGGGCAGTGCTGGCAGTGTAAGGTCT
ATAGCCGCCATGTTGGAGCTTTCTGGTGCTAGCCCAGTCAAGACGCCAGTAAAACAGGAA
AAGGTTATCGTCGGGAACAAGCTGGAAACATCGATTCCCAAACCC
>m.108141 g.108141  ORF g.108141 m.108141 type:internal len:127 (+) comp1046260_c0_seq1:2-385(+)
GGTCCTTTAGTAAGGGAAGATCTCCACAAAGTGGATGCAATAACATTTTCCCAGCACAGA
GCTGACGCTTGCTGGAAAGAGGAGTCCCTGAGAGACAAGCCCTCTGCTGCCCTCCTCTGG
AACTTGTTGGTACTGCTGTGCAGACAGAATGGAAGAATCGTCGGCTCGGATATAGCCGAG
CTCCTGATGAAAGACAGTAAGAACCCGGGGCACTGCGAGGAAGGCACAGGGAGCCTGATA
GACCTGACAGAAGAGACGACTCCACTGGGCAACAGCATGGACACGCCGGACCTGCTGACT
GGAGAAAGCACACGCAGCGCGGAATCACCTGCCCAGGCAATGCACAAATACACCACGCTG
CTGCTCTCTGGGAGAAAGAAAG
>m.108144 g.108144  ORF g.108144 m.108144 type:5prime_partial len:115 (-) comp1046550_c0_seq1:67-411(-)
TTCAGAAGCTCTGTTGACCTGTTTATGCCCAAGTTCTCAATCACTGCAACTTCCGAACTG
AAAGGCATTCTGCAGGACATGGGAGTGACTGATGCATTCAGTGACGCAGCAGATCTTTCT
GGGATGACAGAAGAGGTCAAAGTCAAGGTGTCACGGGTTGTCCATAAGGCAGTCCTCAGC
GTGGATGAGAAGGGCACAGAGGCAGCGGCTGCAACCACAATAGAAATCATGCCTATGTCC
CTGCCAGACTCTGTGATACTCAACCGACCTTTCTTGGTACTGATTGTAGAGGACACCACC
AAGAGCATCCTCTTCATGGGCAAGATCACCAATCCAACAGTGTGA
>m.108138 g.108138  ORF g.108138 m.108138 type:5prime_partial len:65 (-) comp1047443_c0_seq1:109-303(-)
AGAACAGATGGACAGACAGTAGCCAATATAATAAATAAACAGAGCAGCATATTCAGTAGC
TTAAGGCCTCCAGTTTGTGGGCTGATAATGCAGTTCATTGTGAACAACCTTTCCTTCATA
GCAGACATGATCCAGGCACAAAAAACTCATATTTGGAACAGATTGAGGAGGGCTACCTGC
CAAAGTAGTACATAA
>m.56863 g.56863  ORF g.56863 m.56863 type:5prime_partial len:88 (-) comp1048378_c0_seq1:42-305(-)
CTGTTTAATGCTCCTGCTTTGTTTGTGGAAACACAGCAAACCTGGGTTCAACTGGAGTTC
AGTATGACTGTTAAAGCCTGTGAAAGCGACCACTTAGAAGAGGATGGGAAGTTGATCTCA
ACAAATTCTGTATATATAGTGACAACTGGCCAAGTAGAACTATCTGTAATGGAAACGCAA
TTGCAAATTCCAATAATTACAAATCTGTTTGAACTCGGGGCATTGACAGCCACTAGAAGG
CAGTTCTGCACCTTACAGGAATAG
>m.56883 g.56883  ORF g.56883 m.56883 type:internal len:95 (+) comp1048695_c0_seq1:3-290(+)
AAGTATGCAAGAAAAATGGCAGAGATATCTGCTGCAAAAGAAATTGCTGTGGAAGTAAAA
ATAGGAAAACTACTGCAAGAAGCAATAGAAGGAGCAGGAAAAGTAGCAAAAAAAGCTGCA
CATCTAGGAACAGTAGGAGCAGCAGGGGCAGTAGGAGCAGTTATAATAGAATCAGAATTA
GCAGCATTAGCAGTAGGAACAGCAGGAGCAGCAGCAGTAGAAGCAGCAGGAGCAGCAGTA
GCAGTAGCAGTAGGAGCAGCAGGAGGAGCAGCAGTAGCAGCAGGAGG
>m.56868 g.56868  ORF g.56868 m.56868 type:internal len:122 (+) comp1048802_c0_seq1:3-371(+)
AAGCAAGAGGCAGGGGGGGAAGGGGCGGAGGCTGCTGTGGAGACTGCTGCCGCGGCGACC
GCCTCCTCTTTCAAACAGGAAATGGGCGTCCCTCATCAGCTGCCCTGCTTGTCGGTTTCC
TGTCCCTGCCTTCCTTCAGAACCACTGCAAACTTTATCTGAGACGAGCCCTGCTGCCTCT
CCTGCAGCGGTTTGGGCTGATAACGCGGAAGAGGTCGGTACGAGAGAGAGCCATCCTCCC
ACAGTCGCTGCTCCCCAGCCCCGCGATGACACAACTTCTTCCACAAAGGATCCAGACGCC
CTTTTAGGATCAGAAGGGACAACCGACAGCAACATGAGTCGCATTTATAATCTGAAGCCG
GTGGTGG
>m.56858 g.56858  ORF g.56858 m.56858 type:internal len:99 (+) comp1048890_c0_seq1:3-302(+)
GGGATCTATTTCGTGGTGTGTCTGGCGTTCCTGGTGCTCAGTGTGGCAGAGTCGGTGTTG
CTGCTGGCCCTGGTGAAACCGCACATGCCTGACAAAGCCCTGCCTCTTCCCCGTCTGGCT
GCACTTCTCTTCCCTGACTGGAACCGAGGGGGTGGGCCTGAGACACAAGAGAGAGGAGAC
GAGACGCCCCTGCACAGGGAGGCCACGAGTGAGATCCACACATTTCTCAGCGCTGAGAAG
GAGCCTTGGTCAGGAGGGGAGCTGCTGGACGCTCTGCGTGAGGTGGAGGTGGAGGCCCG
>m.56864 g.56864  ORF g.56864 m.56864 type:5prime_partial len:50 (-) comp1049009_c0_seq1:130-279(-)
TTGAAGATGTATCATTTGGAAACAGGAGTGCACCTGAAGACCGTCCCTCTGGATGTAGGC
AGTGTGGTGGGGTTTACTGGCTGCAAGAAAGATTCTGAGATTTTCTACTACTTCACGTCT
TTCTTTTCCCCAGGCTTTCTACCCCAGTAA
>m.56865 g.56865  ORF g.56865 m.56865 type:complete len:101 (+) comp1049107_c0_seq1:99-401(+)
ATGGCACACCTTCACACAAAGCTGGTGCAGTTGTGTTTTCTCAATAGAGTGTCAGTCCTG
CACCATCTCCCCTCCAACTCCTCAGGTACAGCAGGAGATTCACAAAACCAGGGCAGGCTG
GCTCCTCTTCAACAGCACCACCTTCAGCCGCAGCCTGCCCCAACACCTCTCACCCAAGGA
GAGAAAGATTCTCTGAGTTCATTTAAAACTCTCTCCAGTTTTCAGAGGGAATGGACCCCC
AGCTGCCTGGCCAGGCTCTCCACTTCTCTCCACTGTCCGGCATTCAAGCTGGAGATGTTT
TAG
>m.448463 g.448463  ORF g.448463 m.448463 type:internal len:115 (+) comp1050146_c0_seq1:1-348(+)
CGAGGCCTAAGTGTGTCATCTGCTGCCAATTTCTCGGGAAAGACCATGTCTCCACAGTGG
CCAGGGAAGCCCTCACCTCAGAGGACAACCTCTACACAACCTGAAGACAAGCAGACTGGC
CTGGCAGAATTCAACAAGGTGTTCCAGAGCCTTTCTGAACATGAGGGTGGTTTTCAAGGT
TTCCAGGATCTCCAGGCATTCCAGAATCGCTCAAGAGAAGACCCACAGGGGGGATCCAAA
AGGGCCAAGCTTGTCCCTCTACCCAAAGTTTCCAGGAGGAAACCACGGACTACCAACAAG
ATCCCCGCGGTCACAACCAACGGCAGGGCTGAATTCGAGCCCTTGG
>m.448446 g.448446  ORF g.448446 m.448446 type:internal len:85 (-) comp1050828_c0_seq1:3-257(-)
ATCGAAGTGCTGAGCACCACAGAATCGATCATACCCGAGGATCTAAGGGCATCCTGCCCC
GGTGCTATTTACGAGGAGGAGCCTTACAATGACAGTTCTTTAGAGCACATGTACCAGTCT
CCAGCTTCCAGCCAGCGGCTGGTGGACTCCGGCATGCAGGATGCAGGGGGTTTTGGAAAG
GAGGCCACAGAGCAGGCTGATTCTGCCTGCTGCATCGGACAGGAGGGCCCCCGCTTTGAG
GAGCCAGCCCCTGAG
>m.448461 g.448461  ORF g.448461 m.448461 type:internal len:98 (+) comp1051632_c0_seq1:1-297(+)
GAGATCTTCTTCCACTACAGTGAGGTTTGTGGGGATGTGGATAGCTTTGATCTTGGAGAT
ACGGTGGAGTACACTCTCTCCAAGGGCAAAGGAAACAAAATCAGTGCAGAGAAGGTCACC
AAAATTGCCGCTGTGAATGGAGTTGGAGAGGATGTGAGCACTACAGTGTCCCTGGGAAAG
GTGGTTCGGCCGCTGCGCAGTGTGGACCCGTCTCAGACTGAATATCAAGGCCTTATTGAG
ATCACGGAGGATGGGTCCAATAAGGGACAGAGTTATCCTTTTGGCATTGTTGGTA
>m.448452 g.448452  ORF g.448452 m.448452 type:internal len:93 (+) comp1051670_c0_seq1:1-282(+)
TACTTTAAGAGGTACCAGGTGAAGTTCAGGAGAAGGAGAGAGGGAAAAACTGATTATTTT
GCCAGAAAGCGCCTGGTCATTCAGGACAAGAACAAGTACAACACACCCAAGTATAGGATG
ATTGTCCGCTTCTCCAACAGGGACATCGTTTGCCAGATTGCCTATGCCAAGATCGAGGGT
GACATGATTGTGTGTGCAGCCTACTCCCATGAGCTGCCCAAGTACGGCATCAGTGTGGGT
TTGACAAATTATGCTGCTGCCTACTGCACTGGGCTGCTG
>m.115489 g.115489  ORF g.115489 m.115489 type:internal len:95 (+) comp1052188_c0_seq1:3-290(+)
GATGACATTGATCTCTTTGGAGAAGAGACGGAGGAGGAAAAGAAGGCAGCAGAAGCAAGG
GAGGCTGCTAAGGCATCTACCAAGAAGAAAGAGAGTGGAAAGTCATCTGTTCTTATGGAC
GTTAAGCCTTGGGATGACGAAACTGACATGAAGAAACTTGAGGAGGCTGTTCGCAGTGTT
GAGATGGAAGGTCTTCTCTGGGGAGCATCTAAATTGGTCCCAGTTGGCTACGGGATTAAG
AAAATGCAGATCATGCTTACCATCATTGACGAACTTGTCTCGGTG
>m.72246 g.72246  ORF g.72246 m.72246 type:internal len:74 (+) comp105250_c0_seq1:3-227(+)
GGAACTGTTTGGGCTCAATCTGCTAATTTCCCCCAGTTCAAGCCAGAAGAAATAAACGGC
ATAATGAATGACTTCGCGGAACCTGGAACACTTGCTCCAACTGGTTTGTATCTTGGGGGA
ACAAAATACATGGTGATTCAAGGAGAGCCAGGAGTGGTGATCCGAGGGAAGAAGGGTCCA
GGTGGTATCACCATTAAGAAGACCAACCAGGCTTTGATCATTG
>m.115486 g.115486  ORF g.115486 m.115486 type:5prime_partial len:76 (+) comp1052825_c0_seq1:1-228(+)
AGGGTTTACTCAATAGAAACAGCGCCGCGCAGCCTCAGTTTTCTGTTGAAGAAGAAGATG
GGTCACTCAAACATCTGGAACGCTCACCCTAAGAACTATGGCCCTGGCTCTCGCACCTGC
CGTGTGTGTGGCAATCCTCATGCAATTATTAGAAAGTATGGTCTCATGTGCTGCAGACAG
TGCTTCCGCAGCAATGCTAAGGAGATTGGATTTATCAAGTACCGTTAA
>m.115483 g.115483  ORF g.115483 m.115483 type:internal len:96 (-) comp1053092_c0_seq1:3-290(-)
AAGCCCACCGACAAGCATCTTACTGATCTGAACTGGGAGAACCTGAAGGGTGGTGATGAT
CTTGACCCCAACTACGTTCTGAGCAGCCGCGTACGTACCGGCCGCAGCATCAAGGGATTC
ACCCTGCCTCCTCACAACAGCCGTGGTGAGCGCAGAGCTGTGGAGAAGCTGTCCATTGAG
GCTCTGAACAGCCTGGATGGTGAGTTCAAGGGCAAGTACTACCCACTGAAGGACATGACT
GACAAGGAGCAGGAGCAGCTCATTGCTGACCACTTCCTGTTTGACAAG
>m.115493 g.115493  ORF g.115493 m.115493 type:internal len:95 (+) comp1053482_c0_seq1:2-289(+)
AGGGCTAAGGGAACTGTGAAGTGGTTCAATGACCAAAAGGGTTTTGGGTTCATCACTCCT
GATGATGGAAGTGATGATCTGTTTGTTCATCAATCAGGTATCAGATCTGAGGGTTTTAGG
AGTTTAGCTGAAGGTGAGGCTGTTGAGTACGAGGTTGAGAATGGTAGTGATGGACGTACT
AAGGCTGTTGATGTTACTGGACCTGATGGTGCTGCTGTTTCTGGTGGGTCACGTAGCGGT
GGAGGCGGAGGAGGCCGTGGTGGTGGTGGTTATGGTGGAGGATACGG
>m.65857 g.65857  ORF g.65857 m.65857 type:internal len:97 (-) comp1054048_c0_seq1:1-291(-)
CAACAAGGACCAAGAGGAACCCAGGGTTTAGAAGGCCCCAAAGGAGATGAAGGTGCAGCG
GGTCGCAATGGAGAAGATGGTGCTCCAGGGCACAAGGGTGAAATTGGTCCCCCTGGAAAA
GATGGGAATGATGGCAAGTCTGGAGATGATGGGATGAGGGGAGAACCTGGGATGCCAGGC
CTCATGGGTCCAAGGGGTCTTCTTGGAATCCAGGGGCTGCCTGGAGAACCAGGACTGAAG
GGCCATGCTGGTGAGAAGGGTGGAACCGGACCTGTCGGAGGAACAGGACCA
>m.65867 g.65867  ORF g.65867 m.65867 type:internal len:85 (+) comp1054079_c0_seq1:2-259(+)
TTATTTCGAAAAGGTTCTTTGATATTCTTTGATATGTTTGGGTCTCTTCTGTCTCTCCAG
CTGAGCCCCAGCCCCTACCTGACAATCCGCCGAGACGGGAGTTTGCACATTGAGCGTGTC
CGGCTGCAGGATGGGGGGGAGTACACCTGCGTGGCCCGCAACGTGGCAGGAACCAGTAAC
CGGACCACCAGCGTCAAGATCTTTGGTACGTTCCACTGGCTTTCTCAACTGATCCCCAAT
GGAAAGCAGAAGGGTTG
>m.65876 g.65876  ORF g.65876 m.65876 type:5prime_partial len:145 (-) comp1054542_c0_seq1:30-464(-)
GGGCTGGAGGCACTGAGGGGAGAGAACCGCAATCTCCTGGACAAGCTGCAGGGGGCGCTA
CAGAGCAGGCAGCCAGAGGACTGCACCGGACTGGAGCAGGAGAAGAGTGGCATCGTACTG
GAGTCACTGGAGAGAATCGAACTGGGACTGGGAGAGGCACAGGTGATGATGGCTCTCTAT
GCCCACCTGGGGGCGCTAGAGGCTGAGAAGCAGAAGCTGAGGGCTCAGGTCCGGAGGCTC
TGCCAGGAGAACCAGTGGCTGCGTGACGAGCTGGCCGGGACCCAGCAGAGACTGGGAGAG
AGGGAGCAGGAGCTCGTCACCCTGGAGGAGCAGAACAGACACCTGAGCTTCATGAGCAGC
ATCCGCAAATACGATGAGGACCAGGAGCACAGCGGGGCGCTGGTGAGACTGGGGAGGGAT
GGGGAGGAACTGTGA
>m.72252 g.72252  ORF g.72252 m.72252 type:3prime_partial len:80 (+) comp105460_c0_seq1:3-245(+)
ATGGTCACAGCGGAGCAAGTGTCAGCGAGGATAGTTCAAGAGGTGACAGCTGAAGCAGTC
GCGGTCCTGAAAGGAGAGCAAGACATAGAGTTGCAGCACAAGGACACAGCGAAAAGGCTG
CCCTCAGTTGAAGACTCCAATCTACCACCCTCCCCTCCCCCCTCTCCTGCCTCAGGACAG
ATCGGACCTCTGAAGGAAGGTAGGAGCTCACAGGGTAGTGTTCATTTTCACTCTCGTTTG
CT
>m.65862 g.65862  ORF g.65862 m.65862 type:internal len:85 (-) comp1054702_c0_seq1:2-256(-)
GGAGACCCCCACTACATCACCTTCGACGGGCGAGCCTTCACCTTCCTGGGGGACTGCGAG
TACGTCCTGGCGCAGGAGAGCACGGGCCTCTTCACCGTCACCGCAGAGAACGTGCCCTGC
GGCACCAGCGGCGTGACCTGCACCAAGTCTGTCGTCGTGACTCTGGGGAACACCATCATA
CACATGCTGAGGGGGAAAGCTGTGACTGTGAACGGAGTGGCTGTGAGACTTCCCAAGACC
TACAGTGGGAGCGGA
>m.65883 g.65883  ORF g.65883 m.65883 type:internal len:93 (+) comp1054879_c0_seq1:2-283(+)
GCAAGTGATGGGTCAAAATCTAACTGGCTTAATATTGGAATCAGTGATGTTTTAAGCTTT
AGTCGGAACAGCTGGAATGGAAATTCAAAACCAAAGGATGGTACACTTAAAGAAAAATAT
GATGGTCAGGTTGAAGATGATAAAATAAGTAGTGATGGAGAACAGGAGCTCAATCGCGAG
GAGACATCAACACAGATTGGAGAACAGAGGTCCATTGTTCCAAATACGGAGAAAAAAGAT
TCAACTTCACACCCTGACAAAGAGACTGTTGAGGGAGAGA
>m.65885 g.65885  ORF g.65885 m.65885 type:internal len:113 (-) comp1054894_c0_seq1:2-340(-)
CTGAGCTTCACTGAGATACTGGACATGTCACTGAGGGTCAGCTGGCAGGAGCCACAGGAG
AAGAATGGGATTATTACAGGCTATCATGTCACATGGGAGGTGTATGGTAGGAATGCCACC
AGAGTGACCCGCACTCTGCCCAACAGCACTCTGGAGTACAAGGTCACAGGGCTCACCTCC
CTCACCACCTACACCATTGAGGTGGCAGCGATGACAGCCGCTGGGATGGGAGTGGTCACC
TCCTCAGCCATCTCCTCTGGAGTCCCTCCAGAACTCCCTGGTGCTCCGTCCAACCTCGTT
ATCTCCAACATCAGCCCTCGCTCCGCCACCTTGAAGTTC
>m.65871 g.65871  ORF g.65871 m.65871 type:5prime_partial len:65 (+) comp1054948_c0_seq1:3-197(+)
ACTACCGAAGTCCCAGTGACTAAGTCTAAGAAGGGAGAAGCAAATAAAGACAAAAATACA
GCAACAACACACAGAAACACAGATTCCTTGCCTCAGAAGTTGGTAGGTGGCAGATGGAAT
GAAGGATGGACTCCAGATAATGGATGGAAACAAGGAGTGTTCAATCACAAGATGGCTCTT
GAAGGATCCCAATGA
>m.65872 g.65872  ORF g.65872 m.65872 type:3prime_partial len:61 (+) comp1054948_c0_seq1:121-306(+)
ATGAAGGATGGACTCCAGATAATGGATGGAAACAAGGAGTGTTCAATCACAAGATGGCTC
TTGAAGGATCCCAATGAATTTAACAGCAGCATATCCTCCATACCACTCTCTGAGAAGAAG
TGCCTCCTACCCAATTTTGAATCTGTTCCCACAACTACCAAAGTTGTGACTGGGTTTGAC
TTTG
>m.65879 g.65879  ORF g.65879 m.65879 type:internal len:169 (-) comp1055247_c0_seq1:3-509(-)
GGGTTCACTGTGTACCCATCTCCACAGGTTTCGACCTCCGTGGTTGAGCCCTACAACAGT
GTCCTGTCCACTCACTCCCTGCTTGAACACACTGATGTGGCTGTGCTGCTTGACAATGAG
GCCATTTACGACATTTGCAGGCGCTCCTTGGACATCGAACGCCCCACCTACACAAACCTT
AACCGTCTGGTTTCTCAGGTTATTTCCTCTCTGACTGCTTCTCTGAGGTTCGACGGCGCT
TTGAACGTCGACGTGACTGAATTCCAGACCAACTTGGTACCATACCCTAGGATCCACTTC
ATGCTTTCGTCCTACGCCCCTGTTATATCAGCTGAGAAGGCCTACCACGAGCAGCTGTCC
GTGGCTGAAATCACCAACAGCGCCTTTGAGCCATCTTCCATGATGGCCAAGTGCGACCCC
CGCCATGGTAAGTACATGGCCTGCTGCCTGATGTACCGTGGTGATGTCGTCCCTAAGGAC
GTCAACGCTGCTGTCGCCACCATCAAG
>m.65864 g.65864  ORF g.65864 m.65864 type:internal len:72 (+) comp1055304_c0_seq1:2-220(+)
GTCAAACAAGACGTGAACAAAAATCACACCCCCTCTGAGGCAGACCGCACCCCCTACCCA
GAGGAGGAGCCTGAGGCAGGACAGGAGCTCATTGGACAGGGGGAGACAGGCCCGCCCCCT
GTCGCCGAGGAGGAGGAGGTGAAGGTTGGTTCTGAGGCCCCTGCTGAGGAGCTCTTCACA
GAGGAGTATGTGACAGGGGACAGTGAGGCCGAGGCGGG
>m.72249 g.72249  ORF g.72249 m.72249 type:internal len:71 (+) comp105605_c0_seq1:2-217(+)
GCTGCTGTCAAATCTGCAGGCCTTGAACTTGAAGATATTGATCTCTTCGAGATAAATGAG
GCATTCGCATCACAATATGTTTATTGCCGGAAGAAGCTTGAACTTGACCCAGAGAAGATC
AACGTCAATGGAGGTGCAATGGCCATCGGTCATCCTTTGGGCGCTACAGGAGCTCGGTGT
GTTGCAACACTCTTACATGAAATGAAGCGTCGT
>m.72242 g.72242  ORF g.72242 m.72242 type:complete len:60 (-) comp105651_c0_seq1:22-201(-)
ATGTGTAACAGCGGACCAGAACCAAATGTGTGTCTGCAAATTGTCATCCCTCCTTCTTTG
TACACAGATGCATCAGCAGGGATACCCTGTGTTATATACGGGATATTGATGTGCCCTCAA
CATCACCTACCACCGTATTCCCCACGGAAAGCCAGCCTTCAGCCTTTAAAGAGACAGTAG
>m.456752 g.456752  ORF g.456752 m.456752 type:internal len:91 (+) comp1056824_c0_seq1:1-276(+)
AAAGAAGATCCCACAGAGGCACCTCTGAGAGAGAAGAAAAAGAGAAACTCCGAGAAACAC
ACAGAGGAAGAAGCTGCTGAAACCACACAGGGTCCTGGGAGGTCCCGAAATAGGAAAGCA
AAGCAGCAGGGGTGTCAGCCTGGGGACTACAGCAAACTGAACCAGATAAAGCACAAGTTC
ACAGAGGGAGCGGAGAGGAGCGGGGCGCTCCGGTGTGGGGTGAGTGTGAAGATCTTCGGC
AATGAGCTGAGCTTCCTCAACTGCGACGATGTGAA
>m.456755 g.456755  ORF g.456755 m.456755 type:5prime_partial len:68 (-) comp1056880_c0_seq1:69-272(-)
ATTAGCAGCAAACTTGCTAGGACAGTGTGCATGTTTTGTGTTATTTATTCCACGTTTGAT
GCTGCAAAGAACAACTCACTGGATTTAAACATTGCCTTCACTATTTTTGGACAGTTCAGC
AATGCTTCTTTTATATTTCTTTGTTTTACATGTTCTGCAGTCAGTCAGGGCACAGCAGCT
GCTTCAAGGATCATGCAGATTTGA
>m.456756 g.456756  ORF g.456756 m.456756 type:3prime_partial len:50 (-) comp1056880_c0_seq1:2-151(-)
ATGCTTCTTTTATATTTCTTTGTTTTACATGTTCTGCAGTCAGTCAGGGCACAGCAGCTG
CTTCAAGGATCATGCAGATTTGAACAAGATAATTGTGGATATAACTCAGATCCTGAATAC
TTGAAATGGGTTCTTAATAAAGAAGGGCGT
>m.456743 g.456743  ORF g.456743 m.456743 type:5prime_partial len:50 (+) comp1057109_c0_seq1:1-150(+)
AACCCTAGGTACCTTGTTACTATGGTTCACCCACATTTGATTGGATATGGATTCAGCAGC
AAGGAAATACGCTTTTTACTGAAGTGCAAGAAGCAGGACAGTACAAATAAGAGCCTCTTC
CTAAAAAGGTCAACAGATCAAAGCAGCTGA
>m.456742 g.456742  ORF g.456742 m.456742 type:5prime_partial len:90 (-) comp1057109_c0_seq1:53-322(-)
GCCTTGTTTGCTCACCAAGAGTTCTGGGCTCAGATAAAAAGCCTGTCCTTTGTGTTAGTC
ATGATAATCTGTTTTGTTCCATACCACATCTTTAGGATCTACTATTTACAACATGTCAAA
GACAGCTCCTGTCTGTCCCAGCAAAATGAGGTCTATCTGGCCCTCACTGCTCTCAGCTGC
TTTGATCTGTTGACCTTTTTAGGAAGAGGCTCTTATTTGTACTGTCCTGCTTCTTGCACT
TCAGTAAAAAGCGTATTTCCTTGCTGCTGA
>m.456745 g.456745  ORF g.456745 m.456745 type:5prime_partial len:116 (-) comp1057394_c0_seq1:35-382(-)
CCTGACAACTCATTTCCATTGGCATTTCCAGACCTTGACCAGCAATTACAGCCATTGCCT
CCATGTCATGCTTCCATGGAATCTGTGCAAGTCTTCAAGGACCACTGCAAAATGGCCAAA
GAATTCTGTGACGTTAAAAAAGAAATGGCTTTACTGGAAGAACGAAAGAAAAAGCTGATG
GCGGAGCTGGATGATGATGAAAAGGAGAACCTGGATGCTGCTCGACTGGAAAGGGAGTTC
AGGGAGCTGGCTGAAGAGAATCAGACTCTTATTTCGTGCCACAATCACTACAGTGAACAG
CTTGAGATACTCCGAGTACAGAATCAAAAACGACAGGGCTCATCTTAA
>m.447404 g.447404  ORF g.447404 m.447404 type:5prime_partial len:79 (-) comp1059364_c0_seq1:177-413(-)
TTTCATTTCCTCATTGAAAACCCCAAACACATGGTAAATGAAGACTGCCATTCAGTTAAC
TCAGAAGCTGTTCAGATGCTAAGTGTACCACACAAATCAACTACTGACTTTTATATCCCT
GCACAGACTCAATATCAATGCAATTTGATGCACAGACAATGGCAACAGCTGCTGCTGGTT
GTCCCTCCATGTCATTACAGAGAAGTGTGCCCACTACCTGTTAGTCTAGCTGAGTGA
>m.447403 g.447403  ORF g.447403 m.447403 type:3prime_partial len:55 (+) comp1059526_c0_seq1:114-281(+)
ATGCTTTGCTTCGACTTGCTGTATCGTGGCTGTAGTGCACATGGTTACTTCAGTTCATGT
GTCACTTCCTTTGACATGAATTCACCTCACCTGTCATCTAAAGATATTATATTAAGTGAG
ACAAGTGCTTCCCTCTTCAAACTCATCAACTCCCAGCCATCTTTG
>m.447898 g.447898  ORF g.447898 m.447898 type:internal len:191 (-) comp1060615_c0_seq1:1-573(-)
CGCCGACCTGCTCGGTGTTACAGATACTGTAAGAATAAGCCATACCCAAAGTCGAGGTTC
TGTCGTGGTGTGCCAGACCCTAAGATTCGTATCTATGATTTGGGACGTAAAAAGGCATCG
GTAGAGGATTTCCCTCTGTGTGTACATCTTGTATCAGATGAGTATGAACAGCTGTCATCT
GAAGCACTGGAGGCTGCTAGAATTTGTGCTAACAAGTATCTTGTAAAATTCTGTGGAAAA
GAAGCTTTCCATTTAAGAATGAGAGTCCACCCTTTCCATGTGATCAGAATCAACAAGATG
TTGTCATGTGCTGGAGCTGATAGACTCCAGACTGGCATGCGTGGTGCTTGGGGAAAACCA
CAAGGCACAGTAGCACGTGTACATATTGGTCAGCCCATTATGTCTGTAAGAGGCAGGGAC
GCCAATCTTGCAAGCATCACAGAGGCACTTCGCCGAGCCAAGTTTAAGTTCCCAGGCAGA
CAAAAGATTTTTGTGTCCAAGAAATGGGGCTTCACAAAGTGGCCAAGAGAGAAGTATAAT
GAGCTGAGACAGAAACATCATCTTATCCCAGAT
>m.447896 g.447896  ORF g.447896 m.447896 type:complete len:56 (-) comp1061676_c0_seq1:235-402(-)
ATGGCGGCGGCGGAGGTGGTGGTGGAAGGAGCGGTGGTGGACCATATGGTGGTGGCTATG
GAGGAGGCTCTGGAGGAGGCGGTGGTTATGGAGGAGGATCTGGTGGTGGTGGTGGAGGAT
ATGGCGGAGGCTCTGGCGGACGGAGGTTTTAGATTCCAAGGGATATAA
>m.67669 g.67669  ORF g.67669 m.67669 type:internal len:98 (+) comp1062037_c0_seq1:1-297(+)
CGGATGTTCTTCCATTTCAGCGAAGTTTTGGAAGAGAGCCAACTGCACATTTCTGATGAA
GTGGAATTCACTGTTGTCCCTGACATGCTGTCAGCCCAAAGGAACCATGCTGTGCGGATC
AAAAAGCTGCCCAAGGGCACAGTGTCTTTCCACACTCAATCTGAGCTGCGTTTTATGGGA
GTGGTGGAGAAAGAAGCCATACCTGCCATCACCATCAAGAACTCCAGCCCCAGCAAGGGC
AAAGAGAAGGATGCTGAGGAAGGCTTGATTGCATATGAAGATGTTGGAGTAAAG
>m.67673 g.67673  ORF g.67673 m.67673 type:internal len:95 (-) comp1062220_c0_seq1:2-286(-)
GCACCCTTGGTTTGGCAGGCTGACTGGCCACTGACCAGGGACATCTGGTGGTGGAGCTCA
CCTGTCCCTGTCACCTGGTTTGCCCTCTACAGGTGCCAGGCCCTTCTACAGGCAACTGGC
GGTGGTGTGCTGCTGGGTCATCAATCCAGGCTGTGCCAACTGTGCACTGGAGATGGGTGG
TGGTGGAGCTCGCTGTTCGCCCCGGGGGGTTGGCTGACTCCCCCAGTTTGTCAACTGCAT
GGGGCGAGCCCTTCTCGGGATGATGAGGACGTCCACTTCGTCATT
>m.67672 g.67672  ORF g.67672 m.67672 type:5prime_partial len:60 (+) comp1063465_c0_seq1:3-182(+)
GAGAGCCTAAGGATGCAGTTGAGGAATTTCGTGCCTGGAAGCTGCAGGGTGAAGACAGCG
GAAAAACTCTCTGTAAACTTACAGTTGCCAGCAAAATGTTATCTTGCTACTTCTGCTGAA
TGTGAACGAGGCTTTTCAGCCCTGAATGACACTGACAGAAAGTCACGCAACCGACTTTGA
>m.360 g.360  ORF g.360 m.360 type:internal len:120 (-) comp106416_c0_seq1:2-361(-)
GCACCTCATATTCAACAGGTCAGTATGGAGAGTAATGGGAAAGGGGTGTCTATTGATGGT
GTCCCTCTTCCTTACCAGACCGGTGAAATTGATTTTGGTGAACCAGGGACGAATGGCCAA
CACAGCTTTTACCAATTAATTCACCAGGGTCGTGTTATTCCTTGTGATTTTATTGGTGTT
GTTAAGAGTCAGCAACCTATTTACCTGAAAGATGAAGTGGTGAGTAACCATGATGAGCTC
ATGTCGAACTTCTTTGCGCAGCCAGATGCCCTTGCTTATGGGAAGACACCAGAGCAGTTG
CAAAAGGAGAATGTTCCTGAGCATCTTGTTTCTCATAAGACATTTTCTGGAAATCGACCT
>m.267989 g.267989  ORF g.267989 m.267989 type:5prime_partial len:59 (-) comp1064303_c0_seq1:99-275(-)
TCATCAATTGAGCCACACTGCAACACCACTCTTGAAAACCTTGAAGGCGAATACTGGAGG
CTGAAGTTTCAGGAGTGTGGCCTGGGACCTGAACTGGTGTGCACTCTTACAGTGGTTTTA
GTAGTATTTACAAAACACCGTGAAGGGCATGTTGCTAATGTTAAACACCCGGATTAA
>m.267991 g.267991  ORF g.267991 m.267991 type:internal len:105 (+) comp1064418_c0_seq1:2-319(+)
AAGGAAGTGCGTGGCTGGGATGCCTACACAGGTCTGGATTCCACAGTGAAGAATCTGGTG
ACGTCTCTCAGAGCAGTGACTGAGCTGCAGAACTCAGCCATTAGAGAAAGGCACTGGCAC
CAACTGATGAGCACCACAGGGGTGAAATTCACCATGAATGACGACACAACCTTGACTGAT
CTATTGGCACTGCAGCTGCACAGGGTGGAAGATGAAGTCAGGAACATTGTGGACAAGGCT
GTAAAGGAAATGGGCATTGAAAAGGTTCTAACAGAGATCAATCAGACTTGGAGCACTATG
GAATTCTCATATGAAG
>m.316946 g.316946  ORF g.316946 m.316946 type:complete len:157 (-) comp1066016_c0_seq1:150-620(-)
ATGGCGTTAGTTTCTGGAGGTAGATCAACATTGAATCCAAATGCGCCCCTCTTTGTTCCT
TCATTCGTGCGCGAGGTAGAGGATTTTTCACCAGAATGGTGGAATTTGGTGACAACTTCA
ACATGGTTCCATGACTATTGGATGAGCCAGAATCAGGGAGAGGAATATGGTGCTTATAAT
GATGTTGCTGATTTGCTTCCTGAAAATATTGATCTCAATGTCGATGAGGATATCTTGAAC
ATGGAAGCTCAGTTTGAGGAATTCCTCCAATCATCCGAAAATGAGCAACATGGGATTAAG
TCTTCTCTTTATGGTGTCAATGTGATGCCACAATATGGTTTACCGTCTGATGCATTGATA
AGAACATTGAGTTCACCACGATCACCAATTGGGCCACCCAAGTACTTTGAGAAGCCAGCC
AAGATTGTGAGCCCGAAGAACAGCTTCCGCAGCATCCAGCAGCCCCGCTGA
>m.382 g.382  ORF g.382 m.382 type:internal len:66 (-) comp106810_c0_seq1:2-199(-)
CCGGTGTACTGTTATTTTCAGGCACTTTTGACAGAGCCTTCTGATAAACTCCTGTTGACG
TGTTGCATAAAGCCTTCCTTCATATGCATTGGGAGCAACAGAAAACTAGTGGAGATCGTC
ACTGATCGGTCAGAATTCCCAGTAATTTGTTCAATGAGAGAAGAATGCCAACTGAGGGTC
TTCAATCAGCCCAGCAGT
>m.72890 g.72890  ORF g.72890 m.72890 type:internal len:103 (+) comp1068419_c0_seq1:2-313(+)
GAGCACAACATACTTGATTCTCTTAATGAGCTCCATTTGTTTAGTCTGCATTATGTGTAC
TTACCAAGAATTCAAAGGGCAACAACAGAATTTGTATCTCAGTGGAACAATCATGGCCTT
TCCACACAAGGAGGACATTCTCCCCTTCAGTTGTGGCACAGAGGTGTTCTGCAGCAGCTG
GGTTCTAACCATCCTGCCATAGACGGAATTTTTGACCAGGATAGAGAGGCATTTGGCATA
GATGAAGACGGTCCACTACCTGACCTCCAGACAAATAATAATGTGGTAATTCCAGAAAAC
AGCCTTAATT
>m.376 g.376  ORF g.376 m.376 type:internal len:72 (-) comp106887_c0_seq1:1-216(-)
TTGATTCCGTTGGTGGAGTTTAGGGAGCCAGAAGTGTTGGAGAAATATGGTGTGGAGATT
GATATTGAACTTCTTGACATGCTTGATACTGCATCTAGGCAGAAAGAGATAAAAGTTGTG
ACCAAACTATACTGGGGAGATGCTAGGGAGAAACTGTGTGAAGCTGTTGAAGATATGAAG
TTGAATTCTTTGGTTATGGGTAGCAGAGGCCTTACT
>m.72893 g.72893  ORF g.72893 m.72893 type:5prime_partial len:235 (+) comp1069042_c0_seq1:1-705(+)
TCACTTCAACACCGAGTGACTGCAGCACAAAGACCAACACACACTCACAGTACAGCGATG
GCGGAGAACGAGCCACAAGTTCAGTTTAAGCTGGTTCTGGTAGGTGATGGAGGTACGGGG
AAAACCACCTTCGTGAAGAGACACTTGACTGGGGAGTTTGAAAAGAAATATGTTGCTACA
CTTGGAGTTGAGGTACATCCCCTGGTCTTCCACACTAACAGAGGAGCCATCAAATATAAT
GTATGGGACACAGCCGGACAGGAGAAGTTCGGTGGCCTGAGAGATGGCTATTACATCCAG
GCTCAATGTGCAATCATCATGTTTGATGTAACTTCTCGAGTGACCTACAAAAATGTGCCC
AACTGGCATCGTGACTTGGTGCGCGTGTGCGAGAACATTCCCATAGTGCTTTGTGGTAAC
AAAGTGGACATCAAGGACAGGAAGGTCAAAGCAAAGAGCATCGTGTTTCACCGTAAGAAG
AATCTACAGTACTATGACATCTCTGCCAAGAGTAATTATAACTTTGAGAAGCCCTTCCTG
TGGCTCGCACGGAAGCTGATTGGAGATCCCAATCTGGAGTTTGTGGAAATGCCTGCTCTT
GCACCACCTGAAATTGCTATGGACCCAACACTTGCTGCACAGTATGAGCACGACTTAAAA
GTGGCATCAGAAACAGCTCTCCCAGATGAAGATGACGATCTTTAA
>m.456779 g.456779  ORF g.456779 m.456779 type:3prime_partial len:118 (+) comp1070345_c0_seq1:2-358(+)
ATGGCTTCCACCATGATGACTACTCTCCCACAATTCAGTGGCCTCAAACCCCAAGCTTTC
TCAACTTCTCCAATTCAAGGCTTGGTATCAGTTCAACCAAGACGCAACAAAGGACAAGGT
GCTTTGGGAGCTCGTTGTGATTTCATTGGCTCATCCACAAATTTGATAATGGTGACCTCA
ACAACCCTAATGTTATTTGCTGGAAGATTTGGACTTGCACCATCAGCAAACAGGAAGGCA
ACTGCAGGGCTAAAGCTTGAGGTGAGGGACTCTGGCTTACAGACTGGGGATCCTGCTGGA
TTTACACTTGCTGATACTTTGGCTTGTGGTACTGTTGGTCACATTATTGGTGTT
>m.358 g.358  ORF g.358 m.358 type:5prime_partial len:70 (-) comp107156_c0_seq1:47-256(-)
TTTCACCCATCCCAGACTCCCTTTTTGGTGAATGAAGCTTGTTTCCCAGCTTCAGAGCTG
AGCTTCACAGCTTCTACTCGGAGGTGGAGACTCTTGGCCACAGTGCATGTTTATTTATTT
TTCTCTTCTCAGCATTCCAGTCTTCTCCTCAAGGGAAGTGAATCTCACTTCTCAGCCTTC
AAATTCCAGCTGCGCCAACCTCCTTCCTGA
>m.359 g.359  ORF g.359 m.359 type:3prime_partial len:50 (-) comp107156_c0_seq1:1-150(-)
ATGTTTATTTATTTTTCTCTTCTCAGCATTCCAGTCTTCTCCTCAAGGGAAGTGAATCTC
ACTTCTCAGCCTTCAAATTCCAGCTGCGCCAACCTCCTTCCTGAAGCCAAGGGGAGACCC
TGTCCTCTTTTCACAGGGACTTTCCTCCCC
>m.379 g.379  ORF g.379 m.379 type:internal len:68 (+) comp107171_c0_seq1:2-208(+)
AATTTTACTGGTGCTGGTGGAGTAGCTTTATCCATGTACAACACAGACGAGTCTATTCGC
GCATTTGCTGATGCTTCAATGAACATGGCATACCAAAAGAAATGGCCACTCTATCTTAGT
ACAAAGAATACCATTCTTAAGAAATATGATGGGAGGTTCAAGGACATCTTCCAAGAAGTT
TATGAAGCAAGTTGGAAGTCCAAG
>m.267976 g.267976  ORF g.267976 m.267976 type:internal len:100 (+) comp1072030_c0_seq1:1-303(+)
TGTCTAAAACCTGCTGCTGGTCTGGACAGCCATGCCACTTATCAAAGTCGCTGCAAACAT
CGAACCTTAAACACTCTTGACGGATGTGAGCGCTCTCTCCCCCTGCTGCCGCGCTGTGAT
TCGGAGGTGCCGGTCATGGTGTTAGAGTGGTGTGGCGTGCTGAGGGGGCTCCTCTCCCAG
GACATCGGGCAGGTTATGGGCGTGGTGGAGGCGCTGGTGTGGGAGCTGCACCAGGACAAG
GAGGGACTGATAGAGAGTATGCTGCGAGACCCCAGCAGCCAGGACAACATGCGGGCTCTG
TG
>m.368 g.368  ORF g.368 m.368 type:5prime_partial len:65 (+) comp107339_c0_seq1:1-195(+)
AACAAGATGAAGAAGGAGACTCAGCTTGAAGTGGAACAGAAGATTGCTGAGGGAAGGAAG
AGAGTTGAGGCTGAATTGCAAGAAGCATTGGCTAGTTTGGAGAGTCAAAAGGAGGAGACT
ATTAAGAGTCTTGATTCTCAGATTGCTGCTCTTAGTGATGAGATTGTCAAGAAGGTTCTT
CCTGTCAGTAACTAA
>m.267979 g.267979  ORF g.267979 m.267979 type:internal len:110 (+) comp1073442_c0_seq1:1-333(+)
CAAATAGTGCTTCTTAAAGCAGGTTCATTGGAGGTTGTGTTGGTCAGAATGTGCCGTGCC
TTTGACTCTCAGAACAACACAGTGTATTTTGATGGAAAGTATGCTGGTCCAGAAGTTTTC
AAAGCATTGGGCTGTGATGACTTGATCAGCTCTGTCTTTGAGTTTGGAAAAAACTTGTGT
TCTTTGCATCTGTCTGAAGACGAGATTGCATTGTTCTCTGCATTTGTGTTGATGTCTGCA
GATCGATCCTGGCTTCAAGAAAAGGTAAAGGTAGAGAAACTTCAGCAGAAAATCCAGCTG
GCTCTTCAACACGTCCTGCAGAAGAACCACAG
>m.380 g.380  ORF g.380 m.380 type:internal len:100 (+) comp107431_c0_seq1:1-303(+)
GAGGGACATGATGATTATGGACTTCTAGTGAGTGAGAAGGCTAGGAAATACGCCATTGTC
AAGGAGCTTGACAATGTTGTTGACCTAAAAGACGGAACTGTGGTCCTTCAATATGAGGTT
CGCCTCCAGGAGGGACTTGAGTGTGGTGGTGCCTACCTAAAATACCTCCGTCCCCAGGAA
GCAGGTTGGACTGCAAAGGGTTTTGATAATGCGTCCCCCTATACGGTAATGTTTGGACCA
GATAAATGTGGAGCCACAAACAAGGTGCACTTCATTTTGAAACATAAGAATCCTAAGAGT
G
>m.355 g.355  ORF g.355 m.355 type:internal len:66 (+) comp107433_c0_seq1:3-203(+)
TGGCTCAGGTCCCCCAGGCTCAGGCTGCGCCCCATTAGGGAGCTCAGGGTGGCCACTGTC
CGCGCTCTGGGGCTTGATGCCTTCGGCCACTTGTCCCTGCTGTCCCGAGGGCTGTCCCGG
GGGCTGTCCCAGCTGAATGAGGAGGCCCCTGACTCCGAGGAGGTCCGCATGGTGGTGCTG
GTCGTTGTTGAGTGGCAGGG
>m.111 g.111  ORF g.111 m.111 type:internal len:74 (-) comp1074575_c0_seq1:1-222(-)
GCCTCCAACCACCGGGGCGGCAGCAGCTACTCCAAAACCAACAAGAGAAAAAACCAAAAC
GTGGGCTACAAGCTGGGCCGCCGGCGAACCTTGTTCGAGAAACGGAAACGGCTCAGCGAC
TACGCGCTGATTTTTGGGATGTTTGGCATCGTCGTCATGGTGATCGAGACCGAACTGTCG
TGGGGCGTTTATACCAAGGGCTCCATGTATTCCTTGGCTCTG
>m.440683 g.440683  ORF g.440683 m.440683 type:internal len:109 (-) comp1076355_c0_seq1:2-328(-)
TTACCAGGTCCTAAACCCACTGGGAACAACATCAGAGTATCTGATAATACAGAAATTAAC
CAGGAGACTTCCACAGTCCTACCATTAAATCAAAATGGGTTAACTCCTCAGAAACATTCA
TGTGTCGACGGCATCTGGGACATTCAGTCTCAATCAAGTGCACAATCAAATACTGCTGTC
TTGACGAAAGGGGCCCTTTGTGTATCAGCACCACAAATAGACAAACAAGAAAACCATTTT
AACTATGAGACCAGCAAGCATTGGAACAATTTCAGGGTCCTGCATCTCGATGATGCCCAA
GGCCCCCGGACTTCCAGTTATCCAAAC
>m.371 g.371  ORF g.371 m.371 type:5prime_partial len:68 (+) comp107719_c0_seq1:2-205(+)
ACGTCAAGTTTAATCATCCAAATTCTTGAGAGCCCAGTTGAACTTCTGGCTCTGACAGTA
GCTATTTTGGTGGCTGCCACCATAACCATGTCCATGACCATGACCATGATGTCCCGTGGC
CATAGACGACATATGGGCATGGGAAGATTGTTGCATCCCACTACCATAGCCATCACTATG
GACCATATTGGTGGTGCTGCTTGA
>m.378 g.378  ORF g.378 m.378 type:3prime_partial len:54 (-) comp107942_c0_seq1:3-164(-)
ATGCGTCTTGGATCATCTTCCACCCAGCTCGCCTCTGGACTACATACATCTGCCCTACCC
GTCTCCCTCTCCGGCCCCTGTCCTCCTCAGCTCCCAAGCATATTGATCCCCCTTCTGGAT
CTAAAAATTGGATTGCGTGCTCTAGAGAAGCGTCACTATCAA
>m.155 g.155  ORF g.155 m.155 type:5prime_partial len:56 (+) comp1079827_c0_seq1:3-170(+)
AGAAAACAACACGACTCAAAAGGACACACTCTGCCTTGCAGTGGAGAGCGAGCGTGTGGG
ATTGTGGCTGGGCAGCTTGATACAGTAGCTGTGAGGAAACTGAAATTAATGGACCATTAC
CTTAAACCCAGTCGACCTAGCTCTCAGCTATTGAGTTCCCGCTTCTGA
>m.441240 g.441240  ORF g.441240 m.441240 type:internal len:112 (-) comp1080046_c0_seq1:1-336(-)
ATTGTATGTGTAGCCAGAGGATTTGCACCCAAGGATTATACGTTTAAATGGTTCACGGAT
TCGAAGGAATTTGACGCTTCGCATTACATAAACACGGATGCAGTTGAGGACAAGGGGTAT
TTCGATGCCAGCAGCCTCTTAACTGTCAAGGAGGCTGAATGGAAGGGATCCAATATGATC
AAGTGTGAGCTGGCCCATGGCAGGGTGACAGTGAGCAGGAACATTAGCAGTAGTGCTCCA
GATTGCTCCCAATGTTCAGCGATGGTAGAGGTTCATGTTGAAATATTGCCTCCAACTCCT
GAAGAAATATTAACCCAGAAAGGAGCAACACTAACC
>m.453677 g.453677  ORF g.453677 m.453677 type:internal len:79 (+) comp1082803_c0_seq1:3-242(+)
GCAACTAAGCTAATGGAAGACTGCAAGATGCACACAATGGAGCACCTAATCAATCCTCTT
GCAGTCCAGCATGATCCCTCATGTGCTGCTACAGCAACAGCGATCCTCCCTACTGTGTCC
ACACCCCCTCCATTCCAGGGTCGGCCCATTACTCCAGTGTACACGATGGCACACAATCTT
CAAAGAATTCCTGCTGCCAGTCTCTACGGTACAAGCTACCTGCCCATAGCAAACCCAGG
>m.453682 g.453682  ORF g.453682 m.453682 type:internal len:158 (+) comp1082855_c0_seq1:3-479(+)
GAGATCCCGTGCCGGCGCATGCGGAGCGGCAGCTACATCAAGGCCATGGGGGATGACGAC
AGCGGGGACTCGGACGCCAGCCCCAAACCCTCCCCCAAGACCGGGCCGAGCACGCAGAGA
GAGGCCTTCCGACGCTCCGTCAGCATGGACCACCGCAGCCCCTCCAGCAACTACTCCTCC
TGTAAGCAGTGCTCCGACTACCCCAGCTGCACCACGCCCAAGGTCAACTTGAGGGCACGC
AGCTACAGCCGCTCCCTGACCGCCACGCAGCTCGGGGAGGCTCTGATGCAGCAGCAGTTC
GAGGGGATGTATGAGTCTGTTTACGGGGAGACCGAGTCGCAGGCTGTAGACGCTCTGGAC
CTGCCCGGCTGCTTCCGCACGCGCAGTCCCAGCTACGTCCGCGCCATCCAGGCCGGGGTC
TCCCAGGACGACGACTGCCTGTCCGTTTTCAGCCTGTCCAACGCGCAGGGCCACGG
>m.468740 g.468740  ORF g.468740 m.468740 type:5prime_partial len:50 (+) comp108295_c0_seq1:2-151(+)
GGAAAACGCCTTGTTGGAGTGTGTGTGAGCAACCAAACAGAGTTTTTAAAACTGCTGATC
AAAAACCAGGGCCAGGGTTTACCATCTCCCTGTAGAGAACAGGGAAGTAAAGATTGGTAT
GGTGTGTCAGCAGGACCTTCTTTACAGTAG
>m.468735 g.468735  ORF g.468735 m.468735 type:internal len:88 (+) comp108406_c0_seq1:2-268(+)
TGCACTCTGCTGGATGATTTGGAGATGTGCATCATGCTTTCCTGCAGCAGGGGCATGCTA
CACTTGGCAAATGGTCACTCAAAATGCTTTTGTCTTGGTAAAGGTCAGGAAGGATTTAAC
CATTGCATAGCCAGAACTGAACAGCAACAGACAACACCAAAACTGACCTGGAGCCACATA
CAGTTAAAATACTACTTTCACAGGGGCTCCCGAGCGGCGCATGCAGTAAAGGCGCTCCAC
CTTGAGTGCAGGATGCGCCCTATAG
>m.468744 g.468744  ORF g.468744 m.468744 type:internal len:75 (+) comp108517_c0_seq1:2-229(+)
CCAAAGCTTGTAGAGGGTCTGAAACGTCTTGCTAAGTCAGATCCTATGGTACAGTGTACA
ATTGAAGAGTCTGGAGAGCACATTATTGCTGGTGCAGGAGAATTGCATTTGGAAATTTGC
TTGAAAGATCTGGAAGAAGACCATGCTGGTATCCCCCTGAAGAAGTCTGACCCTGTTGTT
TCTTACCGTGAAACTGTCACCGAGGAGTCATCACAAACATGTCTG
>m.453999 g.453999  ORF g.453999 m.453999 type:internal len:115 (-) comp1085412_c0_seq1:3-347(-)
CTTACCGGCCAGCGTTTTAAAACTCGGAAAAGAGATGAAAAGGAGAGATTTGACCCTTCT
CAGTTTCAAGAAAGTATTGTTCAAGGCTTGAACCAAACTGGCACTGATTTGGAAGCGGTT
GCAAAGTTTCTTGATGCCTCCGGCGCCAAGCTCGACTACCGTCGGTATGCTGAGACACTC
TTCGACATCCTGGTGGCTGGAGGAATGCTGGCCCCGGGAGGGACTCTTTCTGATGACTTG
ACTCGTACGGAGTACTGCCTCTTCACGGCAAGTGAAGACCTGGAGACCATGCAGGCTTAC
GCTCAGGTTTTTAACAAGCTGATCAGGCGTTACAAGTACCTGGAG
>m.468153 g.468153  ORF g.468153 m.468153 type:internal len:143 (+) comp1086107_c0_seq1:1-432(+)
GAGCACTTGGCAAGTTTCCGTGCAATGCCCAATGTTCTGATGCTCCGTCCAGCAGATGGT
AATGAGACAGCTGGTGCTTATAAGGTGGCCATCCTCAAGAGTAAGACACCATCAATCCTG
GCCCTTTCTCGACAAAAGTTGCCCCAACTTGCTGGAACTTCTATTGAAGGAACAGCAAAG
GGTGGCTACGTTACATCAGACAACTCTTCAGGCAACAATCCTGATGTCATTTTGATTGGT
ACCGGGTCAGAGCTGGAAATTGCTGTCAAGGCTGCTGATGAACTCAGAAAGGAAGGAAAG
GCGGTGAGAGTTGTCTCCCTCGTTTCTTGGGAGCTTTTCGATGAGCAATCAGCGGAGTAC
AAGGAAAGTGTTCTTCCAGCAGCTGTTACTGCTAGAGTTAGCATTGAAGCTGGATCCACA
TTTGGGTGGG
>m.468754 g.468754  ORF g.468754 m.468754 type:internal len:76 (+) comp108621_c0_seq1:1-231(+)
GTTTCCTTCACCTTCGGGTCTGATGTCGTGGCCAAGTTTTTGCACAAACATGACATGGAT
CTCATATGCAGAGCCCACCAGGTGGTGGAGGATGGCTACGAGTTCTTTGCGAAGAGGCAG
TTAGTCACGCTTTTCTCTGCTCCCAACTACTGCGGCGAGTTTGACAATGCAGGTGCCATG
ATGAGTGTTGATGAGACCCTTATGTGCTCATTTCAGATTCTGAAACCA
>m.468152 g.468152  ORF g.468152 m.468152 type:3prime_partial len:86 (-) comp1087848_c0_seq1:1-258(-)
ATGTCCATCATCATTGTTGGAGTGGGGCAGGCTGAATTTGATGCAATGGTGGAATTGGAT
GGAGATGACATCAGAATCTCTTCCCGAGGGAAGTTGGCTGAGCGCGATATTGTCCAGTTC
GTCCCGTTTCGAGATTACATGGACCGCACAGGGAACCACGTGCTCAGCATGGCCCGGCTG
GCCAAGGACGTCCTGGCAGAGATCCCAGAGCAGTTCATCTCCTACATGAAGACTCGGGGC
ATCAAGCCCAACCCGTCC
>m.468749 g.468749  ORF g.468749 m.468749 type:internal len:74 (+) comp108810_c0_seq1:1-225(+)
CAAGTGACAGAATCTACAGATTTTACTGAGTTAACAAACAAAGATCCATGGCTTTCATCA
ACAAAGCTGGTTGTAAAACCAGACATGCTGTTTGGGAAGCGTGGAAAGAGTGGCTTGGTA
GCTTTGAATCTGGATCTAGCAGGAGTTGCTGAGTTTGTAAAAACACGACTTGGTGTGGAG
GTTGAAATGGGTGGCTGCAAGGCCCCTATAACAACATTTATTG
>m.468751 g.468751  ORF g.468751 m.468751 type:internal len:74 (-) comp108810_c1_seq1:3-224(-)
CCTATAACAACATTTATTGTTGAACCATTTGTTCCCCATGACCAAGAGTATTACCTTTCC
ATAGTCTCTGAAAGGTTGGGGTGTACAATTAGCTTTTCAGAATGTGGAGGCATTGAGATT
GAAGAGAACTGGGACAAGGTCAAGACAATATTCCTTCCAACAGAGAAACCTATGAACCTA
GAAGCATGTGCTCCACTTATTGCTACTCTGCCCTTGGAGGTA
>m.468736 g.468736  ORF g.468736 m.468736 type:internal len:89 (+) comp109331_c0_seq1:1-270(+)
GAGCTGTCTCCGGGGGGAGGAATAACACGGACGGACGATAATGGGAACCCAGCGGTAAGG
GAGGCATCTACTCCAGCTGGGGACACTGTGCAGCAAGACCCGGCTCCAGGAAGTGAGCAG
CCGCAAGCAAATAAAAGACGCAATAAAAGAAATAAGAAACAGAAAGCGACAGTGGATTGT
CAAGCTGCTGCAGAAGACAAGAGTCTGAAAAACCAGAGAGAGGAGGGGAGGGGGCAGAGA
CAAGCAGGGAGCGGCCAGGCACAGGTTGG
>m.477823 g.477823  ORF g.477823 m.477823 type:5prime_partial len:67 (-) comp1094015_c0_seq1:179-379(-)
CTCTTGCGTCGACGGTACCTGTGGGGTAGAACACAGGCATCAAGAGAGAGCGAGGACAAC
GACACCACCGGATCCCTGCACTTACCACCCTGGACTACAGCCTGGTCAGAGATCGGAAGC
GAAGCAAGGGCTGCTCTGCTCAATGCTTGCTGGATTGTCATCCGATTAGAGATCAGAGAA
GACTGCGTTGGGCTTGCTTAG
>m.477840 g.477840  ORF g.477840 m.477840 type:5prime_partial len:186 (+) comp1095678_c0_seq1:2-559(+)
GACATCACACACCGCTATAAGCGGAAGGTTCACCGCAAAGCCCCCAAAAGTGATGATATC
TATCTTAAACTGTTGGTGAAGCTGTACAGGTTCTTGGCAAGACGTACAAATGCAAAGTTT
AACAAGGTGATTTTGAAGAGACTGTTCATGAGTAAAACTAACAGGCCACCTCTTTCAGTT
GCAAGATTGGCTAGAATGATGAAAAAATCTGGCAGAGAAGGAAAGACAGCCGTGTGTGTT
GGTACAGTGACAGATGATCTTAGGCTGCTTCAGGTTCCCAAATTGAAGGTGTGTGCGCTG
AGAGTGACAGAGCGTGCTCGTGGGCGCATTCTGAAGGCAGGTGGAGAAATTATTACGTTT
GATCAGTTGGCATTGAAAGCCCCAAAAGGACAAAATACTGTACTTATCCAAGGCCGTAGA
AAGTCTCGTGAAGCATACAGACACTTTGGTAGGGCACCAGGTGTTCCACACAGCAAAACT
GCACCCTATGTACGCTCTAAGGGCCGCAAATTTGAGAAGGCTCGTGGTCGTCGTAGTAGC
AGAGGTTACAAAGTGTAA
>m.477826 g.477826  ORF g.477826 m.477826 type:5prime_partial len:115 (+) comp1095814_c0_seq1:2-346(+)
GGCATGCCCCACAAGTTCTACCACGGCCGCACCGGCCGCGTCTGGAACGTCACCAAGCGC
GCCATCGGCGTCGAGGTCAACAAGCAGGTTGGTAACAGGATCATCAAGAAGAGGATCCAT
GTTCGCATCGAGCACGTGCAGCCATCGAGGTGCACCGAGGAGTTCAGACTCAGGAAGGTG
AAGAACGACCAGTTGAAGGCCGAAGCTAAGGCCAAGGGCCAGGTCATCAGCACCAAGAGG
CAGCCCGAGGGACCGAAACCAGGTTTCATGGTGGAGGGTGCTATGTTGGAAACTGTCACT
CCTATCCCGTACGACGTCGTCAACGATCTCAAGGGCGGATATTAG
>m.477836 g.477836  ORF g.477836 m.477836 type:internal len:77 (-) comp1095824_c0_seq1:3-233(-)
CTAGTTGCAGTAAAGTCTGTCCCGGTGGCTTTTCAGGGCAAGACCCGGAAAAGCGCCGAC
CTCAAGTGCACGGAGAATGCTGAAAAGCAGCGGGGCAGCCCAAGAAAAGGGGACTGCGGC
TGCGATATCTTGTTGGGAGCGTGCAGGGCAAGGAGCGTAAGCCCAGTTGCACTACCACCA
ACTCCGGCGGCGCCTGCCAGTTTGCCCCCGCCTTCTTCTCCCCAAGAGCGA
>m.71781 g.71781  ORF g.71781 m.71781 type:complete len:66 (-) comp1096064_c0_seq1:37-234(-)
ATGTTGTCTTGTAAATGCACAGGAGAGACAAGACCATTGTCAACATTTTGGCAGCACTCA
TACTTGGCAATGAAGTACGATAATGCAAGTGATGTCAAAGCGAAGGAAGGCTGCTGGTGT
TATACTGACAATTTCAGAGGAAGAGGAAGAGGAGAACAAAGAGACAGTTTAGGTTCATCT
GTGGATTATGAGACATGA
>m.71757 g.71757  ORF g.71757 m.71757 type:5prime_partial len:86 (-) comp1096449_c0_seq1:18-275(-)
AAAAAGGACATTCTAGAAGAGAAGATTGCACATTCTCATTTAGTTGACTACTTTCCTGAA
TTTGATGGACCCAAACAGGACTCCAAGTCTGCCAGAGAATTCATTTTGAAAATGTATCAG
GAGATGAATCCAGATAAAGATAAAGTCATTTACTCTCACATTACATGTGCCACAGACACA
GAAAACATCAGGTTTGTCTTTGCTGCTGTCAAGGACACCGTCCTCCAACTGAACCTCAAG
GAGTTCAACCTGGTGTAA
>m.71769 g.71769  ORF g.71769 m.71769 type:5prime_partial len:108 (-) comp1096815_c0_seq1:77-400(-)
GTGTATGTGTGTGTGTGTGTCAAAACTGCCAGTTCAGCCTTTGCCTCGCTGATTAGTTTT
AGGAAGGCAATAGTTGGGTCCATTGCAATCAGTTGCACACTGACTTACATACAAATTGTT
GTCTATGGAGCACCTGCTGATTTGAAACCCCTGCTCAGCAACTTCTCTAAATTTATTTAC
AACATCATTGGTGTCAGCATTCCACTGGTGTATGTAAACAAAATACTGGTGCACATCTTT
CCTGTCGCGCCAGTGTTTAAACGGTGCAGCACTCAGTGGTCCAACAATATCACAAGCATC
ATTATTGCTAAAACATTTATCTAA
>m.71760 g.71760  ORF g.71760 m.71760 type:5prime_partial len:119 (-) comp1096864_c0_seq1:50-406(-)
TTTTTTTCTCATTTCATCATCATGTCTCAGACAGTTGTTCTCAAGGTTGGCATGTCATGC
CAAGGGTGTGTTGGAGCTGTGAACAGGGTTTTGGGCAAAATGGAAGGTGTTGAATCATTT
GATATCGATATAAAGGAGCAAAAAGTGACCGTGAAAGGAAATGTGGAACCCGAAGCTGTT
TTCCAGACTGTTTCAAAGACTGGAAAGAAGACTTCTTTCTGGGAAGAAGCAGCACCAGCA
CCAGCACCAGCTGAACCCGAAGCAAAGCCTGTAGAAGAAAAGCCTGCAGAAACACCAACT
GACCCCGAACCAAAGCCCGCGGAAGAAAAGCCCGCTGAAACTGTTGCTGCAGCATGA
>m.468758 g.468758  ORF g.468758 m.468758 type:complete len:63 (+) comp109709_c0_seq1:44-232(+)
ATGAAGCCCTCTATGTGCAGTGGCAATGCACAGCTGGCACGAGTGCTTTGCATGTTTCTT
CAGACTGCACCCCCTGTTAAAATAGTTTGCATCTCAGGACAGCAAAGGAGCTTGAACCAT
TTTGATTATGAGCAACTCTGGGAAACAAATAACCAGATACAAAACATTCAGCATCAGTTA
CAAACCTAA
>m.468748 g.468748  ORF g.468748 m.468748 type:internal len:67 (-) comp109722_c0_seq1:3-203(-)
TTCCCTTCAGCTTTGGGTTCCCTCTCCTTAGAGTCTTTATCTTTGCCCAGAGTACTGCTC
ATGGCGAAAGCCCCGCAGTCCAATGGCACATGGGACCCTCAGTTTTATCTCTCTGTTCTC
TCGCTCTTGTATTTTGTTCGATGTTCGAGGGCAGAACCAAAGGGAGGGGTTGCTATATCA
GTGTGTGCTCATACATACCTG
>m.71761 g.71761  ORF g.71761 m.71761 type:internal len:117 (+) comp1097842_c0_seq1:1-354(+)
GTCCAGTTTGATAGAGGAGGAGGCAGGCTGTATGTGCAGGTCGAGAGCAGCTGGGAAGGT
GGAATCGTGGGTCTCTGTGGCACCTTCAATGGAAATTTAAGAGATGATTTTCTATCTCCA
TCAGGCATGATTGAGGGCACGCCCCAGCTTCATGCCAATGCATGGAAGGTGTCAGCAGCT
TGCACAAGCCCTGTGAACATCCCCATCATAGATCCCTGTGAGATGAACCAGCAAAACGTT
CTTTATGCCTCACAGTGTGACATCGTCAATGAAGGCCTGTTCTCCCCCTGCCATTCCTAT
GTGAGCCCCAGTGTCTATTTCCAGCAGTGCCGCTATCAAGCCTGCAAATGTG
>m.71779 g.71779  ORF g.71779 m.71779 type:3prime_partial len:54 (+) comp1097933_c0_seq1:71-235(+)
ATGTGGAAAACGGGGAGCTTCAGATGGAATGTTAAGGACTCTTATACTGTAGCGCACGCA
TACTCCCCAGCCTGTCAATCAAAAGCTGTCCATATTGACAGTGATGGAAGGTTGGAGGTT
GAACAGATACTGATGGAGAGTGTGATTGTGAAGGTGATAGAATG
>m.453326 g.453326  ORF g.453326 m.453326 type:internal len:90 (-) comp1098185_c0_seq1:2-271(-)
GAGTTTCAGACCAAAATCGAGTCCACTCAACTTGCAATGACAGAATTCACAGCTGATTTA
AAGGAGGCGACATTTCTCTCTGTAGCCATGGATGCATCAAATCGAAAACATGTGAAATTG
GTGCCTATCCTCCTTCATTATTACAAGCCACTTGAAGGAATTAAAGTTCTTGAAATGTCT
TCTTTGCCTGGTCAAACATCAGATTTTATGTCTGAATATCTAATGAGCACATTGCAAAAG
CATGGCTTGATGAACAAGGGTGAAGTTTTC
>m.453328 g.453328  ORF g.453328 m.453328 type:internal len:103 (+) comp1098242_c0_seq1:1-312(+)
ATCAGCCAGAAGATAAAGGCCCCGAAGGCTCTTCTGGACTGGGATACGGTTCACCAGAAG
ATGCCCTGGAACATCTTGCTGCTCCTGGGAGGAGGGTTTGCCCTGGCTAAGGGCAGCGAG
GCGTCTGGTTTGTCTGTGTGGTTGGGTCACGAGCTGGCGCCCCTGCAAAGTATCCCTCCC
GCTGCCATTGCTGTGCTGCTCTGCCTCCTAGTGGCCACCTTCACAGAGTGCTCCAGCAAC
GTGGCCACCACCACCCTCTTCCTGCCCATTCTGGCATCCATGGCCCAGGAGATTGAACTC
CACCCTCTG
>m.453350 g.453350  ORF g.453350 m.453350 type:5prime_partial len:50 (-) comp1098724_c0_seq1:222-371(-)
CCCAGGATGTTACAGGAGGAACAGCAAGATAAGAAGAAAAAGTGCTGGAAAAAGAAGACG
ACAGGAAAGAAAGGAAGGAGAAAAAAAGTAGGACAAAAGGAAGCAGGGTGGAGTGTCTTT
TGGAAAAGTCATGATGGCACGACTGCATGA
>m.453347 g.453347  ORF g.453347 m.453347 type:5prime_partial len:63 (+) comp1098724_c0_seq1:2-190(+)
CGTGGCACAGGTGGTGTGGACACAGCCTCCGTCGGTGGTGTGTTCGACATCTCAAACGCT
GACCGTCTGGGCTCCTCTGAGGTGCAGCAGGTGCAGCTGGTGGTCGATGGTGTGAAACTC
ATGGTTGAAATGGAAAAGAAACTGGAGAAGGGCGAGTCCATCGATGACATGATCCCTGCC
CAGAAGTAA
>m.453334 g.453334  ORF g.453334 m.453334 type:internal len:189 (+) comp1098920_c0_seq1:1-570(+)
CGGATGCAGTTCAGCAACCTGCAGCAGCTGGTCACCTACTACCACAAACACGCAGATGGA
CTGTGCCACTGTCTGACCGAGGTGTGCCCCACCCTGAAGCCCCAGACTCAGGGACTGGCC
CGGGACGCCTGGGAGATACCGAGAGAGTCTCTGCGTTTGGAACTCAAACTGGGACAAGGC
TGCTTCGGGGAGGTCTGGATGGGCACTTGGAATGGCACGACGCGGGTGGCAATCAAGACC
CTGAAAACAGGCACCATGTCCCCCGAGGCCTTCCTGCAGGAGGCGCAGGTGATGAAGAAG
CTGCGGCACGAGAAGCTGGTGCAGCTGTACGCCGTCGTCTCAGAGGAGCCCATCTATATC
GTCACAGAGTACATGAGCCAAGGCAGCCTGCTCGATTTCCTGAAAGGAGACACTGGGAAG
TTGTTGCGGCTCCCCCAGCTGGTGGACGTGGCCTCTCAGATTGCAGCGGGCATGGCCTAC
GTAGAGAGGATGAACTACGTTCACCGGGACCTGCGGGCGGCTAACATCCTGGTCGGGGAC
AGTCTGGTGTGCAAGGTGGCTGACTTCGG
>m.453351 g.453351  ORF g.453351 m.453351 type:internal len:117 (+) comp1098961_c0_seq1:3-356(+)
GACTTGCCCCCACACTACCAGTACAGAGGCCGGACTGAACTGTTCTACGAGGAGATTGCC
AATGGCAATGTCTCTCTCAAGCTTCATAAAGTTATCCTTGAAGACACGGGCAGTTACAGA
TGCACTGTCAGTGCGCAGGGTCTATCTGTCGAGGCTGTAGTGGAGCTAACAGTTACTGAG
TTACAGCTTCACCGTGCTGACTCCAGGGTTCAGTTACAATGTGCGCAGAGGACAGGAGAA
GAGTTTGCATGGATGAAAGGAGGAGAGGAAGCACCCACTGGTTCAGGATACAGTTTCCCT
GACAACAAGAGAACCTTCATTATTGAGAAAGCGAGGAACTCTGACTGTGGGG
>m.453331 g.453331  ORF g.453331 m.453331 type:3prime_partial len:107 (+) comp1099259_c0_seq1:108-431(+)
ATGGCCACTTCAGCCAGTTCCAAATTAAGCAAAGCTATGAAACAGCAGTACATGGATCTC
CCTCAGGGAGAAAAAGTTCAGGTCATGTACATCTGGATTGATGGAACCGGAGAGGGATTG
AGATGCAAAACCAGGACTCTAGACTCTGAACCTAAATCTGTTGAAGAACTTCCTGAGTGG
AACTTTGATGGTTCCAGCACATATCAGGCTGAGGGGTCCAACAGTGACATGTATTTGTTC
CCTCAAGCCATGTTCAGAGACCCTTTCAGGAAAGACCCCAACAAACTGGTTCTGTGCGAT
GTTCTCAAATACAACCATAAA
>m.453344 g.453344  ORF g.453344 m.453344 type:complete len:57 (+) comp1099606_c0_seq1:59-229(+)
ATGATCTACAGCCACACTGAGCGAGACACAGTGAACCAAAGTGAGGCTTTCCACCCATCC
GTCAAAAATCGGGCCATCTTCAGTTTGAGCTTTTTCTTATTTAAGACCGGAGTAAAACTG
TTTCCAGCAAAAAAGCATTTGAAGCTGTGTATCCAGTGCTTGAATGGTTAA
>m.453327 g.453327  ORF g.453327 m.453327 type:3prime_partial len:64 (-) comp1099666_c0_seq1:3-194(-)
ATGACTTCTCACGTACACAGTACATTTTGTATCCCACAGTTTTCACTAGCTTGCCGTTTA
GTGCAAGTTGGTGTCCAGAGCCTGGGAATGAAGAATTGTGTGTTTTTGTCCAAAAATAAC
TGCAGGGTTTCAGAATTTGGACCCCTTCCCAGTGTGAGCTATGATGTTATTTCAGTCCTG
CTTGGGGATGTC
>m.468540 g.468540  ORF g.468540 m.468540 type:5prime_partial len:52 (+) comp110021_c0_seq1:1-156(+)
GGGTTTTGCGTCACTAATGGAGGTTTGGAATGTGTAATGCATTTTCATAACCACTACAAC
CAAAAGAGGCTTCAAAACATGTTTACAGTGTTTAACAATGGGTTGCTTTGTAGAAAGCAA
TACAAGTCAGAATTGTGGGTTGTACCTCTGGGTTGA
>m.96942 g.96942  ORF g.96942 m.96942 type:5prime_partial len:92 (+) comp1100344_c0_seq1:1-276(+)
GGGGATGCCCTGATCCGGGATCCTTTCCCCGAGCTCCGCAGGGTGGAGGGCTTCCTCTCG
CTGGCCCCCGCCATCGCCCCCTCCGACTTCCGCTTCAACCACACCAAGGGCTTCTTCTGC
CTGGAGAGCGGGGGCAGGCATCGCTGCCTGGACGAGTCCAAGGGGCGCCCGCACCCCCCC
GTCCGGCCGGCTGTCCGCCAGCGGCTCTGCCGGCACTTCAGGGAGCACAACCAGAGGTTC
TTTGAGATGGTGGGGCGCAGCTTCGACTGGTGCTGA
>m.96936 g.96936  ORF g.96936 m.96936 type:internal len:87 (+) comp1100432_c0_seq1:2-265(+)
ACACACTACATTGTGGAACGTCTCAGTTGGGATTCAACTGGACAAGAGAAGGAGACCTGG
AAACAGTGTAACAGGCGTGATGTTGAAGAAACCACTTTCAAAGTTGAAGACCTTAAAGAA
GGCGGAGAATACGAATTCCGTGTTAAGGCTGTAAACGAGGCTGGTACAAGCAGACCATCT
TCTACAGTTGGGCCTATCATAGTTAAAGATCAGACGTGTGCACCAGAAATTGATCTTAAA
GAATTTATGGAAGCTGAGCAAG
>m.96922 g.96922  ORF g.96922 m.96922 type:internal len:78 (-) comp1100526_c0_seq1:2-235(-)
GGGGTTGGCCGTTTGGTTTTTGGGAAAATAGGAGACCTCATACCGGGAGTGAAGAAGATT
TACATGCAGGTGGCCTCGTTCCTGCTGCTGGGACTCATGTCCATGATGATCCCGCAGTGC
CGTGTGTTTGAGGGCGTCGTCGTGGTCTGCATCTTCCTGGGGCTGTGTGACGGCTGCTTC
ATCACCATCATGGCCCCCATCGCCTTCGAGCTGGTCGGGCCCATGCAGGCCTCC
>m.96933 g.96933  ORF g.96933 m.96933 type:internal len:77 (+) comp1100641_c0_seq1:2-235(+)
GGTGACAAGGCAATGCAGCTCCTTGAGAGTGGGTTGAAGGTCAAGGAATATGAACTGTTG
AGAAGAAACTTCAGCGATACTGGCTGTTTTGGCTTTGGTATCCAGGAGCACATTGATCTT
GGAATTAAGTATGACCCTTCAACTGGTATCTATGGTATGGATTTCTTTGTTGTCTTGGAG
CGCCCTGGTTATCGCGTGGGCCGTCGTCGTAGGTGCAAGTCCCGAGTTGGAAT
>m.468525 g.468525  ORF g.468525 m.468525 type:5prime_partial len:56 (+) comp110070_c0_seq1:1-168(+)
AAACAGTTTGAAAGTGGTACTGTTAATGATACGAGTAGTACGAGAGAAGCAGAGACTGGG
GAAGTAAGAGGGGACACTCAGGGTGCGGGTGAAAATAAAACCGAGAGTCTAGAGGAGAGA
GGTGGCTGGGACGAGTGTTGGTGTGGAGGTGAGCAGAACAAAGGGTAA
>m.96920 g.96920  ORF g.96920 m.96920 type:internal len:73 (+) comp1101018_c0_seq1:2-223(+)
GAAAGCAAAAATGTAACTTCCAAGTGGAAAGAGTTAAAGTTCTGTCCTGAGGAACATTCT
GCCTTGGGGCCTCCTTCTAAAGTCGATGTTGAATCCAGGAATGGCCTTCTGAAAGTGAAC
ATAACTGATCCATTGACCCATAAGAATGAGTCGATGCAAACTCTAATTAAAATTTCCTTC
TTGATAGTTTACTGGAAAAACACATCCACGGCTGAGAATC
>m.96930 g.96930  ORF g.96930 m.96930 type:internal len:72 (+) comp1101220_c0_seq1:3-221(+)
GCGGGCCGCCTGCGTCAGCGAGAGCCGATCAACGTGCTGATGATGTCAGAGAGAGAGATG
GTGGACTCGGAGCTGCTGTCCTATCGAGAGAACCTGGAGAACGAGGACTGCCTGACGCAC
ATGGACGACCTGCAGGTCAACATGATGACGCTGGCCGAGCAGATCATCGAGGCCACTCCT
GAACGGATCAAGCGAGAGAATTTTGTTGCCGTGGAG
>m.96918 g.96918  ORF g.96918 m.96918 type:internal len:70 (+) comp1101252_c0_seq1:3-215(+)
TCAACAATATCCCCGAAATCGATGGACCAACACCCGCGCCTTGAACCAACAACCCTGGAA
GCCAGAGTCAAGTGCTCCACCAACAAACTCCAAGGTGCCGCGGAAACAGAAGACTCCAAC
CTGCAGCCCGGATCCGATCCCAGTCTCCCAAGGCAAACAGCACCCAAGCACAGGGACCAA
CCACACCGCGACACCCAGCAGCCGCCCCCGAC
>m.96925 g.96925  ORF g.96925 m.96925 type:5prime_partial len:51 (-) comp1101542_c0_seq1:214-366(-)
TTTTTTCTTCCTGTTTTAAAAAGAAACGTGTATCCGACCAATGAGATTCATTCTGTCTGG
AGTCAGTGCTCCAGTAAGCCAATGAGAGCGAGCATTACAAGGGTGGTGCTGAAGACGGTG
TGCAGAGGGGTGTGCTCTGTTGCTGAGTTCTGA
>m.96924 g.96924  ORF g.96924 m.96924 type:complete len:96 (+) comp1101542_c0_seq1:17-304(+)
ATGTTGATCCAGATCCTGTACAAGCAGGAGGGTCAGGCAGTGCTGAAGGTCCTGGATAAG
GGGAAGACCTCCATCCAGCTGCCCCTACCCCGGGACAACGGCTATGCTGTGCTGGAGATC
CGAGCCTGGGGGGAAGGGGGTGACGGAGCCCCAAAAGAGGTCATTGTCTCCCGGGACTCA
GGCACCGGCATGATGGTTCAGAACTCAGCAACAGAGCACACCCCTCTGCACACCGTCTTC
AGCACCACCCTTGTAATGCTCGCTCTCATTGGCTTACTGGAGCACTGA
>m.448623 g.448623  ORF g.448623 m.448623 type:3prime_partial len:50 (+) comp1102138_c0_seq1:106-258(+)
ATGGCGTGGGTAATGTTGGATCTGCACTACATGGACCTTTGCTTTCTGTCCTGTTTGTAC
CAGCTCAGAAAATATGTTAGCTCCCCCACACACAAATACTATATATCTGGCCAACTGTAT
TTTTTTTTTCTAGGAGGCTGTGTGGTCCAG
>m.448629 g.448629  ORF g.448629 m.448629 type:5prime_partial len:69 (-) comp1102211_c0_seq1:19-225(-)
GAACTGGAGGCCGCGGCCAGTCAGATAGCAAGCCTGGCTTCCAACGTGGCTTGCATGATG
TGTGAGCGCCACAACACGCCTGTCACAGTGGAAGTGCCACAGCTCAACCGTCCCTCAGGG
GTATTCCGTCAGAAGCAGTGGAGCTGTTCGGTGCTCAGCAAGTCTGCATTGTTTTTCAGA
CCGGACCTCATCTCCGAAGGACCTTAG
>m.448631 g.448631  ORF g.448631 m.448631 type:internal len:91 (-) comp1102495_c0_seq1:1-273(-)
CCACCCCCAAAGAGGCGTATCCTGATAGTGGTGCCAGAAATCTTCCTTCCCATCGAAGAT
GAGTGTGGAGATGTTCTAGTTATGAGAAAAAGTGCTTCACCTACCTCAATAACAACATAT
GAAACTTGCCAAACATATGAGAGGCCCATAGCATTTACATCAAGGTCTCGCAAACTCTGG
ATTCAGTTTAAATCTAATGAGGGTAACAGTGGCAAGGGATTTCAAGTGCCATATGTCACT
TATGATGAGGACTACCAGCAGTTGATAGAAGAT
>m.448614 g.448614  ORF g.448614 m.448614 type:internal len:90 (-) comp1102522_c0_seq1:2-271(-)
CAGGAGTTGCTGCTGGCAACAGACATTCCTGGAACTTCAGCAGGACCTAGGATCATGGCT
CTCTTCTCTTCTTTAACTCCTGTGTTTATTGCTATTTTATGCATTGTAATTGTGGCTGTG
CTGAAAGGATTTAAGAAGAAAAGCAAAAAGCCTAAGGCACAGACAACATCCACATCTGAA
TCTCGGCCCTGGGTAGATGAAGATCTCCAAGACAACACAGAACTCAATCTAGAAGAAGAA
GATAATGATGACTGGACACACAGGGAAGAC
>m.448633 g.448633  ORF g.448633 m.448633 type:internal len:98 (+) comp1102628_c0_seq1:2-298(+)
AAAAACTTTTTAACTGCCATGAAAAAAGTTGTTACCTCAAGAGAAGGATCATACTGGGTG
ACACTAGAGTTTTCTAAGCTGGGATACATTGGAAAACTTTATCACTCCAATGATCTCCCT
CGACTGGCCCGCTTCCTGTTGATGTTCTACCAAGAGATGCCTTGCGACTGGCTTCTCATC
CATTTCCGGGGACTTCTCGCACAGAAGGATGTCATTCGTTTCAAGCCATCTCTTTTTCAA
CATATGGGGTACTATTCCTCTTACAAAGGAGCTGAAAATAAATTAAAGGATGAA
>m.448625 g.448625  ORF g.448625 m.448625 type:internal len:113 (-) comp1102800_c0_seq1:3-341(-)
CCCAGACGCAACTACTTCACTGGTTATTTGATGAGGGGATATGCCCCGAATCGGAATAAG
GATAGCAAATGGCACATGCCACCTGAACTCTACCCCAGTGAGCGTTACCCAGTCTTCTGC
TCTGGGACAGGATATGTCTTCTCAGGGGACCTGGCAGAGAAGATCTATAAAGTTTCTTTA
AGCATCCGACGCTTGCACCTGGAGGACGTGTATGTGGGGATCTGCCTAGCCAAACTGCGC
ATTGACCCAGTGCCCCCACCCAATGAGTTTCTCTTCAATCACTGGAGGGTCTCCTATTCA
AGTTGTAAATACAGTCACCTTATTACCTCTCATCAGTTC
>m.448607 g.448607  ORF g.448607 m.448607 type:internal len:109 (-) comp1102880_c0_seq1:3-329(-)
GATGCGGATGCAGCTCTCAAGAAGAAGCGAACATTCAGAAAGTATGCATACAGAGGTGTT
GATCTGGACCAGCTCCTTGATATGACCAGTGAACAACTGACAGAGCTGTTTCGGGCACGT
ATAAGACGTCGCTTTCAGCGTGGATTGAAGAGAAAACCACTAGCACTCATCAAAAGACTG
AGGAAGGCCAAGAAAGAAGCACCTCCACTTGAGAAACCAGAGGTTATCAAGACACATTTG
AGGAACATGGTCATTGTACCAGAAATGATTGGAAGCATTGTTGGTGTTTACAATGGAAAA
ACTTTTAACCAGGTGGAAATCAAGCCC
>m.448620 g.448620  ORF g.448620 m.448620 type:3prime_partial len:67 (-) comp1102969_c0_seq1:1-201(-)
ATGAAGCGGCTACAGCACTGGCAGAGCCAGTCGTACCACTGGGACTGCATGCCTTCTCAC
ACATCATCTCACAACGTTCCTTTCTGCAGTGCATCTTCATCTGAATCCCTCACTGTGAAG
GAGAGCACTGGTTTCCGGACCTCTAAGACGCCCCCAAGAGGAATCTCCTGCCCCCCTCTC
TCTGAACCCCTCTCCCCACTT
>m.312636 g.312636  ORF g.312636 m.312636 type:5prime_partial len:54 (+) comp1104040_c0_seq1:1-162(+)
AATAAACAAACAATGTACAGGGCCTCCCACCCTGCCACAGCAACCCCAAAGCAACACAGG
TTCGTAAATATGATCAGTTGGAACTCAGAGCAGACAGACTATAAACAAGAGAGACAGACA
ACAGGAATGCAGTTTCACAATAAAAAATGTTTGTCCTTTTAA
>m.312628 g.312628  ORF g.312628 m.312628 type:5prime_partial len:68 (+) comp1104073_c0_seq1:3-206(+)
TCTTGTTGCCATGCCTGCAGCGTATCATGCAGTGGAGAACGACCCACCAAGCACAGTGCC
TCTACCGTCCTACTGGAGCTCAGCATGCATCAATCTGCCAGGGGGGATGTCAGTACGATG
GATGATGATGATGTTGAAGCTCAAGTAAAGACCTCTCAACTCCCAAACCCCAGCTCCGAG
TGTCCTTTAAGTAACTGTAGCTGA
>m.312641 g.312641  ORF g.312641 m.312641 type:internal len:141 (-) comp1104805_c0_seq1:1-423(-)
CACGCAAGCTCAGTCGAGCGCTTCACGCTTGAAGAGGCCTTGTCATATTGCCTTGACCGG
AACGCGACCCTCGCCACCAGTGGAGAGCTGCACGCCGCGTGGAAGCAGGGTCTGGACAAG
TGTCGCGCAGGTTGGCTGCTTGACGGCAGCGTGCGGTATCCCATCACCACCCCCAGGCCC
CTCTGTGGTGGGGGGAAAACCGGCGTTATCACCGTCTACCGGTTCCCCAACCAAACAGGC
TACCCTGAGTCACAGTCCAAGTATGACGCCTACTGCTTCCGAGCCACTGAGGAGGAAGCT
GTAACTGCATTCCCAGAGTTGGAGAAAGTGACCAGACTGACCCTTGAGGTGGAGCCACCA
CTCACCTCCACAGGGCTGGGGGAGTATCCTGTCACCGGCACGCCCCCTTATGAAGATGAG
CTA
>m.312656 g.312656  ORF g.312656 m.312656 type:3prime_partial len:88 (-) comp1104829_c0_seq1:2-265(-)
ATGGAAGAAGAAGGTCCAAGAGCAAGGAACACCCTGAGGCTCCAGTTGAAGAATCTGACA
GGGCTGTGGGGGAGACGAAAAGTCGTTTTGGAGATCGTGTTTGGTCTATTTAAACTGAAG
GCTGAAGATGTGTTGTGTTTGAAGGACAGTGTTGCTAAAGGGAGTTTCGAGCTGACCTTG
AATAAAGAAGAGGATTGCTGGAAGGCTATGAAGATTTTTGAGGATAACAAGGAGAAGCTG
CCAGCCAGTGTTTTTAACATTGAG
>m.312645 g.312645  ORF g.312645 m.312645 type:5prime_partial len:204 (+) comp1104929_c0_seq1:1-612(+)
AAAGGCTATGGCTTTGTAAGGTTTGGTGATGAAAGCGAGAGGTCTCGGGCCATGACCGAA
ATGAATGGCATATATTGTTCCAGCAGGCCCATGCGTGTTGGGGTTGCTACCCCCAAAAAA
CCATCAGCACAGCAACAATTTTCTTCCCAAGCTGTGATATTATCTGGTGGATATGCATCA
AATGGTACTGCAACCCATGGATCCCAGTCTGATGGCGATTCATCAAACACAACAATTTTT
GTTGGCGGACTTGATTCTGATGTCACAGATGAGGAGCTGAAGCAGTCCTTTAGTCAGTTT
GGGGAAGTGGTCTCTGTGAAAATACCTGTCGGAAAAGGATGTGGTTTTGTACAATTTTCT
GAAAGGAGCTCTGCTCAGGAAGCGATACAAAAATTAAATGGAGCAGTGATTGGCAAGCAG
GCAGTTCGTCTTTCCTGGGGTCGAAGTCCAGCAAACAAGCAGATGAGAAGTGATTCTGGT
AATCAGTGGAATGCGGGCGGCTATTATGGTAGGCAAAATTATGGAGGATATGGATATGGT
GCATCACAAAATCAGGATTCTGGTATGTATGCTGCTGGAGCAGCTTATGGAGCATCACCA
GCAGCCTGCTAG
>m.312651 g.312651  ORF g.312651 m.312651 type:5prime_partial len:282 (-) comp1104979_c0_seq1:133-978(-)
ACGTTAGTATTTGACTTTGGAATGAGTTCACAAGAAGCGCTGAACGATACGTTTAAGACA
CTGAGCATCGATTCATCAGACAAGGATAAATACGATATGGGTGGAAAACGAAGGGCACTC
ATGCTGTGCGTCAAAAAGAACCGAAAAGGAGCAGACAAGGACGTGGCAATGATGAGGAAA
CTGTTCCAAAACAACAAATTTCAATTTGACTGTGCAGAGGGAGCCGACCCAACCGCGGAG
GATATCCTGAAAGCAGTTAAAAACTTCAGGGATGAAATCAACGATAGCAAAGAAGACATC
AGCTGCTGCTTTGTGGTCACTGCAAGCCACGGGAATCTGGGTACTATTTGTGGGAGTGAC
AACAAGAGAGTGGAACTGAACTGGATGTTTGAGCTCTTCAGGAATGACCAATGTCCCAAA
CTTCGAAATAAACCAAAAGTCTTCATAATTCAGGCGTGCCGGGGAACTGAGAACGATTTG
GGAGTCGACAGAAATGCAAAGCCGTGCTATAAAAGCGATCGTCCTTCCCTGAGTACCTTC
AGACCTTTTGCAGTCCATGATATGTTGACTGTATATGCTCAACAGCCAGGTTATACAGCC
TTCCGGAATCATGAAACTGGGTCATATTTATTCAAGGAGATGGTGGATGTGTTTGAAAAA
CATGCTGGGTCCTGCCACCTCTTTGACTTGTTTACAAAGGTAAACCTGAAGCTTGTTCAA
TCAGACATGAGCGTATTGAAAACAGGGGCGGATGAGAAGAAACCCAACAAAGAAGACTAC
GAGACAGCAAAGCAGACTCTTCTGATAGAATCGACTCTGAAAAAGCTGTTGTACCTGAGT
TCTTAA
>m.312633 g.312633  ORF g.312633 m.312633 type:5prime_partial len:73 (+) comp1105420_c0_seq1:2-220(+)
AGACTTGAGAAGGCTATTGAAAAACTCCAGGGTTTCACTACTACAGCATGTGTGCCTGCT
TCAACTAGTTTGGTGGATGAGCGACCTACCCTGTCCGAAGATGTGGAGCTGCAGGCATCC
CATTCGATGACAGGATCTCGGGCTGGCGTGGGGAAAACGCCTAAGCCTGCTCTAAATGAG
GATATCCTCAAAACCATTACTTTTTATGTTCGTCAATAA
>m.312654 g.312654  ORF g.312654 m.312654 type:internal len:91 (+) comp1105649_c0_seq1:3-278(+)
ATCAATCAACTAACAGACCTGGTATGTGAAGTAACCAGCCTGAAACAAAGTGTGATATCG
GAGAGAAAACTAAAAGCAGCGCTGAAAACAGAAAACGAAGCAATGCAGAATCTAATTTCC
TCTTTGAGAAGTGAAATAAATGAACTAAAAGCTGCCAACAGATGCAACAGAGCTCAGCCA
GCGCAGAATTGGCCAGGCCCAGGAATGTTCTGGGAATTTAATCCTGTGACATCGCACACT
CCGAAGCCCAGATCTGTGGTCTCCAAGATCAGA
>m.312631 g.312631  ORF g.312631 m.312631 type:3prime_partial len:60 (-) comp1105973_c0_seq1:2-181(-)
ATGCTCGGGGTGAAATATTACACTGAACACACTGGGCATGTCTTATCGAATGCAGATATA
CACAACGATGAACAAGTCAACAGCACTGTCTGCCAGAGACAATCTGGAACCACAAACATG
CAAATGCACAATCCGAAGAAACAGGTTTTTAAACTTAAGAAGGTAGATACTGAAGTGTAC
>m.312630 g.312630  ORF g.312630 m.312630 type:5prime_partial len:76 (-) comp1105973_c0_seq1:156-383(-)
CAGAGCCCTGGGAAGGCACAGCTCCCCAAGTCAGATGATGAGTTATTGACCGTCTCTAGC
AAGGCTGACAAATGTGCGCTTAAGCCTTTGGAGGACAGTGTTATTTCCAGCGCTGGCTTG
GCTAAGCCTATTGTAACTCCCTCTTATAAGAGACTTGTATCCTCACATAACCCCAGAGAG
AGCCTCCTCCTGGGCCCCGTCGATGCTCGGGGTGAAATATTACACTGA
>m.316354 g.316354  ORF g.316354 m.316354 type:internal len:76 (+) comp1106452_c0_seq1:2-232(+)
CTGCTGCAGATGGACTGTGAGTCGGACCCAGACGAGCTCAGCCTCTCTGTAGAAGAGTTC
CTGGATCACACAGAAATGAATGTGGAGCCAGAGGACTTGCAAAGTGACCATGCCTGTACA
CTGCCACACCACATAGTGAAGAGTGAGGCAGAGGAAGAGGAGGAGGGAGATGTGGGGAGA
GAGGGAGAGGAGGAAGGTGTGGGCGGGAGAGGAGGAGAGGAGTCTGGTG
>m.468541 g.468541  ORF g.468541 m.468541 type:internal len:89 (-) comp110767_c0_seq1:3-269(-)
CTTCAAACACCTGATGGACCTGTTTTTGAGAGCAATGCTATTGCACGTTATGTTACCAAA
ACGAAGCCCGATAATCTTCTTTTTGGCTCTTCATTGATTGAATATGCTCAAATTGAACAA
TGGAATGATTTTTCTGCCACTGAAGTTGATGCAAACATTGCACGTTGGCTGTACCCACGC
CTTGGCTATGCCGTATACATTCCTCCAGCTGAGGAAGCTGCGGTAGCTGCATTAAAGAGA
GCTCTTGGTGCTTTGAACACCCATCTC
>m.318170 g.318170  ORF g.318170 m.318170 type:internal len:83 (-) comp1109058_c0_seq1:1-249(-)
GCCCGCCGGGAAATCGGTGCCTTCACCACCGCCAGGAAAGTGCCCCGGATCCAGAAAACC
ATTCCGCCCGCTAGCCAGGAGCCGGGAGGCAGGTACATCCGGAATCTCATAACCTACACT
GAACTGGACTTCATAGGGCATGGTGTGAAGAGCGTGAGCCAACAGCTGGGCAAAACTGAC
ACCTTGAACATGAAACCGTCAACGGACAGCAGCGAGGCCCAGGGGACACTGGGGAGGAGT
TCTCGAGCC
>m.318164 g.318164  ORF g.318164 m.318164 type:internal len:109 (+) comp1109385_c0_seq1:1-330(+)
GTCGATTTATCTCAGTGTATCGATTTGGATTCTAAGGAGACGCAAAAATTGCTTTTGTCG
CAATTTTCTAGCACCTTTCGTTTTGGACGAGTCCAGTTTAGGCAGGAGCCAGCTCGAGAG
ATTAGGGACGGAGTGAGGGTCCCAGGAAAGAAGAGTTTGTTTGTGCGACCCGGAGGGAAA
ATTTTCACCGCTTTCAAGAAGCTACTAGGCTGTGGTCGGAAGAGAGCTGAGATGGCCCGT
AGAGGTAGTGTGCCAACTCGAGTTGAATATGAGAGTGGGACTTCCACTCCATTCCAGGGA
ACATCATTCACGCTGAATGATAGGAAT
>m.468532 g.468532  ORF g.468532 m.468532 type:internal len:136 (-) comp110985_c0_seq1:3-410(-)
GATAATGCTGAGGAGCTGCTGGGTAAAGGAGCTCGCAGCGCCGCCCTCCTGGCAGACAGA
ACCAGGAATGAGATGACTGCAGAGGAGAAGAGGCGGACTCATCAGAAAGAGCTGGCCAAT
CAGGTGAACGAGGAGGCCAAGCGGCGTCTGACGGAGCAGAAAGGAGGACAGCAGATACAG
AAAGTCAGAAAGTCCAACGTGTCGTATAAGAACGTCTCGCAGATGCCCAAGGAGAAGGAC
ATCAGAGATATGAAGATCTTCATCGATAAGAAGCATGAGACGGTCATCATGCCTGTGTTT
GGCATCGCCACGCCGTTTCACATCGCCACCATTAAGAACATCAGTATGTCTGTGGAAGGA
GACTACACGTATCTGAGGATAAACTTCTTCGTGCCAGGCAGCTCTCTG
>m.115304 g.115304  ORF g.115304 m.115304 type:3prime_partial len:60 (+) comp1110762_c0_seq1:43-225(+)
ATGAAGCATGTCCCTCAAATGAAGTGCCTAGGAAGTTCAGAAGGAGTTTTACACTTTACT
GAGTGCGGGGCTGAAAGTGCAGGAAAGGGCCTGTCTATAGCAGAGCTTCTTGATCTCTTT
CACAGGGGGGACTCACCGAGGAGGCCAGGTCTCAGGAGACTGTACAAGTCACAGGTATTA
AA
>m.115283 g.115283  ORF g.115283 m.115283 type:internal len:78 (-) comp1111033_c0_seq1:3-236(-)
GGGAAGGAGACTGCTCTCCTTCCCATGTCGTGGGTGGTGTGTGTCCTGGAGGAGTTCGCT
TCCGAGCTCCAGCAGGACTTCATAGAGCACGATGGATGGCTTCAAGCTCTTAATGTTCGG
TTGGACAAAGGAAGATGGCAGATTATATTCAAGATCACAGCAAAAGAGGAGCTTTCTGAT
CTTGGAGTGACCAGGAAGCCCAGTGCATTCGTCATGCAACAGACTAAAGGCTTC
>m.115293 g.115293  ORF g.115293 m.115293 type:3prime_partial len:95 (-) comp1111228_c0_seq1:2-286(-)
ATGACTGGGTGCCAGGCTCAGGAATGTAGTTATGATTTCTTATCACAGGGAACATGGAAA
AAGCAACAGGCAGAATACAGGCACACGTTACTAGATAATTCCAGTACTTGCTCCCAACAC
ACATTCATATGTAAACTGATTAACAATCCAAACTACTATGCACACCCATTATCAGGCTTC
CCCACCAAAGTATACCTTTTTTCAGAAGGCACATTCCACTGGGTGACGAGGTGGACTGTT
CTGAACTTAGAATTAAACAAGAAAATACCAAAGGCTACTCATCTT
>m.115298 g.115298  ORF g.115298 m.115298 type:internal len:258 (+) comp1111549_c0_seq1:3-779(+)
CACTTCTCTTGCCAGTTCACAGCTGATCTTATTGCCATGAACCACACCGATTTCATCATC
ACCAGTACCTTCCAAGAGATTGCTGGAAGCAAGGACACTGTTGGACAGTACGAGAGTCAC
ACTGCTTTCACTCTTCCCGGGCTCTACCGAGTTGTCCATGGCATCGATGTGTTTGACCCG
AAGTTCAACATCGTGTCTCCCGGAGCCGACATGAGTATCTACTTCCCCTACACTGAGAAG
GAAAAGAGGCTCACCTCCTTCCACCCCGAAATCGAAGAGCTTCTCTACAGCGATGTCGAG
AATGAGGAACACTTATGTGTGCTGAAGGACCGTAACAAGCCGATCATCTTCACCATGGCG
AGGCTGGACCGCGTGAAGAACATCACCGGCCTCGTGGAGTGGTACGGCAAGAACGCGAAG
CTCCGCGAGCTGGTCAATCTTGTGGTGGTGGCTGGCGACCGGAGGAAGGAGTCCAAGGAC
ATCGAGGAGAAGGCCGAGATGGCGAAGATGCACAGCCTCATCGAGACCTACAAGCTCAAC
GGCCAATTCAGGTGGATCTCGTCGCAGATGAATCGGGTGAGGAACGGTGAGCTGTACCGT
TGCATCTGCGACACAAGAGGAGCTTTTGTTCAGCCCGCCGTCTACGAGGCCTTTGGGCTG
ACTGTGGTTGAGGCAATGACCTGTGGATTGCCCACATTCGCCACTTGCAACGGCGGTCCT
GCTGAGATCATTGTGCACGGCAAGTCCGGCTTCCACATTGACCCGTACCACGGCGA
>m.115291 g.115291  ORF g.115291 m.115291 type:internal len:101 (+) comp1111715_c0_seq1:2-307(+)
ACTCACGCAAGTCTGCCCACCAGTGAGACAGCATCCGAGAACACGGAGAATGTGGAAGAG
GAGCACACAGACTGCTGTGCAGGCTTCACGGAGGAAATGATGAAGCACAAAGTCTGCCGG
CAGCTTCGTCGGTGGAACCGCGCTTGCCGGAGGAGGTGTCGGGTCGCTGTGAAGTCAGTG
ACTTTCTACTGGCTGGTGCTGCTGCTGGTGTTCCTGAACACACTGACCATCGCATCAGAG
CACTACAACCAGCCTGACTGGCTGGGGCAGATACAGGGTGAGAGGGGAGGGGGAGGGAGA
GGGAG
>m.448514 g.448514  ORF g.448514 m.448514 type:5prime_partial len:57 (+) comp1112189_c0_seq1:2-172(+)
AGACACAGAATACCGCAGAACAAGAACATTTTGGTGCATCCAAGCAGACAGCACAGCCAC
AACCAGAGTGGAATCAGGTTTGACATAACAGAGAAAGTTAACTCCATGGCGCCAAATAAT
ATTGTCCAAAGACAACATATAAATAGAGAAGAGCGGGGGACCCAGCATTGA
>m.448517 g.448517  ORF g.448517 m.448517 type:internal len:99 (-) comp1112514_c0_seq1:3-299(-)
GTGACAAGCGTTGACGGAGACCCCCACTTCATTATCCCAGTCCCCAAGCAGAACGATACC
ATTTGTTTCAACATCGACGAGAGACCGGGAGTGATTTTCAACCTGGTGAGAGATCCCCTC
ACAGGCATCACTGTTAACGGGCAGACCATCGGGGATAAGAAGATCGACCCCAACAAGAAG
CTCAACACGTACTTCGGGAGGTTTGGAATTGTGAACGAGAAGCTGGGGCTCAAGCTGGAA
GTAACAACGCAGAGTATAGAAATCACGAGCGGCAAGGAGAAGATGGCTTTCACCTGG
>m.448509 g.448509  ORF g.448509 m.448509 type:3prime_partial len:74 (+) comp1112729_c0_seq1:3-227(+)
ATGCTAGCATCGGCAATGCTGACAGCGAACAAGCTGGCTCCTCTGGCAGGGGCAATTCTG
GCAGTGGAAATGCTGCCAGTGGCAACGCTGGCTGTGGCAATGCTGTCAGCGGAAATGCTG
ACAGCGGCAAGGCTGGCTCCTCTAGCTAAGGCAACCCTGGCAGCGGACATGCTGGCAGTG
GCAACAGCGGTGCAAGCTCCTCCTCCAGTGACAACGGTGCTGGG
>m.468527 g.468527  ORF g.468527 m.468527 type:internal len:109 (+) comp111279_c0_seq1:3-332(+)
GTTCTTGCCAGATATGCCAGCATTTGCCAACAGAATGGCCTGGTGCCTATTGTAGAGCCT
GAGATCCTCCCAGACGGAGATCATGATCTGAAACAATGCCAGTACGCCACTGAGAAGGTC
CTAGCGGCTGTGTACAAGGCTCTCTCTGATCACCACGTTTATCTGGAGGGAACTCTGCTC
AAACCAAACATGGTCACCGCTGGACACTCCTGCACCAAGAAGTACACCCCTTTAGAGGTT
GCCATGGCTACAGTCACTGCTCTCAGACGCACTGTGCCTGCTGCTGTACCAGGAATCTGC
TTTCTCTCTGGGGGTCAGAGTGAGGAAG
>m.448519 g.448519  ORF g.448519 m.448519 type:5prime_partial len:75 (+) comp1112803_c0_seq1:2-226(+)
AAAATGAAAGACACAGACAGCGAGGAGGAGATCCGCGAAGCTTTCCGAGTGTTTGACAAG
GACGGGAACGGCTACATCAGTGCGGCAGAGCTTCGCCATGTCATGACAAACCTGGGTGAG
AAACTAACAGATGAAGAGGTGGATGAAATGATCAGAGAAGCTGACATCGACGGTGACGGT
CAGGTCAATTACGAAGAATTTGTACAAATGATGACGGCAAAGTGA
>m.448522 g.448522  ORF g.448522 m.448522 type:3prime_partial len:84 (-) comp1112956_c0_seq1:3-254(-)
ATGCATCCACAAGCCTGGCACGTCCAGCCACCGGGATCCCCGCCCACTCCTCAAGGCAAA
ACCGCTCCAGCCCCCCCAAGCCGGACGGGCCCCGCCGGTGCACAGCAATCCCCAAGCCAC
ACCACAGATTCCCAACCGGACCGAGGTCTGGTCCCCGACCAGGCCACTCCAAGACACCCA
AATGTCTCCCCTCAAACCACTCAAGCGTCGCTCCAGCAGTATGCCCAGGGCCATCGTCCC
GCTGGAAGGCGA
>m.448525 g.448525  ORF g.448525 m.448525 type:internal len:110 (+) comp1113230_c0_seq1:2-334(+)
GTACATCTCTTTTTGGTTTCCCAGACGGTTTTGGTGTCGGTGTCTGTGCTTACGCTCAGC
TTCATCGCCCTGGATCGCTGGTACGCAATCTGCCACCCGCTGAAGTTCAAGAGCACGACG
AAGCGTGCCAGGAACAGCATCGTCGCCATCTGGATCATCTCCTCCCTCATGAAGGTGCCG
CAAGCCATCGTCATGGAGAAGCGCAGCATGATCCCCGAGCTGGCCAATCGGACGATGCTC
TTCTCTGTCTGCGACGAGCACTGGGGCGCTGAGATCTATCCCAAGGTGTATCATGTGTGT
TTCTTCGTGGTCACCTATCTGGCACCGCTGTG
>m.448529 g.448529  ORF g.448529 m.448529 type:5prime_partial len:106 (+) comp1113237_c0_seq1:1-318(+)
GAATACACCATCAACCTCCACAAGCGCTTGCACGGATGCACATTCAAGAAGAAGGCTCCG
AATGCCATTAAGGAGATCAGGAAGTTTGCCCAGAAAGCCATGGGAACCAATGATGTGCGT
GTGGACGTGAAGCTTAACAAGCACATCTGGAGCAGAGGGATCAGGAGTGTCCCGAGAAGG
ATCAGGGTCCGCATTGCTCGCAAGAGAAACGACGATGAAGATGCCAAGGAAGAGCTATAC
TCTCTCGTCACTGTTGCGGAGATCCCAGCAGAAGGACTCAAGGGATTGGGCACCAAGGTC
ATTGATGAGGAGGATTGA
>m.448512 g.448512  ORF g.448512 m.448512 type:3prime_partial len:52 (-) comp1113362_c0_seq1:2-157(-)
ATGGACACCTCTGCCCTCAAAAATGTTGTTTACATTTTAATTGGCTCTGCCATCCTTGTA
GCAGGTTTTAAACAGTACATAAAAAACAAAAACTTAAAACTGTTTTTTTTAAAAAGACAG
CATCTCCAGAATGAAAATGTAATCCTAGTGCAGGGA
>m.116689 g.116689  ORF g.116689 m.116689 type:5prime_partial len:123 (-) comp1114281_c0_seq1:56-424(-)
CTCGCCTTAGACAAGCGCAAGCTTTTTCAGATCGGAAGAATGGCCGTCGGTGCACTCCTC
GCTGCAGCTGATGTTGATGCTGCTCTCGCCGCCTGCCAGGCTGCCGACTCCTTCGACTAC
AAGTCTTTCTTCGCCAAGGTCGGTCTGTCAGCCAAATCTGCCGATGAGGTGAAAAAGGCC
TTCGCCATCATCGACCAGGACAACAGCGGCTTCATTGAGGAGGAGGAGCTGAAGCTTTTC
CTGCAGAACTTCAAGGCCAACGCCAGAGTTCTGACCGATAAAGAGACCAAAGCTTTCCTC
TCCGCTGGAGACAGCGATGGTGATGGCAAGATCGGAGCTGAAGAGTTTGCTGCTCTTGTA
AAGGCTTAA
>m.468539 g.468539  ORF g.468539 m.468539 type:5prime_partial len:62 (-) comp111517_c0_seq1:26-211(-)
CAAAAGTACAGTTTCTCCACTGTGGCCAGTTTGTTTGAGAGCAGCAAGTACTGTCTGAAG
AGTATCAACAAGCTCCCTTTGTCTTCCAGACCTAATGAGATGGTTATTGTAGTTCCAGAT
GTACACAGCAGCATTGCAAACAATCCAGGCTTCGTGCAGCTCTACTCCCAGCTCCGCTGC
TCGTAA
>m.116676 g.116676  ORF g.116676 m.116676 type:internal len:144 (+) comp1115187_c0_seq1:2-436(+)
CCCTACATGAGCATCCAACCCGCTGAGGACCCCGATGACTATGACGACGGGTTCTCCATG
AAGCACACAGCGGCAGCTCGTTTCCAGCGGAATCACCGGCTAATCAGTGACATTCTGAGT
GAGGTGGTGGTGCCTGATGTTCGCTCGGTCGTGACCACCGCTCGCATGCAGGTCCTCAAG
CGCCAGGTCCAGTCCCTCATGGTGCACCAGCGAAAACTGGAGGCCGAGCTGCTTCAAATC
GAGGACCGGCATCAGGAGAAGAAGAGGAGATTCCTGGAGAGCACAGACTCCTTCAATAAC
GAGCTCAAACGGCTCTGCGGTCTGAAAGTGGAGGTGGACATGGAGAAGCTGGCAGCTGAA
ATGGCTGCTGCAGAAGAGGCGGCTCGCCGGAGGGCGGAGGAGAGAGAGCGGGAAGCAGCG
GAGCAGGTGGAG
>m.267121 g.267121  ORF g.267121 m.267121 type:5prime_partial len:315 (+) comp1117123_c0_seq1:3-947(+)
TCACTCCATACACAAAGAAAGAAGAAGATGAGCATCTCAAACTACACATCAGTTTCCACC
AAAAATCAGTTAGTATTTTTTAAACCAAATCAGAATCCCCTTTTACTTGGTGATTCTGTA
CTTCCAAAATACATTTCATTTGCTAGAAGAAAATGTAGCACAAGGGCTGTGCTTTCATGT
TCCAAAGAAGCAGTCTTGAAAGAATTTCATGAGAAAAAAGCACTTAAGATTATCGCAGGG
TTGCAGAATCTGGACAAAGAGAATGTGGCTTCTGTTGTTACTGCTGCAGATAAGGGCGGA
GCAACCCATGTAGATATAGCTTGTGACCCTGAGCTGGTTAAGCTTGCTATAAGCCTGACT
TCCCTTCCGGTTTGTGTTTCTTCTGTGGATCCCGCAGCATTTCCAGCTGCCGTGGAAGCA
GGAGCCTTGATGGTTGAGATCGGAAACTATGACTCGTTCTATGAGAAGGGATTGGTGTTC
TCTCCTGAGCAGATTCTGAACCTAACGAGGGAGACAAAGAGGTTACTTCCATCAGTGACA
TTGTCGGTCACCGTGCCACACACACTAAGCCTTCCTGATCAGGTCAAGCTGGCTGAACAA
TTAGAACTGGAAGGTGTTGACATCATCCAAACAGAAGGAGGAAAATGTTCAACTCCATCA
AAAGCTGGTGTTCTTGGATTAATCGAGAAGGCAACACCAACACTAGCAGCTGCTTATTCG
ATTTCAAGGGCACTCAATATCCCTGTCATGTGTTCATCTGGATTGAGTGCAGTCACGGCA
CCAATGGCAATCACAGCTGGAGCTGCTGGCGTGGGCGTTGGCTCAGCCATCAACAAGCTC
AACGATCAGGTGGCAATGATCGCGGAAGTCAAATCCATAGCTCATTCACTAGGATTGTCA
ACCAAGAAACAGAATTTATTTGAGGGCAGCAATTTGAGACTGTAA
>m.267113 g.267113  ORF g.267113 m.267113 type:internal len:102 (+) comp1117302_c0_seq1:1-309(+)
AAGGAATCCCTTCAGCATCAATCAGAAACTTTGACGATCCAACATACTGAAGCTCTGAGT
TTTCTAAAGAAACAGTTTCAGGCAAGAATCAGAGGCATTGAAGAAGAAAAGGGCAAATAT
CAACTAAATGCAGAATTAAAAGAAAAAGAGATCAATGGACTTAAGGAAGAACTGAAATCA
TTACAGTTGTTCAGGTACAGTTTGCAAAAGAAACTAAGTGAATTGGAGCAAAAGCTGCAG
TTGCAGACACAAGCTAAAGATAATCATCTAATCCAGTTAAGTGAAGTTGAGAAAAGGTAT
GCTGGCA
>m.65992 g.65992  ORF g.65992 m.65992 type:5prime_partial len:69 (+) comp1118021_c0_seq1:2-208(+)
GGCACTCCTGATGTCCGCATCGACACACGCCTCAACAAGGCCGTGTGGGCCAAAGGAGTG
AGGAATGTGCCGTACCGCATGCGTGTGCGTCTGTCCCGGAAACGCAATGAGGATGAGGAT
TCCCCAAACAAGCTCTACACCCTCGTCACATACGTCCCCGTCACCACCTACAAAGGTCTG
CAGACAGTAAATGTGGATGAAAATTAA
>m.65995 g.65995  ORF g.65995 m.65995 type:5prime_partial len:63 (-) comp1118123_c0_seq1:80-268(-)
TTGCTTTCATGCTGTGGTCAAGCTTCAAGTGTGCCCTGGACTGGACTGGAGAAACCGCCC
TCTCTCATCAACATGAGACAAACACCTGCCAAATTTCACATTTCTAGTTTAGGATTAATA
GAATACCAGGTAGAATCTACACACCAGGGCCTGGATTTCACAGCTTCCCTTGTTCAGGTA
CACTGTTGA
>m.65988 g.65988  ORF g.65988 m.65988 type:5prime_partial len:136 (-) comp1118496_c0_seq1:77-484(-)
CTCATTCCAACAATAACAATGGCGCTCACTCTCTCCAACACTTTCCTCCAAAAAAATGTC
GCCACTCCTGCATTCTCCCTCAACAAGGTGGGAGTTGGGAGTGATCAGATGAGGTGGAGC
TGCAGGAAGAAGGACATACACCCGCAGTTCTACGAGAATGCTAAGGTTTATTGTAACGGA
GAGCATGTGATGACAACAGGGGGGACAAAGAATGAGTACACAGTGGATGTTTGGTCAGGT
AATCACCCTTTTTACCAAGGTAGTCGTTCACAGCTTCTTCTTGATGCTGATCAGGTAGAA
AAATTCCGGAAGAAGTTTAGTGGGTTATCGCAGATTATGCAAATTCCTACTCTCAAAGGT
GAGATTGTGCTTCCTCCTAAGAAGAAGAAACCGACCAAGAAGAAGTAG
>m.65982 g.65982  ORF g.65982 m.65982 type:internal len:78 (+) comp1119012_c0_seq1:1-237(+)
GACCTTGCTAGCAGAGACCGAACAGTCCTCCAATTGAAGAATGAGATGTCCAACTGTACA
AAGACAGAGGAAATACTACAGTTGTATCGGGCAGCTTGCAAAGATCTGAAAGCCAAAGAA
AAAATTATTGAAGATATGCGACAGGCTCTCACTGAGCAAGAAGAGACACAGGAAGAGCAA
GATAAAGTTCTTGAATCTAAAGTTAAAGAGACTGAATGTTTAGCTGCAGAACTTGA
>m.468535 g.468535  ORF g.468535 m.468535 type:internal len:91 (+) comp111998_c0_seq1:1-276(+)
GTTGCTGCCATCAAAGCTCCTGGATTTGGCGAAAGGAGAAAGGCTCTTCTGCAAGATATT
GCCATTGTGACAGGATCTGAGTACCAGGCATTGGATTTGGGCTTGCTCGTTGAGAATACC
GCAGTCGAAGCACTTGGAACTGCAAGAAAGGTGACGATTACCAAGGACTCAACAACCCTC
ATTGCTGATGCAGCATCAAAGGATGAGATACAAGCTAGGATTGCTCAGCTTAAAAAGGAG
CTGTTTGAGACAGACTCCGTGTACGACACTGAGA
>m.96792 g.96792  ORF g.96792 m.96792 type:internal len:130 (-) comp112013_c0_seq1:1-390(-)
CCTGTTTCAAAAGATCCCCACAGATGCCTTCCAGGATGTCAAATTTGCCAACAGCTTGTC
CGGTGCTGCTGTGGGCGGCTGGTCAGGCAACATGCTGGCTTCACCGCCAGCCTGGCCATG
AAGTACTCCGATGTGAAGCTGGGTGAAAATGAAATGCCCGAATTGGAGTGGTCAGTGGAA
AAACATACAGAGGCAAGCCCAACCGATGCGTATGGCATCATCAACTTTCAGGGAGGGTCC
CATTCCTACAGAGCCAAGTATGCACGGCTGTCCTACGACTCTAAACCCGAATCGGTCCTT
CGCCTCATGCTCAAAGAATGGCAGATGGAGCTACCCAAGATCGTCATCTCTGTCCACGGT
GGGATGCAGAACTTCGATCTCCATCCGCGC
>m.96798 g.96798  ORF g.96798 m.96798 type:internal len:110 (+) comp112205_c0_seq1:3-335(+)
GTTTTTAGGTTTGGCTTCGGTTTGGGCATCAACAGCTTCGTTTGCATGGTGGCAGCACCT
GAAGCATTGCCCGTGGTGGCCGCGCCTGCAGCAACCGTAGCGACAACCGCCGTCACCGCG
CAGGCCGTTATAGCCACTCCGTCCATCAGCGCCGAGCTTTTCGGGGTGCTTTGCATCAAG
ATCAGTGGCATCCACTTTTTCATTAGTGGAGTCCTCAGCAAGTTCTCTAGCCGCAACATC
GGAAGAGATAACAAGAACGATCGCAAACAAAAGGCCAAGCAGAAGGAAAGCCTTAGAACC
CATTTTGAAATAGATAGAAAGATTAAGGTAA
>m.96800 g.96800  ORF g.96800 m.96800 type:internal len:123 (+) comp112232_c0_seq1:1-372(+)
TCGATGTCTGGTGAGGAAAATACTGCTGTAAATAATGAATACGCTGCTAATGCAAGTACT
TTGAATCCATTCAGTGGTTATTCTGTACCACAGCAGCAAAGTCAAGTGTGTACAAATCCA
TTTATAGCAAACAATCCTTTTGTAAATTATCAAACTGATACAAATCAAGTGTCGGGCTTA
GAGAGCAGGCACACTGCTAACACTCCGGTGAGTGTGGCCTACAGTCATCGCCAATCAACA
CCATTGCAGGACGGTGAATCATTTTTTGTGCCATACACACCAATAATGCCAGGTCGCCAG
CACCGTGCTGATTGTGTAGCTAGCAATAGCCATGGTCTGATATATTCACAGCCAGTTGAG
AGAGAGCAGG
>m.116792 g.116792  ORF g.116792 m.116792 type:3prime_partial len:62 (-) comp1122689_c0_seq1:1-186(-)
ATGGGGAGAAGTTCATGGAGGAATCATGTGAAGTGGATCTGCCTTTTAATAATTTCTATG
CAAGCATCGTACCATTGGGTCCAGGCTCAGCATTGCGTGTGGTATGGAGAGTGCCAGACA
GTACCAAATACAGAAGAGAAGAAGTTTAACTGCAACTACACAGGGCCACCTCAGTCGTTG
CCACAG
>m.116794 g.116794  ORF g.116794 m.116794 type:internal len:93 (+) comp1123073_c0_seq1:2-283(+)
TTCCTACGAGTTTATGCGCCAAATCCGTCCAACCCAGGAGAGGCAATGAACCCAGAAGAG
CAGCTGGTGGAGGTGCATCTCAAGGATCCCATCATACAAGTGGAGGCCGGAAAGTTTGTC
TCTGGTACAGAAAATCTTCACTTGGCCGTTTTGCAGCCCAGAAAGCTGTCTGTGTATACA
GTCTCTGGAACCACTGGCACTGTAGATCATGGAAATCAATACCAGCTAAGACTAATATAT
GAGCACAATCTTCAGAGAACAGCATGCAACATGACCTATGG
>m.318191 g.318191  ORF g.318191 m.318191 type:internal len:142 (+) comp1124448_c0_seq1:3-431(+)
GAAGACGGTTTAAACATGACGGATCTTCTGGTTCCCGAGCTCGAGATAGACGTAGAGAGT
CTGGAAACAGAAAGCGATGACCAGGCAGAATTTGGTGTAGGTCTGTCCGGAGCTGGAGAC
GCCGAACCTGGATGCAAGCACCACGAGAGGTCGGATCAGCACTCCCAGGGATCGGGAGAT
CAGAGAAAGCTCAGCCGAACCCCGAAGTGTGCCCGCTGCAGGAATCACGGAGTGGTTTCG
TGCCTTAAAGGGCACAAGCGGTTCTGTAGATGGAGGGACTGTCAGTGTGCCAACTGTCTG
CTGGTGGTGGAGAGGCAGAGAGTGATGGCAGCGCAAGTGGCACTCAGGAGGCAGCAGGCG
ACAGAGGATAAGAAAGGACTTTCAGGGAAACAGATGACCGCTGAGCGCAGGGCAGTCTAC
CAAAGA
>m.96802 g.96802  ORF g.96802 m.96802 type:5prime_partial len:125 (+) comp112614_c0_seq1:1-375(+)
GGGAACAGGTATCATGTTTTTGACAGTAGCATCAAGGATGATCGCACTCAGGTAAAAGAG
CTCTTGAAGAAAATAAACCAAATGGTGAAAGCCAATGGAGGCAGCAATTACACCAATGAA
GTATTCGATGAGAGAGAAAGGGAAGTCAGAAGAGTGCAAGAAAAGATAATGAAGGAGAGA
GAGAAGGATATAAAGAGACATGAAGTGGAGCTGAAGTATAGGTTCACAGGTATAGAATAT
AAGAAAGAGAAGAAAGCTCTCTGGCTGCGTGAAGAGGAAAAGGCAAGAAAAGAAGCAGAA
GAGAGAATTCTAAAGAAGTGTATTTTACAAACTGCAGCAGCAGCAGGAGCAGGAACAGCA
AAAGAAAAAAAATAA
>m.312716 g.312716  ORF g.312716 m.312716 type:5prime_partial len:112 (+) comp1126292_c0_seq1:2-337(+)
GAGCGAGCCGCTCAAGAAGAGCAACAGCCCGCCAGCGCCCAGGCCAATGCCAACACAGAG
CAGACCTCTGCCAGCGAGACCAAGGATGGAGAAGACAAGCCCACCCCGATGGAGACAGAG
TCTCTTGCTGAAACTTCTGAAGGATCTCAGGAGGCTGAGCAAGGCACACCTGCAGCAGGA
GAGAAAGCAGCCCAGCCTGAGCCTGCAGAGGGCGCAACAGACGAGGGCACCAGCGACAGC
ACGGCTCCATCTGAGAGCAGCTCCGGACCCCCAGCAGAACACCAGACCGCATCAGACAAC
ACCCCTGAGGAGCGCCTGCCCACCCAGCCACAATAA
>m.312720 g.312720  ORF g.312720 m.312720 type:5prime_partial len:193 (-) comp1127048_c0_seq1:49-627(-)
GCAGTGGCGGACACCAGCGGCGATCAGGGGACAACAGAGGAGTTGGATCCGGGGGCCGGT
CTCGGTTTAGGCGGCATGCTGCTCAATCTCAGCGTTCTCGTGCTCGTGCTGGCCGCGTGT
TACGTGCTTTACGCGCGCTGGTGGAGGAGGGCGGGCGCGGATTTGGGCCGGGGCAGTGAG
GCCTCGCCGCTGCCCAAGATGAGGAGACGCGACTTCACCCTGCAGCAGCTGCGCGACTAC
GACGGCGTGCAGAACCCGCGCATCCTCATGGCAGTCAACACCAAGGTCTTCGACGTGACC
AGCGGCAAAAAGTTTTACGGACGCGAGGGCCCCTACGGGATCTTTGCGGGACGTGATGCT
TCTCGGGGTTTGGCAACATTCTGCCTGGAGAAGGACGCGTTGCGGGACGAGTATGATGAC
CTTTCAGACCTGAACGCTGTACAGATGGAAAGTGTTCGAGAATGGGAGATGCAGTTCATG
GAGAAATATGACTATGTTGGCCGTTTATTGAAGCCAGGAGACGAACCATCTGAGTACACA
GATGAGGAGGACATGAAGGACCATCAAAAACACGAATGA
>m.312816 g.312816  ORF g.312816 m.312816 type:internal len:105 (+) comp1129334_c0_seq1:2-319(+)
GTTCAGTATGAGCGACGGTACGGAGAGCAGCTGGCGCCCCTGATCGTGGAGCAGTGTGCT
AAATTCATCCGGAGCCAGGGGCTGCTGGAGGTGGGGCTCTTCCGACTGCCAGGGCAGGCC
ACCCTCGTCAAGGAGCTGCGCAACGCCTTCGACGCAGGGGAGAAACCCTCCTTTGACAGC
AGCACCGATGTGCACACTGTGGCTTCTCTTCTGAAGCTCTACCTGCGAGAGCTGCCGGAG
CCACTCGTCCCCTTCTCCAAATACGAGGACTTCCTGCTGTGTGCCAAGCTGCTGGCTGGG
GGAAAGGAGCGGGGGA
>m.96801 g.96801  ORF g.96801 m.96801 type:3prime_partial len:54 (-) comp113015_c0_seq1:1-162(-)
ATGGATACCTGCAACTGTTCAAGAAGTGATGGTCCCAGTTTCCTATACACTGTTGTTAGG
AGATGGCAGATTGTGCGCCGTCACGTTGATCAAATCTACAGGAGACAGGACGAGCCAGAT
AGATCTGCAATGGAAGAGTTGAAGAATCCAGCTGAAGAGACA
>m.96790 g.96790  ORF g.96790 m.96790 type:internal len:89 (+) comp113129_c0_seq1:2-271(+)
GCCCTCATTCGGATGCAAGCTGATGCTACCTTGCCTGCAGCACAGAGACGCAATTACACA
AATGCATTCCATGCACTCTCCCGTATTGCGGCTGATGAAGGAATTCTAGCCCTCTGGAAA
GGTGCTGGCCCCACAGTAGTAAGGGCAATGGCGTTGAACATGGGGATGCTTGCCTCTTAT
GATCAGAGTGTGGAGTTCTTCAGGGACAACCTTGGCATGGGCGAAGCTGCTACAGTAGTA
GGCGCGAGCAGTGTCTCTGGATTCTTCGC
>m.448235 g.448235  ORF g.448235 m.448235 type:5prime_partial len:68 (+) comp1132581_c0_seq1:2-205(+)
AACCACAATAAACTAGACTGTAATAAAAAAATCAAGTCGCTCGTGAATTCCCAAGTGAAA
CCCGTGCTGGGACGAAGCATGCATGGCTGGCTTCTGATTGGTTCCTGTAACAGGACTTCG
AAAGGACCGATTGGAAGAGAATTGAAAGAGCAGGACAGTGGCACTGAATGGGTTCAGAAC
CAGAGTTTGAATGAAATGAATTGA
>m.453746 g.453746  ORF g.453746 m.453746 type:internal len:125 (+) comp1134822_c0_seq1:2-379(+)
TTGCTCTGGATCAAATATGGGGAACAAAGCAACATCTGGTTAAGAGAAACCCTGTATCTC
ACCAGCCACCAACCCTTCCAGATTTTAGTGGAAGGTACTGTGGGTGATGACTTTAATGGA
GATATTGGAATTGACGATCTGTCCTTCATGGACTGTGTTCCCTATAATGGTGAGTTACCA
CCAACAGCCCCAACAACACCTTCAGGAACCTCAAACCCCATCACTGCACATCCTCACAAC
TGCACAGTGAACCAGTTTGTGTGCAGAGCTACTGGCCACTGCATTGACCTCATGAACAGA
TGTGACTTTAGAGATGACTGCTCTGATAAATCAGATGAACTCACCTGCGTACATCCGATG
TGTGATTTTGAAGGAGG
>m.453748 g.453748  ORF g.453748 m.453748 type:5prime_partial len:92 (-) comp1135026_c0_seq1:32-307(-)
CGCCGCGCCGCCAAGAAGCCGTACTCTCGGTCGATTGTTGGCGCCACATTGGAAGTTATT
CAGAAGAGGAGAACCGAGAAGCCGGAAGTTCGTGACGCCGCTCGTGAGGCCGCCCTTCGG
GAAATTAAGGAGAGGATCAAGAAGACCAAGGATGAGAAGAAGGCTAAGAAGGCAGAGTTG
ACCAAATCACAGAAGACTCAGAGCAAGGGCAATGTTCCCAAGGGAGGCCCTGGCTCCAAG
GGCCCCAAGCTTGGAGGCGGTGGCGGGAAGCGGTGA
>m.96796 g.96796  ORF g.96796 m.96796 type:3prime_partial len:68 (+) comp113503_c0_seq1:65-271(+)
ATGCTGTTTACTGAGCAGGCAGATTCATCAATTATATCACATATTTGTGTGCTGGTGGAG
ATAAACAGCAGCGCCTTTCACAAGACAGAGACCAAGCAGAACAAAAACCAGCATATTGTA
TTGAAGGAGCTTCAGGCACTGCACTGTGAGAACATGCTTTCAATAGGTATCGCTTATGAA
TATTTCAAACAGGACATTAGTTTG
>m.453743 g.453743  ORF g.453743 m.453743 type:internal len:105 (+) comp1135614_c0_seq1:2-319(+)
AAGAAGAGCCTGTTTCCAGAGCTGGAGGATCTGCTGTTCTACACCATCACGGATGGGCAG
GAACAAATCTCTCTCCCAAAGTTCATCACCGCAGTGAAAGGGACAGGCTTGTTGACCTCT
GACCCTCGTCTGAGAGACTGCATGGACCTCATCCGCCAATCAGTGCAGGACTCGGTGGGC
GGAGTCATGATGGACCGATACCTCTTCAGGAAGTGTGTGGGCAGTAACATCGTTCTCCTG
ACTCAAGCTTTCCGAAAAAAGTTTGTCATTCCCGATTTCCAGACTTTCAGCAACCACATC
AACCAGCTGTACGACAG
>m.96788 g.96788  ORF g.96788 m.96788 type:internal len:71 (+) comp113752_c0_seq1:3-218(+)
GAGAACCTGTTGCTTTCAACTGCTGTTGAGAAGGGAAAGTTAGAGCAACATAATGCTGCA
AAACTTCTCAAAGTTCAGTTGGAAGAAGGTGGCATTTTGGATTATGCCACTGGTGAGCGA
TACGATCTTGATACAGCCTTAGAAAAGGGACTTGTTGACAAGGATACTGTATTAGATATG
TTAGCTTTGCAGTTCCAGGATGGAGGAATCAAAG
>m.66049 g.66049  ORF g.66049 m.66049 type:5prime_partial len:75 (+) comp1137578_c0_seq1:3-227(+)
AAGATCCCTGATATCTCTCAGAAGTCTGAAAATGGAGGAGTGGGGTCTCTGCTCGCAAGG
TTCCAGTTATCCGAGGGCCCCAGTAAGCCATCTCCTTTGGCGGTGCAGTTCACAAGCGAA
GGAAGTACATTGTCAGGCTGCGATATTGAGCTGGTCGGTCCCGGCTACAGATTTTCGCTA
ATTAAAAAGAGATTCGCAGCAGGAAAGTACCTGGCTGATAACTAA
>m.96809 g.96809  ORF g.96809 m.96809 type:internal len:88 (+) comp113793_c0_seq1:1-267(+)
TCATTTTTTTTTAATTTTTTTTTTTATGTGCCTTCTCGTTGTAAACTGCCTCAATTCCTG
CCTGTTTTTTCTCATTCACGATGCTATTTGGGACAGAGAATTTTCAATGTTGACATTTTG
TCTGCCCTCCAGGATTTTTCTGAAACGACACCCCTGTCCGGGTTCCATCTCTCCCCCCTC
ATCTCCTCCTTCTTCTACCGCTCCTCCCACTCAGTTGTGTGTACTGCGTCCCTCGCGTTC
TCTGGACGATCAGCAGAATCAGAG
>m.456970 g.456970  ORF g.456970 m.456970 type:internal len:71 (-) comp1138706_c0_seq1:1-213(-)
TTATTTTCAAATCTGAGCACAGATTGGGATACAGTATCAAGAGAAAACCAGAGCACGGAA
CAAGCAAGAAGTCAAGCTGAACTCAACTCTACTGAACACAATGCTTTTAGATGCTCAAGA
TTAACTACATCTGTGGGATTTCTGGAGGGAGTGTTGCATTGGCTCTGGAGCTCCCGCGGG
TCAGGGAGACAAAACCGGCAGGGACTGTTTCTC
>m.316826 g.316826  ORF g.316826 m.316826 type:internal len:114 (-) comp114087_c0_seq1:3-344(-)
CTTGAAGCTGTAGTTATTGCCACTGGAGTTCATACCTTCTTTGGCAAGGCAGCACACCTT
GTTGACAGCACCAACAATGTCGGCCATTTCCAGAAAGTGCTAACTGCCATAGGAAACTTC
TGTATCTGTTCAATTGCTGTTGGTATGGTGGTTGAGATTATTGTCATGTACCCAATCCAG
CACAGGAAGTACAGGGATGGAATTGACAATCTCTTGGTGCTCCTTATTGGAGGTATTCCC
ATTGCTATGCCGACTGTGTTGTCTGTCACTATGGCTATTGGATCCCATAGGCTCTCCCAG
CAGGGTGCCATCACCAAGAGAATGACTGCTATTGAGGAAATG
>m.316829 g.316829  ORF g.316829 m.316829 type:internal len:69 (+) comp114087_c1_seq1:2-211(+)
ACTGCTATTGAGGAAATGGCTGGAATGGATGTGCTGTGCAGTGACAAGACAGGTACCTTG
ACTCTTAACAAGTTGAGCGTTGACAGAACCTTGGTCGAGGTGTTTGCAAAGGGGGTCGAT
AAAGAGTACGTGCTCCTCCTTGCTGCAAGGGCCTCTAGAGTGGAAAATCAGGATGCAATT
GATGCTTGCATGGTTAGCATGCTTGCCG
>m.72217 g.72217  ORF g.72217 m.72217 type:5prime_partial len:55 (-) comp1140890_c0_seq1:37-201(-)
ACACACACACAAACACACAAACTCCCCAGCCTGGTGACACAGACACAGAGACAGGAAGCT
GAACACACACGTCTGCGCTCAGAGACTGAAGAGGGTCTGCCAGCCTCACTGACCAGGGAG
CAACCGCTCAGAGCGGCTCTCAGTTTAAACGGTCATTTGTGTTGA
>m.316862 g.316862  ORF g.316862 m.316862 type:internal len:75 (+) comp114123_c0_seq1:1-228(+)
GAAGAAATTTCATCCATGGTTTTGAACAAAATGAAGGAGACTGCAGAAGCATTCCTTGGA
AAGACTGTGACAAATGCTGTTATCACTGTACCAGCTTATTTCAATGACTCCCAAAGACAA
GCAACGAAAGATGCAGGCACTATATCTGGTATGAATGTATTGCGTATCATCAACGAACCA
ACTGCTGCAGCTATTGCCTACGGTCTAGACAAGAAGGTTGGTGGTGA
>m.316884 g.316884  ORF g.316884 m.316884 type:internal len:73 (-) comp114148_c0_seq1:2-220(-)
ATTGAAATCGACTTCACTCCTCCCTTCAGAAGGATTGATATGGTAGAGGAATTGGAGAAG
ATTGCAAACTTGAATATACCCAAGGATCTCTCAAGTGATGAAACCAACAAATATCTCATA
GATGCTTGTTCAAAGTTTGAGATCAGATGTCCTCCACCCCAAACAACAGCTAGATTACTT
GACAAACTTGTGGGACACTTTCTGGAGGAGACATGTGTT
>m.316845 g.316845  ORF g.316845 m.316845 type:internal len:119 (+) comp114175_c0_seq1:3-362(+)
GGTGTACCAACTGCAGTTTCACATGGTCTATGGCTTAACATTCCTGATTATGATGCACCT
ACCCAGCTCGTCAAGCCTCTTGAAAGGAACACCAGGTATGTTGATGCTGTTATGACAATC
CCAAAGGGAACCCTCTTCCCCATGTGTGGCATGAATCTGGCATTCGACCGTGAGCTGATT
GGCCCTGCTATGTACTTTGGACTCATGGGTGATGGACAGCCTATTGGACGCTACGATGAC
ATGTGGGCTGGCTGGTGCATGAAGGTGATATGTGACCACTTAGGATTGGGAGTGAAGACA
GGTCTTCCATACATCTGGCACAGCAAAGCCAGCAATCCATTTGTGAACCTGAAGAAA
>m.316859 g.316859  ORF g.316859 m.316859 type:5prime_partial len:64 (+) comp114344_c0_seq1:2-193(+)
GGTGATCCCCAACCTGAGAGGTTAGAAGGCATAGCGGAAGCATTAGAAAGACGGCCTACA
GCACTTCGATCAATGAAACTCTGGCTTCGCTTGGCAAATGCAGCGGACCTTGAACTCGAA
GCTGCGGTTGCTGCAGCAATGGATGCATCAATTCCATATGAAGATGATGTCCTGAAAGAC
GGTGAAGATTGA
>m.316857 g.316857  ORF g.316857 m.316857 type:internal len:75 (+) comp114391_c0_seq1:3-230(+)
GAAGTTGAAGGTTCCTCAGCTAAGGGGGCGAAGATAAGTATGCCTAAAATTGACCTTTCC
CTACCAAAAATGAAATCACCAGAAGCAGAATTGGATATTCATGGAATGGACACAGAAGGC
TCTGGATTTAAGGGAGGAAAAATAACTATGCCAAAAATTGACCTTTCCTTACCAAAAATG
AAATTCCCTGAGGGGGACGTTTCAGTGCCAGAAGGTAAAATAAAG
>m.133885 g.133885  ORF g.133885 m.133885 type:complete len:163 (+) comp1145305_c0_seq1:19-507(+)
ATGGCTCCGATTGCTGTCGGTAGTGTTTTACCAGACGGAAAAATCTTCCTCTTTGACGAG
AACGATCAGCTCCAGACGGTCACCGTTCACTCTCTCTTGGCTGGTAAGAAGGTCATTCTC
TTTGGTGTCCCCGGTGCTTTCACTTCCGCCTGCAGCTTGCAGCATGTGCCTAGTTTCATT
GAGAAAGCGGACCAGCTGAAAGCAAAGGGTGTTAATGAGATCATTTGCTATGGCATGAAT
GATCCGTATGTGATGAAAGCATGGGGAAAGACATTCCCAGAGAACAAGCATGTCAAGTTT
GTCTCAGACGGCTCAGGAGAATACACAAAGCTCCTCGGACTGGAGCTTGACCTTAAGGAC
AAGGGTCTTGGTATTAGGACAAGGAGATTTGCTATGTTGCTCGATAACCTCAAGGTGACT
GTCGCCAACATTGAAACAGGTGGCGAGTTCACGGTTTCTAGCGCCGAGGATATCCTCAAG
GCTCTCTAA
>m.316885 g.316885  ORF g.316885 m.316885 type:5prime_partial len:67 (+) comp114540_c0_seq1:3-203(+)
ATCCTTGACCTCTCTGTTCAGCTGATCCGATTGAAGGAAGGACTTGAACACAAACACACC
GAGCAATTTGGGGATGGATCTATCTCTGTGTATCACACACACACACAGCGTTGGGCTGGT
ATGCCTTTTATTTCGGAGTTGTCTCTTGACAGGCAGCGCTTTACCAATCCGTTACAAGCA
GGTCTGTCAATCGGCTATTGA
>m.316876 g.316876  ORF g.316876 m.316876 type:internal len:113 (-) comp114544_c0_seq1:2-340(-)
TTCCATAGGATTATTCCGAGCTTCATGATTCAAGGAGGTGACTTTACTCATGGTAACGGA
ATGGGCGGAGAATCAATTTACGGGGAGAAGTTTGCTGACGAGAACTTCAAGCTGAAGCAC
ACTGGCCCAGGACTTCTGTCTATGGCGAACGCTGGTCCAGACACCAACGGTTCTCAATTC
TTCATTACGACTGTGACAACTAGCTGGTTGGATGGAAGACATGTTGTGTTCGGAAAGGTG
ATATCCGGAATGGATGCGATTTACAAGGTTGAAGCGGAGGGCAGGCAGAGCGGCACACCT
AAGAGCAAAGTTGTGGTCGCTGACAGTGGCGAACTTCCT
>m.316906 g.316906  ORF g.316906 m.316906 type:internal len:69 (-) comp114654_c0_seq1:2-208(-)
CCTTCAAGTCCATCAGATTTGGCCAAGCTAGAAAGCACTGTGATTTCAATTTTAGAAGCC
CAAACAAGCACAGTTGAAAAAGATCCATGCAGCCTTTATGGTGAGCAGGAAAGGGATCGC
CACAGATCTAGAACATTGCCAATCACCCCAGAATCTTGCAGTTCAGATGAGGAGGATCTG
GAAGACATTCAAGAAGAGGATGAAGAA
>m.4 g.4  ORF g.4 m.4 type:internal len:70 (-) comp1146796_c0_seq1:3-212(-)
CTACTAGTTTTCAGCATTGGAGTTAAAATACAAAAAATGGACGACAAAGCAAAAAATGCT
ACTATTTTGGCTGATGACCGTGTCAAGATATTTCCTAAAAAAACTGTACATACAGATGGA
GGTAAACTGTTTTGCACATCTTGTAATGTGTATGGAGAAAATACAATCAATCTCTATTTA
GCTTCAGAATCGCAGCTTTCAGAAAACAAA
>m.3 g.3  ORF g.3 m.3 type:complete len:51 (-) comp1146876_c0_seq1:64-216(-)
ATGGAAATGAACACCATTTCAAATCGCTTGCAAGCCAGTCCCAGTGGGCAGGTGGAAACA
GAGATGGAGAGACAGTACCAGGGCCCACAGAGCCCCGATTCAGACCGGTTTGATCCCGGT
TCATCTGCTGCTGGTGGAAACGGACAGGACTGA
>m.1 g.1  ORF g.1 m.1 type:5prime_partial len:161 (+) comp1147038_c0_seq1:2-484(+)
CTTGGCAGAGGAATAAAAAAATCCGTGAAGAAAGTTGGAAAGGCGATTAAGAAAGCCGGG
TGTAAGGTATTATTCGGTGTCGGGTGCCCTGCTGCAGTGGGGGCTATTGGATCAGCACTG
GCTGCTGGGTCATCCGGTCTAGGTTCTGCGGCCGTGGCGGCAGGTGTTGTTGTTGGTACG
AATGCCTGTCATGTAAGAAAGAGTAAATGCAAGAGAAGTGTTGAGATGATGGAAGTTATG
CTGCCGTTTTCAGACGAGTTCAGTGACTATGACATGAACGGAGATAAACTGATCAGCTAT
GATGAATTTGAAGATGCTGTTTCAAGTACCGTTAACATGGCGGACCCCGAGGAGCTAAAA
GTGCCTTTTGATTTTTCAGACTTTGATGAAAATGGTGTTTTAGATACAGATGAATTCCAA
GGTGCCCCACTTTTATTTGCACATCCATTCCATTTCAACCAGACCGTTAGCGCTGCTGCA
TAA
>m.316874 g.316874  ORF g.316874 m.316874 type:internal len:89 (-) comp114784_c0_seq1:3-269(-)
CTACCCTCAGAGCTGGACTGTGACATTGTGCGCCTGGCGTGTGAGAGCGTGTCGACACGG
GCGGCTCACATGTGTGGTGCGGGGCTGGGGGGCATCATTAACCACATGAGGGAGCAGCGC
AGCGAGGAGGTGCTCAAGATCACGGTGGGCGTCGACGGCTCTGTGTACAAGCTACACCCC
AATTTCCAACAGAAGTTCCATGCAGTGGTGAGAGAACTGACGCCTGGCTGCAACATCACC
ATCATCCAATCAGAAGAGGGGAGTGGC
>m.476628 g.476628  ORF g.476628 m.476628 type:internal len:212 (+) comp1148679_c0_seq1:3-641(+)
TTCAGTGAAGACCATGTGAAAGTTGGTGATCTTGTGGTCAAAGATCAGGAATTTATTGAG
GCAACAAAAGAACCCAGCATCACATTCTTGGTAGCCAAGTTTGATGGAATCCTTGGGCTT
GGGTTTCAAGAGATCTCAGTTGGGAAAGCCGTACCTGTGTGGTATAACATGGTCAAGCAA
GGTCTTGTTAAGGAACCTGTTTTCTCGTTTTGGTTTAACCGCAACGCTGATGAGGAAGAA
GGGGGTGAGATTGTCTTCGGTGGAGTTGATCCGAACCACTTCAAGGGCGAGCACACTTAT
GTTCCTGTTACACAGAAAGGCTACTGGCAGTTTGATATGGGTGATGTTTTGGTTGGTGGT
AAATCAACTGGCTTCTGTGCCAGGGGCTGCTCAGCAATTGCTGATTCTGGAACCTCATTA
TTGGCTGGGCCGACGACTATAATTACGGAGCTGAATCATGCCATTGGAGCTTCTGGGGTT
GTAAGCCAAGAATGCAAGGCCATAGTTGAACAGTACGGAGAAACCATAATTGAGAGCCTT
TTAGCAAAGGACCAGCCCCAGAAGATCTGCTCTCAAGTTGGTTTATGTACTTTTGATGGG
ACTCGTAGTGTGAGTATGGGAATTAAGAGTGTTGTGGA
>m.316902 g.316902  ORF g.316902 m.316902 type:internal len:89 (-) comp114902_c0_seq1:1-267(-)
TTGTATGTTGCGATTGAATACGCACTGCATGGAAACTTACTGGATTTCCTGCGGAAGAGC
AGAGTGTTGGAGACAGACCCTGCGTTTGCCATTGCAAACAGCACTGCCTCCACCCTGACC
TCTCAGCAGCTCTTGCAGTTTGCAGTGGACGTGGCTCGGGGCATGGACTATCTCAGCCAG
AAACAGTTTATCCACAGAGATTTAGCTGCCAGAAATATCTTGGTGGGAGAAAACTTTGTT
GCAAAAATAGCAGACTTTGGATTATCA
>m.316898 g.316898  ORF g.316898 m.316898 type:5prime_partial len:130 (-) comp114961_c0_seq1:34-423(-)
AAGGGCAAAAAGGTAATTATGTTCGCCGTTCCTGGAGCTTTCACTCCGACATGCAGCACG
AAGCATGTCCCTGGGTTCATTGAAAAGGCTGACTTGCTGAAATCAAAGGGCGTTGAAGAA
ATCCTCTGTGTTAGCGTCAATGATCCTTTTGTCATGAAGGCATGGGCGAAAACCTTCCCT
GAGAACAAACATGTGAAGTTCCTTGCTGATGGAGCTGGAAAATATACACATGCTCTTGGT
CTGGAGCTGGATCTGTCGGAAAAGGGACTTGGTGTTCGATCCAGAAGATATGCCCTTTTG
GTTGATGACCTTAAGGTGAAAGTAGCTAATGTTGAATCTGGAGGGGAGTTTACCGTCTCT
GGTGCTGATGAAATACTCAAGGCTCTTTAA
>m.316889 g.316889  ORF g.316889 m.316889 type:internal len:68 (-) comp114966_c0_seq1:1-204(-)
TTTCTAATCCCTTATATTATTGCACTGATCTTTGAGGGAATCCCGTTGCTGCACATGGAA
TTGGCAATCGGACAGCGCTTACGTCAAGGAAGCATTGGAGTTTGGAATTCTATCTCACCT
TTCCTGGGAGGAGTGGGTATTGGCTCTCTCATAGTGTCTTTCTTGGTTGGTTTATTCTAC
AACACTATTCTGGCCTGGGTCCTC
>m.316905 g.316905  ORF g.316905 m.316905 type:internal len:88 (-) comp114981_c0_seq1:2-265(-)
ATACCTGAATGCCAAAAGGTATTACCTGCAGCTAAGCCTGGGGGTGAGCCCTTGCCTGAA
GGTCTTCTTTGGCTTCTTTTAACAGGAAAGGTGCCATCAAAAGAGCAAGTGAATTCATTG
TCTCAGGAATTGCAGAGTCGTGCTACTGTCCCTGATCATGTATACAAAACTATTGATGCC
TTACCAATCACAGCTCATCCAATGACCCAGTTTGCTACTGGAGTCATGGCTCTTCAGGTT
CAAAGTGAATTTCAAAAGGCATAC
>m.316833 g.316833  ORF g.316833 m.316833 type:internal len:124 (+) comp115063_c0_seq1:2-376(+)
GAAAGAGACACCGTTCTTCAGTGTTTGACTCAACTGCTGCAGCTGGACATTCGCACACTC
TGGAGTCTGTCTCTAGTGGAGGAGGAGTTTGTCAGCTGCGTGACATGCTGTTGCTATAAA
CTCCTGGAAAACCCCACCATAAGCCACATGAAGAACAAGTCTACCAGAGATGCCATCATT
CATGTGCTTGGGATCATGGTGAAGAAATACAATCACATGTTGGGAGCTTGTGTGAAGGTT
ATCCAGCTCTTGCAGCACTTCGAGCAGCTGGCGTCAGTGTGTGCTCAAGCTGTGGCTGCC
TGGAGCACAGAGTATGGCGTAAAGGCTATCGTTGGAGAGATCATGAGAGAGATCGGTCAG
AAGTCAAGTGAGG
>m.316835 g.316835  ORF g.316835 m.316835 type:internal len:67 (+) comp115102_c0_seq1:2-205(+)
TGGCAAGTGAAATCCAAAGGGATGAAAGATCTTTTAAATGGTGTGTCTGACCTGAAAGTG
TGTGTTGTATTAGGTCTTGAGAAATGGTCCAAGGCAATGAGTCGTTCCCTGAGAGGCTGT
CGACCTGTGCTTTCAGGAGTGGCACTGGACACTCTGCTGTGTGGGTACCTCCTTCTACAC
AGCAGATTACAAGGCACTGAAAG
>m.316847 g.316847  ORF g.316847 m.316847 type:3prime_partial len:79 (-) comp115235_c0_seq1:1-237(-)
ATGAGTTCAGACTTCGAAGAATGCTGCACGGGAAGGAGCAATGGTGATAGACACATGCAC
ATCCGGCAGACCATGCCGAAAGGGAGGAGGCAGGCGGTCCGGGGGCCTGCTTACATGTTT
AATGACCGTTCAAACAATCTCTCTCTGGAAGAGGAGAGGTTTTTGGATGCAGCTGAATAT
GGAAACATCCCTGTGGTCAGGAAGATGCTGGAGGAGAATCTGGACCTCAATGTGAAC
>m.316825 g.316825  ORF g.316825 m.316825 type:internal len:90 (-) comp115379_c0_seq1:3-272(-)
TGGAAGGAAATTGAGTATGAAGTAGTGCGGGATGCCTATGACAATTGTGTTACGGTGTGT
AACATGGAGAACATCGATCCTCTAGGAATTCACACTGGAGAGTCCATAGTGGTAGCTCCT
AGTCAGACACTGAACGACTATGAATACAACATGCTGAGAAACACAGCCATCAAAGTTATT
CGCCACTTGGGTGTTGTGGGAGAGTGCAACATTCAGTATGCCCTGAATCCTGAATCAGAG
CAGTACTACATCATTGAAGTCAATGCCCGT
>m.315622 g.315622  ORF g.315622 m.315622 type:internal len:98 (-) comp1153956_c0_seq1:3-296(-)
CAGCACTTCCCCTGCTCCGAGGTCAAGGTGAAGGAGGAGGTGACGTCAGACACCGAGGGC
GAGGGCTCCACCGCGGGGGATCAGGAGGGGATGTTACAGGGGCAAACCCCACCACCGCCT
GACGCCTGGCTCAAGCTGCACCCTGCCGACTCCTCTGATCACATCCCTGCCGTCATCAAG
GAGGAGCCCCTGGAAAGGGACATATCGGCGGTGCCGTCCCCCCTGTGCAGAAACAGGCTC
CCCGGCAGCACCAAGCCTCAGGACTACTCCGTCTCCAATTCGAAAACAAACACC
>m.56703 g.56703  ORF g.56703 m.56703 type:5prime_partial len:95 (+) comp1154068_c0_seq1:1-285(+)
ATCTCGATCGCTCACATCGACAGCCTGAAGATGGAGACGGAGTCCAGCGCACCCGGAGAG
CAGCCCCAGTTTCTGGGGGTCCGGGAGCAGAGGTTAACTGGGATCGTTGTGTTCATCCTG
ACAGGAGTCTCTATCTTCCTGGCTCCTATTCTGCAGTACATCCCCATGCCAGTGCTGTAT
GGAGTCTTCCTCTACATGGGCGTGGCCTCTCTCAATGGAATCCAGGTACAGACATGCCTT
TTGAAGATCCTTTTTTTATGCAGGCTTGGTGGGTCCAGTGGTTAA
>m.56705 g.56705  ORF g.56705 m.56705 type:5prime_partial len:70 (-) comp1154182_c0_seq1:22-231(-)
TGGATCTTCCCGTCCTCGGAGCCTGTTGGGGAAACAAGAGTCTGGGATTTACCAGAACGC
CTGGACTTCCTGCACCGTCTTCAAACAAGCAGGCTGCTGGCTGGCTTACTGACACCGGAG
CAGCTCACTGGTTTTGCACAGAAAATGTGTTCTGTGCCAGTTCTGCACTGTGATCCCAGA
AACATCTGGTTTTTGATCCTTAAGATTTAG
>m.316832 g.316832  ORF g.316832 m.316832 type:internal len:67 (+) comp115418_c0_seq1:1-204(+)
AAAGACTCCTTCCAGCTGCCTGCATTGCAGGGCTGGGTAGGGGTTATGCGAGTCTGTTTC
TGCCGCTGCAACGGACGCGATCAAAGGTTAAGGGTCAGATTAATTGAAGATGTGCTATAC
CTGACGTGTGCGTGTGCGCATACTGCTGGTCATCATTGCAAACAGGGCAGTGCAGAGTCC
TTACATGTGCACGAGAAGCTTGG
>m.316852 g.316852  ORF g.316852 m.316852 type:internal len:84 (+) comp115516_c0_seq1:3-257(+)
ACTCTGTCGGTTCATCAGCTTGTAGAGAACGCCGATGAGTGCATGGTCCTCGACAACGAG
GCCTTGTACGATATCTGCTTCCGTACTCTCAAGCTCTCCACTCCTAGCTTTGGTGATCTC
AACCACTTGATATCAGCCACCATGTCTGGAGTGACATGCTGCCTGAGGTTCCCTGGACAG
CTCAACTCCGACCTCCGGAAGCTTGCTGTCAACCTTATCCCCTTCCCCCGTCTCCACTTC
TTCATGCCAGGG
>m.316892 g.316892  ORF g.316892 m.316892 type:internal len:80 (+) comp115521_c0_seq1:1-243(+)
GGTAGCGGCAGGATTTCGGAAAGGGACACTGAGGAGTACTATATTGGGGCATGTGTGAAG
GTAATGGTCGAGGTTTACAGCTGGCCACAGTCAGCGATGATGATCTTGGCACTGGTCTTG
CCGCTGGAGGAACCAAAGCCCTCTACTTTCTTGATGACATCCAAGCCCTCCACAACCTGT
CCAAAGACAACGTGCTTGCCGTCCAGCCATGATGTAAGGGCTGTGCAGATGAAGAACTGG
GA
>m.316882 g.316882  ORF g.316882 m.316882 type:3prime_partial len:54 (+) comp115553_c0_seq1:63-227(+)
ATGGATCGGCGCAGAAGCGCGTCTCTGGTGGCGTTGGGGGCTGTGCTGTGTGTCCTCTGC
ATCGTGGGCGCGACCGCAAAGGGGCACCGTCCCGACTGCACTAAATTCAAGCTCCCGGGG
TGCCCGCGGGACTTTACGCCTGTGTGTGGGAGTGACGGGAAG
>m.316838 g.316838  ORF g.316838 m.316838 type:internal len:68 (-) comp115565_c0_seq1:1-204(-)
GTCAAGGTCCCAGGGAAGCGGCCACCTCGAGCAGTGTCCAGCTGCGGATCCTCCGCCGGG
ATCAACGGGCTGGTCAAGGACATGGGCGGCATGGGCGTGGCAGAGACTGCCAGTGCCCCT
TCCTGCCCCAGCGGCCTGCTCCCGGTGGATGAACAGGCCGTCAGCAGCACCTCCAAATCG
GAGAGGAGCCTCCAGCGCTGCCCC
>m.316854 g.316854  ORF g.316854 m.316854 type:internal len:92 (+) comp115673_c0_seq1:2-280(+)
CTGGACTGGTTCATTGACCTCTCCTCCAGGATCTCCCAACTGGACCTGTCTTCAAACAGC
CTCACCGGCCTGCCGTCCGTCATCCCCTGGGGGCTGATCCAGCTGCGGCAGCTCAACCTG
GCGGACAACCAGCTGAGAGAGCTTCCCTCTGTCCACTCCTCGGAGGGTATCCTCTGCACA
AGGCTCCTGGAGGTGAGCCTCTCCCAGAATGAGCTAACCAGTCTTTCTTCAGGATTCTTA
CATCTTTCCAATCTCCAAAAGCTCTTAGCAGCAAAG
>m.316896 g.316896  ORF g.316896 m.316896 type:internal len:95 (-) comp115696_c0_seq1:3-287(-)
AGGCTCAAAATGGCCAGAAACAAAGAACTTTCTTCTGAAACTCGTCAGTCTATTCTTGTT
CTGAGAAATGAAGGCTATTCCATGCGAGAAATTGCCAAGAAACTGAAGATCTCGTACAAC
GCTGTGTACTACTCCCTTCACAGACAGCGCAAACTGGCTCTAACCAGACTAGAAAGAGGA
GTGGGAGGCCCCGGTGCACAACTGAGCAAGAGGACAAACTCATTAGTATCTAGTTTGAGA
AACAGATGCCTCACAGGTCCTCAACTGGCAGCTTCATTAAATAGT
>m.316831 g.316831  ORF g.316831 m.316831 type:internal len:70 (+) comp115732_c0_seq1:2-214(+)
TTCTCCTCGCATCATGAGCCACTCAGTCCAGATTCTGATTTCCATGAAACTTCGCCTATA
GAGAGCCCTAACGGTGAGAGGTCATCAAAGAAACAAAGAGTGGGCACAAGTGCAGCATTC
ACAAAAGACAACATGGCACTTCCACATCAGATATTGGAATCAAGCTTGAGCTCACCTTAC
CAGCAACCACATTCAGCTTTTATGACGAGGGA
>m.316861 g.316861  ORF g.316861 m.316861 type:5prime_partial len:60 (+) comp115753_c0_seq1:3-182(+)
TGCCCCTTAATGAAACACTGTCTTCTGCGCTCTGAGTGGATCTGTCAGTGTGTCAGTGTG
CAGACCCTGGTGCACTCTATACACAGAAAAGCAATACAAAGCAATCCATCCACCAGCCAG
GGCTATAAAAGGTTTCATATGAAACAAGCTTACTTATCTCACCGGTCAAAAATGGAATGA
>m.316849 g.316849  ORF g.316849 m.316849 type:5prime_partial len:68 (-) comp115761_c0_seq1:15-218(-)
CCTATCTCTTCAGAATTCTATCTCTTAGGTTTCATTGTTGTACCCCAGGAGCAGAGAGCC
TTGTGTGGAAACAAACATCTCTACACGGGCCAACAGGGCTGCCAGGCAGTACCCCAGAAA
CATTATGGGAACTTCTCTACAGGTAATCTCTTGATATTTCTGGCTGTAGACTTTTCTGCA
ACATTGTCTCCTGTCTATTTCTAA
>m.316866 g.316866  ORF g.316866 m.316866 type:3prime_partial len:59 (+) comp115908_c0_seq1:285-464(+)
ATGCCAACAGAGGAGGAAACATGCACCGCGGAGGTGGACAAGGTGGTCCTAACCACAGAG
GACACTACCAGCAGAAATTCCACGGCAGAGGAGGCCACCAGCAGAATCGTGGAGGATATG
GCAACAAGAACGGCTCTTTTGCCCAAGCCTTCAACCAGAGCTGGCAACAAGGGTTCTG
>m.315265 g.315265  ORF g.315265 m.315265 type:5prime_partial len:52 (-) comp1159302_c0_seq1:95-250(-)
TGTGACAATATGACTTTTCAACTGTGCAAGACCCACCTGAAGCCTGTGCCTTCATTGATG
CAGCAGATTGGGATAGACATTGGTTCCATGACCCAGTCTGAGGATGTTGCTACTATACAC
GGTATCATTATTGACTGCTTCTCTAAGTCGGGGTAG
>m.160344 g.160344  ORF g.160344 m.160344 type:internal len:118 (-) comp116008_c0_seq1:2-355(-)
TACTACTGTGGAACCGGAGCTGACAAGGCCTTTGGGCGTGACATAGTGGACGCCCACTAC
AAGGCCTGTCTTTATGCTGGTATTAACATCAGCGGTATCAATGGAGAAGTCATGCCCGGA
CAGTGGGAATTCCAAGTTGGACCTGCTGTTGGCATCTCATCCGGTGATGAAGTGTGGGTA
GCTCGTTACATTCTTGAGAGGATTGCAGAGATTGCCGGAGTGGTCGTGTCATTCGACCCC
AAGCCTATTCCGGGCGACTGGAACGGGGCTGGTGCTCACACAAACTACAGCACCAAGTCC
ATGAGGAACGAGGGTGGGTACGAGGTGATCAAGGCCGCCATTGAGAAGCTGAAG
>m.160354 g.160354  ORF g.160354 m.160354 type:internal len:68 (-) comp116111_c0_seq1:3-206(-)
ACGACCACAAGCAAAAAGGCACCACCCCCTCCACCACGTGGGAAGGGCCCCACCAAATCC
ACCCCAAGCATCTCGCCCACCTCCGACACTGTCGCAGACTGGAGGAACCCAGCAGGTCCC
CGACTCCCCGGTTCAAACCTCCGGCACACCTCGCACCCTCCAAGGTGTCTCCAGGCATCC
CCTCGAATCGAAGGCCACCAAGCA
>m.160385 g.160385  ORF g.160385 m.160385 type:internal len:66 (+) comp116193_c0_seq1:3-203(+)
AGCGGTCACATCTTCAACTGTGTTAGTGACCGTGCTGTGACATTGGACGGGATGGCCAGA
TTATGCGCTAAAGCTGCAGGAACCTCCGTTGAGATTGTGCACTATGATCCTAAGGCAGTG
GGAGTTGACGCAAAAAAAGCTTTTCCTTTCCGCAACATGCACTTCTATGCTGAACCTAGA
GCTGCCAAGGAGATTCTGG
>m.71182 g.71182  ORF g.71182 m.71182 type:internal len:82 (-) comp1162533_c0_seq1:3-248(-)
ACTGACCGCAACAACAGCAACCCGGGGGACCCCTGTGAGCTGCGCCACCTGCTCTACGAT
GACTCCATGTCCTGGTCCAGCCAACAGGACACCCTCTCATCCACAGGGGGCTTCTCTCCG
GGCAGCCGCAAGCGCAAGAGCCGCAAGCCCTCTCTGCCCCAGGAGGTGCTGGCTCACTGC
GGGGAGAGCGTGTGGGAGTGCGAGCCTGCAGGGGAAGGCACTATGGACAGGCAGCAGCAG
CAGCAG
>m.71166 g.71166  ORF g.71166 m.71166 type:internal len:116 (+) comp1162538_c0_seq1:2-352(+)
GCGGATGAGGAAGAGACTGAATCCAGGGGAACATTGAAGAGGCTGCAGAAGCTGGTCCGA
GTGAAGAGAAGCAGTCTGTGCAGCCCTGATGAGGAGGACAGGAACACTGCTGTGACGAGC
ACACATGTTCAGGATGCAGTCTTTGTGGAGGACAGTCCTGTCTTATCCTGCATAAAGCTG
CTGAAGAACCAGGAGAAGAAGCCGAGCAAAGCAGAGCCTCCACCGCGGCAGAGCCAGGAC
AACGAGCCGAGTGCAGAGTTCACATGGAACTCCCTGGACAGGACGTACCGTCCGGGATGG
AGCAATCCCACAGAGTACCCCCCGCCCTGGCACCACAGCTACCACACG
>m.71168 g.71168  ORF g.71168 m.71168 type:internal len:75 (+) comp1162609_c0_seq1:1-228(+)
GTAAAAAAACATTTAATTAGCATTATAAATTTGCTTGATTTCTGTGTCATTACAGAGAGC
TGCCTGCATGGGTATTTATGTGTCTGCATGTGTGGTGTATTTTTTTATTTTTATATTTTA
ACATCTGCCCACCCCACTATGTTCACTGCATCTGTTACTTGGCACTTCATCAGATCAGAG
AGAGGGAGAGAGAGGTTTGAAAGGAGGTATAATTGCAGTTTACAAC
>m.160398 g.160398  ORF g.160398 m.160398 type:5prime_partial len:76 (-) comp116267_c0_seq1:18-245(-)
CTGGAATCCCAGGTTTACCAGGCAAGGGAAAGGACGGAGAGCCGGGAAAGCCTGGAACAC
CTGGATTGCCTGGACCCCAGGGGCCGAAGGGGGATTCCGGATCCCCTGGGATGCGTGGAC
TTCCTGGAGATAGAGGTCCATCTGGGACTGGGTTACCTGGGCAACAGGGAACACCAGGAG
CTGCAGGAGAAAAAGGACCCCAGGGCCCAAGAGGTGTACCTGGCGTAG
>m.71156 g.71156  ORF g.71156 m.71156 type:internal len:98 (+) comp1162942_c0_seq1:2-298(+)
ACCATAAAGAAAAGAAAGGAATCTGAGCATTCGTTACTCAGGGAGCTGTTGAAGTCCAAG
GAGGAAACCAATGTTAGCAGCCATAATGAGACTCATAGTGCCTCGTTTATCAAGGCAGAA
CGGGAAGCAGACAGCATCTCTTCCCAGGTGAGCTTTTACAATATCCTTGCCAAAGGAAGT
TTTCAGGTAGACGATAAACACCATACCAAGAGTAGTGCGATAATAGAGAGGCAGCCCTGC
AGCACTGATAACAGCCAAGTCGAGCCAAAAACTATAGAGCCTATTTTAGACTTGCT
>m.71171 g.71171  ORF g.71171 m.71171 type:internal len:111 (+) comp1163306_c0_seq1:2-337(+)
GTTGAGCTAACGGTGGAGGAGAGAAACCTGCTCTCAGTGGCTTACAAGAACGTTATTGGG
GCGAGAAGAGCATCCTGGAGGATAATCAGTAGTATTGAGCAGAAAGAGGAGAATAAGGGT
GGAGAGGACAAACTGAAAATGATTCGGGAATACAGGCAAACGGTTGAGAATGAGTTGAAA
TCAATCTGCAATGACATCCTTGATGTATTGGACAAGCATTTAATCCCAGCTGCAAATTCA
GGAGAATCCAAGGTCTTCTACTACAAAATGAAGGGCGATTACCACAGGTATCTCGCTGAG
TTTGCCACAGGAAACGACAGGAAGGAGGCTGCAGA
>m.71163 g.71163  ORF g.71163 m.71163 type:5prime_partial len:88 (+) comp1163410_c0_seq1:2-265(+)
CTGCCTCTGGTTATTGTACTGCTTTATAAAGTTTTGAAACTGTACTGTAAAAAGAGTGCT
TCTGAGGGTGATGATCTTTCCAAAGAGACATATGTCAAATTTGAAACATTGTCACTGAAG
CAGAAAACCACAGACTCGAATGGGGACCTGTGGGCTCGCAGAAACACTTCCGAATCAGAA
AGAATGCTCCTTTATTCCAGGTCCAGCATTGACTCCCAGATGACCTTTAAAAGTGACAGT
TCCAGATCAGAATACTTGTGCTAG
>m.71186 g.71186  ORF g.71186 m.71186 type:internal len:145 (-) comp1163867_c0_seq1:2-436(-)
GCCGTGGACTTCAGGGACGAGTACAACTGCACCCTGCAGTCGCCCAAGATCAGCGTGCGC
CTCTTCCAGCTCGGGGAGGAGTACATGAACTGCAGCGCCGTGAAGGAGGCCGAGGTGGAG
GCCTACCTGGGCGACAGCCTGACCCTCGAGTGCGACACCCGGCAGAGGGACATGACCAAG
ACCTGGGTGACGGCGAGCAACGAGGTGGCTGCTTCGGTGAGGAGCAACCAGAGCGCCGTG
GTCCTGCCCAACGGCAGCCTGCAGATCCGGGAGCTCCGGGCGGAGGATTCCGGGGTCTAC
ACCTGCTATGCGGTGAGCGATTCCCTGAACGAGACCCTGTACGTGTCGGTGAGGGTGCAC
AACTTCACCATGCCCGGGGACAGCGACTCCTTCAACACGGCCTACACCACACTAGTGGGC
TGCGTCTCCAGTGCC
>m.160361 g.160361  ORF g.160361 m.160361 type:internal len:80 (+) comp116404_c0_seq1:2-244(+)
AGCAAGCCGCAGGGTACAGACATGGACAGGACTAGTGGAGGAGGAAGAAACAGCACTGAA
TATGAATGGACTAAAACGAGTAAAGAGCTGCTAGAATCAGAGGACAGCAGCACAGAGGCT
GAAGATCTCAGCAGTGAGATGATTGAACAGTTTATCCAGCTGTTCAGTGAAAAGAAGCCG
GTGATTGAAAGACACCTCAAACACCTCCATGAAATAGCTGACGGGCTGGATGAAGTTAAC
AG
>m.456713 g.456713  ORF g.456713 m.456713 type:5prime_partial len:53 (-) comp1164735_c0_seq1:112-270(-)
CTATCATTTCCTGCACTCTGCTTCATCAGATATCAGACTTCAAGAGCATGCTGCTTGTTT
ACATTACACAGACAGCTGAAGGCAAGCTCTCAGGTTCAAAGGGGCCTGCTAAACAGGTAT
GGAATGCCCCGATACTACCAGCAGCAGCACAGAAGGTAA
>m.456701 g.456701  ORF g.456701 m.456701 type:internal len:73 (-) comp1165040_c0_seq1:1-219(-)
CAGGTGAAGCAGGACTCCTCAGAGCTGGAGCAGAGACTGGCGGAGCTGCAGGACCAGGGC
CTCCTCCGCATGAGCAGGAACACACAGGGAGAGCTGGCCATCGAGGTCATCCCCATCACC
ATCATCCAGGCGCCCTCTGCAGCAGACACAGGTCCACCACCCATGCCAGCATCACAGGCT
GTATCAGAGGAATCCAGCAGCCCTCTGGCACTGACCCCA
>m.456717 g.456717  ORF g.456717 m.456717 type:internal len:79 (+) comp1165194_c0_seq1:1-240(+)
AAAGCAGCTTACGATCAGGGCCAGCCGGTTGAAATCCTTCCTTTTCTTTACCTCGGGAGT
GCCTACCATGCCTCCAGGCAGGACTATCTCCATGACCTTCACATCACAGCACTGCTCAAT
GTCTCCCGCAGAGCCACCGAACAGTTCAAAGGACAGTTTCATTATAAATGGATACCAGTG
GAGGACAGTCACATGGCTGACATTAGCTCCCATTTCCAGGAGGCAATAGATTTTATC
>m.160391 g.160391  ORF g.160391 m.160391 type:5prime_partial len:80 (-) comp116552_c0_seq1:30-269(-)
ATACATGGAGATGGCAGTGATTGCAATCACCTAGGGGCCGGGAGGATTGATGAAGATCGC
GGATCAGGGATAGTTAAACATGCTGCAGTCAGCATGTTCAGGGCCAAGCGCTGCGTCTCT
GGAGCACGGAGCTTAGGAGCACGTCAACAATTATGGAAACGGCTCCTTCTGAAAACAATT
TTACAAACCTCAGGGGCAGGGCTCTTTCAAGGCAGCTTTTTTTTTGTACAAGACATCTAA
>m.456716 g.456716  ORF g.456716 m.456716 type:5prime_partial len:74 (-) comp1165600_c0_seq1:103-324(-)
GTCAGAGAGAAAGAGAGAAAAAGGCTTAAAGACATGCTGCAGATGATTCTAAGTCAGTGG
CAGGAACTACAGAGGCAAATCAAGCGTCAGCACAGCTGGATTTTGCGAGCCTTGGAGATC
ATCAAAGCAGAGATCCTGGCTAGTGATGTGTCTCAGGAGGACGAGTATGGAACAGGGAGC
CCCAAGACTGTGCCTTGGTTGAATAAACAAGCACTTCTCTGA
>m.477930 g.477930  ORF g.477930 m.477930 type:internal len:78 (+) comp1166118_c0_seq1:1-237(+)
GTAACACCCCTGACAGCGTTCTTTCATTCAACTGGACTGGTTAAGAGTGGCCTTGTTAAA
AACAGCTATGCAACAAAGCTGGATATGTTTTTTGAGAAATACCTTGGAACAGAAGCCTCA
CTGCAGGCTTTGGAAAACGTGAAGGAGAACTTAGGCAAGCTGTTAATGGCAGCAGATATA
TCGAGTGAAACGTCAACCACGGGACCAAAGACATTGAAGAGATGTAGATTATGT
>m.477928 g.477928  ORF g.477928 m.477928 type:5prime_partial len:75 (+) comp1166305_c0_seq1:2-226(+)
TGCAGTATAGTGGTGACGGAGGGCGGGACCCACACCTGTGAAGGGGAGCTGGGTTCAGAC
AGTGGAGTGACGGTCCAGATGATATTGAGGCGGGACAGTGTAGCCATGGTAACGAAAGAG
CACGGCAGCAGAACAGAGTCTCCACGCAGGACCTGCACACTCGTCTCTCTGACTGTCACC
CTCACTGGATGGGCTGGGGAAGAGACGGAAAGAGGGAATCAGTAA
>m.477923 g.477923  ORF g.477923 m.477923 type:internal len:139 (+) comp1166590_c0_seq1:1-420(+)
GCCGAGTTGAAGTGTGAAAAGCAGCGGCACATTGAAGATCTCATCAAAAACAATGTGGAA
GAGGGACTGAAGGTAAAGTGCATTGATGGTAAAGGAAGAGGAGTTTTTGCGGATCGAGCG
TTTCAGAAGGATCAGTTTGTGGTGGAGTATCATGGGGATCTGATCGAGATTGCTGACGCT
AAAGCCAGAGAATCGGAGTACGCTCAAGACCCCTCGACAGGCTGCTATATGTACTACTTC
CGCTACCACGACAGAACCTACTGTGTGGACGCTACCAAGGAAACGGAGCGACTGGGCCGA
CTGATCAACCACAGCAAGAACGGTAACCTTCAGACCAAACTGCATGAGATCGACGGCACA
CCTCACCTGATCTTCCTGGCGTCCAGAGACATCCGAGCTGACGAGGAGCTGCTGTACG
>m.477919 g.477919  ORF g.477919 m.477919 type:5prime_partial len:62 (-) comp1166618_c0_seq1:45-230(-)
TTTTTGTCATATGATAATTTTAGTATTAATGCAGCCACCAAAAACTGTTTGAGAACCACT
GAGCTAAAGAACCACGATTCTGCTTTTTATTTTAAACACATTTGTGAGGTAAAAAGTGGT
TTCGCATCAACCGCTCCAGACAGCTCCAGACACACAGACAAAGCAACAAACTGCGAGAGA
AAATAA
>m.477907 g.477907  ORF g.477907 m.477907 type:5prime_partial len:102 (+) comp1166729_c0_seq1:2-307(+)
GCTTTCTTTGTTTTCATGGAGGAGTTCAGGAAATCGTACAAGGAAAAGCATCCAGGCAAC
AAATCTGTAGCAATTGTTGGTAAAGCTGGTGGAGATAAGTGGAAACAGATGTCAGAAGCT
GAGAAAGCACCTTACCAAGCCAAGGCTGAGAAAAGGAAGGCTGATTACCAGAAGAGCATG
GATGCATATAACAAAAAACTGGCTGCTGGCGATGATGCTGATGAGGACGAATCTGACAAG
TCCAAGTCTGAGGTCCATGATGATGATGAGGACGATGATGGAAGCGAAGAGGAGGATGAT
GATTAA
>m.160382 g.160382  ORF g.160382 m.160382 type:internal len:102 (-) comp116676_c0_seq1:3-308(-)
GGTCTCTCTCGGATCTCCGCTCTGCTCTCCCAGTTTGCCCAGTATGCTCTGATGGTTTTC
GTGACCCAGGTGTTCCGGCTGCAGTCTCTCTGGACCCTGGCTGGGTCCCAGCTGGCCGCG
GGGGCTCGGATCCTGGCCTCTCTGCGGCCGTTCAGCCTCTCCCTGCCCAGCGGAGCCCAG
GCTGTGCTGTCCATGGTGATGAGAGACCTGAGCGAGATGGGCAAGATCCTGCTGCAGCTG
CTCATCAACACCACGCCCCTCTACAACCTGCTGAAGGAGGGCTCATACCCCGCTGAGCCG
GACCCC
>m.477925 g.477925  ORF g.477925 m.477925 type:5prime_partial len:58 (+) comp1166853_c0_seq1:1-174(+)
AAATCATGGAGAGCCGCCGCCAAACAACCAGGCTCACAAATGTCAGTTTTCAGAGCTTTA
GAACCTGATTACAACCTTTTCCATCCTGGCACTCACACCACTGGCTTGGATCCTCCTCAG
TTAGACCTGTCTGATGGGTGGGAAATGAGCTATGGAGTTACAGTATGTGGGTAA
>m.477942 g.477942  ORF g.477942 m.477942 type:internal len:86 (+) comp1166890_c0_seq1:2-262(+)
AGGATTAATAAGAATAATACACAAGCCATCAACACAAATAAACTTATCAAACGACTTGGA
GTACCAGTTCCAGATGTATGTGAACCACCAACACAATCAAATACAGGAAGGGGAATGAAA
TCAGCTGTCAGAAATCTGAGCTTTGAAGAGGTTGTTAGTGTTTTAAAGTCAAAGTTAAAT
GAATCCTGTCTTTCTATGCTGCATGCATTTGCAAAGTATGACAAAGATGAGACAGGATTG
GCTACTCGGACTGCTTTCCG
>m.160400 g.160400  ORF g.160400 m.160400 type:internal len:83 (-) comp116693_c0_seq1:2-250(-)
CCCCGTGTCCCCGGCGGCGGAACCCACCGCGCCGGCCAGGGAGCCTTCGGCAACATGTGC
CGCGGCGGCCGCATGTTCGCGCCGACCAAGATCTGGCGCCGCTGGCACCGCAAGATCAAC
GTTAACCAGAAGCGCTACGCCGTCGCCTCCGCCATCGCCGCCTCCGCCGTCCCCTCCCTC
GTCACCGCCCGTGGCCACCGCATCGAGTCCGTCCCGGAGCTCCCTCTCGTGATCTCGGAC
TCCGCCGAG
>m.477936 g.477936  ORF g.477936 m.477936 type:internal len:105 (-) comp1167018_c0_seq1:2-316(-)
CTTGTTTTGGAGGATGCTAAAGTAGTCCACATAACTGTTCCAGAGCAAGAGTTAAAGAAC
CGAGGGTCTATTCAGTACCAGTTTGCTTCTGAAATTCTCCAGACCCCAATTCAGCTTTTT
AAGACTAGAAGCCCAGAGACTCAGATCAAAGAAGTCCTTCAACATCTTGTCCAGAACAAT
CAGCAGCAGGTTCAATCTGATGCCCCCTCCAAGTTCCTGCAGCTGACTCAGCTGCTGCGG
GCCTGTACCCATGAAAACATTGAGGGCATCTGGAGGCAGTACGAAAAAGCACAGCAATAC
AGGCGCTGGATTCTT
>m.477916 g.477916  ORF g.477916 m.477916 type:internal len:91 (+) comp1167303_c0_seq1:1-276(+)
TGGAACTCCTATCTGAAGAAGAAACAGAAGCTGCCCCTGTCTGTGGTGGACTGGAGGGCC
CTTTCGAAGTGCAAGATGGTTCTTTCCAGCGCCGTTTATGAGTCAAGCGAGTACCTGGTG
AACGAGAGCTCTTCCACCATGGACAATAGCTGGAAATTTGGGCTGAATATCACCGCCGAT
CCCAGATTCCAACCGTCCATGATACTGGCAGGCACCCACTCCAGGGCCTCTGACTTCGCC
TTGAAGAAATCGAAGCAGGACAAGTACAGCTTCA
>m.160406 g.160406  ORF g.160406 m.160406 type:internal len:71 (-) comp116740_c0_seq1:3-215(-)
ACGAATCGGCAAGGTGCGGATTTCAAAGACTTGGCGGATGTTTGCAGTTTTACTCTGATC
TCCGTGTTGAGACAGCTCTCGGATTTATCCAGGCACTCGCTGAATATCATTGAGGAACTG
GAGGGGGAAATCACCTCGATATCTCTACGATCGGGGGCTTTAGAAAAGAAAGTCATTAGT
TTGCAAAGACATGTCTCGGCGTTGGTTGTCAAA
>m.477905 g.477905  ORF g.477905 m.477905 type:internal len:70 (-) comp1167819_c0_seq1:2-211(-)
CAATTTAAGCTTTTTTTTCTGCTAGCTGATACTCTTGTGGAACTTCTTACAGAATCTTGG
GGCACATCTTTCGAGATGACACTTGAGCTGGCTGTGCTGCTGGTGGCTGAAGCGTCTGTT
GTAGTGGTACCTCTTCCAGCTTTCCAGTGTGTTTTGCGCAGAATGCCTGTTGTGCTACTT
TGGTGCTGTTTGGAAGAGCCTTCAAAACTC
>m.116262 g.116262  ORF g.116262 m.116262 type:5prime_partial len:51 (-) comp1168003_c0_seq1:116-268(-)
CTTGCTGTTTTTCAATGTACAAATATAAGGGGAGCTGAGTGTAGGGACTCTGCCAGCCTG
GAATTGGAATTGAAAAACATTCCTACAGATGCAGAAACAATGAAAATGAACTACAGTATT
TTATTTAGTGTCTGCAAACCCAGTTCCAGGTAA
>m.116259 g.116259  ORF g.116259 m.116259 type:3prime_partial len:57 (-) comp1168145_c0_seq1:1-171(-)
ATGTCTCAGTGTCCGTGTCGTTCTCTCCTGCTGTTCTGCCTCAGGAGAGATTCCACTGCG
CTGGGAGCCCATCCAGCTACACTGACCCTGCTGCCCTGGCCACAGTGTGTGTCAGTGTGG
AGCCCCTCTATGCTGGTGTTTTTGGTGAGTGAACTACAGACTGAACTGCTC
>m.116256 g.116256  ORF g.116256 m.116256 type:5prime_partial len:138 (-) comp1168145_c0_seq1:20-433(-)
AACGGAGACAATCTGTCGGACATCGCCATCGGAGCGCCGCTGGAAAACGACTGGCACGGG
AGCGTCTATATCTTCATCGGGGAGAGGAGGGGGGTGCGATCGGGGTACAGCCAGAAACTC
GAGGGAATGTCCTTCAGTCCCAGCCTGCAGTTCTTCGGTCAGTCTGTCCACGCTGCCGGT
GACGTCACCGGGGACGGGATGACGGACATCGCGGTCGGAGCACGGGGGGCTGTCGTCATT
CTGAGGTCCCAGCCGGTAGTCAATGTCTCAGTGTCCGTGTCGTTCTCTCCTGCTGTTCTG
CCTCAGGAGAGATTCCACTGCGCTGGGAGCCCATCCAGCTACACTGACCCTGCTGCCCTG
GCCACAGTGTGTGTCAGTGTGGAGCCCCTCTATGCTGGTGTTTTTGGTGAGTGA
>m.116253 g.116253  ORF g.116253 m.116253 type:internal len:88 (+) comp1168204_c0_seq1:2-268(+)
GGTGGCAAGGAAGGAGGCAAGCAGCAACCACAGCAGCAGGAGAAAAAAGAGAAGAAAAAG
GAGGAAAAGAAAGCCGCCCCTGCTGAGGAAGAGATGGATGAATGTGAGGCTGCATTGGCT
TCTGAGCCAAAAGCAAAGGATCCATTTGCTCACCTTCCAAAAAGTTCTTTTGTCATGGAT
GAGTTTAAGAGGAAATACTCCAACGAGGACACCATGACCGTGGCATTGCCTTACTTCTGG
GATCACTTTGATCGCGAGGGCTTCT
>m.160345 g.160345  ORF g.160345 m.160345 type:3prime_partial len:83 (-) comp116823_c0_seq1:2-250(-)
ATGGCAGGGTTTGCTCTCTCCCTCTGTGTCCTGATTCTACCCGCTGCCGTGTGGGTCACC
TGTACCGGCATGGTGACTGATCCATACCGAATCACTCGCTCCGAACTGGACCTTGAAAAT
GAGGACTACAGGTCCCACCGCGATCCCACTGAGTCTGACTACAGAACACAGAACCAGAGA
GCTAGGTCTCAGGACGGAGAGAGGGGATCGCAGTGTTTGCGCTGCTGTGACCCGGGAGAG
GAGCCCCCA
>m.116244 g.116244  ORF g.116244 m.116244 type:5prime_partial len:121 (-) comp1168315_c0_seq1:129-491(-)
GACATGCAGGGAGACGGAGAGGAGAACCACACTGAAGGAGAGAAGATCCCCCGCAGAGGC
CGTAAGCCGGGATCGGGCCGTAAGAACGGCGGCGCTGGAGCGAAGGGGAAAGACAAGAAG
CTCTCAGGAACCGAATCAGAGCAGGAGGATGATTCAGAGGACAGTGAGACAGAAGGAGAA
GAGGATGAAGACGCATCCCGCACCAGCACACACACACAACCTGCGCCATACTACCACAGT
GTGGGCATGTCGTCTCCGCAGGTCTCCTCTGTAACTCCTCCAGTGTCAGTGAGTCTCCTG
CCGCCTGCAGTCGCTCCGCCAGCCGCCGAGGAGGAGGACGATGATGAAGACTACGACTCC
TAG
>m.160393 g.160393  ORF g.160393 m.160393 type:internal len:70 (+) comp116841_c0_seq1:2-214(+)
GATGATAGTTATTCGCCAGCGATTGGGGCAGCTGTATCGGACTCTGAAATTGGCAACATC
AGTAGCAAGTTAAAAGGCAGTAGCAGCAGCACTGTTGTTACTGTTAATGGTGCTGTAAAA
GCAGAGTACGATGCAGGCGGCGGTGAATCGAAAGCAGAGAGCAGAGAGTTGCGAGTAGCT
TCTGCCCCGCTTCTTAATATTTCAATCGGGAA
>m.116270 g.116270  ORF g.116270 m.116270 type:internal len:88 (-) comp1168441_c0_seq1:2-265(-)
CAGGTGTTCAATAAGGAGCGGGTGGAGAACCTCTTCTCCCCCCAGGGGATCAGGCAGCTC
ATCAGGATGCCCACCGGCTGTGGAGAGCAGACCATGATCTCCATGGGGCCAGCCGCATAC
TCCACCCGATACCTCGACCACAGCAAGCAGTGGAAAGAGCTGCCAGCCGGGCTGCGAGAC
CAGGCACTGGAGTTCATCAGAGCGGGTTACACCCGGATCCTGACCTATAAGAAGAAGGAT
GGCTCTTACGGTGCTTGGATTGAC
>m.116277 g.116277  ORF g.116277 m.116277 type:internal len:66 (-) comp1168607_c0_seq1:3-200(-)
ATTTTATCACCACAACACTATAGTTCCCTTTCCTGTGTTAAAGGAAATAGGAACCTGTGT
GTCACACAGGAAGTGACTGGTGAAAGCAATAACAAATCCAGCAAACATACATTGTTAAAA
TCAGTCTGGAAAACAAAAAGATCTACAGTAAACCACAATGTGATGTTTGAGAAGGTAACT
GATGATATTTATTTATCT
>m.116251 g.116251  ORF g.116251 m.116251 type:5prime_partial len:331 (+) comp1168862_c0_seq1:3-995(+)
ATTAATGATGACAAGCTCAAGGAATTGTTCTCTCCGTTTGGCACAATCACTTCATGCAAG
GTTATGAGAGATCCTAGTGGGGTAAGCAAAGGATCAGGATTTGTTGCATTCTCAACCCCT
GAAGAGGCTTCAAGAGCGCTCTCAGAGATGAATGGAAAGATGATTGTTAGCAAACCTCTG
TATGTTGCCCTTGCGCAGCGCAAGGAAGAGAGAAGAGCAAGGCTACAGGCTCAGTTTTCT
CAGATGCGTCCAATTGGAATGGCATCTTCGGTTGCTCCTCGAATGCCTATGTACCCTCCT
GGCGGTCCTGGTTTAGGTCAACAAATATTCTATGGCCAGCCACAACCAGCCATGCTTCCC
CCACAAGCTGGGTTTGGATATCAGCAGCAACTTGTACCTGGAATGAGGCCTGGTGGGGGA
CCTATGCCGAATTTCTTTATGCCCATGGTTCAGCAAGGGCAGCAAGGTCAACGTCCAGGT
GGCCGACGTGGGGGAGCTGTTCCATTGCAGCAAGGCCAGCAGCCTGTTCCTCTGATGCAG
CAACAGATGTTTCCGAGGGGGCGTGGCTATCGATATCCTCCAGGACGTGGCCTTCCTGAT
GTTGGCTTTCCAGGAGTAGGTGGTGGCATGTTCTCTATCCCATACGATATGGGTGGTATG
CCTATGCGTGATGCAGGACTCAGTCAACCAGTTCCGGTAGGAGCTTTGGCTTCTGCTCTG
GCTAATGCTTCTCCAACAGAGCAAAGGACGATGCTAGGTGAAAATCTGTATCCCTTGGTC
GAACAGCTTGAACCAGACACAGCAGCCAAGGTAACTGGCATGCTTTTGGAGATGGACCAG
ACAGAGGTACTGCACTTGCTTGAGTCTCCTGAAGCCCTGAAAGCCAAGGTTGCAGAAGCA
ATGGAGGTTCTGAGGAATGTTTCTCAGCAGCCGTCCAGTAATCCCGCTGATCAGCTGGCT
GCATTATCACTGAATGATGGTCTGGTTTCTTAA
>m.116243 g.116243  ORF g.116243 m.116243 type:5prime_partial len:69 (-) comp1169743_c0_seq1:10-216(-)
AGACTCCTGTGGCATTATGTGGACGTCACCATTGTCAGCTTGCACATCTTGTTCAAGGAA
CTCTTCAAGACTAACAAAATGAAGCTGAAAGCCTTCGGCTGCTCAGTTGTTACAGGATTG
GTGGGAACATATGCTGGGAGAAGCTCTAGTGATGGAAGAAGATCTCCATCCTTGTTTAGA
AATCCTGCTGGTTACTGCTTTATGTGA
>m.116265 g.116265  ORF g.116265 m.116265 type:internal len:80 (-) comp1169797_c0_seq1:3-242(-)
GCATCCATCCCCAAACTCACTGTGAGCCTCTCTGCACCCAACCCCAGACACTCAACTGCC
ACTGCCAAGCAACAGCTTTCACTGAACTTATGCAACACTTCCTGGAGGCTGACCATAGCT
CGCTTCATATTACGAAACACTGTTTGTGCTAAAATCACAGATGACAGCATTCCTCAGTGT
ACCACCAGCCTTTACTATGCTTTTACCATAGTTTTTAAATATGCTTTACTACACCCTGTT
>m.447983 g.447983  ORF g.447983 m.447983 type:internal len:109 (-) comp1170230_c0_seq1:2-328(-)
TATTTTGTTATTGGACATCAGTTGTGGGCGGGACTGACCTTTACCCTCACCTTACCAGCC
TGCGCTGTCCAGCTGCTGAGTTTCTATTGGTTTAGCGTGGATGGTGAAAGAAAGCGCTGC
TTCCTGGTCATCATACACATCCTGCAACTGGGAATCTACAAACGATACTGGGACTGCGCT
TGGTCCATGGTGCGGGCTCAACGAACAGCAGGGGGTCTGGGAGCCATGGTGATGCAGCAG
GGAGATGTTTCAGCCCTGCACCTGCTGGAGGCACTCTTACTCTCTCTGCCTCAGACGCTG
TTGCAGAGCTACCTGTTGGTGACAGCC
>m.447981 g.447981  ORF g.447981 m.447981 type:3prime_partial len:96 (+) comp1170371_c0_seq1:3-293(+)
ATGGCCAACATCAAGGAAGAATTCACCAAGTGCAAAGAAGATCTAGCCAAGTCAGAAGCA
AAGAGGAAGGGGCTTGAGCAGAAAATGGTTTCAGTTATGCAAGAGAAGAATGACCTACTT
CTTCAAGTTCAATCAGAATCTGAAAATCTGGGAGATGCTGAAGAAAGATGTGAAAGCCTC
ATCAAAAGCAAGATCGAGCTTGAGGCTAAACTAAAGGAGCTGTCTGAGAGAGTAGAAGAT
GAGGAGGAAATGAATGCGGAGCTCACTGCCAAGAAGAGGAAACTGGAA
>m.448000 g.448000  ORF g.448000 m.448000 type:internal len:138 (-) comp1170394_c0_seq1:3-416(-)
CGAGTATTTGCTGGAGTCAATGCTGGTCTCAGCATGAATGTCCAGCCCATGTACCTGGGA
GAAAGCGCTCCGAAAAAACTGCGAGGAGCCGTTTCCATGAGCTCTGCATCCTTCACAGCT
TTGGGGATCGTTCTGGGACAGGTCATCGGACTCAGGGAGATCCTAGGAAGTGAATGGTGC
TGGCCACTCCTGCTGGCTAGCAATGCCATCCCTGGCCTGGTCCAGCTGGTCACCCTGCCC
TGGCTCCCAGAGAGCCCACGGTACCTCCTCATTGACAAGAACAACAAGGAAGCCTGTCTG
AAGGCGCTGAGGAGGCTGCGAGGCAGTGTGGACCTGAGCGCTGAGATGGATGAGATGCTG
GAGGAGCAGGCTGCTGTAAAAGGGGAGAGATCCAAGAGGCCATGGGAGCTGTTT
>m.447992 g.447992  ORF g.447992 m.447992 type:5prime_partial len:104 (+) comp1170401_c0_seq1:3-314(+)
CAGCACTTCAAGAAGGGTGTCGAGACTAAGAAATTGGTGGTGGTGGATTTTACCGCATCC
TGGTGCGGTCCTTGCCGTTTTATTGCCCCAATTCTTGCTGACATTGCTAAGAAGATGCCC
CATGTCATATTCCTCAAGGTTGATGTTGATGAACTAAAGACTGTTGCAGAGGAATGGAAT
GTGGATGCTATGCCAACATTTGTCTTCTTTAAAGATGGCGAAGAAGTGGATAGGGTTGTT
GGTGCCCAGAAAGAGGAGTTGCAGGCGGCCATACTTAAGCATGTTGGTGCTCCTGCTACT
GTGACAGCTTGA
>m.160402 g.160402  ORF g.160402 m.160402 type:internal len:80 (+) comp117042_c0_seq1:2-244(+)
TTCGGGAAGCTTTTCAGTCGGCTGTTTGCCAAGAAGGAGATGCGTATTCTGATGGTTGGT
CTCGATGCAGCTGGTAAAACCACCATATTGTACAAGCTCAAGCTGGGGGAGATTGTTACC
ACCATTCCTACTATCGGATTCAATGTGGAGACTGTTGAATACAAGAATATAAGTTTCACT
GTCTGGGATGTTGGAGGTCAGGACAAGATCAGACCATTGTGGAGGCATTACTTCCAAAAC
A
>m.447998 g.447998  ORF g.447998 m.447998 type:complete len:56 (+) comp1170561_c0_seq1:42-209(+)
ATGGCACCCAATACAAGATATATATGTGACCTCCTTATTGCTCACAGACTTCAGTCTCAG
TTGGGTCTGACACTGCCTCCTGTACAGTGCTGGAAGCACACAGGCAGAGAAACACCACAG
ATCACAGCAGCTCTGCTAAAAGGCTCAGGAATCGGTGTTGAAGAATAG
>m.447987 g.447987  ORF g.447987 m.447987 type:internal len:73 (-) comp1170717_c0_seq1:1-219(-)
CGAGATGGTGGAGGAAAAGCAGCAACTGCTGTTGCTCATGGTCTCAACAAAGAGTTTGGG
TCCAAATTGAAGGAGCACATGCAATATTGTGTGGATCATCCTGAAGAGATCAGCAAGCTT
GCAAAAGTGAAGGCTCAGGTTTCTGAAGTCAAGGGTGTGATGATGGAAAACATTGAGAAG
GTTCTTGACCGTGGCGAGAAGATTGAGTTGTTGGTGGAC
>m.447988 g.447988  ORF g.447988 m.447988 type:internal len:133 (-) comp1171606_c0_seq1:2-400(-)
ACGAAAGAGGAGTACCTGAAAAGCACACGAGGCTGTCTGGAGGTGGGTCTGGAGGCTCTG
CTGAAGGCTGCAGGAGGGAATCTGCTGATCCTGAAGATCTCTCACTGCCCCAGCGTGCTG
ACTGACCGCTCCCTCTGGCTGGCCAGCTGCCACTGCCGTGCGCTGCAGGCCGTCACCTAC
CGGAGTGCCACTGATCCAGTTGGCCAGGAGGTGATCTGGGCACTCGGGGCAGGCTGCAGA
GACATTATTTCACTACAGGTGGCGCCACTCCACCCATGCCAACAGCCTGCACGATTCAGT
AACCGCTGCCTTCAAACCATTGGGCGATGCTGGCCCCACCTGCGAGCTCTGGGTGTTGGT
GGTGCGGGGTGTGGCATCCAGGGCCTGGCATCGTTAGCG
>m.447994 g.447994  ORF g.447994 m.447994 type:3prime_partial len:205 (-) comp1171621_c0_seq1:2-616(-)
ATGGGACCTGGAGGGATGGATGGAGGATGCAGCAACATGAACCGCATGAGTGGTATGGGT
GGAGGTTTCTCTGGGATTGACTGTATGGCTGGAATGGGAGGATTCAGTGGCAGAGACATG
TCCATGGGCAGGATGGGAGATATGTACCGCTCTGGAATGGGAGGGATGGACAGGGACTTC
GGCAGAAATGATCTGGGAATGAGCCGTTCATTCGGAGACTCGTTCAGCAGTCTGGGTGGA
GGATTTGGTGGAATGGGGAATTCTGGGATGGGACCCATGGGCTCTGGATTAGGAATGGGG
AACATGGGAATGGATCGCATGAACTCGGGTTTTGACCGGATGTCTTCAAGCATGGACATG
AGCCGCGGCTTCGGTCAGTTTGGAGGCTCTGGTTACATGGGGGGAATGAGTGACCGGTCT
AAAGGTGGATGCCAGATCTTCGTCAGAAATCTCTCCTATGATCTGAGCTGGCAAAAGCTG
AAGGAGAAGTTCAGTCACTGCGGTCAGGTGATGTACGCTGAAATCAAGATGGAGAACGGC
AAGTCTAAAGGCTGCGGGACGGTGCGCTTCGACTCTCCGGAGAGCGCAGAGAAGGCCTGC
AGGCTGATGAACGGC
>m.447979 g.447979  ORF g.447979 m.447979 type:5prime_partial len:127 (-) comp1171714_c0_seq1:103-483(-)
CAAGAGGATGAGAAACAGAAGGACAGAATCACCGCCAAGAATCAGCTGGAAAGTTACTCT
TTTAACATGAAATCAACTGTGGAAGACGAGAAACTGAAAGACAAAATCAGTGATGAAGAC
AAGAAAGGAATTGTAGACAAATGTAACGAGGTCATTTCATGGTTGGACAGCAACCAACTG
GCAGAGAAAGAGGAATTTGAGCACCAGCAGAAGGAACTGGAGAAGGTCTGCAACCCAATC
ATTACCAAGTTGTACCAAGCTGGAGGAGCCCCTGGAGGTGCGGGTGGTATGCCAGGTGGT
ATGCCTAACTTCGGTGGTGCTGGTGGAGCTCCATCTGGTGGTGGCTCAAGCGGTGGACCA
ACCATTGAGGAGGTTGACTAA
>m.160371 g.160371  ORF g.160371 m.160371 type:internal len:80 (+) comp117179_c0_seq1:1-243(+)
AGCAGGCGAACTGCAGAAGATCACAGTGCACCGGTTGGCAATGGACAAGACAGTGAACTG
GAGCGTCTCAGCGTCAGCGCAAGTGCAGGAAGACAAGCGGCCATTCAGTCCAAGTCAACG
GTTATGGTGTTGCGCAACATGGTTGGTCCAGAGGACATTGACGATGACCTGGAAGGGGAA
GTGATGGAGGAATGTGGGAAGTACGGGGCTGTGAACCGCGTAATCATATACCAGGAGCGA
>m.160374 g.160374  ORF g.160374 m.160374 type:5prime_partial len:67 (-) comp117179_c1_seq1:33-233(-)
AACCGGGTAATCATATACCAGGAGCGTCAGGGTGAGGAGGATGATGCCGAGATAATAGTG
AAGATCTTCGTGGAGTTTTCTGATGCTGGTGAAATGAACAAGGCCATCCAAGCTCTCAAC
AACCGCTGGTTTGCAGGTCGCAAGGTTGTTGCCGAGTTGTACGATCAAGATCGTTTTAAT
AGCAGTGACCTCACTGCGTAA
>m.266990 g.266990  ORF g.266990 m.266990 type:5prime_partial len:62 (-) comp1172065_c0_seq1:42-227(-)
AAAAGCTGCTGTCAGGACCTGGGGTCAAGAGCCTTCTGTATGAGAAAGAACGGGAGCTGC
AGAGACAGACAGAGCCTGCTGACGAGGGTTACATTCAAAATTAAAGTGAAGCAGGCATTT
TCACAGCACAACTATTATTGCAATTACTGTACTCCAGTCTTGCCTTTAACACTTTTATTT
CTGTAA
>m.266983 g.266983  ORF g.266983 m.266983 type:5prime_partial len:103 (+) comp1172218_c0_seq1:2-310(+)
GAAGAAGCAATGGAGCTAACAGCAGCTGAGCTGAAGGCGTACGACGGCACAGATCCATCA
AAGCCAATATACGTAGCAATCAAAGGGCGCATCTTCGATGTGAGCACTGGCAATTCCTTC
TATGGTCCTGGTGGCGCTTACTCTATGTTCGCTGGTAAAGATGCTAGCAGAGCACTTGCA
AAGATGAGCAAGAATGAGGAAGATGTTACACCATGTTTGGATGGTCTCTCCGACAAAGAG
ATGGGTGTTCTCAATGATTGGGAGAAGAAATTTGAAGCTAAGTACCCAATTGTTGGAACT
GTCGTTTAG
>m.266994 g.266994  ORF g.266994 m.266994 type:5prime_partial len:72 (-) comp1172352_c0_seq1:100-315(-)
AGCAGTCAGGTTTCTGTATGGAGCATAGCAGTAAACTTTTATAAGGTTATAAATGAACAG
GTGGGAGTCACAAGCACCCCAGCCAACAGCCAGCAACCAGCTGCCAAGCAGGCCTTCCTT
TGTACTTCCAAATCCTGGATGCAAAGCCAACAAGGATCTGATTCATCAAGGGGACTCTTT
GTGTTGCGCTCAGGTGGAGCCGACACGCTGTGCTAA
>m.266984 g.266984  ORF g.266984 m.266984 type:3prime_partial len:55 (+) comp1172844_c0_seq1:43-210(+)
ATGAATATTAGAGCTGTGGAAAAAAAAAGAGGTTTCAAAACTGTAAATAGAAAAACCAAG
ACTGTCATTTCGTATTCTGCTTCAGCTAATCAGAGCAGCACGGACAGATTATTAAGATGG
AGCGCTGATTTACCATTGAGAGTGAAACGAGTGAAGAGGCAGCTG
>m.266989 g.266989  ORF g.266989 m.266989 type:5prime_partial len:72 (+) comp1173422_c0_seq1:2-217(+)
ATAGCCTGTGATGAAGAGTTCTCAGACTCTGAGGATGAAGGCCAGGGCGGACGGAGAAAC
GCAGCCAATTACAAGAAGCCAAAACGAGTGAAGACTGAAGAAGAGAAGGATGGAGAAGAG
AAGAAAGGTGAGCCAACAGATGTTAAAGAAGAGGAGAAAGCTTCAGAAGAGAAAATGGAC
ACAAAGGGGCCAAAAGAAGAATTAAAAACAGTGTGA
>m.160356 g.160356  ORF g.160356 m.160356 type:5prime_partial len:100 (+) comp117401_c0_seq1:3-302(+)
AGAATACCCTTGAAGTTTGACGAGAAACAAGGTTTGTGGACTCTCCAGAGGGATTTGCCT
GAAGGACGCTATGAATACAAGTACATTGTTGATGGTGAATGGATATGCAGTGGGTTTGAG
CCGGTCACTTCTCCCAACAAAGATGGACATGTCAACAACTATGTAGAGGTTCTTGACGAA
AATTCAGACGTCACTAATGCAGCAGTACGGAAGAAGCTCACCAGTGATGACCCTGATCTT
ACATCAAGCGAAAGGCTCATAATCGGGCAATTTCTCGAAGCTTATGCAGATGTAGTATGA
>m.317427 g.317427  ORF g.317427 m.317427 type:internal len:77 (+) comp1174048_c0_seq1:2-235(+)
GTACACCAGGTACAACAACAATCTGTGTCAACGATCTTGGAGAAGTATAGCAGCGTTTTC
AAGGAGGAACTGGGAGCCTGCCGTGGCCCGCCAGTCACAATTGAAGTGGACTCTACCGTC
GCTCCCAAGTTCTTGAAAGCACGCCCTGTTCCATTTGCACTGCGCCCCAAGGTAGATGAA
GCACTAGAACAACTTGTGGAGCAAGGAGTGTTCCAGCCAATGAAACATTCCAG
>m.317439 g.317439  ORF g.317439 m.317439 type:internal len:88 (-) comp1174149_c0_seq1:2-265(-)
AAACCTCTAAAAGATCAGGCTAAAGTCCAGATTTATATCAGAGATATTAATGACAATCCA
CCCAAATTTACCAAAGACTTGTATCAAGCAACCATATCAGAATCAGCCCACAATATGATG
CAGGTCCTGAGAGTCTCTGCCTCAGACGTGGATGACAGTAAAAATGGGTTGATCAGCTAC
TCTATCAGTGAAGGGAATGAGGAAAACCAGTTTGCAATGGACAGCAGCACAGGGCAAGTT
ACACTGGTAGGAAAACCAGTTTGC
>m.317425 g.317425  ORF g.317425 m.317425 type:5prime_partial len:65 (+) comp1174477_c0_seq1:2-196(+)
AAGGAAATGACACAGGCTGAATCCAGCAAGCAGGGAGCTTTTATGAACCACGCTACAATA
CGCAAGAAGTTCAAGCTGCTTGCCCAAGGTAACAGTGAGTCAGCTCAAGCTGTGTCCGAG
GTCATACAGGGAGTCATTCTCCAATCAGATTCCATCTCAATGTCCTTTATGCTTTTAAAA
ACGTATTTGCATTAG
>m.317440 g.317440  ORF g.317440 m.317440 type:internal len:110 (-) comp1174563_c0_seq1:3-332(-)
GAGTCTGTCCTCAAGAAGAGGAAGAGAGAAGAGGAGTGGGCTCTTGAGAAAAAGAAGGGG
TCCGAGGCCTTGAAAAAGAAGAATGCCGAGAACAGGAAGCTGATTTACAACAGAGCTAAG
CTGTACGCGAAGGGTTATTCTGAGCAGGAGAAGGAGATGATTCAACTAAAGCGTGAGGCT
AAGTTGAAGGGTGGATTTTATGTGGAGCCCGAGGCTAAGCTTTTGTTCATTATCCGTATC
CGTGGTATCAACGCCATGCACCCGAAGACGAGATCTATTTTGCAGCTCCTGCGGTTGAGG
CAGATCTTCAATGGTGTCTTCCTCAAAGTT
>m.317443 g.317443  ORF g.317443 m.317443 type:internal len:86 (+) comp1174787_c0_seq1:1-261(+)
GGGAAACCCAGATCAGCTGTTCAGAAGTTCCTCTTGGCTATCAGTCAGAACACAGTGAAG
AAGCTGGGTCGAGGACGCTCCAGCAGCATGGAGCACCTGAGCACTGTGCACCAGCACGGC
AGCAAGCTGGAGAAAGAACCCTCTCTGCAGTCCCTGCGCCGGGCATCTCCCTTCTCCCAG
CTGAGGAAGGCCTCCTCAGTGCAGAGCCTGCCATCTCTGAAGAGGAAGCCGGACCGTTCC
ATTTCTTACCTGGTGGGGGA
>m.317430 g.317430  ORF g.317430 m.317430 type:internal len:100 (-) comp1175051_c0_seq1:1-300(-)
AATACATCTTTCAATTTGCTACAAGGTTGTAGAATGCGAAATACGAAGACGGAGTACGTC
TCATGCCCATCGTGTGGAAGGACTTTATTTGACCTTCAAGAGATCAGTGCAGAAATAAGA
GAGAAGACATCCCATTTGCCTGGTGTTTCGATCGCAATCATGGGTTGCATTGTGAATGGC
CCAGGAGAAATGGCTGATGCAGATTTTGGGTATGTTGGTGGTGCTCCTGGAAAAATCGAC
CTTTACGTCGGCAAGACTGTGGTGAAAAGAGGCATAGCCATGGAGCATGCAACAGATGCC
>m.317435 g.317435  ORF g.317435 m.317435 type:5prime_partial len:277 (+) comp1175949_c0_seq1:2-832(+)
GCTCAAACCATGTTGTTAACAGCCAATGCCAAAGTTGATTTAAGGAGTAAAGGATCTTTA
GTTGAAAGACTAAAGCCTAAGCCTTTGTCTTCTTTATTCTTGCCTTCTCTTCCTTTGAAA
TTTTCTACTACTGCTACTAATGCTTCTTCTTCTAAATTCACAAGTACTACTGTTGCTATG
TTCAAGTCAAAAGCCAAAGCTGCTCCTGCCAAAAAGGCTGCACCAAAGCCAAAGGAAAAG
GTTGAGGATGGAATTTTTGGTACCTCAGGAGGAATTGGTTTCACTAAGCAAAATGAGCTC
TTTGTTGGCCGTGTTGCTATGATTGGCTTTGCGGCATCTTTGTTGGGAGAAGCAATAACA
GGAAAGGGGATTTTGGCACAATTGAATCTTGAAACTGGAATCCCAATCTATGAAGCAGAG
CCACTTCTGTTGTTCTTCATTCTATTCAATCTTCTTGGAGCCATTGGAGCTTTGGGAGAC
AGAGGCAAATTTGTTGATGACCCTGCCCCTCCTACTGGTCTTGAAAAGGCTGTCATCCCG
CCTGGCAGATCCTTCAAGTCTGCTTTGGGACTTAGTGAAGGAGGTCCACTTTTTGGATTC
ACAAAGGCAAATGAGCTGTTTGTGGGAAGATTGGCACAACTTGGAATTGCATTCTCCATT
ATAGGAGAAATTATCACAGGGAAAGGAGCATTGGCACAACTGAACATTGAGACAGGAGTC
CCAATCAATGAGATTGAGCCCCTTTTGTTGTTTAACGTTGCCTTCTTCTTCTTTGCTGCC
ATTAATCCTGGTACTGGCAAATTTATCACTGATGGTGAGGAAGAAGATTGA
>m.317434 g.317434  ORF g.317434 m.317434 type:internal len:85 (+) comp1175998_c0_seq1:3-260(+)
GGAAGGTATTCTGGAGTCCATAACCTTGAGTATATGACACCGCCCCCAGCTACTGTAAAC
CGGTTGAGAGGGACAGCCACCAGGTCAAAGACAGGAGGGCAGCGGCGTTTACAGGGAGAG
AAAAGCAGCCCAGATGAGGAAGAGTGGTACCTACAGGAAGAGATCAGAAAGAAAGAGGCC
GTCCTCCGAGAGAAGCTCAGGAGAACAGAAGAAGAGCTGCGGAGGATTCAGAGGGAGAGG
GAGCTTGTGGAGGAAAG
>m.453543 g.453543  ORF g.453543 m.453543 type:3prime_partial len:99 (-) comp1176150_c0_seq1:3-299(-)
ATGGTGAAAGGAGACGTGAACAAACCCAAGGGGAAGACGTCGGCGTATGCGTTCTTCGTG
CAGACATGTCGCGATGAACACAAACGCAAGAGTCCCGACGTGCCCGTCAACTTCTCTGAG
TTCTCCAAGAAGTGCTCTGAGAGATGGAAGTCTCTGAACGCCTCCGACAAGGTCAAGTTT
GAGGACATGGCCAAAGCGGATAAAGTTCGCTATGATCGGGAGATGAAGACGTACGTGCCG
CCCAAGGGTGTGGGAAAGACTGGCAGGAAGAAGAAGGACCCGAATGCCCCTAAACGC
>m.453538 g.453538  ORF g.453538 m.453538 type:5prime_partial len:114 (-) comp1176306_c0_seq1:45-386(-)
GTTCCTAAGCCTGTGTCTGAAAACGTAGTAGCCAAGGAGATCAACACAGAAGAAAGCGGT
GAGAAACAAAACCAGACAGAGACCACTGAAACAACTTCTGTGGAAGCTGAGGAGACATCT
GAGGTCGAACCGACCAAGGAAACAGCTCCTGCTGCTGAAGCAGAGGTTGCAGCAGCCGTG
GAGGAGTCATCTTCTGCTGGTGAGGTTGCAGCAGCAACTGAGAAAGTGGAGAACGTAGCG
GCTGCAACAGAAAACGTTGAGGCGGTTGCGGTAGCTGCTGCACCTGAAAAGGTTGAGGCC
GAACCAGTAAAGGAAGAGAAAGAAGCTGTCGTCATTGTTTGA
>m.453517 g.453517  ORF g.453517 m.453517 type:internal len:132 (-) comp1176322_c0_seq1:2-397(-)
AATGCAGAAGTGCTGACAGATGACAATGAATTTGAGATAGGAGACATAATCAGATACCAG
TGTCTGCCAGGATTTACTCTAGTTGGTAATGACATTCTCACATGTAGACTTGCAGAGCGT
TTACAAATTGATGGACCTCCCCCTTCTTGCCAAGTGCTGTGTCCTGCTAATGACATGCGC
TTTGACTCTACTGGAGTCATTCTAAGCCCTGGCTACCCTGATAGTTACCCGAACTTACAG
ATGTGTGCTTGGAGCATTACAGTGGAAAAGGGATATCACATTACTCTGTATTTTGAGTTC
TTCCAGACAGAGAAAGAATTTGATATTCTTGAAATTTTTGATGGGCCAAGCAGCCATAGC
ACTATATTGACTACCCTTAGTGGAGATTATTCTTCT
>m.453536 g.453536  ORF g.453536 m.453536 type:internal len:91 (+) comp1176663_c0_seq1:3-278(+)
AAAGAGCTCAAGGACTTTGTGAAAATCTCCAAATGGAATGATGTTAGTTTCTGGTCCATC
AAGCAGTCTGTGGAAAAGACCCATCGAACCCTTTTCAAGTTTGTGAAGAAGTTCGAGGCG
GCGCTGAACGCCCCCTCTCGCCCTGCGCTGATGGAACAGGGGGATGATAGGAGTTTGGAC
TGCGTGGACCAGCCCCAGGAGGAGACCCCAGTTCAGAGACTCAACAGAGCAGTGAAGAGC
GTGCTCACCGCTAAGGGCAAAGCAACGCAGGTGGG
>m.453521 g.453521  ORF g.453521 m.453521 type:5prime_partial len:158 (+) comp1176980_c0_seq1:2-475(+)
GATTTTCTTCTCAAATGTGAAGGAAAGATGATTCAAAGAAAAATGGGAGGAGGTATAAGT
GCTGATCTAATTGGAGGAAATCCTTCACAAGAAGAGGGAGGAGGGGATGATGTGGACGAC
TCAGAACAGATTGAGTCAGGCATTGACGTTGTTCTAAACAATGGCTTGAAAGATCGCTCT
GAATTTTTCACCAGTAAAAAAGTCCTTCAAAGCTATCTGAAAAAATGGGCCAAAAATACA
GCAACTGCTCTTCATGATAAAGATGAAGGAAAGTGTGAACAATTTAAGAAATGCTGTACA
TCCAAACTTAAAAATTTTCTGGACAAGTTTACTGATGATGCTACAGTATATACAGGTGAA
AATTTTGATCCTGGAGAGGCAAAAAGCAGTCCTTTAATTGGTGTCTGGAATCCAGATGGA
GTAAGCATGACTCTATACATGATCAAGTTAGGCCTTGAGGAAGAAAAGTTTTAA
>m.160363 g.160363  ORF g.160363 m.160363 type:internal len:93 (+) comp117716_c0_seq1:2-283(+)
CTCTACTTCCGAGGCCTGGAGAAGCCACTCTTCCCACAGGAGAATTTCCAGGAATTAATG
GAGTGTGTCCAGATTGAGAACAAGCTGGAGCGCGCGTGTCAGATCAAGAAGGTCGTGGGC
AGCTTCCCTCAGGCCGTGCTCGTGGTCATGAGATTCCTCTTCGCATTCCTCAACCATCTC
TCTCAGTACAGCGATGAGAACATGATGGACCCCCACAACCTGGCAGTGTGTTTCGGACCC
ACCCTGGTGGCGGTGCCAGCATATCAGGACGCGGTGTCGGT
>m.160407 g.160407  ORF g.160407 m.160407 type:internal len:95 (-) comp117770_c0_seq1:3-287(-)
TTTTACAATGAAGCTGGCTGGATTGGTTTAAACATATTGGATTCCACTGCTGGTCATGTG
TGGAGTGATGGCAGTCCAGTGTCATATGAAAACTGGGGCTACGGAGAACCCAATAATTAT
AACAATGCTGAGCTTTGTACTGAAATGTCACTTTCCTATCCGTTGTCTTGGAACGACCGT
CACTGTGAAAGCTACACAAACTGGATTTGTAAAATTCGTAAAGGAACTTTGTTAAAACCT
GCCCCCACAATTTCTGAACCAGCATATAATTTCACAGAAGATGGC
>m.160368 g.160368  ORF g.160368 m.160368 type:internal len:72 (-) comp117874_c0_seq1:3-218(-)
GCCGCGGGCTCGGCGTCAGCTCAGCGCTGGTTTGTGGGGCCGGTGCAACAAAGTGGTGCG
ACCACCAAACTGGATCTGTCCTATGACAGTGAGTACTCTGCCTCCAGTCTGCTTCCCTAC
GGCATCAAACCACTGCCGCTCCAGAGTCCACATGCACTCGGCTACTATCCTGATTCTGCA
TTCGCATCTATGGCAGCCGGATGGAGCAGCAGAAGT
>m.448133 g.448133  ORF g.448133 m.448133 type:3prime_partial len:55 (-) comp1178843_c0_seq1:2-166(-)
ATGCAGTTCACAATCTGGTTAGTTGGGCTCCTTTGTCATCTCTCAGCACTCATCTGGATT
TCCATGGAATTTAGATTTCATCCCAAACAAGAAAACTTCATCAAACAGCTGTCATTTTAT
GAAATTATCACGCCCGTCCGTGTGAATGGTTTTGGAGAAACATTT
>m.448140 g.448140  ORF g.448140 m.448140 type:3prime_partial len:182 (-) comp1179401_c0_seq1:1-546(-)
ATGGGTGGAGGAATGGGCGGAGGAATGGGGATGGGCCCAGGACCTGGTTCTTCTTCAATG
GTCAACATCCCTCCCAGTCTCATGAACAACCCTAACATTCCCAACGAGGTCATCCACGGC
CTCCAAGCTGGAAAAATTGGAAGCACCATTTTTGTGGCTAATTTGGACTACAAAGTGGGA
TGGAAGAAACTGAAAGAGGTGTTCGGGATGGCCGGTATGGTCGTGCGTGCTGATATCCTG
GAGGATAAAGATGGGAAAAGCAGAGGCATGGGAACGGTCACATTTGACATGCCTATTGAG
GCTGTTCAGGCAGTCTCCATGTTTAATGGTCAGCTCCTCTTCAACCGGGTCATGCATGTC
AAACTGGATGAGAAATCCCTTCCAAAAGGAGACTTTGCACCCCCAGAGCGTGCTCCAGCA
CTTCCTCGTGGTTTGAGCGGTGTTGGTCTTGGTCTGGGACCCGGCGGTCAACCCATTGAT
GCTACGCAGCTCAATCGTGGCGGGATGGGCAATATGGGGCCAGGAGGAATGGATGGAATG
GGCTAT
>m.448138 g.448138  ORF g.448138 m.448138 type:internal len:203 (-) comp1179834_c0_seq1:1-609(-)
CCGCCTCTTACTTGGTATCTGCTTGCGGCCTCAGAGACCCTAATCATCATGACGACGACA
CAAACTCAGATTAGCAAAAAGCGAAAGTTTGTTGCGGATGGTGTGTTTTTTGCGGAGTTG
AATGAAGTACTAACAAGAGAGCTGGCGGAGGATGGTTACTCCGGAGTTGAAGTTAGGGTT
ACTCCCATGCGTACTGAAATCATCATTAGAGCCACTCGTACTCAGAACGTTCTCGGTGAG
AAAGGTAGGAGGATTCGGGAGCTGACTTCAGTTGTTCAGAAGCGTTTTAATTTCAAGGAG
AACAGCGTTGAGCTGTATGCAGAGAAAGTTAACAATAGAGGTCTCTGTGCCATTGCTCAG
GCAGAATCACTGCGATACAAGCTACTTGGAGGACTTGCTGTTCGACGGGCTTGCTATGGT
GTTCTGAGATTTGTAATGGAGAGTGGCGCCAAGGGATGCGAGGTGATTGTTAGTGGAAAG
CTCCGTGCTCAGCGTGCCAAGTCGATGAAGTTTAAGGATGGTTACATGATTTCTTCTGGT
CAACCTGTTAAGGAATACATTGATTCAGCTGTAAGGCACGTGCTACTTAGGCAGGGTGTG
CTGGGTATC
>m.476810 g.476810  ORF g.476810 m.476810 type:internal len:119 (+) comp1180464_c0_seq1:1-360(+)
CACCGGGCTGATGTAATGCAGAAAAGCAGCACCTGCAGTTTTATGTATGGTGAGCTGTCT
GACAAGAAGACTATCGAGAAAGTCAGACAGACCTTTGATAACTATGAGTCCAATTGCTTT
GAAGTCCTTCTTTACAAGAAGAGCAGGACGCCGGTCTGGTTTTATATGCATATTGCCCCA
ATTAGAAATGAAAATGACAAGGTGGTTTTATTTCTGTGCACTTTCAAAGACATCACTGTA
TTCAAACAGCCTATTGAAGATGAGTCAACAAAAGGGTGGACAAAGTTTGCTCGTTTGACA
CGAGCTCTGACAAACAGCCGGAGCGTTATCCAGCAGCTGACGCCAATGAACAAGCCGG
>m.476800 g.476800  ORF g.476800 m.476800 type:5prime_partial len:57 (+) comp1180619_c0_seq1:1-171(+)
GAGGAAGAGGAAGACGAGGATGACGATTTGAACACAGACTCTTATGAAGATTCCGTGCCC
GAGCCCGAGGGCTTGGCCGGTGGAAAAGACAATGGAGAGAGTTTCGATGCTTCCACAAAC
TACGCAGATGCTTCCGGTCTGGCTGATAACAACGTAGCGGCTGATCCCTAA
>m.476804 g.476804  ORF g.476804 m.476804 type:3prime_partial len:89 (-) comp1181111_c0_seq1:3-269(-)
ATGAAGGTTTTAGTTGCCTTGTTTGTTGTGGCATTGGTTGATGTGGTAACTTCACAATGT
GCTTGTAAAACAATGAAGTGGGCAAACTGTGATGACTCGTGCTCATGCAGTCTTCGATTA
ACTGAATCTTCCACGCAAACCCTTAACTGTTCCAAGTTGGTTCCCAAGTGCTTCCTCATG
CAAGCAGAGATGTATCGTGCCCGTAACCACCAGGACACAAGATCGGGTGGGAAGCCAGTT
GAGACTGCCTTTGTGGACAATGATGGC
>m.476797 g.476797  ORF g.476797 m.476797 type:complete len:68 (+) comp1181538_c0_seq1:76-279(+)
ATGAGGCTGGCACAGCCAGGCTTCTACGGTTGGGACGTGAGCTTCACTTGCCCCCAGAAG
GAGACAGTTACTGAAGTGGCGCAGCATGGTGGAGGAGGAAGAGAGGGTGGAGGAAACAAA
AAAGGGAGACAGATTAAGGGCTTGACCTGGGGTTTAAATTTGGAGAATTTTTGTCAGGGA
CAGAACACTGGGTGGGAGCCCTAG
>m.188 g.188  ORF g.188 m.188 type:internal len:122 (-) comp118164_c0_seq1:2-367(-)
GAGCTGTCTGTGCTGTTCAGCCCCCGGCTGGTGAGGAGTCTGAACCTGGTGAAAGCACAG
CTCCTCAGCTCCCTGTGCACCACCATCAACGAGTTTCCTGAAACACAAGCGTGGGAGCCG
AAGGGAGCAGTAGAGGCTCCTGCAAACCTGAAGCAGAGAGAGTCTCCCTGCCTGCTGATT
GAAGCACAGAACAACAGGCTCACAGCGGCCAGACTCAAGGGTTTTCTGCTGAGAGAGGCT
GCATGCACTCTGTTCTCTCTCCTGGATGGCCTGAACACAGATCAGGACTCTGTGCTTTCC
CAGCTTCCTGCAGCCAGCCTGGAGAGCGCTGTGGAGGCAAAACTGCTGCTCTCTGCCATC
AGCCTG
>m.201 g.201  ORF g.201 m.201 type:5prime_partial len:57 (+) comp118183_c0_seq1:2-172(+)
AACTCTTATTTTATGGATGTCAAATGCCCAGGCTGTTATAAGATCACTACCGTGTTCAGT
CACGCACAGACGGTGGTCTTGTGTGTAGGATGCTCCACTGTTCTCTGCCAGCCCACTGGA
GGAAAGGCTCGCCTCACAGAAGGATGCTCGTTCAGAAGAAAGCAGCACTAG
>m.476793 g.476793  ORF g.476793 m.476793 type:internal len:91 (+) comp1181888_c0_seq1:3-278(+)
TTCAGTTTGCCAAAGGGGAAAGATGAGATGGAAGCAGAGTGGAAGATGCCAGCGGCTGGG
GGAACCGCAGAAGCTGGGATGAAGGGCCCCAGTGTTGAGATAAAAATGCCCAAAGTGTCA
CTTCCAAAATTCGGGGGCTCTGGAGCGACGGGTGACGCTGATGCTGATGCTAAAGTGTCT
GTTCCGAAAGCGGATGTCAAAGGTCCGAAAGCTGAAGTCAAGGTAGGGAAAATGGAAGTG
GAATCTCCTGATGTTAAATTTAAAGGACCCAAG
>m.454023 g.454023  ORF g.454023 m.454023 type:internal len:99 (+) comp1182075_c0_seq1:3-302(+)
GAAATCCTACAGAGGTGTGACCTGGAGCCTCATTTAAAAAACAGGTGTAAAGGAGCATCA
CACTATGGCCTTTCGGGAGACCGAAAGCGACACTCTCAGGATGGCGATTGCACAGACTGC
ACATCAGAGCTCACTGTAGCTACCCTGCCCTCTGAGCTCCCAGACTCCGCAGCTGTAGCT
TCAGTGACTGACGACCCAGGCCTTGTAAACCCTGCCTTTGACCCCAATGTGGAAGACAGC
CAGTCAGACAACAGTAGCCTTCCCACCAGATCTAACACCAAAAAAATCCGCAATCTTG
>m.454028 g.454028  ORF g.454028 m.454028 type:3prime_partial len:180 (-) comp1182713_c0_seq1:2-541(-)
ATGTTTTTTACTGAAGGCATCACAAACATGCTCATAGGCTGCTACACAGACGAATCAATG
GAAGACATTATCCTGGTCCGGGTGTACGGCAAAAAGACTGAACTCTTTGTAGATCGAGAA
AATGAATTGAGAAATTTCCGAATTCTTCATTCGCACAACTGTGGGCCAGAGCTCTACTGT
ACTTTTCAGAATGGCATTTGCTATGAATTCGTGAAGGGCACTGTCCTGGACAAATGGCTG
GTGAGAGAACCAACCATATACAGATTAGTTGCAATGGAAATGGCAAGAATCCATTCTATT
AAGCCTGAAAATGGACATCCCGTCAAACCAGTTCTATGGAAGAAGCTCTCCACATACCTG
AGTTTAATTAATGCCAGTATGACTGATTCAAGAGTAAGCGAGGGGTTTCAGAGAGAAGTT
CCCAGCTTCGACATCATTGCTAGTGAAATTGAAGCGCTCAAAAAGCAACTTTCTGAAATC
AAATCCCCAGCGGTCCTGTGTCATAATGATCTTCTGTGTAAAAACATAATCTACAATAAA
>m.198 g.198  ORF g.198 m.198 type:internal len:123 (-) comp118279_c0_seq1:2-370(-)
TCCTTCTCCTTTGACGTTGGAAACGGGCCTGTTGAACTCCTCGTCAGGTCGTCCACACCG
CTGAATGATGACCAGTGGCACAGGGTCATGGCAGAACGCAACGTGAAGCAGGCTAGTCTC
CAGTTGGACCAGCTGTACAAGGAGGTGCGACAGGCTCCACCACAAGGACACACCAGGCTG
GAGCTCTACAGTCAGCTCTATGTTGGTGCTGCAGGAGGACAAAAAGGCTTCCTTGGATGC
ATCCGTTCCTTGAAAATGAACGGTGTGACCCTTGACCTAGAGGAGAGGGCGAAGGTCACC
CCTGGGGTGAAGCCTGGCTGTTCCGGCCACTGCACAAGCTATGGGATGTACTGTCGCAAT
GGGGGAAAG
>m.454026 g.454026  ORF g.454026 m.454026 type:5prime_partial len:65 (-) comp1183396_c0_seq1:62-256(-)
GCTATGGTGGAGGAAATGGCGGCTATGGAGGAGGCGGCCCTAATTATGGTGGTAACCGTG
GTTACGGCAGTGGTGGGGGTGGAGGCGGCGGCGGTGGCTATGGAAACCAGGGTGGTGGCT
ATGGTGGCGGCGGCTATGATAACTACAACAACAATGGTGGTGGTGGAGGAGGAGGAGGGT
GAAGAAAAGGACTGA
>m.454030 g.454030  ORF g.454030 m.454030 type:internal len:104 (+) comp1183937_c0_seq1:1-315(+)
GCGAGTTTCTGCGGTTTCTTCTGGACTTTAACTCAGACTGAGGGACCGGGCGAGCGCCGT
CGCCGCTCCAGCGCCGAGATGCCGAGCAAGAAGAAGAAATACAACGCCAGATTCCCGCCG
GCTAGAATAAAGAAGATTATGCAGACTGATGAAGAAATCGGAAAAGTGGCGGCTGCAGTT
CCTGTCATCATCTCTCGTGCTCTGGAACTCTTCCTGGAGTCTCTGCTGACCAAAGCCTGC
GACGTCACTCAGTCCCGCAACGCCAAGACCATGACCACATCACACCTTAAGCAGTGCATT
GAGCTGGAGCAG
>m.204 g.204  ORF g.204 m.204 type:internal len:68 (+) comp118396_c0_seq1:3-209(+)
TACTGTGTGAGAGTGAAGGAGCTTTTGCAGCAATTGGGAGCCAAATTCATCGCCGTTGAG
CTCGACAAAGAGAGTGATGGTAGCCAAGTTCAATCAGCTCTGGCAGAATGGACAGGACAA
CGCACCGTTCCCAATGTGTTCATAGGTGAAAAACACATCGGTGGATGCGATTCTGTAACA
AACCTGCACAGAGACGGTAAGTTAG
>m.456995 g.456995  ORF g.456995 m.456995 type:internal len:130 (-) comp1184214_c0_seq1:1-390(-)
AGGCTGCCCTCCAGAGATGTGGAGAAGCTCTGGGGAATCACTGCTGATTTATTCCAGGAC
AAACTACAAGAGAAAACTGAGAATTGTGACACTCTGAAGTTTGAATGGAGGGAGTTGTAT
CATCTTGCACTGGGGCATCATGGTAGTGCATCTCTGGTCTTCCAGCATGTTCTCAGCCAG
CAGCAATACAATGATCACACAGAGCTGGAATCCATGTACCATCAGTACGTCCAGTGCAGG
TTCCAGTGGCTCTTCACATACTGGTTGTTTCGCCAGCCCACTCCATACAACAAGCAGCTG
CGCTCTATTTTCCTACAGTGGAAGAAGCACAGCAAGAGAAAGGTGTCCACCTGGGGAGAG
ACCCTGTGTGACGTGAGGTATCTGGCCTCC
>m.457010 g.457010  ORF g.457010 m.457010 type:internal len:78 (+) comp1184322_c0_seq1:1-237(+)
CTGGTGTATGATGGTGTGAGAGACATCAGGAAGGCGGTGCTGATGATCAGGACCCCAGAG
GAACTGGATGACTCGGACTTTGAGACTGAAGACTTTGATTCTCGCAGCAGGACCAGCGTT
CAGACAGAAGATGATCAGCTCATTGCTGGACAGAGCGCTCGGGCCATCATGGCTCAGCTA
CCCCAGGAGCAGAAGGCGAAGATTGCGGAGCAGGTGGCCAGTTTCCAGGAGGAG
>m.457004 g.457004  ORF g.457004 m.457004 type:5prime_partial len:110 (+) comp1184391_c0_seq1:2-331(+)
GGACGCCAAGGAGAGAGAATCAGGCTCTACGTCAGAGGAACTATCCTCGGCTACAAGAGG
TCAAAGTCGAACCAGTACCCAAACACGTCTCTGCTCCAGATTGAAGGAGTGAACACAAAG
GAGGAGGTTGATTGGTACCGTGGAAAGCGATTGGCTTACATCTACAAGGCCAAGGTGAAG
AAGGATGGGTCCCACTATCGCTGCATTTGGGGCAAGGTCTCTCGCCCTCACGGTAACTCC
GGTGTCGTCCGTGCCAAGTTCAAGTCCAATCTTCCTCCGAAATCCATGGGTGCTAGAGTC
AGAGTGTTCATGTACCCAAGCAACATATGA
>m.199 g.199  ORF g.199 m.199 type:internal len:157 (+) comp118480_c0_seq1:1-474(+)
GAGGAAGATGTTGTTATTGCAAATCTTGACGCTGATAATCACAAGGATCTTGCAGAGAAG
TATGGCGTAAGTGGCTATCCTACACTGAAATTCTTCCCAAAGGGGAACAAAGCCGGTGAA
GATTATGAAGGTGGCCGAGACTTGGATGACTTTGTCAACTTCATCAATGAGAAGTGTGGC
ACTAGCCGCGATTCAAAAGGACAATTTACTTCAAAGGCGGGTATCATCGAATCCTTGGAT
ACATTGGTGAAGGAGTTTGTCAGCTCCACAAACGAGGAGAAAAAAGCTGTACTTAGCAAG
ATGGAAGATGAAGCTGGAAAGCTGAAAGGTTCTGCTGCAAGGTATGGCAAGATTTACCTG
AAGGTTGCCAAAACTTCCATGGAAAAAGGAGTTGATTACGCCAACAATGAGATTCAGCGG
TTAGAACGCATGCTTGCCAAGTCAATCAGCCCCACTAAGGCTGATGAGTTCAC
>m.456993 g.456993  ORF g.456993 m.456993 type:internal len:131 (+) comp1184970_c0_seq1:3-398(+)
GGGGACCACCACCACTACTACCCCCCTCCCGCGGAGCTGAGCGGGGGCACCTTCCCTCGC
TCGCTGCCCAGCCAGAGCTACGACTGTGAGGAATGCCTGGCCTCTCACCACCCCCCTGCT
TCTCTGCAGCTCTCGCTGGGAGGAGGGGGGAAGATCCAGCGCCTGCCCCCGACGCTGCTG
GACCAGTTTGAGAAGCAGCTTCCCTTCCGCCCCGAAGGCTTCCACACCCTGCAGTACCAG
CGCGGCGCCAGCAGGGAGCAGCGCAGCGAGAGCCCCAGCCGGATCCGACACCTGGTCAAC
TCGGTCCAGAGACTCTTTGCCAAGTCCCACTCCCTGGAGGCGCCCTTAAAGAGAGAGTAC
AACGGGATGAGGGCGGCGCCAAGGGGAGAGGGG
>m.457000 g.457000  ORF g.457000 m.457000 type:internal len:344 (+) comp1185034_c0_seq1:3-1037(+)
ACACTCTTGCCCACTGTTTCTTGTCAACATTCCACCGCCATGGCCTCACCTCGTTCAATT
ACTCCATCATTTTCCAGGAGCCTGAAAACAAGCTCACTGTTTGGAGAATCCTTGCGTGTT
GCAACAAAATCTTCGTATAGAGTTTCGAAGACAAAGAACTCTTCTCTTGTGACCAAGTGC
GAGATCGGTGATAGTTTGGAAGAATTTCTTACAAAGGCGACACCGGATAAGGGATTGATT
AGGCTGATGATGTGCATGGGAGAAGCATTGAGAACAATTGCCTTCAAAGTAAGAACAGCT
TCTTGTGGAGGAACAGCTTGTGTCAACTCTTTTGGAGATGAGCAGCTTGCTGTTGATATG
CTTGCCAATAAGCTTCTGTTTGAGGCCTTGCAATACTCTCACTTCTGCAAATACGCTTGC
TCCGAAGAAGTGCCTGAGCTCCAAGACATGGGAGGACCAGCCGAAGGTGGATTTAGTGTT
GCATTTGATCCACTTGATGGTTCCAGCATTGTTGACACAAACTTCACTGTGGGAACCATC
TTTGGTGTGTGGCCTGGAGACAAGCTCACAGGGATTTCAGGAAGAGATCAAGTTGCTGCA
GCCATGGGGATTTTCGGACCTCGTACTACATATGTTCTTGCTCTTAAGGACATCCCCGGA
ACTCACGAATTCCTCCTCCTCGATGAAGGAAAATGGTTACATGTGAAAGATACAACAACA
ATTGGTGAAGGAAAAATGTTTTCCCCTGGCAATTTGAGGGCTACCTTTGACAATCCTGAA
TATGCCAAGCTGATTGATTACTACGTTCGGGAGAAATACACCTTGCGATACACCGGAGGA
ATGGTTCCCGATGTTAACCAGATTATAGTGAAAGAGAAGGGAATTTTCACAAATGTAATA
TCCCCAACAGCAAAAGCCAAGCTAAGATTACTCTTTGAAGTGGCTCCATTGGGATTCTTG
ATCGAAAAAGCCGGCGGCTATAGCAGTGATGGCAAACAATCTGTACTTGACCGGATCGTC
ACTAATCTCGATG
>m.203 g.203  ORF g.203 m.203 type:internal len:76 (-) comp118518_c0_seq1:3-230(-)
AATGGATGTAGCAATATTAAGCTGAACAAAATAAACTGTAAGGCTACCGAAATTTCGGTG
GCGGAGGGATCATCCGCCTCCAGCGGAGGGGATGGGAAGTTGAATTGGGTGCCTGTGGTT
CCGCTTTCAGCACTTCCAAAAGGAGAGAGGCGTGTTATCATACAAGATGGGGAAACTATA
CTCTTGCTTTGGTATAAAGATGATGTTTTTGCTATTGAAAATCGTTCC
>m.457003 g.457003  ORF g.457003 m.457003 type:internal len:85 (-) comp1185845_c0_seq1:2-256(-)
AGGATTCGTGCTAAAGAGGCTCAGAAGCTGCACGCTGTTATGACTCGAAACCCTCAGCAG
GAGGAGCGTCTGTTGATGATGTCACGGCTGCCAGAGTTGGCCAGAATCCTGAGAAATGTG
TTTGTGGCAGAGAAGAAGCCAGCCCTCATCATGGAGCTGGCCTGCAACCGCATGATCGCC
AGCTACCGATCTCCACTCACTTCTGATGAAATGGAGAAGCATCTTCGTCTGCTAGCCGAG
TTGACGCCTGCATGG
>m.453908 g.453908  ORF g.453908 m.453908 type:internal len:106 (+) comp1186056_c0_seq1:1-321(+)
TGTAGCTTGAGAAGTGAGGCAGAGGTGGAAAGCCAGGATCCTATAGCACATGGGATTGGG
TCTCCTGGTTCAACAGTTTTCAACCATCTTGATGGAAGAAAGCAGGACATAAACATCCCA
TCACCAACCAGTAGGAGTAAAAGCCTCCCAGTCACTTTTGAGCCAGACTTGGTTGAGCAT
CTCCAGACTACACCAGACAAGCATCCAGCTATCTCTGGTAGCAATGTTACAGACTCAGAG
AGTAGCAACCATTTCTCGCTGGGTTATCCTGAAGAGAGACTTTCTGTAGTGGAAGGGACC
CACATTCATGCAGAGCTGAA
>m.182 g.182  ORF g.182 m.182 type:internal len:89 (+) comp118618_c0_seq1:1-270(+)
GTTGAAATTCCGAAAGCGTTAGGTGATTGTGTAGATCCGCCAAGGTTTGTGTTGGAAGCG
ATATCCGAGGTGTTCCCAGAGGATAAAAGGGTAGGAGGGAATGAGAGGAACAATGATTTG
GGTTGGGCTTGTGTTTTGATGTTGGAATCGTTGATTCCTGTGATGATGGATCCTGTGTTG
GGAAATGAGAGGAAATTGGTGACACCAAGTGTGAAGGATAAGGCGAATGAGATTGCAGAG
ATATGGAAGAAGAGTTTGGATGAAAGAG
>m.453912 g.453912  ORF g.453912 m.453912 type:internal len:126 (+) comp1187912_c0_seq1:1-381(+)
TGGCTCTCCCTCATCCTCTACATCACCAGAGTGGAGTACTGGCCCTCTGCTCAGCTTGTT
CCCTGGGAGCAGCTCTGTACCCTGGCTGCTCTGCTACTGACCTTCAACGTGCTGGTGAAT
TTTGGGATTGTATTGACGTACCCCTCCCTCATCTCTGTGGGGGTCTTCCTGAGTGTCCCG
GCCAATGCAGCGCTGGGTCAGTCTCTGACCAGGGGGCTGCAGTTCAGTGAGGTGCGAGTT
GCTGCCGCCGGGATCATCGGCCTGGGCTTCTTGCTGCTTCTCCTGCCGGAGCGCTGGGAC
GAGGCTGCGCTGCGCTGCCTGGCCCGGATCACGCGGGAGCGGAGGAGAGAGGAGAGCCCG
GAGGAGGCAGGGGAGAGCAG
>m.453917 g.453917  ORF g.453917 m.453917 type:internal len:90 (-) comp1187985_c0_seq1:1-270(-)
AAGTTGAGCCGTGATGATCAGAGGGGGCGCGGGGCGTTGCTCTCCGATATCTGCAAGGGG
GCACGGCTCAAGAAAGTGGGCGTGGTGAACGACCGCAGCGCACCCATCATAGAGAAACCC
AAAGGTGGAGGGGGTGGTAGTAGTGGAGGAGGGGGCGGCGTCTTTGGCTCCAGTTCTGGA
GCTCTCCAGCCAATGGGAAGCCTGTTCCAGGGGGGCGTGCCTAAGCTCCGGCCAGTAGGA
GGCAAGGACGGCAGCACAGACAGCTCTGGT
>m.194 g.194  ORF g.194 m.194 type:internal len:72 (-) comp118830_c0_seq1:2-217(-)
AGGAAGCTCAAGAAGGTCAAGAAGAGTAACGGTCAGATGCTCGCCATCAACGAGATCTTT
GAGAAGAACCCGACAACGATCAAGAACTTTGGAATCTGGTTGAGGTACCAGAGCAGGACT
GGGTACCACAACATGTACAAGGAGTACCGTGACACCACATTGAATGGTGCTGTGGAGCAG
ATGTACACTGAGATGGCTTCTCGCCACAGAGTTCGC
>m.448710 g.448710  ORF g.448710 m.448710 type:internal len:97 (+) comp1188451_c0_seq1:1-294(+)
AAAAAAATGGATGACGGCTACAGGGACCGGACGGCTTTCATCCGGGGAGCCAAAGACATC
GCCAAGGAGGTGAAGCGGCACGCGGCCAAGAAAGTGGGGCGAAGCGTGGACAAGGTGCAG
GACGAATACACGAGGCGCTCCTACACCCGTTTCGAGCAGGACGACGACGACGATGACGAC
TACCCCGACTCACGGGACGGCTACTACCAGGACCCGGCCGACGACGACAAGGAAGGGGGC
GGCGGGGGGGCCTCCAGCGACGACACCGAGGGCCACGACGAAGACGACGAGAA
>m.448713 g.448713  ORF g.448713 m.448713 type:internal len:80 (+) comp1188927_c0_seq1:3-245(+)
ATAAAACTAAACGTGTACAAAAAGAATATAACTTCAGAAAGTATTACTCACACACAGTAC
ACAGCACTCACTCCACACAAACCCCTCCCACGATCCCACAATCCTCCACAAGAGAGAGAG
AGAGAGGGGGTGTGTCTAACCCTGACCTTGTCTAATAGGAGCCGCCTTCAGCAGCAGCAG
GTGCGGAGGGCTGCAGTGAGAGGCATGGCAGCCCAGCAGCAACAACAACAGCAAGTGTCT
G
>m.448717 g.448717  ORF g.448717 m.448717 type:internal len:129 (-) comp1188936_c0_seq1:2-388(-)
CAATTTAGATTGACACATCTAGATGGCAGGCAGCTTCTTATTAAATCTGAGCCTGGGGAG
GTAGTTAAGCCTGACCAATTCAAGGCTATAAACGATGAGGGGATGCCAATTTACCAGAGG
CCATTCATGAAGGGTAAGTTGTACATTCATTTCACCGTAGAGTTCCCCGACTCCTTGAAC
CCAGATCAGTGCAAGGCTCTGGAGACCGTGCTGCCCCCAAGGGCAGGAGTACAGCTCACC
GACATGGAGGTAGACGAGTGCGAGGAGACCACGCTGCACGATGTCAACATCGAGGAGGAG
ATGCGCCGCAAGCAAGCACAGGCTGCCCAGGAGGCGTATGATGAGGACGATGACATGCAT
GGCGGTGCCCAAAGGGTTCAATGTGCT
>m.448701 g.448701  ORF g.448701 m.448701 type:internal len:113 (+) comp1189659_c0_seq1:3-344(+)
GTGGTAACCCTCCTCGCAGGATGCCGGACAGAGGATGAGCCGGGGCCGCCGCCGGAGGTG
CACGTGTGGTGGGAGGAGCCCAAGTGGCAGGGCAGCCAGCCCTGGGAGCAGGCCCTGGGC
CGCTTCTGGGATTACCTGCGCTGGGTGCAGTCCCTGTCTGACCAAGTGCAGGAGGAGCTG
CTCAGCACCAAGGTCACCCAGGAACTGACGGAGCTGATAGAGGAGAGCATGAAGGAGGTG
AAGGCCTACCGCGAGGAGCTGGAGGCGCAGCTGGGCCCCGTGACCCAGGAGACGCAGGCG
CGCCTGTCCAAGGAGCTGCAGGCGGCGCAGGCCCGCGTG
>m.448703 g.448703  ORF g.448703 m.448703 type:5prime_partial len:187 (+) comp1189744_c0_seq1:3-563(+)
GAATGTGGGCAACGAGGCGGATACTTTGAGATGACCAATATTTCTCCAAAGACAGTTGAA
GAGATATACAAGGTTTCTTCCATTTCACTCAGTCCAAATGTTCCTGGGCAGATCTTCCTA
GGGCTTATGGTCAATCCTCCTAAACCTGGAGACATATCTTATGAAAGATTTGTTAGAGAG
AGCAAAGGAATCCTTGAGTCCCTGAGGAGGAGGGCACAAATAATGACAGATGGATTCAAT
AGCTGTAGAAATGTGGTCTGCAATTTTACTGAAGGTGCGATGTATTCCTTCCCACAAATA
CGCTTACCTCCAAAAGCAATAGAGGCTGCAAAAAAGGCTGGAAAAGTTCCCGATGTTTTC
TATTGTCTCAAGCTTCTAGAAGCCACAGGCATTTCCACTGTCCCAGGTTCGGGATTTGGT
CAAAAGGATGGGGTTTTCCACCTGAGGACAACCATCTTGCCTGCTGAGGAAGACATGCCG
GCCATTATGGCTAGTTTCAAGAAATTTAACGACGAGTTTATGGAACAATACGAAGACTAC
AGAGGCTATTCGAGGATGTAA
>m.448707 g.448707  ORF g.448707 m.448707 type:internal len:182 (+) comp1189846_c0_seq1:1-549(+)
GAGATGGAGAACATCTTCACCTTTGTGGAAGAAGCCAGCAAGAAGATGAACCGTCCAATT
AAGGACTTGGATGACATCCGAATAGCCATGGCTTCACTGAAAGAAATAAGGGAGCAACAA
ATTGCTATTGATTTTCAAGTTGGCCCTATAGAGGAATCCTATGCAATGCTAAATAAGTAT
GACCTCCTTGTGGCAAAAGAGGAGACAGAGAAGGTTGACACCCTGCGGTACACCTGGGAG
AAGCTGCTAGTGAGGGGGAGTGAGGTACAGAACGAACTGGTGTCCCTGCAGCCCAATTTC
AGAGGAGATCTCATCAGCAATGTGCAGACCTTTGTGGAAGACTGTGATCACTTTTACAAG
GACTATGATGAGGATGGTCCAATGGTTGTTGATTTGGCACCTCAAGATGCCAGCGATCGA
CTCATAATGTTTCAGAATCGCTTTGACAACTTGTATCGCAAATACATCACATACACTGGT
GGTGAGGAACTGTTTGGCCTTCCTGTTACCCAGTACCCTCAGCTGCTGGAAATCAAGAAA
CAGCTG
>m.116810 g.116810  ORF g.116810 m.116810 type:internal len:92 (+) comp1190334_c0_seq1:3-281(+)
ATCGGCTACTCCATGTTCTCCCACAGCAACCAGAACCGCGCCCTGGAAACGAAGACTCCT
CCCCCCCTGGACCTGGGTGCGGAGAGCCGCAGAGCGGAGATGCACGCAGCCCTGAGTGGG
ACCCGAGCTGGCCTGGGCACTGCGAGGGGGCTGTACCCAGGGATGCACACAGGAAGCCAG
GTGGTTGCCATGGGGAAAGCTGGTTTATCTGGGTACACCCTGTCTGCTGCGGGGCCACCA
GAATACTCCCACCCAGGATTTGCCCATTCAGTGTCACT
>m.116804 g.116804  ORF g.116804 m.116804 type:internal len:328 (-) comp1190956_c0_seq1:2-985(-)
CGCCTTGAAGAGACTACAGGATCAAGGATGTCAGAGGGCATTAACTTTTCCATCTCCTTC
GACGACTTCGACTGGTCAGATTTTGAAAACATATCTGCAACATATGACTCTACCTTCATT
CTTGACCCCAAAACAATCACCTGCCAACCACTGCAGATCGATCCAGCAGTGAACTCTGCC
ATCTGCACCATCTATGCCCTGATCTTCTTGCTTGCAGTGCCAGGGAATATCATAGTAGGG
ATTGTGATTGGGTGTAACCACCGTTCGCTCACCCCCTCTGACATCTACCTGTTAAACTTA
GTGGTGGCTGACACCCTCTTCGCTGTCACCATCCCCTTTTGGGCGGTCAGTACCATCCAT
GGATGGATTTTTGGAGATGTTATGTGTAAAGTGGTCAGACTGGTCCAGGAGGTCAACTTC
TACAGCAGCATCCTGTTCCTAGCTGTCATCAGTGTTGACCGGTACCTTTCCATTGTCCGA
GCAGTCCAGATGCGGAAGCAGAGACAGCCATTTTACAGCTGGCTTGCCTCTGCTTCTGTC
TGGGTTGTGGCAGCACTGTTATCTCTGCCGGTTCTCTTCCACTCAGCCTTTAAGCCATCC
AACTCAGAGAATACAGTGTGCTACGAGGACTATGACCCGGAAACTGCTGCAGAGTGGCGC
TTTGCCACAAGGCTCCTCCGGCACTCTCTGGGATTCCTCCTGCCACTGACAGTCATGCTG
GTCTGCTATGGCATCACCATCTGCCGACTCCTGCAGACACGCAGCTTTGAGAAGCAGAAA
GCCATGAAGGTGATTGTGGCTGTGGTGCTGGCTTTCCTCGTCTGCTGGATGCCCTACCAC
TTGGTTGTAATCGGTGACACTCTGATTAGATTTAAATTGGTCTCTTACACCTGTGAGGTC
AGCAACTCCATCAACCTGGGCATGTTTATCACCCAGAGCCTGGGTCTGCTCCACAGCTGT
ATCAATCCCATCCTGTATGCCTTT
>m.116802 g.116802  ORF g.116802 m.116802 type:3prime_partial len:57 (-) comp1191395_c0_seq1:1-171(-)
ATGAACTTGCTTCATCTTCATTTTGGGTCTGATGACAAAAAGCAGAAAGAAAAAGGGACG
CAGCGACTCGTTTGGCAAGTGGAGGATTTTTCAGACAATGTGCCGCTTGCCGTGAACAAT
CGTGTCATTCATTGCTGTCAATATGGCAAAACACACAAGCGGGACTCAAAA
>m.319208 g.319208  ORF g.319208 m.319208 type:internal len:103 (-) comp1192870_c0_seq1:3-311(-)
GGCTACAACCCCCTGCTGTCCCCCTCCTGCCCCCCTGGGGCTCAGAAGGGCAGCAAGACC
GGGGATAATCAACCAGCGACATGGAGTGGGAGGAAAGCCACTCCCCAGAAACAGGGTATC
CGCGCTCTGGATGTCATGAAGAGGCAGCCGTACCAGCTCAACCCGGCCATGTTTGGGGGT
GTTGGGGACTCACAGCAGCAGGTGCAGCAGCAGGCAGCCCCCATGCTGGGTAGCTCCCTC
ACCCCTCCGCGGCAGATCCCGGTCAAAGCCACTCGCGTCTACGAGATCAAGCGCTTCTCT
ACACCCACG
>m.319215 g.319215  ORF g.319215 m.319215 type:5prime_partial len:98 (-) comp1192921_c0_seq1:44-337(-)
TACAATTCTATCATGAAGTGCGATGTTGATATCAGGAAAGACTTGTACGGTAACATCGTC
CTCTCTGGGGGCTCAACCATGTTCCCAGGCATCGCTGATAGGATGAGCAAGGAAATATCC
GCCCTTGCGCCAAGCAGCATGAAGATAAAGGTGGTTGCACCGCCCGAGAGGAAATACAGT
GTCTGGATTGGAGGCTCTATCTTGGCATCACTTAGCACCTTCCAGCAGATGTGGATTGCA
AAGGCAGAGTACGATGAGTCTGGTCCGTCAATTGTTCATAGGAAGTGCTTCTAA
>m.319211 g.319211  ORF g.319211 m.319211 type:internal len:115 (+) comp1193385_c0_seq1:2-349(+)
GAAGACAAGAGGCGGAGGGAGGCCATTGAGAAATGGGTAAATGGGGATTATTCGGACGAG
CCCCCCATGGAGCACAGGGAGGCGAGGGTAAGGAAAGCCATCGCTGGCGAGGAGCGCCCC
CCCGAAGGGGTATACATGGTACAGCCCAAAGGCTGCAGTGATGAGGAGGACAATGCAGAG
GACCTGGAAGAGGTTCAGGGGTCACAGGATGGCAGTTACCATGACGACAGGGATTCCGAG
GAGGCTGCCCACAAGGAGGACAGCTACAATTCTTCCAGCGAGACTCCTGTTAGGCAGGTC
CCCTTTGCTTCCCCAGGGGAAGCCTCTGCCCTCCGTGACTATGCAGC
>m.319202 g.319202  ORF g.319202 m.319202 type:internal len:93 (+) comp1193544_c0_seq1:2-283(+)
GGAGCCTTTTACTACAACAGAGCCTTCACCAAAAACATCATTAAGTATGACCTAAAGATG
AAATATGTGGCCTCCTGGACCCTTCTCCATGACGTTGTGTATGAGGACACCACCCCCTGG
AAGTGGAGGGGTCACTCTGACATTGACTTCGCAGTGGATGAAAGTGGCTTGTGGGTCATT
TACCCTGCCATCGATTACGACTACTCCCAGCAGGAAGTCATTGTCATCAGCAAGCTGGAC
CCAGGCGACCTTTCCATTAAGAAGGAGAGCACATGGAAG
>m.189 g.189  ORF g.189 m.189 type:internal len:70 (+) comp119383_c0_seq1:3-215(+)
AAATACAACTTGATCTGCCCAGAGGACTATATTAAAGAGCAGCCACTGCTGACGACAGCT
CCCAGAGGGAAATCAGCTGCAGGCTTTACCAACTTAACCTTGAGTTTCCAAAGGCACGTC
TGCACTGTGCTTCCACCCCCTGAAGAAAGTGCAGAGAGATTGCTGGAGGGGTCAGAGCTT
TCTGTAACTCTGCCTCCATCTCCTGAACACA
>m.108099 g.108099  ORF g.108099 m.108099 type:complete len:61 (+) comp1194092_c0_seq1:148-330(+)
ATGAAGCTGTCAGAGGGAGTTATATTTACTACTCCATCGCAGAAGGACGAGGTATCCCTG
CTGCATCATAGGTATTGCTCTGCAGGAGATAAAAAGACGGGTTTACTGTGGCACGGAGAG
CAGTGGGAGTGTTTTGAAGAACTGGGTGTGCTGAGACAAGGACAGTGGCCGGTTCCAGCA
TGA
>m.108097 g.108097  ORF g.108097 m.108097 type:5prime_partial len:97 (-) comp1194092_c0_seq1:176-466(-)
CCGCTCTTTCTTTTTTTTTGCTGGCTGCTCCTCCTCTTCTTGAAGGGGACTGTATGCCAC
CGTGTGCCCGAACTCTCCACAAGCCAGGCACCATCCTTCTTCCTCCAGGCCCTCGAGGAG
GTCCTGAAGTCTGTCATCATGCTGGAACCGGCCACTGTCCTTGTCTCAGCACACCCAGTT
CTTCAAAACACTCCCACTGCTCTCCGTGCCACAGTAAACCCGTCTTTTTATCTCCTGCAG
AGCAATACCTATGATGCAGCAGGGATACCTCGTCCTTCTGCGATGGAGTAG
>m.108095 g.108095  ORF g.108095 m.108095 type:5prime_partial len:89 (-) comp1194109_c0_seq1:36-302(-)
CCGCCTGAATTTTTTCAGCGCAAACTCACCGGGTTGAAACAAGGGAAAGCAAGTTTGTTT
GCTAATGCAACAGTAAATGTAAAAGCCCTGGAAGCTTCATATCATGCCAGCCTTCGAATC
GCCAAAGCAGGGAAGCCACACACTATTGGGGAAGAACTTATTCTGCCTGCAGCTAAAGAA
CTTGTGCCTATAATGTGCAGAGAGAAGACGGCAAAGCAGTTCGATTGTGTGCCTCTTTCA
AATGACACTGTCACGCAGAATTCATGA
>m.36318 g.36318  ORF g.36318 m.36318 type:5prime_partial len:65 (+) comp1196130_c0_seq1:3-197(+)
AAGATTTCACCTGATAGTCTGAGTGAGACCAGTTTGGACGGTGGCATTGCAAGTGTTGTG
TCACTTCATTTTAACCACAGCATTGAAACCCATGTTACAAAAGAGCCACGGCCCGTGACT
TCAGATTTCTTCTCAGAGGCCAGCGATAACCCTCCTGATCTTCAGGACATGACTATAAAA
ACAGAAGACGACTGA
>m.36316 g.36316  ORF g.36316 m.36316 type:5prime_partial len:50 (-) comp1196808_c0_seq1:170-319(-)
AGCCCTAACCACTACTCCAAGCATGAGACAAGAATGAGAGCAGCACTTTCATTCCTTATA
AGATTGGATGACACCAAGACAATAGATGGGGGCAGGGGGTGGTTTAAAAGCACACAGCTA
TTTCTGCTATTCAACCACTTTTATTGCTAA
>m.316367 g.316367  ORF g.316367 m.316367 type:internal len:88 (+) comp1198143_c0_seq1:2-268(+)
AAGAGAGAGGAGACACGCCATGTCTATGTATTTAATGGTGGTCAGTACTACAGAGAAGTT
AAACATGCTGATTTCTATGAATGTCCAAAATGCTTCTGGAAACCAAAAAGGGACAGAGAA
CTAGCAGAAAAAACAAGACAAGAGGAGAAAGAGAGGAGGCAACAAGAGGAGCAAGAGAGG
AAAGAGAGAGGAGATACTGAGGAAAGAGAGAGAGCAGCTACTGAGAGAGAGAGAGGACCA
ACAGAGGAAACAGAAAGAGGAGCA
>m.267154 g.267154  ORF g.267154 m.267154 type:3prime_partial len:57 (-) comp1200891_c0_seq1:2-172(-)
ATGTATAATGGAGGCCTTATCTCTGTGGTGCTCCAGGCCTGGGGAGAGTCATTGATAAAA
CCCTCCTCACTGGAGCTACAGGAGGAAGCAGGACAGGTGGAGGTGGAGTTGGTGGCACTG
CAATGGGCTCATCCTCAGATTCAGGGCTTGACCAATATTTTCTGTTTGGTC
>m.267147 g.267147  ORF g.267147 m.267147 type:5prime_partial len:78 (-) comp1200956_c0_seq1:173-406(-)
CTGAAAGCTGGGAGAATGAGTCAAAAAGCAGATGAAGTAAAGGTGGTTGGGGAAAGGGAG
CAGAGATTACAGCGAAAGGAGAGAAGGGGGTATAAGTGGATGGGAGAGGGCAGAAGTGAA
AAGGAGATGGTGGTGGTCCGAGAAGGAGAGGGGGTGATAGTAGGGGAATGGAGAAGAGCA
GTTTTTGGAGAAAATCAGATCCAGCTGGTGGCCAGCTTTGTGAGTAGGAGGTGA
>m.267149 g.267149  ORF g.267149 m.267149 type:internal len:125 (+) comp1201245_c0_seq1:2-379(+)
AAGATCAAGGTGTACAACTCCTCAGGGATGGTCACTCCACAGGATGACTTGTCTGACTTT
GCCACCAAGCTGTCTCCACAGGTCACCCAGGCATTGGTAGATAATGAGACCATGAACCTG
AGGAACCAGAGCTTTGCCCAGCAGAGGGACCCATCCTGCACCGCATTCGGTTCCTTCAAC
TCTCTGGGTGGCCACCTGATAGTCCCCAATTCAGGAGTGAGCTTGTTGGTCCCAGCAGGA
GCCGTCCCCCAGGGAAGAGTCTATGAGATGTATGTGACAGTGCACAGGCAAGACAACATG
AGACCGCCAGTGGAGGACGTCCAAACTGTGTTGAGTCCCGTGGTGACCTGCGGACCTCCA
GGTGCCTTACTCACG
>m.476668 g.476668  ORF g.476668 m.476668 type:internal len:71 (-) comp120167_c0_seq1:1-213(-)
GCCAGGCCGCTGTTCGAGCGCTCAAGCGAGAACGCTTTCCGAGAGCTGGAGGAGGCGATC
AGAGGGAGCAGCAGGGGTCTGGAACGTTCCGGGGAAGAGTCGAGAACAGTCGAGAACGGA
ACCAGAACAACTGTGCTTGAGAACTGTGCTGTCTCTGAGGCGAAGGAGTTGGACAGGGGG
ACAGCAGGGGGACAGAGGGAGTCAGGGACAGCG
>m.267152 g.267152  ORF g.267152 m.267152 type:5prime_partial len:65 (+) comp1201860_c0_seq1:3-197(+)
AGGGTGAGTCATACAGCCAGGGTTGAGCAGGGGAGCATCCTGGCTGTAGAAAGTTGCCGA
TATTCGCTGGAGATTCCACAGGGAGTAAGAATGATATTGACAGTGGTGCTCCCGCTGGTT
AGGGAGGCAAAATCATCAGCGACTGTTTCTCCTCACTGCACTACGAAGTCCACTACTGGC
CCAGACGCCCATTGA
>m.267150 g.267150  ORF g.267150 m.267150 type:internal len:89 (+) comp1201984_c0_seq1:2-271(+)
TTTCGTTGTTCCTATGGATACCTGCAGGAATTGCCTTTTGACGGCCAGTCATTAGTGGAC
CTTCCTGTTATTCTTGTTGAAGGAGATGCTGCTTTGGTAAAACCAAGCCGCACAGTTCAG
TTTGTTAAAGATGATAGTGAGTTTCGGCCTTACTTATATAAACTACCTTCCAAGCTTGCT
CTTTATGTGGAGTTCTTTCGGAAGCTCGGGGTTGCAGAGGAACCTAGTGCCTGGCACTAC
AGCAGCCTCCTAAAAGATATTTATCAG
>m.116788 g.116788  ORF g.116788 m.116788 type:internal len:97 (-) comp1202535_c0_seq1:3-293(-)
CAGTTTCGAGATGTTTCCCCTCCACGAGGCAAGCCTGTTTGGAATGATACGCGAACCAAA
ACAGATACTTGCACCAGTTCCCTCCGGAGATTCAGAGTGAGTCTGAATCACAGGCCTGTG
GAATCCACGCTGAGCAGAAGGGCCCCTTTTGCATCTCGGACAGTGAGTGCCAGTGTAAGT
GGGCACAGGTTTAAAAATGAACATATGGATACATTCCCACAGTACATCCCTCTTAATGAC
CCACATCTGTTTGATTACTACGCTCGGAGATTTGGGTTACAAGTCACCCCC
>m.476665 g.476665  ORF g.476665 m.476665 type:5prime_partial len:65 (-) comp120304_c0_seq1:117-311(-)
CCTTCCCAGATGCTGTATGCCTTAATGACAATCCATGTGAACCTTCGTGCAATGGAAGTT
TCTACGTCGAAGGAAGGCCAAGACTATCATGGGCTGAATGTCAAGGTCAAGGACAAGGAA
GCTCTGGTATTCCAGAATGGTGCCAACCAGGCAGTCCACTTATACGTTGTCTTGCACCAC
CATGCCAGTCGATGA
>m.131505 g.131505  ORF g.131505 m.131505 type:5prime_partial len:79 (-) comp1204016_c0_seq1:43-279(-)
TGGAACACAATTCGCTTCATTAAGAAGATTGGGGATAGCGATGCTGGTTGGACTCTTGGC
TACATGCTGAATCTCACAAACATGATTCCTTCAGAGGCCCCCTACTGTCCTCCTCTCCCT
CATGCTGGCTACATCTCCCTCATGGTCATATTCTCCTTGCTCCTAATGGGGCTCCTTGTC
ACCGGATGGCTCTGCTTTGGAAAAACCACTTGCACATCTCAGAAAGAAGTTGTTTAA
>m.131508 g.131508  ORF g.131508 m.131508 type:internal len:91 (-) comp1204109_c0_seq1:3-275(-)
GACGACGAGAAGCGCGAGCTCGTCTTCAAGGAAGACGGGCAGGAGTACGCCCAAGTGCTC
AGAATGCTCGGCAACGGGCGCTGCGAGGCAATGTGCATCGACGGGACCAAGCGCCTCTGC
CACATCCGGGGGAAGATGCACAAGAAGGTCTGGATCGCCGCTGGCGACATCATCCTCGTC
GGCCTCCGCGACTACCAGGACGACAAGGCCGACGTGATCCTCAAGTACATGCCCGACGAG
GCCAGGCTCCTCAAGGCCTACGGAGAGCTGCCC
>m.131504 g.131504  ORF g.131504 m.131504 type:internal len:87 (+) comp1205250_c0_seq1:2-265(+)
AACTACGTAGCCTGGCTTAATGAATATGGCCACCAAAAAGACCTGGTAATCCGACTAGTT
GAGAACAATCGTGTGGGACCTGCTCATTTACCTCAGTTTTCCTGCAAGTATAAATTAGGG
GAAAGAGAATTTCCTGAGGGAAAAGGCAAAAATAAGAAAGAAGCCAAAAAGGAAGCAGCA
GGGCTTGCTTATGAAGAATTGCAGCTTGAGGAAAATTCACAGACTCCAGGCCAGAAGGAC
AGTGTTTCAGGACTTGATTCTAG
>m.131512 g.131512  ORF g.131512 m.131512 type:internal len:100 (-) comp1205654_c0_seq1:1-300(-)
TTCAGGGAAGCGAGGGTGTTCAGTGCAATGTCACAGCAGCCAGGCCGACACACACAACTC
AGCCAGAGATGGATTCAGGAGAACTCTTTCCAAGGCGTCAAACTGAATGGTGGAAGACCC
AGCGACAGAGTCCTTAATCAGAGGGAGTTTTTCGAGAGCTTGGCGAGGAACATGGAGGCT
AGAATGTTCTCTCAAGGAGGACGGGCGGTGGACAATACAGGATATAGCCAGTTCATTGAG
GAGCTGAAGGTGCTTTACGTGCAATACTGGCCCCAGGACGCAGGAGCACTGTACGGGGAA
>m.133883 g.133883  ORF g.133883 m.133883 type:internal len:99 (-) comp1206111_c0_seq1:2-298(-)
CAGGATGCTCAGTTTAAGCTTGAGTTTGTTCCAACTGCAACAACAGAGTATGTGAACAGC
CTGTTGTTTCTTGATGAAATACAGGAAAGGATTGAGGTTCTTGATGAGGAAACTGACGTT
GTGGCTGAAATGTATAAACTCATTGATCAATATCGTGTTCCTACACCTCCTGAAGATTTT
GCTGTATATGCAACTCTAAAGCCTTCCATTGTTGCAGTCCGCAATGTAATAGATAAAGCA
GTGGGAGATAGAGAATCTAATATTACTAGATTCTGTCAGCATTTAGACAAAGATATC
>m.133878 g.133878  ORF g.133878 m.133878 type:5prime_partial len:68 (+) comp1206970_c0_seq1:2-205(+)
AGCGAGTTCGTGGGCAGCTTCGTCAACGTCCCGCACAAGCACAAGAGCAAGACGAAGATC
AAGACCTGCCTGAGGCTCGTGCTCTCCGACGCGTTGGAGGATTTGGACGCCGAGGGCGAC
GAGCACGTAGTGGTGACTCTCGAGCCCAAGATCGGAACTGGGCACGTCACCATCGACGGT
CTCAAGATTGAGTTCATTTCTTAG
>m.133882 g.133882  ORF g.133882 m.133882 type:5prime_partial len:59 (+) comp1207138_c0_seq1:1-177(+)
AGGGAGGGCGACAAGTGCATCATGGAGGAGCCAATCACCTTCGCGGAGATGTACCGAAGG
AAAATGAGCAAAGATCTCGAGCTCGCGAGGCTCAAGAAGCTCGCAAAAGAGAAGCAATTG
GAGGATTTGGAGAAGGCCAAACTTGAAGCCAAGCCTATTGAGCAAATTCTTGCTTGA
>m.131373 g.131373  ORF g.131373 m.131373 type:internal len:70 (-) comp1210858_c0_seq1:3-212(-)
AAATGCCCTGATATCAAGATCATTGGAGTGGATCCGGAGGGCTCTATTCTAGCTGAGCCA
GACGAGTTGAATAAGACAGATAAGACTCAGTATGAGGTTGAAGGCATCGGGTATGATTTC
ATCCCCACTGTTCTGGACAGATCTGTGGTGGATAATTGGTACAAGTCCAATGATGAGGAG
TCCTTCGCCATATCTCGTATGCCGTCTTCT
>m.131380 g.131380  ORF g.131380 m.131380 type:3prime_partial len:89 (-) comp1211091_c0_seq1:3-269(-)
ATGGTGGACAAGCGACTTTACTTTTTCTCCGGTTTACATTCTTCGGTGCAAGCCGCTGGA
ATCATTTTCCCGGTGACAGTAGGCTTGACGTTAGAACATGCCGAGACAGCTGCTCCCTCT
TTACCAGTGCTGACCAAGTTTATGTCAGCCAAAGCAACATTCTTGCAAGGACAGCCTGGG
CTGCAGTTTAGTTGCACAGCAATCTTTGTTGATGATGTGCCCCTAATGTTCTTGAAGCTC
AGGTTCTCCAACTGCACCTTTGATGGC
>m.131376 g.131376  ORF g.131376 m.131376 type:internal len:77 (+) comp1211351_c0_seq1:3-236(+)
AAGACAGCCGCTCGCACGCTGTGGGCTCCTAATGAGATCTCAGCATACATCCAAATGCAG
GCTGGCAGACTTCCTGAGTACATCACAGATCAAATTCCAGTAAACATTACAACAGAGCCT
GTGCAACAAGGATCTGGCATCAGAGTCACCGTTTATGATCCTGCAAAAAAACTTCACAGA
CAGAGAGACAGTCCGGTACAGGAGGATAGAGCTGTTCCTCAGGAGGAGTCCCG
>m.476672 g.476672  ORF g.476672 m.476672 type:internal len:100 (+) comp121159_c0_seq1:2-304(+)
ACAGTGAGCTTAGACATCATGCAGCAGCGGTCAGTCCCAATTGATTCAGGTGTTGTTAGT
GAAAATGAGGCCCTTGTTTCTGATTGGATGAAAACCATCGAGCAGATCCTTAATGAAGGA
GGTGATGACAGGGTTCTGGATATAAACACTACCCCCCTGACTGAGCTTGATCGCTGGCAG
AGGAGACAGAGGAGCCTGGAATCCATCACAGAGCAGCTGAAAGGGAAGGAGTGTAGAAAT
GTCATTGGGCTGCTCATCTCCACCAAGTCACGCCTCCTGAAAAAGTGGAAAGCTGTGGAT
AT
>m.131378 g.131378  ORF g.131378 m.131378 type:internal len:191 (+) comp1211984_c0_seq1:2-577(+)
ATTTTTGGATTTGAAGAGGAAGGAGAATACAAAATGGGAGGAGGTGGCAATATGAGTACT
CCAGCAACTAAAACTGGACAAAAGAAAAGTCATCTGCAAAGAGTTCCATCTGCAAAGCCT
CCCTTTACACTTGGTGACGTTAAGAAGGCCATTCCTCCTCACTGCTTTCAACGATCTCTC
ATTCGCTCCTTCTACTACCTCATTAAGGATCTCATTATTATCTCCATTACTTATTACATT
GCAGCCACTTACTTCCCCTCTCTTCCATACCCACTTACTTACCTTGCATGGCCTGCTTAC
TGGGTCATTCAAGGTTGTGTTGGCACCGGAATATGGGTCATTGGACATGAGTGCGGACAC
CATGGCTTCAGTGATTACCAATGGGTAGATGACACCGTTGGCCTTATCCTCCACTCTGCA
CAATTGACACCCTTCTTCTCATGGAAAATTAGCCATCGCCGTCACCATGCCAACACCGGT
TCCCTTGAAAATGATGAGGTCTACATTCCCAGGTTTAAATCCAAACTTAGATGGTACTAT
AAATACTTGGACAACCCAGTAGGACGAGTAGGTG
>m.34372 g.34372  ORF g.34372 m.34372 type:internal len:67 (-) comp1213183_c0_seq1:2-202(-)
TCGACCCACCTCATGCAGGTCAAGTCCATGAAGAGCTGTCTGCAGCAGCTGGACAGGATT
GACAAGCCCAAGGCCCTGTCCCTGCTGCTGCACACTGCAGATATCAGCCACCCCACCAAG
CCCTGGGCTCTACATGCTCGCTGGACCAAGGCCCTGATGGAGGAGTTCTTCAGGCAGGTA
ATCCCTTGGACCCAGAGCCAA
>m.34376 g.34376  ORF g.34376 m.34376 type:5prime_partial len:71 (+) comp1213808_c0_seq1:3-215(+)
TGCTGCAGTGGAAATAGATCTGGAAAGAGTGGCACAACAGATGCTTGTATTAGATTAGAA
ACCACAAGGCAGGCAAGCATCAACAAGTCTTTACACCTGCAGTCAAATGCACTTTCAAAT
CCATTCTTGAACATTTGTCTCCTAGACGGACATGGTCAAGTTCTGATGAAGTTCCCAGTA
TATGCTGCTGAAAGGTCGGATTACACCAAGTAG
>m.36280 g.36280  ORF g.36280 m.36280 type:3prime_partial len:59 (+) comp1216508_c0_seq1:99-278(+)
ATGGCTGTAAGGGAAGAAGGAGAGGTTTTGCACAGTAGAATCAAACACCACGATGGGGTT
GGCAATGCAAACACCACGGAGAGCTTCAGGAACGGCTATGTGAAGAGCTGCGTCACCCCT
TTGAAAGAAGACCACCAAAAGGGCTTTTTATTTAACGTCTGCCGGTTTTGCAATGCGG
>m.36284 g.36284  ORF g.36284 m.36284 type:internal len:91 (-) comp1216697_c0_seq1:2-274(-)
TGCTCCTGGCTGGAGGACCACACCAGCTCCGGGGAGCACATCCCGCAGAAGCAAAAAGAG
AATGCGGCAGCGGCACTCGTCGCCCTGGCCTGCGCAAGGGGGTCGTTAAAAACCCTAATT
CACACGGTGCACCTGCTTCAGAAACAGACTGATTTGGGGTATTTGCCTGTTGCCGATGTA
CTCTATAGGTTATTGGTGTTGGAAGGTGGGCCCGGGTCCCCGTCCTGCTTGCTGGGGGGC
AAACACATGGTGTCCTGGGGCTTTGAGGACATG
>m.476675 g.476675  ORF g.476675 m.476675 type:internal len:90 (-) comp121766_c0_seq1:2-271(-)
GTGACTGAACCTCTGGACAGGGAGAAGAGTGAAACATATGTGCTGGTGGTATCTGCAAAA
GACCAAGATAATACAAACCTTGAGCAACCAATCGAGGTTTACGTATCAGTTACAGATATT
AACGACAATCCACCAGTATGTGAAGTGCCGTTGACTGTATTAGAGGTTCAGGAAAATGAG
AAAATAGGAAATCAAATTGGATCTCTGAAAGCTTTTGACTTGGATGAATCAGGCAGTTTG
AACACTGTGTTAAAGTATCAGATTTTGGAT
>m.116697 g.116697  ORF g.116697 m.116697 type:internal len:92 (+) comp1218158_c0_seq1:3-281(+)
ACTGGCCTAGCCCCTGACCGGCTCTATGAAGTGAAGGTCATGGCCTTCAGCAAGCACGAG
GATGGCTATGCGGCTGTGTGGAAGGGCAGGACAGAGAGGGCACCGCTCACTATGGGAGAG
CCCCCGGTGCAGAAGGTCCCCCCTCTGCCCCCCAGCAGTGTGCAGGCTGCGTCCAACAGC
TCCACCTCCATCTGGCTCAGGTGGGAGAAACCGAGCTTCAGCACGGTGAAGATCGTGAAC
TACACTGTGCGCTGCAACCCCTGGGGCGTCAAAAACG
>m.116702 g.116702  ORF g.116702 m.116702 type:5prime_partial len:77 (-) comp1219264_c0_seq1:138-368(-)
AGTCTTGCGCACATCCTCCTGTCACACACATGCATCTACAACCACAACTCCTGCAGAAGT
GAAAGAGTCCCAAACCCAGACGACACCCACTTTGACCCTGACGTGGGAAAGGGACTGGAA
ACCAGAGAGACAATTACTGCGAACATTAACAAGCAGAAGTCAAGCGGGTTTCATAACCAG
GACCTCCTCCTAAAAGAAGGAGAAAATAAACTAGTGCATACTTTGTTGTAA
>m.56836 g.56836  ORF g.56836 m.56836 type:internal len:88 (+) comp122039_c0_seq1:1-267(+)
GAAGAATTCGCTTTCAAAGGCTGCCCTCACGTTTTGGGAAGCTGGGCTCAGGAGGCACAG
CTGCTACAAAACTCGAGCGAGCGAGAGAAGCGGGAGCGCCTGGAAGCCCAGCGAGGGAAG
CAGCGAGAGTTGATTATCCGGCTCAAGACCCAGCTCGATGACCTGGAGAGGTTTGCCTAT
CAGGAGGGGAATTACGACTCGCTCCCCCAGGCCATGGTCATGGAGAGGCAGCGGGTAATC
ATTGATGAGCTAATTAAGAAGCTGG
>m.477146 g.477146  ORF g.477146 m.477146 type:internal len:72 (-) comp1220679_c0_seq1:3-218(-)
GAGAACATTCCGCCACAGAGAGATAGGTCTTTGATGCACTCCAGGATGTCTCGATACAGA
CCAGGATTAGACAGAGCCAGGTTAAACCCAGTCTGCAAACCCATCTCTCATCTCCCCCCT
ACGGTGTTCACCACTGCAATGGAGATGCTATCGGAAGCTGGTCGGTCTAGTCTATTCAAT
CGAATACAAGAACAGGCTGAAGAGGATCGTCTGTCC
>m.441101 g.441101  ORF g.441101 m.441101 type:internal len:93 (+) comp1222273_c0_seq1:1-282(+)
TCTTCAGAACAGGAAGGAAGTCTGGGGGTGGAGTCTTCAGAACAGGAAGAGAGCTCCTCC
TTTGGTAAAGATGTCCTGTCTTACTCACTGGCAAGGACAGAGACCATTGGAGACAGCAGT
GATACTGAAGAATACTTCTCTTGTCCATCTGCATGCAGCTCCCCTTTCCCTGTATGTGAG
GCAGGGAGGGAGCAGTGGTGTTCCAGGACCTCTCCCTCTCCCGAGAGAGAGTCCTCCAGC
TCTGCCCCCCGGGAGGAGGAGAGAGAAGGAGCAGGTGTCGG
>m.56839 g.56839  ORF g.56839 m.56839 type:internal len:68 (+) comp122424_c0_seq1:1-207(+)
GGGTTTTACTGCCCGAATGGCACAGACGCCCCCGTCCCGTGTGAGGCTGGGACATACAGC
TCTTCAGCTGGGAACAGCCAAGCGACTGACTGCAGACTGTGTCCCTCCGGGCTGTTCTGT
CAGGGCGATGCCAACGCTGCTCCAGGGGGTCTGTGCTCAGAAGGGTTCTACTGCCCCCCA
GGGCAGATCTCATCCAGACCTGCCG
>m.56848 g.56848  ORF g.56848 m.56848 type:3prime_partial len:53 (+) comp122496_c0_seq1:84-245(+)
ATGGAAGACATTTTAATAGAAGATGTTGATGGAGTGAATGCCAGGAGAAGACTATCCCCT
GGATTCCGAGCTTCTCCACACGGATATGAAGATTCTGCAGTGCATGAGTCTGGGGACACT
CCGGTTCTGCTTGCTGAGTTTTCAGTAGATGTTAGTTATG
>m.56745 g.56745  ORF g.56745 m.56745 type:5prime_partial len:307 (-) comp1225890_c0_seq1:97-1017(-)
AAGGATGCTGTGGACATCACCTTCCCCCAGAACATCAAAATCCTACAGGGTGTGCTTGAA
AAGGTCCGTGAAAAGATTCAGCGTTTGGAGAAAGCCATCACTGCTCAGAGGGCCAAGTGC
CAAGCGCCTTGTAAAGTCAGCTGCCCAATTCCTGTGGTTTCTGGCAAGGAGTGCGAAGAA
ATCATTCGCAAAGGAGGAGAGGAATCTCAGATGTACCTCATACGGCCTGATCCACTCAGC
ATGCCTTACAAGGTCTTCTGCGATCAGACAAGTAAAAAAGGAGGTTGGGTGCTTGTCCAG
AGCCGTATGGATGGCAGTGTTGATTTTGGCAGGCGTTGGGATGACTACCGAAGAGGCTTT
GGAAACATCGCATTTGATGTGGGCAAAGGCCACTGCCAGACTCCTGGCGAGTACTGGTTG
GGTAACGACCGTATTAGTCAGCTGACAAAGATGGGTCCCACTGAGCTTCTGGTTGAAATG
GAAGACTGGTCCGGTTCAAAGGTCTACGCTCAATATGAGCAGTTCACTGTGCAGGGCGAA
GCTACAAACTACATTCTATCAGCTGGTCGTTACTCAGGAACAGCTGGAAACACGTTCTTG
GATGGTGCAACAGAGCTGTTTGGAGAGAACCGTACCATGACCATTCATAACGGCATGATG
TTCAGTACCTACGACAGAGATAACGACAAATGGATACCTGGAGATCCTTCTAAGCAGTGT
TCGAGGGAAGATGGAGGAGGATGGTGGTACAACCGATGCCACTCTTGTAATCCTAATGGG
CGATACTACTGGGGAGGATCTTATACAAAATATATGGCCAAGCATGGGACAGATGATGGC
ATCGTGTGGATGAACTGGAAGGGCTCATGGTATTCGCTCAAATCTATCAGCATGAAGATC
AGACCTTTCTTCAAACAATAA
>m.268944 g.268944  ORF g.268944 m.268944 type:internal len:74 (+) comp1227375_c0_seq1:3-227(+)
CAGGTGCTGAATCTGATGGACCAGTTCATGGAGAATCCTCTGCTATCAGCTACGCGAGGC
ATGGGAGCTTCTGGAGCGCGTCGTGGTTGGGATATCAAAGAGAAAGACGATGCCCTCTAC
TTGAGGATCGACATGCCAGGGCTGAGCAGAGAGGATGTGAAGCTGGCTTTGGAGAACGAC
ACTCTGGTTATAAGAGGAGAAGGGAAAGATGTGGACGATGGG
>m.65826 g.65826  ORF g.65826 m.65826 type:internal len:104 (+) comp1228280_c0_seq1:2-316(+)
GTACTTCTTGGGCAGAACATTGTTCCTGGAATTAAGGTTGACAAGGGTCTAGTTCCCTTG
GCTGGTTCAAACAATGAGTCTTGGTGCCAAGGTCTTGATGGCCTTGCCTCGCGCTCTGCT
GCTTACTACCAACAAGGCGCCCGGTTTGCCAAATGGCGCACTGTTGTGAGCATCCCCAAT
GGTCCTTCTGCACTTGCAGTGAAGGAAGCAGCCTGGGGTCTTGCTCGCTACGCTGCTATT
TCTCAGGACAATGGGTTGGTACCTATCGTTGAGCCAGAGATCTTACTTGATGGTGAACAC
AACATTGACAGG
>m.65827 g.65827  ORF g.65827 m.65827 type:internal len:94 (+) comp1228715_c0_seq1:1-285(+)
TCTGTCTTCTGTTATATACAGCTGACCCCTTCTCTTGATCACTTGGTTCTCCATGGGATG
AGAACAGTGTGCGGGTCTGAAAGTAGCCCTGGAGACTTGCTAGTGCTGTGCCTTTTACTG
GACAAACTCAAGGGGATCAGGAGGAGACAAACTGGAAAGGCCTCACAGAGCACTGAGCCT
GTTGTTACCGGGATCCCAACGAAACACAATTTGGAACGTTGTGCAACGATGCTGGAAAAA
CAGTCCCTTCGTCCAGTCTCAACTTGCCATCCCAGCTTCCGG
>m.56844 g.56844  ORF g.56844 m.56844 type:5prime_partial len:52 (-) comp123155_c0_seq1:58-213(-)
TGGGAATCTCGGAGGAGGGAAACTGACCAATCAGATGTCCGCTGTGAACATCTTCTTGAG
CTGGCAGTGTGTAGTTTGATTTGGTTATGTAAGAAGAAGCTCAGAGTGAATTATCAGCAG
GCAGACAACATTTTTAAACAATGTGGGTTAGCCTGA
>m.317806 g.317806  ORF g.317806 m.317806 type:internal len:93 (+) comp1233534_c0_seq1:1-282(+)
GGGATTGCATGCAGCTACGAAGAGACGGCGGCCCGTCTGAAGCAGGTCGAGGTGGAGGCG
AACAAGGTGTCTGGACCCTGGCCAGCTCTGCACATCAATATCAATAACAAGGGTGAGGAG
AAGCGGCTGTCTGATAAGAGCCTGCATTCCCCTGCCGCTCCTTCGGCAGTCCCCGACCAC
ATGAAGTGTAACATTCTCAAAGCACAGATGGACGCAGCCTTCAGGGTGGGGGCGCAGGTT
CCGAAAGAGGAGGGAGCCACGTCGGACCACAGCGCGCAG
>m.317449 g.317449  ORF g.317449 m.317449 type:3prime_partial len:76 (-) comp1234518_c0_seq1:3-230(-)
ATGTACTGTTTTTTTAAAGAACGATTTACAGGTGATGAAGTACCAGGCACGGCTGGTGAT
GTCCCTTCCTTCGTTTCTGGCGCGGTTGGTACCACCTCAGCGGTAGCCCTATCAGGACTG
GAAGATGTTTCTTCAGTGCCAGCAGCACCACTTAAAGAGTTTTTTTGTAACCCCACCGGA
CTGGAATGTACATGTATGAGTGTCTCTTCAGCTGGATTCTTCAAGTCT
>m.71139 g.71139  ORF g.71139 m.71139 type:internal len:113 (-) comp1236063_c0_seq1:2-340(-)
CTAGTGATGTTCGGCTGTGGCTCTGTCGCTCAGCTAGTTCTCAGTGGTGGATCTCATGGA
CAGTTCCTGACTGTGAACTTCGCTTTCGGCTTTGCTGCGACCCTGGGTGTCCTGGTGTCT
GGGCAGGTGTCAGGTGGCCATCTGAACCCGGCTCTGACCTTTGCCCTCTGTCTGCTGGGG
CGGGAGCCGTGGCTCAAGATGCCGGTGTACTTCTTGGCGCAGACGGTGGGTGCCTTCCTG
GGGGCTGGGGTCATCTTCGGAATGTACTTCGATGCCTTGTGGATGTTTGGGAATAACGAT
CTGTTAGTGTCAGGAGCAAACAGCACCGCCGGGATCTTC
>m.56849 g.56849  ORF g.56849 m.56849 type:internal len:70 (-) comp123746_c0_seq1:3-212(-)
GGAAATGCAGCCAAGGTGGAGCGATGCAACATGGATGGAACAAATAGGACGAGAATAGTG
GATTTTAAGACTGAACAGCCTACTGCAATCGCCTTGGATTTAGTGAAAAAGTTGGTATAT
TGGGCAGATGTTTATCTGGACTACATTGAAGTGGTGGATTATGATGGCAAAAACAGGCAC
ACAATTATTCAAGGGGAGAATGTGAAATGT
>m.56842 g.56842  ORF g.56842 m.56842 type:5prime_partial len:79 (+) comp123760_c0_seq1:2-238(+)
CATCACTGCAAAATGAGAAAGAGAGGCAAGGGAGGGGGGTTAGACGGGGCTAGGGTGAGA
AATGGACAAAAGAAAAGCAGTGAGGGAGGGGCTAGAGGAGAAGAGGGCGTGTCGATCAAC
GAGACAGCCAATGAGAGGGACAGACTCCAGATTTCAAGAGTTCAGTGCAGCTTGGATTTG
AAATTCATTCAATGCACACGGATCAATGGTAACAATAACATCAACATTACATATTAA
>m.56851 g.56851  ORF g.56851 m.56851 type:3prime_partial len:53 (+) comp123767_c0_seq1:80-241(+)
ATGTTTTTGGTGCAATCTAATCTCCTGCTCTTCCCCAAGGATAAAGAGCATTACAGAAAA
AGACTGCAGCTGACATTTGCTGCAGATTTATGTTTCCTCTTTGTCTTAACCTGGTGTTTT
CACACTTTTTATTATGGGCTTTTATTAACACCACTACTG
>m.71147 g.71147  ORF g.71147 m.71147 type:5prime_partial len:50 (+) comp1237985_c0_seq1:3-152(+)
CCCATTGGGATACAGCAGGGAGTGATGGGAGCTGATTCCCTCATAAAGTCTCGTCTCACT
CCAGTACTTCCTCAAAGAAAAGTTGTTTATTTTAGTTTGGTTCTGCAAAATAATTTTGAG
TTTGGCTTAAATGTTTCAAACCCTGAATAA
>m.56853 g.56853  ORF g.56853 m.56853 type:5prime_partial len:72 (+) comp123817_c0_seq1:3-218(+)
GAGGTGCTGCGTCTCCTGCACTCCCGAGGGGTGATCCGTCTCAACCAGCTGGAGGACGAG
TTGATCTCAAGGGTGTATGAGATTCCCTATTGCAACGTGGCCTGTCAGAGCCAGGATAGA
GACGCCGTGAGGCTCCAGCTGCTTAGCGCCTGCCAGATCCTGGGGATCGATTCTCCCGAT
TATCCCGTGTCTTATTTCTTGTCAGATTTTAAATAG
>m.56845 g.56845  ORF g.56845 m.56845 type:internal len:107 (+) comp123912_c0_seq1:1-324(+)
GGCAGGGGCAACAGCGAGGAGAGTCCTGCATGCGAAGGAGGGGCGAGGGTCAGCGAAACG
GGTCGGGATACAGTGAACGAAATCACTTCTGTTGAGACAAGGGGCCGCCAGTCAGAAGTG
AAGCTGCTGCCCCCTCAACTGGACCCGCTGGAAGAACCCGGGTCGCAGGCACAGAGTATC
ATTCACGAGATGGAGACTCTCTATTCCGATTATATCAAATCACATCACATCTGCGGTCCG
CGAAACGCTAGAGCCCACGACCGTCTGCAGCACGCAGCTACCCGGGGCGAGCAAGAGGTA
GAAACGAGTGGGAAAACAGAAG
>m.441147 g.441147  ORF g.441147 m.441147 type:internal len:78 (+) comp124046_c0_seq1:2-238(+)
TGCATCATCGAGGAGTCTGGGGAGCACATCATCGCAGGGGCTGGAGAGCTGCACCTAGAG
ATCTGCCTGAAGGACCTGGAGGAGGACCACGCCTGCATTCCTATCAAGAAATCTGACCCA
GTTGTCTCTTACCGTGAGACTGTCAGTGAGGAGTCAAATGTGCTCTGCTTGTCTAAGTCC
CCCAACAAGCACAACAGGCTATACATGAAAGCAAGGCCTTTCCCTGACGGCCTGGC
>m.441117 g.441117  ORF g.441117 m.441117 type:internal len:107 (+) comp124066_c0_seq1:2-325(+)
AAAAATTTTGGTGCAACTGAATTCATCAATCCCAAGGAGCATGAGAAACCCATTCAGCAA
GTCATTGTTGATCTTACAGACGGTGGTGTTGATTACAGTTTTGAGTGCATAGGAAATGTC
TCTGTTATGAGGGCTGCTTTAGAGTGTTGTCACAAGGGTTGGGGAACCTCAGTGATTGTA
GGTGTTGCTGCATCTGGTCAGGAGATATCTACCCGTCCATTTCAGTTGGTGACTGGTCGT
GTGTGGAAGGGAACCGCTTTTGGTGGTTTCAAAAGCCGATCACAAGTTCCTTTGCTCGTG
GACAAGTATTTGAAGAAGGAAA
>m.160158 g.160158  ORF g.160158 m.160158 type:internal len:107 (-) comp1241440_c0_seq1:2-322(-)
GTTTGTCTGAAAGAGGAGAACTCTGAAGTTTCACTAAAAAGTAACGCCCTCAGTGAAGAG
AATGAGAATTGTGTTCAAAAGCTCTCTGAACAGAGAGAAGAGATGGAAAAAAGCTTCAAG
GTACTATCTGAGCTCCAAGGCGAGAAAGAGCACTGTCTCCAGAAAATATCTGAACTAGTA
GAAGCCAATAAGATGATTGAGCATGAAGTTCTGAAGCTTAAAGAAGAGAAAGAAATATAT
TCTCAAAAACTTTTAGATCTGCAAGTGGAAAATGAGAGAGGCAAGCAGACAGTGAGTTGC
CTACAAGAACAGAAAAGAGAT
>m.160153 g.160153  ORF g.160153 m.160153 type:internal len:76 (+) comp1241558_c0_seq1:2-232(+)
GGAGGAGCCGAGGGATCGGAGGGGCAGGAGGTGGAGCTGGTAGAGACCCCACTCCCCAAT
GTAATGGAGCTGGCATTCTACTTCGAGCAGGCTGGGGTGGGTCTCAGTCGGGAGGAGACG
TACTGTATCTACCTGGCTCTCAAGCAGCTGGTAGACAGCCAGCCCTTGCAGAAATGTCGC
TTCTGGGGGAAGATCCTGGGAACGCAGGACAACTACATAGTGGCAGAAG
>m.441127 g.441127  ORF g.441127 m.441127 type:3prime_partial len:87 (+) comp124167_c0_seq1:36-299(+)
ATGCTTCCTTTGACTTTTTTTGTGTGTGTGTCTCTCTCAAGACTACTAAAACAGTTCTGT
ATGCTCGGCCAATACGGGATGATGGGTAAAGTAATAAAACAGCTCCAGCTGTGTAGAAAT
CCAGCAGAACTTAAAGCCAGATGGCAGCTGCAGGGAAAATGGGATCCAGACAAGCTTCCA
TCTTCAAAGTCTCCATCTCTCTCTCAGTTGAAGCACTGGAGATATACAGTACACATATAC
ACACACAGGGCTGCTGAGAGCCG
>m.160164 g.160164  ORF g.160164 m.160164 type:internal len:102 (-) comp1241728_c0_seq1:3-308(-)
TGGAACCCAACCTATGGGTCCTGGTACCTGGACAAGCAGCGAGCGCAGGTCGAGGGGGAG
GGGGATGACCATGAGCATAGAACCCCTGGCGATATCACGGCACAGGCACCTCCCAGACCA
CCAGCTGTGCTCCTGGAACCCTCTGCCCTCTCGCAGGGACCCCCTGCCATCCCTCTGTTC
AGACTGCGACGCTTACCCTGTGGAAACATCAGCTATGGGTACCAGAAGCAGGGTTTTCCC
CTGGATCCTCCACCACCACCATTGCAAATTACTGGTCCTACCAGGACAGGCAGTGCAGAG
GAAGGT
>m.160159 g.160159  ORF g.160159 m.160159 type:3prime_partial len:51 (+) comp1241744_c0_seq1:63-218(+)
ATGAATAACTCCAGCAACCATCCCAACTGTTCCATCGATGACTTCAAGTACCGCGTCTAT
CCTGCAACGTACTTAACTATCTGGGTTGTTGGGTTTTTTGGGAATGGTGTCTCCTTGATC
ATCTTCTGCAAGCCTAAAAAAAAATGGAGTTCAG
>m.447446 g.447446  ORF g.447446 m.447446 type:internal len:82 (-) comp1242077_c0_seq1:1-246(-)
CACACATTTATTTTACAAAAATCAATCAAAATACTGCTCACAAAGCAAAATAAAAAGGCT
AAACAAAACAAGTCTCAAACACAAAACAAAACAATACTTACATCCAGCTGGACATTCGCC
TTCACAGACCAAGGACAAGACCAAAATCAAAATGACACTGCACCCAGCAAAACTCACCTC
ATTCCTTTCCCAACACACCCTCAAACAAAGAATTTTCTCGCCTTATATACCATGTGGCTG
GAGCCT
>m.447441 g.447441  ORF g.447441 m.447441 type:internal len:85 (-) comp1242301_c0_seq1:1-255(-)
AAGACTGAAGTAAATAGCAATGCAGTGCTGTCCCATGGATTCCCAATGACTCTTTCTCCT
GCCAGCCTAACATCAACTCCCACAACTTTTCCTCCAGTGGAAGATAGGGAACATTTATTA
GCTTTCTCAGGTTTACCAGAAGAAACTAGAGGCCTTATTGAACCCTCACATATTCCTATT
TCTCCTTCAATGCTTGTTACTACAAGAGAATTAGATGGTTTTAGCTTCTCTCCAGTGCAC
ATTGCCAGAACTGAA
>m.447408 g.447408  ORF g.447408 m.447408 type:internal len:95 (+) comp1242325_c0_seq1:3-290(+)
GCCTCCCAAAACATCACCTACCATTGCAAGAACAGCATTGCATACATGGATGAAGAGACT
GGCAACCTGAAAAAGGCTGTCATTCTGCAAGGATCCAATGATGTTGAACTTGTTGCCGAG
GGCAACAGCAGATTCACCTACACTGTTCTTGTAGATGGCTGTTCTAAAAAAACAAATGAA
TGGAGAAAAACAATCATTGAATATAAAACAAATAAGCCATCTCGCCTGCCTATCCTTGAT
ATTGCACCTTTGGACATCGGTGATGCTGACCAAGAAGTCAGTGTGGA
>m.447433 g.447433  ORF g.447433 m.447433 type:5prime_partial len:57 (+) comp1242431_c0_seq1:3-173(+)
AAGGGGTGTGTGTACAACACACAGCCACAGCGAGTGCAGGTTGTTAATACAGCTGTCACG
CTAACTGCAGTGTGTGTGTACGAGGCCCGACTGAATGCTAGTTCAGCAGCTGGATGTTCC
TGCCTTAAAGCACACAATGGTAGTAACCACTACGAGTTTGTTACAATGTAA
>m.447412 g.447412  ORF g.447412 m.447412 type:internal len:77 (+) comp1242581_c0_seq1:1-234(+)
CAAAGCCTCTCCTTCAATGCTCTGCCCTATCTAGACCTGTGCAAGAACGGAGACATCAGC
TACTGTGAGCTGAATGCCAGGTTCGGCATGCGCAGTATCATAGCAGATCCGGTCACCTTC
CGGTCTAAAGGGAGCTACCTAGCTCTGGCTACTTTGCAGGCGTATGCCTCTATGCACCTT
TTCTTCCAGTTCAAAACCACCACCACGGATGGGCTGCTGCTGTTCAACAGTG
>m.447445 g.447445  ORF g.447445 m.447445 type:complete len:77 (+) comp1242605_c0_seq1:48-278(+)
ATGAAAAACTGTGAAGAAAACTTTTACAGGATTCAGCACTCCACTTCACTTTCCTATCAG
TATTCTTGCAGACATCTCTGCTCTATCTCCAGTACAATACATATTAGTACAGAAACAGCA
AATGGCAATGAGAAGCTAATGAGATTTCACAGGGACACAAGTCCTACAACAAATATGCAC
AAGACAAGGTTCACTACAAACACTGCTATAACAAGGGCAAATACAGTTTAA
>m.447417 g.447417  ORF g.447417 m.447417 type:internal len:96 (+) comp1242673_c0_seq1:3-293(+)
TTAGAGAAGCGAGACATTGTATCAAATGTTTTCCATCAGTTGAGAACACAGTTAAAGAGA
CATGTGGGTTTAGTTCACATGGTGTTAAATAAGGCCACTGATTTGACTGAATATGGAGAA
ACACAGTTTAATGTAACTTATTATCACTTTTATCGTGTATCGGACATGAAATACATTACT
TACAATTTCATGCAAGCACAACACAAGGAGAAAGCCAAGGAGTTGGTGAAATCTATAACA
GAACAGGGCAGGGAGTTTGTAACACGCAAAAAAAACAGTAAAACTGAC
>m.447414 g.447414  ORF g.447414 m.447414 type:internal len:102 (+) comp1242732_c0_seq1:3-311(+)
GCTGCCAATGGAGCTCAGTACATCATTCAGCCTCAGCAGCAGATGCTTTTACAGCAGCAG
GTTCTGCCGCAGATGCAGCCTGGGGGTGTTCAGGCCCCCGTCATACAGCAGGTGTTGACT
CCTCTTCAAGGAGGTCTTCCTCAGCAAACCGGAGTCATCATCCAGCCGCAGCAGATCGTC
CTCACGGGGAATAAAGTACCGCAGAACACTCAGGTCATGCAGGCGGCAGCGATGGCAGTG
CAGTCGGGACCGGGAGATGCACAGGTGCAAACTCAACCTCAAGCGCAGCAGCAGCAGCAA
CAACAGC
>m.447452 g.447452  ORF g.447452 m.447452 type:5prime_partial len:229 (-) comp1242909_c0_seq1:10-696(-)
GCCCTGGCGGAGTTCATCTCTACCCTGATCTTCGTTTTCGCAGGTCAGGGTTCTGGCATG
GCGTACAACAAGATTACCGATGGCGTCACTACTCCTCCAGGACTCATTGCTGCCTCTATA
GCACATGCCTTAGGGTTGTTCGTGGCTGTCGCTGTTGGTGCTAACATCTCCGGTGGTCAT
GTTAACCCTGCTGTTACTTTCGGTGCTTTCGTTGGTGGAAACATCACCTTTTTCAGGGGA
CTTCTGTACATCATTGCACAGTTGCTTGGCTCCACTGCTGCCTGTGCCCTCCTTGTATTC
GCCACTGGTGGCATGAGCACCGGATCATTTGCAGTGTCAGGTGTAACAGTATGGAGCGCC
CTTGTGTTCGAGATAGTGATGACCTTCGGTCTTGTTTACACAGTTTATGCAACTGCAGTT
GACCCAAAGAAGGGAGATTTGGGAGTAATTGCACCAATTGCAATTGGTTTCATTGTTGGT
GCCAACATTCTAGCTGGTGGGGCATTTACTGGAGCATCAATGAACCCAGCTGTTTCATTT
GGGCCATCATTGGTTAGCTGGACCTGGACCAACCAATGGGTATACTGGGCTGGACCACTT
ATTGGTGGTGGGCTTGCTGGATTTATCTATGAATTCGTCTTCATCAGCCACACTCATGAG
CAAATCCCAAGTGGAGGAGATTTTTAA
>m.447460 g.447460  ORF g.447460 m.447460 type:internal len:133 (-) comp1242958_c0_seq1:1-399(-)
CATGATTATGGTGATGAACATATGTCAGTATGGAAGGTTATCCTCCAGTTCAAGCTCAAC
GTTCTTGGATTCCTCCTACCTTTTCTAGCCATATTTTTCTTTTACTCACGTATAGCCTGC
ATCATAAACAAGACTGGTTCCAAGCAAAAAAGCAAAGCTTTAAAACTGGTCGTCACCTTA
GTGGTTGTCTTCTTTGTGCTGTGGTTCCCCTACAACATGGTCCTGTTTTTGCATTCCTTG
CAAGACCTCCATGTGATTTCAGACTGCAAGATCAGCAAGGACTTGGACATCGCCCTTCAA
GTGACAGAGAGCCTTGCTTTTGTCCACTCCAGCCTAAACCCCTTCCTGTATGCTTTTGTG
AACAAAAAGTTTAGGAAATACCTTAATAACATTGCAAAA
>m.447427 g.447427  ORF g.447427 m.447427 type:internal len:102 (-) comp1243182_c0_seq1:1-306(-)
TCTTTCCTGCTCTTCGCCAGTGGCTTGGTAATCACAGACTTCCTAGGACATCTCATCAAC
GGGTCAATAGTGATGCTGGTTTACTCCTTGCACAAAGACTGGGATACGTTTGACCCCCAG
AAAATACTCTGCGGCTTTTTCGGGGCCTGCATGGTGTTCTTCGGCCTGAGCCCCTTGTTG
CTGGGCAGCGTGATGGCAGTGGAGCGCTGCATAGGGGTCACCAACCCAATATTCCATTCC
ACCAAACTCACCTCCAGACACATGAAGAAGCTGCTGGTTCTGGTCTGGCTATTTGCCATT
TTTATA
>m.447426 g.447426  ORF g.447426 m.447426 type:5prime_partial len:70 (+) comp1243261_c0_seq1:3-212(+)
CCAATATCTCTGCTATTATTAAGTATGATCCCTTCTAGCACTACATCAGAGGCAGGGGGT
GGAGGGGCGGCACTGAACCAGGACCTGCTTTCAAATTGTGTACCAGATGAAACTGGATAC
GTCTCTGGCACAGACAGTAGGGTCAAACTGGCATTGTGTAACTCGGCTGCTGCTCAGCAA
CAGAAAAATAACTACCCTTTAACCATCTAG
>m.447407 g.447407  ORF g.447407 m.447407 type:internal len:93 (+) comp1243278_c0_seq1:1-282(+)
GTTCAGCCTCCCACTTCAAACCAGTCTCAAGTCTCAATCAGCCCTGTAATCCCTCAGCAT
ACAGAGAGCAGGAGCCCTGATCCCATCGTGAAGCACGTTCGCTGCACCTACGACTTCGTG
GCACGGAACAGTAACGAGCTGTCTGTGTTGCAGGGGGACCAGTTACAGGTGCTGGACTCC
TCCAAGCGCTGGTGGAAATGCAGGAACAGATACTCTCAGATCGGATACGTTCCCTTCAAT
ATCCTGGAGGAGCCGCTGGGAGACAGAGAGGGAGCGACG
>m.447421 g.447421  ORF g.447421 m.447421 type:internal len:91 (+) comp1243963_c0_seq1:3-278(+)
CGCCCCCTAGGGCCCGTAGAGAAGTACCGCATCCGCAAGAAGTTCCCTCTGCCCCACACC
ATCTGGGACGGAGAACAGAAGACTCACTGCTTCAAGGAGCGAACTCGGAGTATGCTGAGG
GAATGGTACCTGCAGGACCCCTACCCCAACCCCTCCCGAAAACGGCACCTCGCCCAGGCC
ACCGGCCTCACCCCCACACAGGTGGGCAACTGGTTCAAGAACCGACGGCAACGAGATCGC
GCAGCTTCAATTAAAAACAGGTTGCAGCAGGAC
>m.447442 g.447442  ORF g.447442 m.447442 type:3prime_partial len:55 (+) comp1243969_c0_seq1:112-279(+)
ATGTTTACTTTTCTTTTGTTGCCAATACACTGCTATGCACTAGGTGGTGCTGTTGTTGCC
AACATGATGTTGATTGAATCTGACAGCCAACTAACTGAAGATCAGCCAACTAAACTGAAG
ATCAGCTCCTTCCTAATCAAAGCATCCAAACACCGACTTATCAAAA
>m.441123 g.441123  ORF g.441123 m.441123 type:5prime_partial len:125 (+) comp124422_c0_seq1:1-375(+)
ACAGCCACCGCCACTGGTAGAGTCATCATTCTCAACAACTGGGAGATGTGCGCCAACATG
TTTGGCACTTTTGAAGATACCATTGACCCCGCTAAGTTCAAGATGAAATACTGGGGAGCC
GCAGCATATCTCCAGTCTGGATATGATGACCACTGGATCATTGACACTGACTATGATAAC
TACGCCATCCACTACTCCTGCAGAGAGCTCGATATGGATGGAACCTGCTTGGATGGTTAT
TCCTTCATCTTCTCCCGATATCGTGAGGGCCTCAGGCCTGAAGACCAGAGGATTGTGACT
GAGAAGAAACAGGAGATCTGCTTCCTGGGCAAATACAGACGTGTTGCACACACTGGTTTC
TGTGACACTGCCTAA
>m.453390 g.453390  ORF g.453390 m.453390 type:5prime_partial len:96 (-) comp1244630_c0_seq1:84-371(-)
CTGGACATCAACGAGGACATGGGCTTCTACCAGTGTCAAGGCACCAGTGAGGTTGGCACT
GGTACAGACGACATCCAGCTGCGTGTGCGGAGTCAGCTGGCCGCTCTCTGGCCTTTCCTC
GGGATCGTGGCTGAGGTCATCATCCTCATCACCATCATCTTCGTCTACGAGAAGAGAAGA
AAGCCTGATGAGATCAATGACGATGATGACTCAGGATCTGCTCCCCTGAAGAGCAACTCC
GCTACAAACCACAAAGACAAAAATGTCCGGCAAAGAAACTCCAACTGA
>m.453394 g.453394  ORF g.453394 m.453394 type:internal len:90 (-) comp1244679_c0_seq1:1-270(-)
TCAGCTTCTGACCAGGACTTCTCCCATGACAACTATTACCTTGACTACTCCATCTTCGGT
GGGAATGAGCAGAACAGATTTTGCATTGAGACCAGTGTTTTACAGGCAGACGATGAGTAC
AAGAAAGTGGGCAAGCTTGTGCTGTGCAATCCCCTGGACCGTGAAAACACAATGAACTAC
ACCCTGGTGGTAGTTGCCTCTGATCGGGGGACACCTCCACTAAATGCTTCTGCAGTTGTC
TCAGTAACTGTGCTAGATGCTAATGATAAC
>m.453396 g.453396  ORF g.453396 m.453396 type:internal len:93 (-) comp1244726_c0_seq1:2-280(-)
CAACACAGAACCGTGAAGCAGTTCCATTACAGAGCCTGGCCTGATCACGGGACTCCGAGG
AAACCACTGAGCCTGCTCTGCCTGATCAGACAAGCAAACAGCTGGCTCTCTGCCGGACCC
ATGATCGTCCATTGCAGTGCAGGGATTGGACGCACCGGCGCTTTCATTGCGATAGACCAG
CTGCTGCACGCGGCAGAGGCAGCCGGACGAGTGGATGTGTTTCAGTGCATTTACAACATG
AGGAAGCAGAGGAAGAATATGGTCCAGACAGAGGAGCAG
>m.453389 g.453389  ORF g.453389 m.453389 type:internal len:77 (+) comp1244918_c0_seq1:2-235(+)
GCAAACTGTCCCCCAGGAAAGATTTTGGATGAGGTCTCTATGAAATGCATCGACCCTTCT
CAGTGTCGCGTGTGTCTCCACGAGGGGAGAAGGATCGCCCACGGCAAGAAGATCATTCTG
AACCGGGAGAACGAGGACCTGTGCCAGATCTGTCACTGCGAAGGCAATAACCTGTCCTGT
GAGTTCTGCCCATTGGAGTTAGTAACCACCCTGGCACCCACCACCCTCCCG
>m.453410 g.453410  ORF g.453410 m.453410 type:5prime_partial len:84 (+) comp1244926_c0_seq1:3-254(+)
CGTTTACCTGCTTCTCCTGTGATAAGCAAATCCTGTCTAATATCAAGGGTTAAAGCTAAG
GCACATTCCAGTTCTATTATATCAAGCTACTCGGGTGCGTTTAGTGCCCCCTTCTGGTTA
AGCTTTAACCTGCAGTTCTGCGCGAGCACCACAGCTGACATGCATGTGTCTGCTGGCATC
TGTGCACAGCCTTGGCGCCTGTCCGACCTGAAACATGCCACTGATCAGCTTGCATCGTGG
AGCAGCCTGTAG
>m.453430 g.453430  ORF g.453430 m.453430 type:internal len:78 (+) comp1245086_c0_seq1:3-239(+)
GTAAACGTGATGATCGTGTCCTCCGTGGTGTCGCTTTTTGCTGTTGTGATCGTCTTCGTT
TACGCCTGCGTCACTCTCAGCTATGGAGAGGAGGATGATGAGATCTTCCACGCCCATCCG
GTTCCTGAAGTGAGGTTTGTCCTGAGCCGGATGGTGAAAGGAGCAAACTGCACCCTCCTG
GTGGCCTGCACAGGATCTCTGCTCTTTTCTTCTCTTATTGCGTACATCGGATGCCG
>m.453398 g.453398  ORF g.453398 m.453398 type:3prime_partial len:101 (+) comp1245114_c0_seq1:42-347(+)
ATGCAGTCTGAAGAGTACAGCCAAAGAGGTAAAGAGCTTGTCGACTATATTACCAAATAC
CTGACCACTATCAGGGAGAGGAGGGTCCGTCCAGACGTGCAGCCTGGATATATGAGAGCG
CTGCTGCCTGACAGTGCGCCCGCAGAGCCGGAGAACTGGGACGAGATTTTCAAGGACATC
GAGAAGATCATCATGCCAGGGATTGTACACTGGCAGAGTCCCCACATGCACGCCTATTTC
CCCGCTCTCACCTCCTGGCCCTCACTCCTGGGAGACATGCTGGCAGATGCCATAAACTGT
GTGG
>m.453416 g.453416  ORF g.453416 m.453416 type:internal len:90 (+) comp1245299_c0_seq1:3-275(+)
AGACTTGTCCGGCAAAATAAAAAGTCTGCGTGCGGACTGCGGTGGGAAAGTAAAAGCTTT
ATTCAATCAGTTGTCAGATTGCTGCCAAAGGAAAAAAACAGGTTGTGCAAAGCACAGAGA
ACAGAAAAGGCAGCTACACCTTTCAAAAAAGAAGCTGAAAATGCTAAGAAAGTATACGGT
AAATGGTTTAAAAGTGGCCGGACAATGACACTGTCAGCAGCAGATGGAAGTATTAGGCCT
ACTACTAGCGGAGAACTGCCAGCTTCCTCG
>m.453403 g.453403  ORF g.453403 m.453403 type:internal len:153 (-) comp1245328_c0_seq1:1-459(-)
CAGGAGTGTCGACTCAAGAAGTGCAAGGAGATGGGGATGCTCGCAGAATGTTTGTTAACA
GAGATACAGTGCAAGTCAAAGAGACTAAGAAAAAATACCAAGCTGTCATCTGATGAGTGC
GTCAGGGAAGAGACTGATGGTGCTGATGCCAAGCAGGTCACATCCACAACAAAACCTTCA
AAGAAGGTTGAACTCACCCAGGAACAGTTAAGCCTCCTCAATTACATCCTTGATGCCTAC
AACAAGTATCGCATTCCGCTAGACATGACCAAAAGCCTTCTTCAAGAGCAATTCAGTGCT
GATGAAAACTTTATTTTACTCACTGAAATGGCTACAAGTCATGTGCAAGTACTGGTGGAG
TTTACAAAAAGGCTTCCAGGATTCCAGTCTCTGGACCACGAGGACCAGATTGCTTTGTTA
AAGGGCTCCGCAGTAGAAGCAATGTTCCTTCGATCTGCA
>m.453428 g.453428  ORF g.453428 m.453428 type:internal len:107 (-) comp1245450_c0_seq1:1-321(-)
CAAGCCGAGGCACACTACAAAGGCACTAAACATGCCAAGAAGCTCAAAGCACAGGAGTCC
CCCAAAAAGAAGCAGAAAACTGCTTCTACCAAGGACAGTGCAAAGACCATCACCACTTCC
AACAACTCTGACAAACCAGGAAAGAAAGTGGGGCCCAATAGCACTGCTAAAGCTGCCCCT
CCTTTGGTTGTTGCCTCACCTCCGATCGCTGCCCCTCCTTTGGTTGCTGCTCCTCTGTTG
ATTCACAATGTGTCTAAACCTGCCCCAGAAGCATCGACGATGGCAGCTGCTCCCGCTGAG
GCAATACTGAGTGTAATGAAG
>m.441152 g.441152  ORF g.441152 m.441152 type:complete len:51 (+) comp124551_c0_seq1:177-329(+)
ATGGAGCACTTCATAGACACCAAACGCAGAAGATTGCACACAAAACACACCAAAGCACCC
TGTGATGCATCAACTCCCAAAAACATGCATCAGACTGACAGAGCAGAGTTAGAAAAACCC
ATGACAGACATAAAAACGCAAACAGCTTTGTGA
>m.453405 g.453405  ORF g.453405 m.453405 type:complete len:50 (+) comp1245639_c0_seq1:77-226(+)
ATGGAGAATGACCCAACTGCCAGTTCGTTTAATGTCTTGTTGCATCCAGGCCTTTGCATG
TTACTTTGTGACGTGGGGCTCAAGGATGAGGATGTTGCTAGTGCTGTTTTAAGATGGGGA
TGGATCCTTACTGACACTGACTCTTGCTGA
>m.453409 g.453409  ORF g.453409 m.453409 type:3prime_partial len:62 (-) comp1245733_c0_seq1:3-188(-)
ATGCTGTTAATACAGATGGCAGCTTTGACTAACCAGGGCTTAAAGCTGGAATGTCTAACA
GATGTTGACAACCCTCTCCTAAATGCTTTCAATAATTTTCTCAAGGTCAGTGCCGAATTT
GGGGAAAGCATTGCTCTCCAAGTATCAACACAGAGCATGGTGTGGAATCATTTACATACA
TGTTTT
>m.453424 g.453424  ORF g.453424 m.453424 type:internal len:93 (+) comp1245820_c0_seq1:3-284(+)
AACGCAGTGAAAGAAGGAGACACTGTGATCTTTGCCAGTGATGATGAACAGGACCGTATT
CTATGGGTCCAAGCTATGTACCGAGCCACTGGCCAGTCCCACAAGCCTGTGCCCCCCACC
CAGGTCCAAAAACTTAATGCCAAGGGAGGAAATGCACCCCAAATGGATGCCCCCATTTCC
CAGTTTTATGCAGACAGAGCTCAAAAGCATGGCATGGATGAATTTATCTCAGCTAATCCT
TGTAACTTTGACCACGCTTCACTTTTCGAGATGGTACAGAG
>m.441143 g.441143  ORF g.441143 m.441143 type:internal len:71 (+) comp124601_c0_seq1:1-216(+)
GGTGATGGTCCTGAGTCCCACAAGGCATTTGCAAAAAAGTATAGACTCCCATTTACCTTG
TTGTGCGATGAAGGCAACAAAGTGAGGAAAGAGTGGGGAATCCCAGGAGACCTTTTTGGT
ACATTGCCCGGAAGACAGACTTATGTTCTTGACAAGAATGGAGTGGTTCAACTCATATAC
AACAATCAGTTTCAACCTGAAAAGCATATTGATG
>m.476734 g.476734  ORF g.476734 m.476734 type:3prime_partial len:50 (-) comp1246210_c0_seq1:3-152(-)
ATGATGTTTTTCAACTCTAATGCAACGACTGCAGAAAATGAATCTGTACTTTCTGTGTGG
TGGAAGCTGCACACACAACTTTGCATTGAATCGTTTAAAAGTGCTCAACATGATATGAAG
GTTGAGAAGAAACAGACCCTGACGGTTTTG
>m.476741 g.476741  ORF g.476741 m.476741 type:5prime_partial len:68 (+) comp1246313_c0_seq1:1-204(+)
ATTAAAAAGGTTCAAGATGTATTAGGCAGTGATTCTTCATCGTGTCGTTACAGCCCAGTT
CTTGCAGAGAGGATGAAAGGGGGGGGGGAGGGGAGGAATGTCACTGTAACCTGCAGATGC
AGGCGGATGTGTACTCTGTCCCAGCTGGCCCCTGTCTCCCCTGAGAGAAACCTTTTAATC
AGCAGCCAGGAAGGAGAGTATTGA
>m.476763 g.476763  ORF g.476763 m.476763 type:internal len:86 (+) comp1246332_c0_seq1:2-262(+)
TCCAACAGCACAGCGACACAAGGTCAGACCAACCCTTCTGAAATTATCGACCTAGAAGAA
GAGGAGACCGCAGAAAACAGTCCGCCTGCTCCTGTTAGCTCCTCTAGGTTGATTCAGGGC
AGTAGTGAGAAAAACTCTAGTGTGGTAACAATACCCTCTAGTGAACAGGAGGAAGCTAAT
CCAGCACCTGGCACAAGCTCTTCACATAACCAGCCTGACTCCAGTTCCCTCGCCTCCCTC
CCGGAGCATGAAAGTCCT
>m.476731 g.476731  ORF g.476731 m.476731 type:5prime_partial len:149 (-) comp1246370_c0_seq1:93-539(-)
CCCATCTCTGAGGCTGTGGCAACTCCTCCTGCTGCTGAAAGTAAGGCCCCCGCTGTTGAA
GATGATGACGACGATGATGTTGACCTATTTGGTGAGGAAACTGAAGAGGAAAAAAAGGCT
GCTGAAGAACGCGCCGCAGCATTGAAGGCGTCAGGGAAGAAGAAAGAATCTGGCAAGTCC
TCAGTTCTCATGGATGTCAAGCCATGGGATGATGAAACCGATATGAAAAAGCTTGAAGAA
GCCGTTCGAGGTGTTCAGATGGAAGGATTGACTTGGGGAGCAGCTAAGCTTGTTCCTGTT
GGATATGGTATTAAGAAGCTGCAAATTATGCTTACCATTGTCGATGACTTGGTCTCTGTG
GATGATCTCATTGAGAATTATCTGACGGTTGAGCCTATCAACGAGTATGTTCAGAGCTGT
GACATTGTTGCTTTCAACAAGATATGA
>m.476729 g.476729  ORF g.476729 m.476729 type:internal len:105 (-) comp1246506_c0_seq1:1-315(-)
AAAATCAAACAAAACTTGACTTCATTACCAAAATACCTTTGTTGTCTTCATCATGACTTT
GTTAAGCGCCACGACTACCTTGTAAAGAATATTGAGGCCCCAGAAAGAGGTAAAACACAG
GCTGTGTGTCGGCTGCTGAAAGAGTTGCTTACCTCGGTTTCTGTCCAGCCCAGTCGTACA
TCTGGTAGTGACATTGTTAGTGGGTTTGAAGCTTCTTTCTGCATTGCTGTTGGGTTCTAC
ATGCAGTATGTGATGAGTGCAAAGAGCTCATACAGTGTAGCAGCGCATTGGCCCCATACA
GCAGCTTCATCTTCT
>m.441158 g.441158  ORF g.441158 m.441158 type:5prime_partial len:91 (+) comp124673_c0_seq1:3-275(+)
CGAGCCAAGCCTTTTGCAGCAATGTCGGGGGCGCAGGGCGCGCAGCCGATGGGCGAGACG
ACGCCGACGACGTACGAGTCGGTGGGCGGCGGGGAGAACCGCACGCGCACGGACCTGCGT
TCGCGGGAGGACCAGGGCGCCATCCAGATCGACAAGGTGCAGGACAAGGTCGACGAGCCC
GCCGCGCGCAAGGTGGACGACCGCGCCTTCGACGCCAAGCAGGTCGGCCACGGCGCCGGC
GCCGACGCCGGGGCCACCGGGACCGGCGCGTGA
>m.441145 g.441145  ORF g.441145 m.441145 type:internal len:76 (-) comp124685_c0_seq1:1-228(-)
AGAATTCTTCCAAATGCAGCCATCACCACAATAAATACCAAAGATCTTGCTCTCCCTCTC
GAATCAGATCGACACCAAAGCACTGCAGACCGAAAATGGGTTAGAGGGAGGAGATGGCCG
GATTATTCATTAGCGTACACCACTTTGAAAGGATGTGGAGCTGGGTTTTCAATGTTTATG
CAGAAAACATTAAAGAAGAAGAAACAGGATAAAAGACTGCTTTTTTGT
>m.476764 g.476764  ORF g.476764 m.476764 type:internal len:75 (-) comp1247173_c0_seq1:3-227(-)
GATTGGTCCAACTGCGGTGTGAACGACCCCTTTGTTGTGAACAGTCTCTCCATCTCTAGT
CCTATCAGGATCCCTGGACCCCTCACTATTGGGCTGTCAGGGACTCTCAAAGTGCCAGTC
CATGCACCGCTGAAGCTGGAAGTTGAAATCAAGAAGAAGGTTTGGGGCATTTGGTTTAAG
TTGCCCTGTGAGGATAATTACGGCAGCTGCACCTACAACGACGTC
>m.476751 g.476751  ORF g.476751 m.476751 type:internal len:85 (-) comp1247316_c0_seq1:1-255(-)
CTAGATTTACAAAATAATAATCTGAAGTCCTTGGACAGCCAGACATTTGTCCTTTTGTCA
AAACTCAAAAGATTATCACTAAATGGTAATCCGTGGAATTGTGACTGCAATTTGATCAAT
CTCGTCAACTGGATAAAAGCAAATCCGACAAAGGTCAAGGCATCTGCATCTGGGACTTGT
GAAAGTCCTGAAAATCTGAAAGGCAAAGCCTTAAACTCCTTAACAGAAGACCAGCTCATT
TGTCCAACTACTCCT
>m.476725 g.476725  ORF g.476725 m.476725 type:internal len:89 (-) comp1247597_c0_seq1:1-267(-)
CAAGGTGATGAAGACGATCAAGGCGATGAAGACGATCAAGGTGATGAAGACGGTCAAGGT
GATCAAGGTGATGAAGATGAATATGACGGAATAACAAGCCCAACAGAGGTGGAAGAAGAT
AATGCCATCGACGGGATGCTTATGGCGTACAGACTGCAGTCCAATGACACCACTGCCACC
GAGGAGATCAGCGACCAGGTGACAACTGGTGACAACAACAACAATATCGAGGAGAACGAC
AACTCAGAGCAGGACCAGATGGCAATC
>m.476736 g.476736  ORF g.476736 m.476736 type:internal len:72 (-) comp1247842_c0_seq1:3-218(-)
GCCTACTGCCTCTCCAGAGCGCGGGACTGGGCCTGGGACAAGGTCAAGTTCTACATTGAC
GTCAAGAAGTTCCCCATCTCCATCGGGATCATCGTGTTCAGTTACACCTCGCAGATTTTC
CTGCCCTCCTTGGAAGGCAACATGCAGAAACCCAAGGAGTTCCATTGCATGATGAACTGG
ACTCACATCGCCGCCTGCATCCTCAAGGGACTGTTT
>m.476727 g.476727  ORF g.476727 m.476727 type:internal len:68 (+) comp1247950_c0_seq1:2-208(+)
CGTGAGCGAAACAACATCGCGGTGCGCAAGAGCCGAGACAAAGCCAAGCGCAGGAACCTG
GAGACCCAGAAGAGGGCGCTAGACTTCATGGCAGAGAACCAGCGACTGCGGGAGAGGGTG
AGCAGGCTGAGCCAGGAGCTGGACACGCTGCGCAACGTCTTCAGAGAGCTCCCCCCGGAG
GCCCAGTGCGGTATTGCGGCCTCG
>m.56950 g.56950  ORF g.56950 m.56950 type:complete len:51 (-) comp1248066_c0_seq1:75-227(-)
ATGCGAGGCAATGGTAGTCCAGACCCACTCCAGTCTCACTGCATTTCAATCAACATGACC
ACCATTTCAAACTGCACGCATGCACAGCTTTATATGCAACCAAAACGCTCAATGAAGGAG
AGAACAGAGAGCAAGAAGCAAAAGCACAACTAG
>m.441178 g.441178  ORF g.441178 m.441178 type:5prime_partial len:56 (+) comp124831_c0_seq1:2-169(+)
GTAACATTAATATACAGTTACAGTGTTGCTAGCTCTCATCATTCAACACTGCACTTGAAA
ACGATGTCCAATAAGAAGGATTTAAGAAGGAAAAACAGTTTAGATTCAAAAGCATTCTGT
CACAACAAAAAGAGCGTTCACTTGAATTTTGATATAGACAATGAGTAA
>m.56954 g.56954  ORF g.56954 m.56954 type:internal len:76 (-) comp1248514_c0_seq1:3-230(-)
ATAAACACCAAAAGAACACCAGAGACTGCTATTCATTTTGCATTTCACATCAAAACTCCA
GAAGTTCTCAAAGAGAACACTTATTCTAAAATTTTTCTTAAAATTAAAAAAGATGAATCA
AGAAGCTTTTCATTAACAAAGATTCCGCTTGGCAGAGCTTTCCAATGTTACCTTTCATCA
AAGCAATCAGTAATCAGTCAGTTGTACTTCAAAACATCAATGAAGAAT
>m.56947 g.56947  ORF g.56947 m.56947 type:internal len:92 (-) comp1248537_c0_seq1:2-277(-)
CCTTACCCGTACCCGAGGCGGGCAGAGACAGGGGGCGGGTTTTCGAAGAAGCTGGACGTG
AACCGCAACCAGAGCCTGGAGCACGAGATGGCCATGCTGGAGGAGGAACTGCGCCACCTG
GAGTTCAAGTGCAGGAACATCCTGCGAGCTCAGAAGATGCAGCTGCTGAGGGAGCGGTGC
CTGAAGGCCAGCAAGGCTGGAATGGGGCTGGGGCTGAGCGAGCCCCTCGCGCACGAGCTG
TCGGACATCACGGAGCTGCCCGAGCGCTCGGACAAG
>m.56937 g.56937  ORF g.56937 m.56937 type:internal len:75 (-) comp1248801_c0_seq1:2-226(-)
CCTGCTAGTGTGAAAGTACATATCCAGGGTCATCAGTGTGTTTCCCCCATATGGATAGCA
ATGCCAGGCTCCTCAGAAATGTCAAGCGCAACACCTGGGTCAGGAAAGGCAAATTGTACA
ATGCACACAGGTTCCAGTTCCAGAGAGGGCAGACATAAGAGGTCATTAAAAGACAATGTC
ATCATTCTATGGAGCCTTGTTCAAGTGAAGGACTTCCCCTCCCAT
>m.56930 g.56930  ORF g.56930 m.56930 type:internal len:116 (-) comp1248973_c0_seq1:2-349(-)
CAGATTGTTGACAGCCCAGGATTCTTCCAAGTGAACCCGGCCACTGGAGAGATGAGCCTG
ATTCAGTCTCTCGACTTTGAGACAGCAAGAGAATTCAGTCTCAATATCGAAGCTAAGGAT
GGAGGAAGTCCTAGTCTTGTTGGCAAATGCACTGTGCATGTCCAAGTTCAGGATGTCAAT
GACAACGCCCCTGAGTTCAGTCAGAAGATATACAGCATCTTGGTACTGGAGAATTTACAA
AGCGGTGCTGACCTTTATACCCTGAATGTTACTGACAAGGATGAGAATGGATTTTCAGAT
GGCTATTTTATTCTCAACAGCGCAATATTTAGTATTAATAAGCTTGGG
>m.441161 g.441161  ORF g.441161 m.441161 type:internal len:115 (+) comp124911_c0_seq1:3-350(+)
TTCTCGGCGTGTAGCAGGAAAGCGCTGGAGTGGGCAGCGGATAACGTTGTCCGGGATGGG
GATCACCTTATCCTGGTTACCGTCCGCCCCGAGGGTAACTACGAGGACGGAGAGATGCAA
CTCTGGGGAGCCACCGGCTCTCCTTTGATCCCTGTGAGCGAGTTCTGTGACAGTCACACC
ATGAAGAAGTACGGAGTGACACCTGACCCTGAGACCCTCGACATTGTCAGCACACTGGCC
AGGCAAAAAGAGGTTGTGGTGGTGATGAAGATCTACTGGGGCGATGCGCGCGAGAAGATC
TGCGAAGCCATCGATAAAATCCCTCTCAGCTGCCTCGTCATCGGCA
>m.441134 g.441134  ORF g.441134 m.441134 type:5prime_partial len:51 (-) comp124919_c0_seq1:94-246(-)
AAACAGTATATGAACACACACCATCGTCTCTCATGTGACCCAGACAGTAGCTCTGAAGTA
CTTGCCATTAGAAAAGCAAAGCAAAATGTACAGTTTTTTTTAGGATTTGTTAAAGGCTCT
CTCTCCCCTTTAGACAAAAGACCTGATATCTAA
>m.56928 g.56928  ORF g.56928 m.56928 type:internal len:90 (-) comp1249588_c0_seq1:1-270(-)
AGCTGCGACTGTCTGCAGGGCTTCCAGTTCGTCCACTCCCTGGGCGGCGGTACCGGCTCA
GGCATGGGCACCCTGGTCATCAACAAGATCCGCGAGGAGTACCCGGACCGGATCATGAAC
ACCTTCAGCGTGATGCCGTCCCCCAAGGTGTCCGACACGGTCGTGGAGCCCTACAACGCC
GTCCTGTCCATCCACCAGCTGATCGAGAGCGTGGACGAGACCTTCTGCATCGACAACGAG
GCGCTCTACGACATCTGCTTCCGCACGCTC
>m.56933 g.56933  ORF g.56933 m.56933 type:internal len:85 (+) comp1249594_c0_seq1:2-259(+)
TTCGTTCGCATCCTGCGGATCTTTAAGCTCACCCGCCATTTCGTGGGGCTGAGGGTCCTG
GGGCACACCTTGAGGGCTTCCACCAACGAGTTCCTGCTCCTCATCATCTTCCTGGCTCTG
GGGGTCCTGATCTTCGCCACCATGATCTACTACGCCGAGCGGATCGGAGCGGATCCCGAT
GATCTCACCGGCAGCAACCACACCAACTTCAAGAACATCCCCATCGGGTTCTGGTGGGCC
GTGGTCACCATGACG
>m.56940 g.56940  ORF g.56940 m.56940 type:5prime_partial len:100 (-) comp1249599_c0_seq1:3-302(-)
CTTGCTATAATTTGTGCAGATGCATCGAGCCCTGGAAGCCCCGAGCTACAGATCACAGAC
AGAGCCAGTGCTGAAGACACGCAACCAGGAGCCGCTGCTTCAACTGACTGGGTCAAAAAA
ACGCTTGGTTCGTGTGAATGCTCTCACGTGCTCACTCAAGATACCCTGAAGCCGCTGCTG
GGTGTGCTCGCGGCAGTCTTCATGCTGGCGATGGGGATGATGGTGGCCTGCGCTGGGCTG
CTTCTAAAACCAGGACAGGAGACAAGAGAGGAGAAGCTTCTTGAAGAAATAGAAGATTAA
>m.56942 g.56942  ORF g.56942 m.56942 type:internal len:82 (+) comp1249637_c0_seq1:2-250(+)
CTCTCTGGAAAAAGTCATGGGCAGACACCCAATCTCGAAGATGTAAAGGACAACACCACA
GTGTTTACAAGGATCCTGGATAGTCTTTTGGATGGATATGACAACCGCCTGAGACCAGGG
CTTGGAGAGCGCATAACTGAAGTGAAGACTGACATCTTTGTCACGAGTATTGGTCCTGTC
TCGGACCATGACATGGAATACACAATTGATGTCTTCTTTCGCCAAAGCTGGAGAGATGAG
AGATTAAA
>m.56951 g.56951  ORF g.56951 m.56951 type:internal len:70 (+) comp1249902_c0_seq1:3-215(+)
AATCCCAAGCAACGCAGCGTGCAGAAACCGGACAAAATCCCTTCAAAGTTTCAAAGACCT
AGCACAGGTCCAAAAGTGTATCCATCAGGTATGTGCTGGAGCCTGAGGTCAAACGGAGCC
GTGGAACTGAAACATCTCGAGGAGTTCCTTAACATGCATGCACTGTCCTTGCAGAAAACA
GTCAAAGCAGAGACTGGAATGCTGTACAGG
>m.96967 g.96967  ORF g.96967 m.96967 type:5prime_partial len:72 (+) comp1250331_c0_seq1:1-216(+)
AAGCAGTCAGTCACAAACTCCTTCACTATTGGAAAGGAAGCTGAAATTACCACCATGGGG
GGACAGAAGCTCAAGTGTACTGTCAATTTGGATGGAGGGAAGCTTGTGTGCCAAACTGAG
AAGTTCTCCCACATCCAGGAGATCCAGGAGGGCGAGATGGTTGAGAAAATAACAATTGGT
TCTGCTACCCTCACCAGAAAGAGCCGAAAGGTTTGA
>m.96959 g.96959  ORF g.96959 m.96959 type:internal len:147 (+) comp1250436_c0_seq1:3-446(+)
CGGCTCTGCTCCTCCATCAGAATCATGTCTGCTAAGACCGAGCGCACCTTCATCGCGGTG
AAGCCGGACGGTGTGCAGAGGGGGCTGATGGGAGAAATCATCAAGCGCTTCGAGCAGAAA
GGCTTCAGACTGGTGGCCATGAAGTTTCTGCAGGCCTCTGAGGATCTCCTGAAGCAGCAC
TACATCGACCTGAAGGACCGGCCATTTTACCCCGGACTGGTGAAGTACATGAGCTCTGGA
CCTGTTCTGGCCATGGTCTGGGAGGGTCTGAATGTGGTGAAGACCGGGCGAGTGATGCTC
GGAGAGACCAACCCTGCAGACTCCAAACCCGGAACCATCAGGGGAGACTTCTGCATTGAA
GTGGGCAGGAACATCATCCACGGCAGTGACTCTGTGGACAGCGCTAACACTGAGATCAGC
CTGTGGTTCAAGCCAGAGGAGCT
>m.96949 g.96949  ORF g.96949 m.96949 type:internal len:96 (+) comp1250557_c0_seq1:2-292(+)
CCTGTAGTGAACCAGGTTGAGTGCCACCCCCATCTGACCCAGAAGGAGCTCCTCACTCAC
TGCAGAGCTCGGGGCATCATGCTGACAGCCTATAGCCCCCTGGGGTCTCCCGACCGGCCG
TGGGCATCCCCTGAAGAGCCCCGTCTCCTGGATGACCCCCAGATAGTGGCTCTTGCTCGC
CGATACGGGAAGACCCCTGCACAGGTCATCATAAGGTGGCAGGTGCAGAGAGGGGTGGTG
TGTATCCCCAAGAGTACGACCCCCTCCAGAATCAAGGAAAACATCCAGG
>m.96948 g.96948  ORF g.96948 m.96948 type:3prime_partial len:58 (-) comp1250710_c0_seq1:1-174(-)
ATGCAAAATAACTGGCCTCCAAAATGCTCTGAAACGCACTGGGTTGACAGCACTGAAGAC
TCGGATTATCTATTAATCTGCATACAGAGAACAATCTGCATACAATGCACCAGCCCCTGC
CTCCCTATACTACTCACCCCACCCTTTGTGTCCACACTGCCTGCAAATGTTTTC
>m.96955 g.96955  ORF g.96955 m.96955 type:internal len:77 (-) comp1250874_c0_seq1:2-232(-)
AAAGCCAACCCGAACGCGGCCACCACGGCCGGGCACACGCCCCTGCACATCGCCGCCCGC
GAGGGCCACGTGGCCACCATTCACGTCCTGCTGGACGCAGAGGCGCAGCAGACCCGCATG
ACCAAGAAAGGGTTCACCCCCCTCCACGTGGCAGCGAAGTACAAGAAATTGGAAGTGGCA
CAACAGCTGCTGGAGCGAGGCGCCAACCCCAACGCATCGGGCAAGAACGGA
>m.441173 g.441173  ORF g.441173 m.441173 type:5prime_partial len:74 (+) comp125096_c0_seq1:3-224(+)
TCTAACAAAATAAGCACAACTGCCTTGAGCAGCCTGGACTCGGACTTTGCAAAGTGGGAC
CCTGGATCTGGTGCACTGCAAGGCAAGCCCAGTAAAAGCCAGGGAAGACGTACTGAGCCC
CCCAGCAAACAGCCACAAGCCCCCCTGCAGCAGCGGGAGTGGCGTCGTCTCGGATTCCAT
GCAGCGATGGAGAGATCCAGCAGGTGGCCAAGCAGCCAGTGA
>m.96972 g.96972  ORF g.96972 m.96972 type:internal len:108 (+) comp1251065_c0_seq1:2-328(+)
AAAAGCTATGCTGGGGCTGCTGGTGTGGGGAGCAGTGAGGAGGACAGCAGTGATAAGGAG
GACAGCAGTGATGGAGTGGACGGAGTAGAAAGCATGGAGGTGTCTGGAAAGAAAGGTGCA
GGGGATAAAGGTGGAGAGAAGATGACTGTGGAGAAGCCAACAAAAGTGCCATCGGATGCA
TCCGGGAAGGGACAGTCAGTGGAGAGGAGGACTGCAGAGCGGAAATTGTCGTCAGCGTCA
TCGATTGCATCCGGGAAGGCGAGCGGGTCTGAGAAGGGAAAGCAGCAGAGACAGCCAGCA
GAGAAGAGGACAGCAGAGGAAGCG
>m.441138 g.441138  ORF g.441138 m.441138 type:internal len:81 (+) comp125120_c0_seq1:2-247(+)
GAAGAGAACAACGCCACTCAGCGGCCCGCAGTCCGTGGAGTCGAACGAGAGGGAGGTGAA
GCCGAACAGGGCGCCACGCAGCTGGCTGAGATCCTGTGGGAGATCGTGGCTGTCCAGCAG
GCCATGTTGGGGTGGTCGGCCCCACCACCACCACCATCAACCACCCACTGCCATGCAGTA
AAACTGGTGCTAACTGCTCTCGACAGGAGCCGTGACCCAGACCCAACCATCCACCAACGG
GAA
>m.96981 g.96981  ORF g.96981 m.96981 type:internal len:78 (+) comp1251246_c0_seq1:2-238(+)
ATTCTCAAGATGGTGGTCCGCAGGAGGAACGTTCCAGTGATCAGGCCTCACTCATGGCAC
CTGGCCAAGCTCTCCGAACATCAGCCTGACAGCCCTGCCATGCAGTTTCACCCGGGCTCA
TTCAGCTTGTCCTGGCACTCGGGGTGTGAATCTAGTGATCTTTCAATGCAGTGGAACCAG
CTTTCTCGACATTGCAGTACAGACCGAAGCAGCTCCATTGGCAGTATGGAAAGCCT
>m.96970 g.96970  ORF g.96970 m.96970 type:internal len:72 (-) comp1251262_c0_seq1:2-217(-)
AACCGTGACGTCATGAGGCTGGTATTGGTGAAACCAGCCAATGAGACGGGCCGGCTCGAT
TCTACAGGGGCTTTTCACGATGAAAGGGTTCTGGAGCAATACAACGCAGTCGAGCAGCAG
CACCAGCAGGACGGAGCTGTAGAGGGGATGCAGCATCGGCACCCGGGAGCTGTCTTTCAG
CACCACCCTCTCAGCCAGCAGCCGTGCAGCATCAAC
>m.441130 g.441130  ORF g.441130 m.441130 type:internal len:77 (-) comp125129_c0_seq1:3-233(-)
CTACCTGCCCCTGGAAAACATAGGCTAGCTCTGCAGGTGTCCGATTTGAGCCCACCAGGC
CTGACAAGTAGGGGCTACTGTAGCGCGGAGAGGAGAAACAAATCACTGACAATTTTGCCT
CCCTATACCATGGGATCACCAGTGCCAATGCAACGTTCCCTGTGGAATCCCCAGCGGAGA
CTGATGACTTTGCACAGCCAGGACCCAAGCCTGCGCTCCCCTGACTGTATG
>m.96971 g.96971  ORF g.96971 m.96971 type:internal len:73 (+) comp1251369_c0_seq1:2-223(+)
TCAGACAAAGTGGTCATCAAGGATCCTTATGGCCTTCCTGGACCTCCAGGCAAACCAAAG
GTTATTGATCACACAAGAACTTCAATGCTTGTGACTTGGGAGCCTCCTTTGGACAATGGT
GGAGCCACAATTACAGGATACTGGCTTGAGAAGAGAGAAATAGGTGGAGTTTACTGGGCC
CGTGTAAATAGGGCTCCTGTCACAAAACCTGCAGTTAAAG
>m.96980 g.96980  ORF g.96980 m.96980 type:5prime_partial len:98 (+) comp1251549_c0_seq1:2-295(+)
GGGCTTCTCAGCTCAAGAAAAAGTGACTGCACAGGCCTTCCACAGTCCATGTTAACCAAC
CATGATGCTCCACAGAGGAGAGGACAGTACAAAACCAAGATGAAAGGAAACATGTCCTTG
ATCTGCTGGTATAATAAAGGCCATTTCCGCTTTCTCACCAATGCTTACTCTCCAAGCAAA
CAAGGAGTGATAATCAAGAGGAAAAGTGGTGAAGTCCCCTGTCCTTTAGCAGTAGAAGCC
TTTGCAGCACATCTGAGCTACATCTGCAAGTATGATGACAAGTACAGCAAGTAA
>m.96975 g.96975  ORF g.96975 m.96975 type:5prime_partial len:58 (+) comp1251631_c0_seq1:3-176(+)
CCATGTGAGTGGATACAAAACCCCATCTGGAGAATAGATTTAGATCTTCAAACACAGGTT
ACTTTAAGCATTCCTCTGAGCAACACCTATCACTTTTACCCACGTCATCCTCCCATTCCA
CCTACAAAGTTGGACCAGAGTCAGTTTGTAGTTACAGGTTTATATAGATTGTAA
>m.441121 g.441121  ORF g.441121 m.441121 type:internal len:88 (-) comp125237_c0_seq1:1-264(-)
ATTGATGATGAAAAGCTCAAGGAGCTTTTTGCAGAGTTTGGTACGATAACCTCATGCAAG
GTTATGCGGGATCCAAGTGGAATCAGCAGGGGGTCTGGATTTGTTGCCTTCTCTACTCCT
GAAGAAGCTTCTCGAGCACTTTCTGAGATGAATGGGAAAATGGTGATCAGTAAGCCGCTC
TATGTAGCCCTTGCACAGAGGAAAGAAGAGAGAAGGGCAAGGTTACAGGCACAGTTTTCC
CAAATGAGGCCAGTTGCAATGCCA
>m.441146 g.441146  ORF g.441146 m.441146 type:internal len:107 (-) comp125254_c0_seq1:1-321(-)
CTTCTTGAATCCAAGTTGGGGGCAGGGGTACCAAAAATTGATGTAAGGCATGTGGTAGCA
GCATTCATGGCTCTAAAAGGAATGGGTGGATTGCTATTTGTATTTGGCAGCTTCACTGGT
GCTGTTCTACTGATGTTTTACTTGACAATGGCCACTCCACTTCTGCACGATTTCTACCAC
TATAAGTTTGGAGAGCCACAGTACTTCATTGTTCTACAAGAGTTCTTGCAGGGTCTGGCA
CTATTTGGTGCATTGCTGTATTTCGTGGGGATGAAGAACTCGATTAACCGGAGGCTACCA
AAGAAAAAGACCCTCAAGTCC
>m.319164 g.319164  ORF g.319164 m.319164 type:internal len:123 (-) comp1252560_c0_seq1:1-369(-)
CTTGAATTTGAGGGTAATGGAAAAGATGAACCAGATAAACTATCAGAACATCAGATGAAA
GTTTTCATATTGGAAATGTTTTTAGCCGGTTCAGAGACAACTAGCAGCAGCGTAGAATGG
GCACTGACAGAGCTTCTGCGCCATCCAGAAGCGATGGACAAAGTGAAAAGAGAGATATCA
GAAGTAGTAGGACCAAACAGGAAGTTTGAAGAAAGTGATATTGACAATCTCCCTTATATG
CAAGCTGTAATCAAAGAATCACTTCGTTTACATCCTCCTCTCCCTTTCTTGATCCCAAGA
GAGACGGTTCAAGACACCAAGTTCATGGGATACGACATACCAAAAGGCACTAGAGTCCTG
GTAAACACC
>m.319171 g.319171  ORF g.319171 m.319171 type:internal len:80 (+) comp1252908_c0_seq1:2-244(+)
CACGGTCAATCCCTCTCAGACTCCCTGGATGTTTACAAGCAGAAGTACCAGGCGTGTCTG
AGCAAGGTGTCCTCACTGGAGAGTGGGCTGCAGAGCAGGGAGGATGAGCTGAGGGAGGCC
AGCACACAGGTGTCAGAGCGCGACAATGAGATCCTGCGGCTACGTGCCGAGGCCCTGGTC
TTGCGGAGGGATGTGGAGTCGCAATGTGCCCAGCTGGAGAGTGGTGATGAGGCCATCGAG
A
>m.319169 g.319169  ORF g.319169 m.319169 type:5prime_partial len:51 (+) comp1253036_c0_seq1:1-153(+)
GTAAAAACACCAGGGGCTTTGCAATTCAAAAGCATATACAACTCCTCCAGTGCAACGCTG
ATAACATTGTCCACTTACAACTTCAAGTGGGTAAAAACTGTAGAGAGCACCCAGTGCAAA
TTACACTTCTCTTTGAATTTCCTTGGAGGTTAA
>m.441122 g.441122  ORF g.441122 m.441122 type:5prime_partial len:50 (+) comp125343_c0_seq1:1-150(+)
GACACGACTGCTAGTCATGGACCCCATTACCAGAATAAAGAAGTGTTTGTGAAGGTGGAA
GAGAAGCTGGGATTGAACCCTCGAGTCATGAGAAATGCTTGTCAGTGCTGTAGTGGACGA
GGACCCTGTCTGTACACATACTTGTGCTGA
>m.319157 g.319157  ORF g.319157 m.319157 type:5prime_partial len:70 (-) comp1253631_c0_seq1:103-312(-)
CAGAGAGAGAGAGAGAGAGAACAATATCCTGGATTGAAGGGGGAGAATGGTGAAAGACAG
ATAAGAGGAGAGATAAAAGCTGGAATTGAGGAGAGTGTAGGAGAAAGGAAGAGAGAGAGA
GGCAGAGATGAAAGAGATGAGGAAGATGAGAGAAAGGAGAGAGAGAGAGAAGCAGAGAGG
GGAGATGCTGTATACAGAGCAGAGAGATGA
>m.319159 g.319159  ORF g.319159 m.319159 type:internal len:69 (+) comp1253832_c0_seq1:2-211(+)
GGCGATGGAGATGAAGGCGAAGACCTCTCATCGGAAGATGTAGGAAATGTGAGTAATAAT
CCAAACACCAATGGAAGCAACTCCAAGAAACACAGCGGTGAAGGGGCAGGTGGTGCTGAA
GAGAACGGTGAAGATGATGATGAAGGTGGTGGTGAAGACGATCCAGATGACCAAGATGAT
GGTGAAGGTGATGATGATGATGATGATGA
>m.441091 g.441091  ORF g.441091 m.441091 type:internal len:76 (-) comp1254695_c0_seq1:1-228(-)
CTGGATGGGGGCAACATTGACTATGTGCTGGAGACAGCCCATCTGTTGCAGGTGTGGCAG
GTGGTGGACTTCTGCTGCGAGTACCTGGAGAACGAGGTGAGCGAGGAGAACTACCTGTAC
CTGCAGGAGCTGGCTTTCATCTACAGCCTGGACCGGCTCGATTCGTACATTGACAGCTTC
ATCCTCTGTAACTTCGGCACCCTGTCCTTCACCCCGCGCAGAAGTCCA
>m.441118 g.441118  ORF g.441118 m.441118 type:5prime_partial len:61 (-) comp125511_c0_seq1:22-204(-)
TGTGTGTGTGTGTGTGACAGTCCAATAGAGCAGAGTGTTTCCAGGCAACTGGCCCAGCGA
CGGCTAGCACACTCACTCAATCTGCACCGTGCTAAATCCGCTACTTATACCATTCCATCA
TTCCGCTTCAGTGGACAAGCAGGATTTGTTGTAGAACCGTGCGTGTGTTCAGTCAGAGCG
TAA
>m.441092 g.441092  ORF g.441092 m.441092 type:internal len:91 (+) comp1255377_c0_seq1:1-276(+)
GTTGCCACAGATGGCAAGAAAAAGGCAAAAAAGGAGCCAGAAGAGAAGTGGAAATGGTGG
GAGGAAGAAAGGTACACAGATGGAGTGAAATGGAAGTTTCTGGAGCACAAAGGACCTGTC
TTTGCACCACCATATGAGCCTTTGCCCAGCAATGTCAAGTTTTATTATGACGGGAAGCAT
ATGAAACTCAGCCCAAATGCAGAGGAGGTGGCCACCTTCTTCTCAAAAATGTTGGACCAC
GAGTACACCACTAAAGACATCTTTCGTAAAAACT
>m.441163 g.441163  ORF g.441163 m.441163 type:internal len:114 (+) comp125562_c0_seq1:3-347(+)
TGCAATGACTATGGATGCCATGAATCAACTGTGCAGATTATACTTGCAGCAGGCCAACCC
ATACCAAGAATAACCTATCCTTTGAACAGCACTATTGAAGTTGTTGAAGGCTCCAGTCTA
ATTGTACCATGCAAAGTGTTTACTGCGATCAAATCAACAGCCACTACTGAGGTCTCATGG
CTTGCAAATGGCATACAGATTGAAGACTCTCACATGAGCAACCGAGTTTCACAAGGACCA
CAGCACGTGCTTACAGAAAATGAATCAGATTACATTGAGGTGGAGCTGGTTTTTAATGTA
GTACGTGTTGAGGATTTCAGCACTGAGTTTAAGTGCGTTGCAA
>m.441142 g.441142  ORF g.441142 m.441142 type:5prime_partial len:78 (-) comp125567_c0_seq1:110-343(-)
GCCAATGTCACCATTACTGATAACAAGTGTGACCTGTATTTGAAGGGTTTACCAGATAGC
AAACCTGCAAACTACACTTGCTTTATCAGACAGACTGCCGCACCGGTGTCAATCATTCAA
ACTGTGGACAAGAGTAAGCTTCAGACCTGTTCAGCGTGGAGTGTTTTGCAACACAGTGGA
GTAGCGTTCCTGTTGGCCTTCCTCACTTTCCCACTGTTGTCAGAGCTTCTGTGA
>m.441095 g.441095  ORF g.441095 m.441095 type:internal len:105 (-) comp1255877_c0_seq1:1-315(-)
AATAGTAAGGGGGTATACACTCAGTGCAGCGAGACAGACATTTTAGCAGAGACAGGGGAA
GTGGTAATGGGAAATTCCAGGGAGGGGCCCTGGGAAGAGTGTCTTCAACTTCCCAGTGAA
GACTTTGCTAGAGAACAGGAGCAGGACCCCACACTGGTGAATCTTCGGGAGAGGGTGGTA
TCCGTAAACGGTACTAGGGTAGAAAACGTTGTGATAAACCCACTTGAGCACTTTATCATA
AAAAATGATCTACTGTATCGCTGCACCCAATTTAATCAAGAGCCCATAGAGCAGTTGCTG
GTTCCACCTGCTTTT
>m.116220 g.116220  ORF g.116220 m.116220 type:internal len:104 (+) comp1256334_c0_seq1:1-315(+)
GTCTACAACTGGGACAGGTATCATGAAAGTCAGTTCTCTGATCAAGACTGGCATCTGCAC
AGCACCCATGAGCTGGAAGATGTGCAGCGTGATCCTCGAGCTATGTCAGATGTGACTGAT
GAGGAGGAGGTCCAGATCGACCCCCGGAAATACATGGATGGAGATTGCGAGAAGTTCCTC
GAAGATCCATCATTCGACCTCCCACCAGAGCACTTGTGGCAGCTGGAAGATCACCACGAG
AACAAGTACTGTGACCAGGAGTGCAGCTACACATGCAACTATAAAGCTGTATCCCCATCC
TACCTGGACAATCT
>m.116231 g.116231  ORF g.116231 m.116231 type:internal len:91 (-) comp1256476_c0_seq1:1-273(-)
TTTACCCATGCCTTTACTTTTTGTATGATGTTCTTGAAATCATCGTGTTTCTCCAACATT
GTCATTGTCTCCCCGTATTGCAGCTGGCTTTCAGCTATAGTCACAGAGCCCTATGGAATG
CTAGTTGTCTGTGTGTTGTGTTTGATTCCTTCATTCCAGTCATGTGAGACTGTGATCTAT
GCCTCTGCTGACTCCACCTGCTCTTATGTATACAATTGCAAACATCATAAAAAGAGGAAG
GAGAAAGTTGTAGAAATACAGGGAAACAATGAC
>m.116239 g.116239  ORF g.116239 m.116239 type:internal len:110 (+) comp1257048_c0_seq1:1-333(+)
GCCATCTCCACCCCTGTGCTGTCGTCTCCATCTGAGGGCTACGGCTCCATATGCCACAGT
CCGTTCGTGTTGATTGGAGAGCCACAGATGGAGGTGGAGGTTGACACTGAGGCATCGCTA
GAGGAGGCGGAGGAGGCTCTGCTTCTGGGGGCTTCACCGTTGAGGAAAGAGCTTAGCCTG
AGTCTGCTTGCATGTCGTGAAGGGGTTTACTCGTCTTCCCTGGAAGAACGTCCTCTGACT
CCTCTTCCTCCTGCGGACAGACAAGCCAATGAAGATCATTCGTATGCAGTCTTCACCATC
CCAAAATCCACTGAAAATGCAGAGTCTGAGGC
>m.116229 g.116229  ORF g.116229 m.116229 type:3prime_partial len:69 (-) comp1257319_c0_seq1:3-209(-)
ATGATGGAAGACAAAGGCTTTCGTGTTGCCGATTACTTTGTGGTGGCGGGTTTGACCGAT
TCATCCAAACCACTCGAAGAGGAAATCCACTTCAATGACATCTGCCACAAGATCGCCAAA
CCCAAAGCCCCGATCACAGACGTGGCCATCATCATTAAATCGCTAGGAGAGGAGGTGCCA
CAAGGCTACACATGTGTGGACACGACT
>m.441169 g.441169  ORF g.441169 m.441169 type:internal len:80 (+) comp125738_c0_seq1:2-244(+)
ATCAAAGACGTACACAGTGAGACAGCTTGTGCTGTGATTCAGTCCATGGCCCGGTTCCTG
GCTGCCTATTTCACCAATCAGCCGCTGTACGTGCTTCCTCCTCACAACGTAGACATCTTG
CCGCCGCTGCAGAGTAAGCCAGACGCCCTGCCTCGAGTTATTCCCCTGCAGCACTCTCTC
ATTGCCAGCATCGTGCGAGACCAGCACCTGTCTGCGGTGTGGACAGTGGAGTATGCCCTG
>m.116226 g.116226  ORF g.116226 m.116226 type:internal len:88 (-) comp1257449_c0_seq1:2-265(-)
GGACACTCGCAGCTCAGCCTCTCACAAAAGAGTAAAAGAATGCAGTTGAAAAAGGCAAAG
GACTTGCACGCAATGCAACGGCATCATAGAGTCCGTGCCGTCGGTAGAAACAAGAGTTCC
TCAACGTCGCCGCTCAAGCGCGAGAAACACGGCCGGCACAACTCGGAGAGGAAGAAGAGC
TTGTCTCGCAGCCTGCGCCAGCGGAGCAGCTCCTGCAGCAGCAGCCGCTCCCCCTCCCGC
GAACGGAGGAGCAAATCCAAGTCA
>m.116214 g.116214  ORF g.116214 m.116214 type:5prime_partial len:51 (-) comp1257635_c0_seq1:56-208(-)
GCAAAAGCATCACCTAGTGACAGGGAGGTGGAAGTGACAGCCAGCAGGGCGTGGCTCGGA
TTTATTCAATGTAACTGTTTGAAACAGGAGAATAAGCTTCAAAGATCCTTTAGAAACAGC
TTCAAAGAGTTTCACAGCAATAGCGATGATTGA
>m.116237 g.116237  ORF g.116237 m.116237 type:internal len:102 (+) comp1257736_c0_seq1:1-309(+)
ATCAGTCACTGTTACCCAGAATCTATACAAGGCCACTTTGGGGACCTTACACTAAAGACT
TCAAAAAGTAACAATGACATTAAATGTTCAGCCTGTGAAGGGCTGGCCATGGCACCTGAA
GGAAAGTTCATGAAAAGGAGCTCATGGTCAACTCTAACTGTGAGCCAAGCCAAGGAGGCT
TATCGCAAGTCATCACTAAATCTGGAAAAGCCAATGATGCATCAGGATATTAAACCATCC
CTGAGGCCATGCCATTACCTACAGGTGCCTCAAGACGAGTGGGGAGGGTACCCAGGAATT
AACAAAG
>m.441119 g.441119  ORF g.441119 m.441119 type:internal len:100 (-) comp125807_c0_seq1:2-301(-)
CTCACGTCCAAGACCGTCCTTTCCCAAGTGAGCAGCGTGAAGCTTATCTCCAAAGCCAAA
ATCAGAACGGTTAAAATGACTTTTGTTATAGTTTTGGCTTATGTTGTGTGCTGGGCCCCT
TTTTTCTTTGTGCAGATGTGGTCTGTGTGGGACCCTGAAGCTCCGAGAGAAGCGTCAGCC
TTCATCATCGCAATGCTGCTGGCGAGTCTGAACAGCTGTTGTAACCCCTGGATATACATG
TTCTTCGCCGGGCACTTATTCCACGACATGGTCCAGCGATTCCTGTGCTGCTGGAGCAAC
>m.441132 g.441132  ORF g.441132 m.441132 type:internal len:80 (-) comp125821_c0_seq1:2-241(-)
AGTATTGAAGCATGCAGAAATGAAGTGTCCAGTCTGTGTGATGAACTCCAGCTGCAGGAG
TTTCAGGAGGAAGATGGCCTTACGATGCTGCAGTTGGAGAAGGACCTCCGCACGCAGGTC
AAGTTGATGCTTAAAGAAAAGAGCTCTCGCCAGACTGAGCTGAAGTCTCTGATTCAGCAG
GATCAAGATCTGTGTGATGTCCTGTGTGAAGACCTGTTCCCCATCCATCCCGAACGCGTG
>m.107883 g.107883  ORF g.107883 m.107883 type:internal len:79 (+) comp1258230_c0_seq1:2-241(+)
GTCGACCCAATTGAGTTGGTCGTTTGGCTTCCGACTTTGTGCAGGAAAATGGAAATTCCA
TACTGCATTGTGAAGGGAAAGTCGCGCCTAGGCTCGATTGTCCATAAAAAAACTGCTTCA
GTCTTGTGCTTGACAACTGTTAAGAATGAGGATAAATTGGAGTTCAGCAAGATCTTGGAG
GCTATCAAGGCCAACTTCAATGACAAATACGACGAGTACAGGAAGAAGTGGGGTGGTGG
>m.107876 g.107876  ORF g.107876 m.107876 type:internal len:76 (+) comp1258259_c0_seq1:2-232(+)
GGGGAGAACCGCCGCTGGATCTTGGGAGTGTCCCGGGAGTCGATCCTCAGGAAGGGGGTG
ATGAGGTGGAGCCCAGGGGAGGGGTACTGGACCGTGGGGAGAGACGGAGAGCCGTTCCTG
GCTCTCACAGATCCTCCAGCCCCTCTACCATTGCGACAGGCTCTCAGGAAGGTGGGGGTG
TATCTGGAGTATGATAAGAAGCAGCTGTCTTTTTACAACGCGGAGACCAG
>m.107891 g.107891  ORF g.107891 m.107891 type:5prime_partial len:69 (+) comp1258322_c0_seq1:3-209(+)
TGTGTCAGGTTGTGTGTGTGTGTTGTGTTCAGCAGTGTTTGCGTCTGTCTGTTTGTGAAT
TTCAGTGTCTTTAAGATATTGTGTGTGTGTCACTACCTCTCCAGCGCAATGCGTCAGTCC
CGGGGTACCGAGGACTTATTGGGGAGTCTCGCGTTCCACAAATTAAACTGGACTCCTCTC
CTGTGCAATGCACCACTTCCCCTCTAG
>m.441128 g.441128  ORF g.441128 m.441128 type:internal len:74 (-) comp125841_c0_seq1:3-224(-)
AAACAAGGACCCAACTTGAACGGGCTCTTTGGAAGACAATCTGGTACAACTCCAGGTTAT
TCGTACTCTGCTGCAAACAAAAACATGGCTGTGAACTGGGGAGAGGATACATTATATGAC
TACTTGCTCAACCCTAAGAAGTACATTCCCGGGACAAAGATGGTTTTCCCTGGTTTGAAG
AAGCCACAGGAGCGGGCAGATCTCATAGCGTATCTCAAGGAA
>m.441179 g.441179  ORF g.441179 m.441179 type:internal len:113 (-) comp125845_c0_seq1:3-341(-)
TCCCAGTCGGAATCCCTGGTGGTAGAAGTGGTGGAGAAGATTCGGGGGCTACAGCTAGTC
AACAGGTCTCTTCAGGTCCTTGAAGCTCACAAAGAGGTGGGCTTCCAAGCCCAGGTCCTC
AGTGGCTCCCATGTAAGTTACCAGTGGCTGTTCCAGATTCTTGGATACCCGGATTACCCA
GCATTGGGCCAAAAGGTATTCTATACCCCACCAGGTGATGGAAGCCTTACTGTCAGTGTG
GTGGCCACCAATGCCTTCTGCTCCAATTCCTTAACGGATACTCTGATGGTGCAGTCTCCT
GTCCTGCAGGCTACACTTGCTACTAATGGTACTGATGTT
>m.107888 g.107888  ORF g.107888 m.107888 type:internal len:71 (+) comp1259669_c0_seq1:1-216(+)
CAAAATGCCAACCTGCACTACACTATAGTGTCTGGAAACAGTTTGGGGTGGTTTGCCGTC
AGTGAAAACAGTGGTTTGGTGACCAGTGCTGGCTCATTGGACAGAGAGATTGCATCTGAA
ATTGTATTGAACATCAGTGCCAAAGATCAAGGCGTCCAGCCCAAAATCTCCTACACTAAG
CTCATAGTGAGCATAACTGATGTAAACGACCAG
>m.107880 g.107880  ORF g.107880 m.107880 type:3prime_partial len:55 (-) comp1259771_c0_seq1:2-166(-)
ATGTCAGGGGGGTCCCGTCTGAAGCGGCTGGAGGAGGGGGTGCTGCAGGACGGCAGTCCA
GTCAGTCTGCAGACACTGCTGGACCTGCTGGTGTGTGTCTTTGAAGAGCTCCGGATCTCT
CCGATTGCACAGGAGAGTCATGTCGCAAGCTTCCTGCAGTGGGCG
>m.107889 g.107889  ORF g.107889 m.107889 type:3prime_partial len:90 (-) comp1259938_c0_seq1:3-272(-)
ATGAGCTGTGACACTTTGATCAGTGCGGTCATGGGAATTCAGGATCTTTTACACAAGGCA
AAGGTCGTGGCTCATGAGACAAATTCTACCAACGCATCAGCTGCATTCATGAAGCACACT
GGCAGTCCCAAAGAACTGCTTTTATATACTGGATCTACAAGACAGAGCAATCTTAAAGGA
GGCCAAGATGTGCTTTTAGAATATAGCCAACTGCATGTCATAGGAAAAACCTTTACATGC
ATCTCCAGAGTGTTACAAACTGCTGGGTAC
>m.448158 g.448158  ORF g.448158 m.448158 type:3prime_partial len:61 (+) comp1260007_c0_seq1:140-325(+)
ATGACCTGCCCGTGCCTCTGTCAAGGTAATGTTAATCACACTAACAATTCTGACCCTTCA
GTGTCAGGGATAAGCTCCACTGCATACAGTCCAGGGTCAACTTATTTCAAGGATATTTCA
AATCAAATCTTCTCCTGTGGGGTTTTGAACTGGCTACAATGGGTTGATGTTGTGATGAAC
CTTA
>m.448152 g.448152  ORF g.448152 m.448152 type:5prime_partial len:59 (-) comp1260272_c0_seq1:79-255(-)
TTGGATATAGAAGCAGTGAATGCTGACAGGAAGACCTCCTCGCTCTACTGTTTAGGTTTA
AATTTCCCCATCAGATTCATCCCAGAACTAATCCCGGTACACCCTCTCACCATGTCGCAA
CTGGATAACTACCTTCTCTTCTGCATCTCAACTGGAATTCTTTCCATCATAGTATGA
>m.131396 g.131396  ORF g.131396 m.131396 type:internal len:89 (+) comp126122_c0_seq1:1-270(+)
CCTCCTCCTCCTCCTCCTCGGGCTGCCGCATGCGTTGCGTCATCTGCCACCGCGGCTTCA
ACTCCCGCAGCAACCTGCGCTCCCACATGCGCATCCACACGCTGGACAAGCCCTTCGTGT
GTCGCTGAAGCGGCGGTTGCAGAAGCGACACACGAAGGGCTTGTCCAGCGTGTGGATGCG
CATGTGGGAGCGCAGGTTGCTGCGGGAGTTGAAGCCGCGGTGGCAGATGACGCAACGCAT
GCGGCAGCCCGAGGAGGAGGAGGAGGAGG
>m.448163 g.448163  ORF g.448163 m.448163 type:complete len:155 (+) comp1261338_c0_seq1:40-504(+)
ATGGAATTTGTAAGGTTTCCGATAGTCTCAATCCTCGAAGACATGCTAGAAGTTCCCGAA
GAGCACAACGAGAAGAGCCGCAACAATCCTTCAAGAGCTTACATGCGGGACGCAAAGGCA
ATGGCGGCTACGCCAGCCGACGTGATCGAGCACGCGAACGCGTACGTTTTCGTGGTGGAC
ATGCCTGGAATCAAAGGAGAGGAGATCAAGGTTCAGGTGGAGGACGAGAACGTGCTTGTG
GTGAGTGGAGAGAGGCAGAGAGAGAACAAGGAGAGCGAGGGTGTGAAGTATGTGAGGATG
GAGAGGAGGATGGGGAAGTTCATGAGGAAGTTTCAGTTGCCTGAGAATGCGGATTTGGAG
AAGATATCTGCTTCTTGTAATGACGGTGTGTTGAAAGTGACTGTTGGGAAGCTTCCTCCT
CCTGAGCCTAAGAAACCGAAGACTATTCAGGTCCAAGTCGCTTGA
>m.448154 g.448154  ORF g.448154 m.448154 type:5prime_partial len:74 (-) comp1261452_c0_seq1:2-223(-)
AAAACATCTTTCAAGAGAAGGAAAGAAATGGTTTCAAAGGAAAATGCCAAAGTGAAGGCT
GCAGCACAACACCAAAACTACAAATCTATGAGCTTGAGATACCCTAATCACAGCAACTGT
AAAAACACTAGAGCTGTCAGTATCAAGAAAGAAAGAACACGTGTGAGAAGTGAAATGAAG
CACATTTGTATGATATCATTAACTTGTGCTACAAATGTCTAG
>m.448151 g.448151  ORF g.448151 m.448151 type:5prime_partial len:83 (-) comp1261760_c0_seq1:24-272(-)
CCTGCATGTCAGATGTCTGTGTGTGTGAAGGACAGGGTGTGCATGGAGCTGGAGAAGGTG
TTATGTGAGGCGGTGCTTGAGGTGGGTCTGTGTCTGTGGGAAACAGTGGTGTGGAGACGA
TGGATCCTGATGCAGGTGGTGCACCCACTGTTTCAGACAGGAGATCATCAAAGGCCTGAA
GAGGTGACAGTAGAAATGGGCATTCAAACGTACTCTGAATCTGTAAGGTTCGTTGTATGT
TTAGAATAA
>m.35762 g.35762  ORF g.35762 m.35762 type:internal len:88 (-) comp1262181_c0_seq1:3-266(-)
CTGCCTCTCCCTTCCTTCCTCCTGTTTCTAAAAAGAGGAGAAGAAAATGTCACAGGTCTC
AGATCAGTGGACTCTGGAAAGCTGGACAAGCTCTGGGAAGATGTTTCTCAGCAAGGCACA
ATAGTGGCTGAGTTGTTGCATGAGCGCACTGCTCCGGCAGCCCCCGCTGTTCTCTTGGAG
CAACAAGGGGCACCAAGCGCAGACTCACAACAAGACAATCTGCTTTCCATCGCCGCCTCT
GAGGAGATGGGTGATCCAGTTACC
>m.35764 g.35764  ORF g.35764 m.35764 type:internal len:84 (-) comp1262807_c0_seq1:3-254(-)
GCGGCGCCCTTTAATGGGTGGTACCTGGGCTCAGAGGTCGGAGTCAGGAACTTCTGCGAC
AACTACAGATACAACATCCTGGAGGAGGTGGGCAGACGGATGGGCCTGGACACCAAGAAG
ACCTCCTCCCTCTGGAAGGACAAGGCTGTGGTGGAGATCAACATCGCTGTGCTGCACAGC
TACCAGCTGGCGAAGGTGACGATCGTGGACCACCACGCTGCCACGGAGTCCTTCATGAAG
CACATGGAGAAT
>m.35773 g.35773  ORF g.35773 m.35773 type:5prime_partial len:237 (+) comp1263492_c0_seq1:2-712(+)
GTTTTTGCACCAAAGCCAAGCACTGGACCCCACAGATCCAGGGAGTGCTTGCCTCTGATT
GTGTTCCTGCGTAACAGGTTGAAGTATGCACTTACAGCTGATGAAGTGAAGAAAATAGTT
AAACAAAGACTGATCAAGATTGATGGCAAAGTCAGAACTGATACAAAATACCCAGCTGGA
TTTATGGATGTGATCACCATTGATAAGACATCAGAGAATTTCCGTCTGCTGTATGACGTA
AAAGGAAGGTTCACAATTCACAGGATCAAGCCTGAGGAAGCAAAGTACAAATTGTGCCGT
ATTAAGAGACAGGAAGTTGGACCAAAAGGAATTCCTTATGTAACAACTAGTGATGGCCGA
ACTATCAGATACCCTGACCCTCTTGTGAAGGTCAATGATACAGTTATGGTAGATATTGCC
TCAGGCAAGATCAAGGACTTCATCAAGTTTGACACTGGTAATTTGTGTATGATTACTGGA
GGCCATAACTTGGGTCGTGTGGGAGTTATTCAGCACAGAGATAGACATCCCGGAGGATTC
GATATTGTACATGTTAAAGATGCTGTTGGACATACATTTGCCACCAGGTTGAGCTATGTG
TTTGTTATTGGTAAGGGCAACAAGCCTTGGGTATCACTGCCCCGCGGTAAGGGAGTCAAA
CTTTCCATTGCTGAGGAGAGAGACAGGAGAATGGCAATGAAAAATCAGTGA
>m.35777 g.35777  ORF g.35777 m.35777 type:internal len:122 (+) comp1263652_c0_seq1:3-371(+)
AAGACTACTAATGATGTGATTGAGAACACTCTTTCCTTTGTCCATGGAGGAACTGCTGCA
TATGCCGCTTCCTTTAGAAAGCAGATTAATGAGGAGGGTGTGGCAGATGTATCTTCCTAT
ATAGAGTGGGCCAAATCATTATCGGATGCTGCTGTACTGATTGAGACTACACCAACACCA
ATATATACGTTAGTGCCAGTGACAATGCAACATGCCAACATAAAGAAAGAAAATATGGAG
AGAGCCCTTAATGATTACATTGCGGAGTACAATGTGTGCAAGTGCAAGCCATGCCACAAT
GGTGGCACAGTAACACTGCTGGATGGGAAATGCATCTGTCTTTGCCCCATAAATTATGAA
GGTCTTG
>m.35753 g.35753  ORF g.35753 m.35753 type:5prime_partial len:91 (+) comp1263775_c0_seq1:2-274(+)
GTGTCTCGGAAACTCATGGCACAAATCACGTTTGTGAACCCCTTGCCCATTACACTGAGC
GAAGGGGTTTTCACCATTGAAGGCGCTGGATTGACAGACATGCAGGAGATTCAATCCCCA
AAAGAGATCAAACCGGGTCAGGAAGTGACCGTGAGCGTTTCATTCAAACCAACCAAACCC
GGGCTGCGCAAACTACTGGTGGACTTCGACACCAACAAGCTGAGAGACGTCAAAGGTTGT
GCCAGCGTTATTGTGCGTGGCAAGAATATGTAA
>m.35756 g.35756  ORF g.35756 m.35756 type:internal len:119 (-) comp1263812_c0_seq1:2-358(-)
GCTCCACTCACAGAGCTCCTGCACTCCAGAAACGAGGGAGTCGCCACGTACGCTGCTGCA
GTTCTGTTCCGCATGTCTGAGGATAAGCCCCAGGACTACAAGAAGCGACTGTCTGTGGAG
CTCACCAGCTCTCTGTTCAGAACTGAGCCCATGACCTGGAACGAGACTGGAGATCTAGGG
CTGGATATCGGTGCACAGGGAGAGCCTCTGGGCTACAGACAGGACGACCCAAGCTACCGC
TCCTTCCATTCCGGAGGTTATGGGCAGGACGCCATGGGCATGGACCCCATGATGGAGCAC
GAGATGGCCGGGCACCACCCGGGCCCTGATTACCCCGTAGACGGCCTGCCTGACCTC
>m.131388 g.131388  ORF g.131388 m.131388 type:5prime_partial len:54 (-) comp126458_c0_seq1:57-218(-)
TTCACGGGTGGGGGAGTCAAGGACCTGGCTGAGTTGAGTGAGGTGGAGGCTGCCGGAGAA
CACCTTGCTGTGCTGTGCAGAGTTGCATTGGAGGGGAGAGGGGAAACTATGATCTGTGAG
TTCGGGCCGCCAGCTGATGAACATGAAGTAGAAGTTGGATAG
>m.131389 g.131389  ORF g.131389 m.131389 type:complete len:64 (+) comp126470_c0_seq1:97-288(+)
ATGCATTTCTGGCACCTTACTGGGTTAAAGAAGCTCATAGTTTGCATGCCTTGTCTGTTA
CACCTGCACTTCCTTAATCGTTTCACCTCAGCAGCTTCACCAGCAACAAACCATGTCAGT
AATGACTGTGTTAGTGTAACAGGTTACATGACAGTAGGAACTACAAACAGGGAGATTTCT
TTAAGCCATTAG
>m.72225 g.72225  ORF g.72225 m.72225 type:internal len:94 (+) comp1264901_c0_seq1:1-285(+)
ACTGTTGAAGAGGGGAACAGGACGATGTATCTGAGAGTGTCTCGCAGCAACGGGCTGGAC
GCTGAAGTCAGTGTGGAGTGGGAAACACAGTCAGACACAGCCTACGGCATGAGGGGAGAC
TACCCAGCACTACCTGTCTTGCAGAGCTTCCCAGAGCAGCAATCCTCAGGCTGGTGCACC
CTCACATCAGGGGGGGCCCTGTACGCTCTCCGTCTGGGCATACCTCCAGCCAGCCCCTCC
CTGGAAGAGGTCTCCATGTTGTACAGGTGGCAGGGAGTGTTTG
>m.72229 g.72229  ORF g.72229 m.72229 type:internal len:110 (-) comp1265039_c0_seq1:2-331(-)
AAGCCGCTGGCAGCGCTGGCGTGTCTCCCGGTGCTGGACGTGGCCGTCACTCACGCCCTG
CGGCTCGGGCTGACCCGGGTTCCAGTGCCGGAGCTGCAGCTCCCTCTGTGGAGCCTGTGG
GTGACGGGTGTGCTGCGAGCCGCCGTGCTGAGCCTGGTCTTCTGTCACACCGTCCGCAGG
GCGCCGCAGTGCCCGGCCTGGCTGCTGAGCAGAGACGCGCTGCAGAGTGTGCTGCTCCTG
AGCCTGCTCCTGCCCTGCTACGCCACGCTGCAGGCTGTGAGTGCAGGCGGGGCGCAGGAG
CTGCTGTGGGGCTGGCACTGTCCGAGCGCC
>m.72231 g.72231  ORF g.72231 m.72231 type:internal len:117 (+) comp1265745_c0_seq1:2-355(+)
ATCCACACACGCAACCAGGAGAAGGAGCGCCGTCATGCTGAGTTTGTGGAAATGAAGCGT
CAGATCACCGTGTTGATGGAGGATTTGGAGCAGAGTCCTGACACCACCTTTGAGAAAGAT
GCAGTGTGTGAGGACGAAGATGCCTTCTGTCTGTCGGTGGAAAACATCAGCTCTCTTAAA
GTGCTACTGCGGCAGCTGGAGACGAGGAAGGCTGAAAGTGAAGCGCTGAGCGTGTCTATC
CAAGCTCGCATTGAGGAATTATGGGAGATGTTGGAGATTCCACTTGAAGAAAGAGACGGC
CTCATGCTACACACCCACAGCAGCACAAAGAGCAGATTGAATGCACTGCAG
>m.133816 g.133816  ORF g.133816 m.133816 type:internal len:141 (+) comp1266201_c0_seq1:3-428(+)
ACACTCCGGGAGGTCCTGTGCCCTGTGTTCGAGAGGAAGGGGATTGAGCTGGGGAAGGTG
GATCTGTTCCTTGACCAGTCCAACACGCCGCTGTCTCTCGGGTTCGAGGCGTACAGATTC
GGGGGGCACTACCTCAAGATCAGAGCCAAGCCCGGGGACGAGGTGAAGGTGGAGAAGGCT
GTGAAGGAATTCCGCTCGCTCAGTCTGCCCAGCATGAGGGGCTCCTCCGGACCACCCCCC
TACATCGTGTCCCCCGCCAGCGAGACGACAGAGCCGGGGCAGCCAGGATGGAGGGACAGC
AGCGAGGGCATGGCCCAGACACGCAGGAGGAAGAACATCACAGAGTTCCTGGGTGACTCC
AGCATCCCTCCCCCCGACTCCCTGCCCCAGCACAGCGCCTCTCTTCCCAGCAGCGCAGGA
TTG
>m.133821 g.133821  ORF g.133821 m.133821 type:3prime_partial len:245 (-) comp1266660_c0_seq1:2-736(-)
ATGGCAACGACTCAGCTGGCTGCGTCATCCATTTCTGCCAAGGGTTTTGCATCCTTTGAG
GGGCTTAGGTCCACGAGTAATTTTAAGGCTGTGTCTTTCGCTCCTTTAAAGAAGAATAGC
AGGTCGTTCCGTGGACTCATCGTCAAGGCTGCAACTGTTGTATCTCCTAAGTACACTTCA
ATTAAACCTCTAGGTGATAGAGTTCTGGTGAAGATTAAGGATGCAGAGGACAAGAGCGTA
GGCGGCATCCTGCTTCCAACATCAGCACAGTCAAAGCCACAAGGAGGTGAGGTTGTTGCT
GTTGGGGAGGGTCGTTCAGTTGGTAAGACCACAGTGGAAATTAGTGTGAAGAATGGTACC
CAAGTGCTGTACTCGAAATTTGCGGGAACTGAAGTGGAGTTCAATGGATCAAAGCACCTG
ATTTTGAAAGAGGATGACATTATCGGTATCCTTGAGACAGATGATATCAAGGATCTGCAG
CCGTTGAATGACAGAGTTCTAATCAAGGTGGCTGAGACTGAGGAAAAAACCGCTGGAGGA
TTGTTTTTGAGCGAGTCTGCAAAGGAGAAACCTTCAATTGGCACGGTGATAGCCGTTGGA
CCCGGTCCTCTCGACGCGGAAGGAAACAGGAAATCACTTACAGTATCCCCTGGAAATGAA
GTTTTGTATTCCAAATATGCTGGCAATGACTTCAAAGGAGCTGATGGCTCTGATTACATT
ACTCTAAAGGCACCT
>m.133824 g.133824  ORF g.133824 m.133824 type:internal len:73 (-) comp1266906_c0_seq1:1-219(-)
TACAAATCGGAATCCCCTGCCGATCCCGCATTAACCGATTCTTTTTTTGAGAGCCTTCCT
GTTCCAGCGTTGGATCCTGACTCAAAAGCCCACCTGGAGGAGCCCTTTGCCCCAGATGAA
ATAACTCAAGCTATTAGGTCAATGCAGAGTGGTAAATCTCCTGGCCCAGATGGGTTTCCC
ATAGAATTTTATAAGAAATTTAGCTGTAGTTTGTCTCTC
>m.312669 g.312669  ORF g.312669 m.312669 type:internal len:103 (-) comp1268164_c0_seq1:1-309(-)
GCGACCAAGATGGTTCGCATGAATGTGCTGGCAGATGCCTTGAATGCGATATCTACTGCT
GAGAAACGTGGCAAGAGACAAGTTCTCATCAGACCATGCTCAAAAGTGATTGTTAAGTTC
CTCATAGTAATGATGAAACATGGTTATATTGGTGAGTTTGAGATAGTAGATGATCACAGA
AGTGGCAAGATTGTAGTCAATCTTACAGGAAGACTAAACAAGTGTGGTGTGATCAGTCCC
AGATTTGACATTGCACTGAGTAATATGGAAGAATGGACAACTAACCTTTTGCCATCAAGA
CAGTTTGGT
>m.312680 g.312680  ORF g.312680 m.312680 type:internal len:67 (+) comp1268471_c0_seq1:2-205(+)
GAGGAGGAGGAGGAAGAAGAAGATGAAGATGAGGATGTGGAGGCCAGCGAGGCTTGCATG
ACACAGAAAGACAACACGGATCACCAGTACTTCAGTGGGGGCTTCACGAGGTTCAGAACA
GTAGAGCATGAGGCAGACGGTCCATCATCAGAAATCCAGTGCGAGGAGACACTGGGAGAA
GAAGAGGAAGAGGAGGAGGAGGA
>m.312677 g.312677  ORF g.312677 m.312677 type:5prime_partial len:184 (+) comp1268577_c0_seq1:2-553(+)
TTCAACCAACCTGCTAGGAAAACAAGGAGACGTAATGCTAGGCAGCAGAAGGCTGTGAAG
ATCTTCCCTAGGCCAACCGCTGGATCTCTTCGACCTATTGTTCATGGACAAACTCTAAAA
TACAACATGAAAGTCCGTGCCGGCAGGGGGTTTTCTCTTGAAGAACTGAAGGCAGCTGGT
ATTCCCAAAAAGCTAGCACCAACCATTGGCATTTCTGTTGATCATCGCCGCAGGAACAGA
TCCTTGGAAGGTCTCCAAACTAATGTCCAGAGGCTCAAGACTTACAAGGCTAAGCTTGTC
ATCTTCCCAAGGCGTGCTAAGAAAGTCAAGGCTGGTGATTCTAGTGCAGAGGAGCTTGCT
ACTGCCACCCAGGTCCAGGGTCCATATCTGCCTATTACTAGGGAGCAGCCTACTGTTGAA
GTTGTGAAGGTCACAGATGAGATGAAGTCATTCAATGCCTATGGTAAGCTGCGTATTGAG
CGTACAAATGCCCGCCATGTTGGAGTCAGGCAGAAGAGGGCGGCTGAAGCAGAAAAGGAA
GAGAAGAAGTGA
>m.312673 g.312673  ORF g.312673 m.312673 type:5prime_partial len:120 (+) comp1269510_c0_seq1:1-360(+)
GTTGCAACTATCAAAACCAAGAGGACCATTCAGTTTGTGGACTGGTCCCCAACTGGTTTC
AAATGTGGAATCAACTACCAGCCACCTACTGTTGTTCCCGGTGGAGACTTGGCTAAGGTT
CAACGGGCTGTTTGCATGATTTCTAACTCGACTAGTGTTGCTGAGGTGTTCTCCAGGATT
GATCATAAATTTGACTTGATGTATGCCAAACGTGCATTCGTTCACTGGTATGTCGGTGAG
GGTATGGAGGAAGGAGAATTCTCTGAGGCTAGAGAGGACTTGGCAGCTCTTGAGAAAGAC
TATGAGGAGGTCGGGGCTGAATCTGCTGAGGGAGAAGACGAAGATGGTGATGACTATTAG
>m.312670 g.312670  ORF g.312670 m.312670 type:internal len:85 (+) comp1269659_c0_seq1:3-260(+)
GAGGTTCAAAGAACTACAGTTTCTCTTGTTCGTGAAAGGTTACCCACTACAAATGTTTCT
AGTGTTGTCATTACCATTCCCTCAGAAACAGCTAAACATCAACAACCTACAACAAGTAAA
GCAAATGGCAACGTTGGTGATGTGATTGATCTCCGTACTTTAACAAAGCTAGATGTTGAG
ATGACTGATAAAGGAATGGACTTATCCACTGTTTTTTTGGATTCAAGACGGCAGTCTTTG
TCAAGTGAAGGCAGTGG
>m.477186 g.477186  ORF g.477186 m.477186 type:internal len:91 (-) comp1270072_c0_seq1:2-274(-)
GATGGCATCTCTGTCGATGGAAAAGTCATCCAAGTTGTCTCTAACCGCAACCCCTCCAAC
CTCCCATGGGGAGATCTTGGGATAGACTTGGTCATAGAAGGTACCGGAGTGTTTGTCGAC
AGAGAAGGCGCTGGGAAACACATCCAGGCAGGAGCCAAGAAGGTGCTCATCACCGCCCCC
GGAAAAGGTGACATCCCGACTTATGTTGTTGGTGTCAATGCTGACCTCTACAACCCTGAT
GAACCTATCATCAGCAATGCCTCTTGCACCACC
>m.477191 g.477191  ORF g.477191 m.477191 type:internal len:75 (+) comp1271845_c0_seq1:3-230(+)
ACGACACCACCGCTCGGCCTCGGGCATCTGACAGGCAACCCGGAGTACTCCAGGGGCACC
ACAGAGGACCAGGGGAGGCACGCTCACGCACCCGCAGGGATGCGAAGCATGGCAGCGAGG
GAGGCCTCCCCCCCACTTTGGGGAGGGACCGCTCGCAAGGCACACGCCAAGGCGGCAAAG
CGAGAATGCCTGCTGCGTCCCAAAGGACCCAGGCCCCCCCCCCCTG
>m.468820 g.468820  ORF g.468820 m.468820 type:3prime_partial len:52 (-) comp1274510_c0_seq1:1-156(-)
ATGGGTATCGTGCTGGTCCAAGAGGTCCACCTGGTGAATTTGGAGGCGAGAAGGGTGGAG
CTCCAGCAGACTACCAGCCTGCATTCAGGGGTGGTGGTGGAGGTGGAAGACCTGGATTTG
GGCGTGGAGCTGGAGGTTTCGGTGGTGCACCCCCTA
>m.468818 g.468818  ORF g.468818 m.468818 type:internal len:138 (-) comp1274510_c0_seq1:2-415(-)
CAAGTGATTAAGCTGATGCAAAGCTTTAAGTCGAAGGAGTACGTGCGCGAGACCTTTGCT
TGGATGCACTACTACTGGTATCTTACCAATGATGGCATCGAGTTCCTCAGGACTTACCTC
AATCTTCCTTCTGAAATTGTCCCTGCCACATTGAAGAAGTCTGCCAAGCCCCTTGGTCGT
CCCATGGGTGGACCTCCAGGCGATAGACCCCGTGGACCACCTAGGTTTGAGGGTGATAGG
CCAAGGTTTGGTGATAGGGATGGGTATCGTGCTGGTCCAAGAGGTCCACCTGGTGAATTT
GGAGGCGAGAAGGGTGGAGCTCCAGCAGACTACCAGCCTGCATTCAGGGGTGGTGGTGGA
GGTGGAAGACCTGGATTTGGGCGTGGAGCTGGAGGTTTCGGTGGTGCACCCCCT
>m.131406 g.131406  ORF g.131406 m.131406 type:5prime_partial len:72 (-) comp127575_c0_seq1:137-352(-)
GATAATAACAAAACCAAATCTTTCAGTGAACAATTCCCAGATCACTCTGCTAAGAGGCTG
AAGGCTGAGCGTACAGATGAAGGTCCATCACATTCTTGTAGAGCAACGACATCTTCCAGC
AGCAGCAGCAGCGGTGATGAGCCTGGACGTGTAGCAAGAAGGGAGGAGAAAAGAGCGAAG
AAGTTTACGAAGTACCTCTGTTTTATGCCTTTCTAG
>m.131488 g.131488  ORF g.131488 m.131488 type:internal len:79 (-) comp1277036_c0_seq1:2-238(-)
TGGGGTACACCTGCAGGAGACACTCTCAGGGTTTACTCAATTCAAATCACACGCTCCCCC
TATGTGAGCCCAACCATCACAGTACGAGGAAGCGCAACCATTCTACTGTTCCTGCAAGTA
CTCTCATCAACCACCTCCCACCGGAATCAGTTCCAATTTCACAGCAGACAGCAGCCCCAG
AATAATGCTACACAGGATTTATTCTTCATGTACTCACCACATCAGCACAGTAGGACC
>m.131483 g.131483  ORF g.131483 m.131483 type:internal len:206 (+) comp1277218_c0_seq1:2-622(+)
GGCAGCACGCTTTCACAGATATACAGCAGTTTGGGTTACAGTGAGTTGCAGGCTTCACAG
GTCAATGAGGGTTATGAACACTTGATTCACATGCTGGGCCACAGTCAGGAAGCTATGCAG
CTGGAGACAGGCGCTGGTGTGGCCGTCAGAGAAGACTTCAAAGTGGTTGACCAGTTCCTG
AAGGACGTTCAGCACTACTATAAGAGCGAAGCCTTCAAGGTTGACTTCTCCAAGCCTGAA
ATTGCTGCAGAAGAGATTAACAAGTTCATCGCCAAGAAAACCCATGACAAGATAACCAAC
ATGGTGAAGGACCTGGACGCCAATACAGTGATGATGCTGATCAACTATATGTACTTTAGA
GGGAAGTGGGATAAACCATTTGATGCACAACTGACCCACAAAGCTGACTTCAAAGTGGAC
AAGGACACCACCGTGCAAGTTGATATGATGAAAAGAACCGGTCGCTATGAAATCTATCAA
GACCCTGTCAACCAAACTACGGTCATGATGGTGCCCTACAAAGGCAATACCTCCATGATG
ATTGTTCTTCCTGAGGAAGAGAAGATGAAGGAGGTTGAAGAATCCATCAGCAGACACCAT
CTTAAGAGCTGGCATGAT
>m.131490 g.131490  ORF g.131490 m.131490 type:internal len:91 (+) comp1277653_c0_seq1:2-277(+)
TTGAAACCAGATCACCAAGGCCTACATCCACTATTTATGTGTGCAAATAAAGACAGACAG
ACAGGTTATCCAGTTTCATCACAAATGACAAGCAGTTCTAAAGACAAAAATGTCAGTTTA
AATTATAGACTGATGGACAAACAGACTCCATATACCCCAGATTCTGATACACTCATTCTT
GTGCTGCAGAACATCCTTAGCAAGTTTCATCACAAACAGACAAGTGGTTCTTCAGAGCTG
AGTAAAATCAAGGACTTTATAATACTTGTGTCTG
>m.312922 g.312922  ORF g.312922 m.312922 type:5prime_partial len:76 (-) comp1278082_c0_seq1:30-257(-)
AAAACAGCCTGCATCATTTACAGTGTGGAGCATGACTTCAGGCAACAAGAGTGTGGATTT
CAGGGGGTCATGCAATCACTGGAAAAGTCACTGGAAAAGGAGGCAGAGAATCCCCCAAAA
CCGCCACCCCTAAAAACAGAGCCAGCCACACCACCGCAGCCCACTGTGGGGCACCGAGCC
AAGAGCAAGTCTAAAAAACTGCGGAAGAAATGCTTCTGGTGGCTGTAG
>m.312911 g.312911  ORF g.312911 m.312911 type:internal len:116 (+) comp1278300_c0_seq1:3-353(+)
AAGGCGAAATTGTGGGCGCGTTTCTTCTGCCTCTCGGTTTATGTGACAATGTACCTTAAT
GATTGCCAAAGAACAGCTTTCTATGAAGGCATTGGGCTAAACACTAAAGAATTTGACATG
CATGTCATTATTGAGACAAACCGCACAACAGCTAGGATTTTCCCAGCCGTGCCGGATGTT
GAGAACCCGGAATTTAAGAGGAAGTTGGACCGGATGGTGGTGATCAACGAGCAACTGGTT
GCAGTGGGACAGAGCCAAGACATTCCTTTGGTGAAGAACTTGAAGAGGATACCACTCATT
TCAGCTCTGGCTTCAGAGATATTGGCTGCATATCTTATGAAACCCATT
>m.312913 g.312913  ORF g.312913 m.312913 type:internal len:103 (+) comp1278338_c0_seq1:2-313(+)
GACAATGAGGGGTGTATTCCACTTCATTATGCATGCAGACTAGGAATCCAAGAATCAGTA
ACTAACATGCTGGGGTTGAAGGTATCACTCCATTTAAAATCAAAGGATAAGAAATCTCCA
CTGCATTTCGCAGCTGGGTATGGACGTTTCAACACTTGTCACCAGTTGCTGGAGACCATG
AGAGACAGCAGACTACTTAATGAAGGAGACGAGAATGGAATGACCCCACTCCATCTAGCA
TCTCAGAATGGACACATTAAGGTTGTTGAACTGTTGCTAAGGAAGGGTGCTTTATTCCTT
TGTGATTATA
>m.312919 g.312919  ORF g.312919 m.312919 type:5prime_partial len:90 (-) comp1278845_c0_seq1:87-356(-)
CTGAGGCAGAAGGCCGAAGCAGATAAAAACGACAAAGCCGTGAAGGATCTGGTCATCCTC
CTGTTCGAGACCGCGCTGCTTTCCTCCGGATTCTCATTGGATGATCCTCAGACACACTCG
AACCGCATCTACAGAATGATCAAGCTAGGATTGGGTATTGATGAAGATGAAGACGTGCCT
GTGGAAGAGCCGAGCTCCGCCGCTGCTCCTGAAGACATTCCCCCTCTGGAAGGAGACGAC
GACGCATCTCGCATGGAGGAAGTTGATTAA
>m.447887 g.447887  ORF g.447887 m.447887 type:complete len:65 (+) comp128161_c0_seq1:36-230(+)
ATGCTGCCAGTAGAATATCAGCATATGGGTGCACTGAAAGATGGTACAGAAAAACACTGT
CTCTGTAAATACCTGAAACTACAGAACAGACACGTTCAACAGCTGCCACAAAACACTCCA
AAACTGGAATCCAGCACTTACAGAAACCACACTAAGCATTTAACATGCTGTATAATAAAT
ATGTTTAAAGAATAA
>m.318212 g.318212  ORF g.318212 m.318212 type:5prime_partial len:72 (+) comp1282753_c0_seq1:2-217(+)
GGTATTTCACAATATTTAGCAATGACAGAAGCCATTGTAATAATGGTGCCCATTTTATTA
ACACAGCAACACTGTTTTTTTACACAGCAGGTGAAGTCCCAGCTGGTAGATGACTATTGT
AGTCATCATTTAATTTACCCTGTGTTTGATCACTGGATTTTTTGGCAGCTACTCATTAGA
GCAACACAACCATTTAGAATGAGTGCAAAATCATAA
>m.56975 g.56975  ORF g.56975 m.56975 type:internal len:97 (-) comp1284256_c0_seq1:2-292(-)
CATATCCTGGCTCGCACTCTTGATACGAGAACTGTGATGAAATCGGGCTCGGAGCTTGTG
AAGGCTAGCCTGCGCACCTTCTTTGACAGTGCGGCGGAGGATCTGGAGAAGACCTTGGAA
AACCTGAAGCTGGGGAAATTCACTCATTCCAGGACTCAGATGAAGGGAGTCTCCCAGAAC
ATCAACTACACCACAGTGGCTTTGCTGCCCATCCTCACCTCCCTGTTTGAGCACATCACG
CAGAACCAGTTCGGGTTGGACCTGCTCTTGGACGATGTTCAAGTCTCCTGC
>m.56976 g.56976  ORF g.56976 m.56976 type:internal len:87 (+) comp1284784_c0_seq1:3-266(+)
GCAAAAAAAAGTGAGATTATAGTCTCTCCTAGCACTGCAAACAATAGTAGCAGATCAGAT
AGAACACCCAAGGCAGAGGAGAGAAAAGATGACACACCTGGTACACAAAAGGACCTGAAT
CAGCCCCAGGACGGGGAGATTTCAGTTGCCTCTCTTATGCCGAGGGCCCCTGCTCAGTCT
GAACCTGGACTTTGGCACTGGCAATCGCCCTACATTCCAAGCAAACATCTTTTGACTGCT
TACAGGATTCATACCGCCAAG
>m.66076 g.66076  ORF g.66076 m.66076 type:complete len:80 (-) comp1287249_c0_seq1:436-675(-)
ATGACTTCAATTGTGTGTCTTATTCCTGGAGGTGTATTTATAGGTTGTGTGATGCTGACT
CCTGCACCCGATTCAGATCTTTACATGGGATGCGTGCTGAAGTGTTTTGTTTTCTCCTCA
CTAAGAAAAATCAAACAGAAAAAGGCAGAAGACATCACTTCAAAGCTGGATGAAAACAAG
TCAGATTACATATCTGAGGCCACCAGGCTGGAGTGTGTATATTCGATCTCAATTAGTTGA
>m.66079 g.66079  ORF g.66079 m.66079 type:internal len:98 (-) comp1287381_c0_seq1:1-294(-)
CGGCGACTCATGGAGGAGTGGCCCTCTGTGTGCACCTCACAACTGGGTAAGACTACAGTG
TGTACCCACAACATTTACACAACAGACGAGATGCCAGTGAGATGTAGGGCTTATCGAGCA
TCACCTCAAAAGAAGGCCCTGATTCAAGAACATCTTAGACAGATGGATGAGGACCGGGTT
ATTGAACCATCTTCCTCGGATTGGTCTGCCCCGGTAGTCCTCATTAAGAAGCGTGATGGA
TCCTATCGTTTCTGCGTGGACTACCGGCAGCTAAATAAGAAAACCCAGTTTGAC
>m.447883 g.447883  ORF g.447883 m.447883 type:internal len:68 (-) comp128822_c0_seq1:3-206(-)
TTTCTGCCAGGATATGGTTGGTCGTGGAGTTCCAGTGGCCCCACAGGGCAGGGTGATCGG
GTTATTGAGAATGACGTCTACAGTGCTGGGATGCGTCTGGATCACCGGGGTCTCCTGAAC
AGTGAGATGGACGTGTCTGTGGGCAGATCCAGCAGCATTCCTCGCTACACAGGTGTATCT
GCCAGTGTGGCTCAGCTGGGCAGT
>m.71515 g.71515  ORF g.71515 m.71515 type:internal len:78 (-) comp1288760_c0_seq1:2-235(-)
ACTGAAAAAGGTAGTTTAAAAACTCCTTTATTGTCAGATCAGGATTTCAAATCGCTGCTA
CGACAGCACATGGACTCAATAACAGAGTCAGTCAGACTAAATTTGACAAAGAAATTTAGC
ATTGACCCAGATGATGTTTGGACATTAGATGAATGCAAGAAAGTGCTTGATGCATGCATT
CGCAAAAACAATGTAAAAGGCATTATCTGCTGCTACAGAGAATTCAATTTATCT
>m.476702 g.476702  ORF g.476702 m.476702 type:internal len:68 (-) comp1293761_c0_seq1:3-206(-)
AGCACCCACTTGCTCCAAGCGATGGAAGCTTTATATGCCCTCCAGGGCATGGAGAAGATG
GGGCTCCAGTATTTCCCGCAAGTTGATTCCGCGGTGGCCGTCTTTGTGATGACACTGAAA
GTACCTCTGCTTCGCCTTTCAGGGGAGCATGTACAAGTTCTGTGTTCTGCACTTCGGTTT
GTCTCTTGCTCCCAGGACCTTCTT
>m.453596 g.453596  ORF g.453596 m.453596 type:internal len:99 (-) comp1295668_c0_seq1:2-298(-)
AAAAACATTCAGATCAAAATGCAGAAACTCAAATTCAGACCTCCCTCTTCCAAATTCTTC
ACCACCTTGTTTCCTCAAACTATCATCCTGAGTCAAGGGACCTCCTTCTCACTTCCAGTG
ACCTTCCGCCCTCTTGAGAAGCGTGAGCACACGGACAGCATTGTGTTTGAAACTGGAGAA
GGTGCCTTTACTGTCCTGCTCTTTGCTGCGCTTCCTCACCATGTCTTGGAGTTCCCTGAG
TCAGTTGAAGTGCCAATGTGCGGTTCCTATGATAGCTCTGAGGCTAGCTTCCATATC
>m.71522 g.71522  ORF g.71522 m.71522 type:3prime_partial len:89 (+) comp1296406_c0_seq1:16-285(+)
ATGAGTCTTTACAAACAAGACCGAAACACCCTGAGGAGGAGGGAGCGGGAGAGGAGATCC
CAGGAGGCCCGGCAGGATGAGGAAAGCTTTAATGTTGATTACCCTCTCTTCGGTGAGCCA
TACAAGACAAGCAAAGGGGACGAACTGTCAAACCGCATCAAGAGCACATTAGGCAATTAC
GATGAAGTGAAGGACTTGTTAACTGACCAATCCAACCAGAGCCATCTTGTTGGTATTCCC
AAGTCTGGGATCCTAAAGACACTTGTAG
>m.71521 g.71521  ORF g.71521 m.71521 type:internal len:85 (+) comp1297568_c0_seq1:2-259(+)
CAAGGAACAAAGAAGAAAGTTTGCTATTATTATGACGGGGATGTCGGGAATTACTACTAT
GGTCAGGGCCATCCCATGAAGCCCCACAGAATCCGCATGACCCACAACCTTCTGCTCAAC
TATGGGCTGTATAGGAAAATGGAGATTTATCGACCTCATAAAGCCAATGCGGAAGAAATG
ACCAAGTACCACAGTGACGACTACATCAAGTTCCTCCGCTCCATCCGCCCAGACAACATG
TCCGAGTACAGCAAG
>m.72933 g.72933  ORF g.72933 m.72933 type:complete len:59 (+) comp1298968_c0_seq1:17-193(+)
ATGTCCAGAACTACAGTAAGCACGATGGATTTTAAATCTGATCAAGCTGCTCTGTTAGTG
GATACCTTACCTGAAGAGTTTCCAGAGGATAAAGTGGCTTCTTATAAGGTCTGGAGAGCA
AGGAAAACAGGCTGGGGGTTAGATAATTATAATCCAACTAAAATCACTTTTTATTAA
>m.74149 g.74149  ORF g.74149 m.74149 type:internal len:69 (+) comp1301227_c0_seq1:2-211(+)
AACAACAACAACAACAATGGAAACAGTTTTAATAACAACAACAACGGAAACGGTTACAAT
AACAATGGCAACAGCGCAATTATCATTTCGACCAACAATAACGGGGATGACGATAGTAAG
GACAGCAAGAGCAACAACAATGGAAATGGCAGCAACAAAATCTGGGATTTCGTCGACACC
AACGGTTATAACAACAACAACAACAACA
>m.74147 g.74147  ORF g.74147 m.74147 type:internal len:113 (-) comp1301454_c0_seq1:3-341(-)
CCCTGCCTCCGGGACCCCGTGTCGGCCCTGCTGAGGGGGGCGAGGGAGCGGCTGGCCGGG
GAGCTGCGGGAGAGGAGAGCCCCCCTTGCGGTGATGGAGAGCCTGTCGGATAACGAGTCT
CTGTACAGCCTGGACTCCCGGCGTTCCTCCGCAGCCTTCAGGGGCTCTCCCGGCCTGGGG
CCCCTCCCCGAGAGGCACGAGGGGCCCTGCTTCTATATCGACCCCCCCATCCCTGAGGAG
AACCCCTCCCTCAGCTCCCGGACCGAGCTGCTTGCCGCTGACCAGCCAGACACTGCGCTG
GCCCTGTACAACCAGGCATACTCCCCGACTGGGAGCAGC
>m.74145 g.74145  ORF g.74145 m.74145 type:internal len:141 (-) comp1301620_c0_seq1:1-423(-)
AACTCTTTCTTTGGTAGAATTAATCAAAAACAGATAATGGCAGATCAGCTAACTGATGAT
CAGATCTCTGAGTTCAAAGAAGCTTTTAGCCTCTTCGATAAGGATGGAGATGGTTGCATC
ACAACTAAGGAGCTTGGAACTGTGATGCGGTCACTGGGTCAGAACCCAACCGAGGCTGAG
CTGCAAGACATGATCAACGAAGTTGATGCCGATGGGAATGGGACCATCGACTTCCCTGAG
TTCCTTAACCTGATGGCTCGCAAGATGAAAGACACTGATTCCGAGGAGGAGCTGAAAGAA
GCTTTTAGAGTGTTTGACAAGGATCAGAATGGATTTATCTCTGCTGCTGAGCTTCGCCAT
GTCATGACTAACCTAGGTGAGAAGCTTACAGACGAGGAGGTTGATGAGATGATCCGTGAA
GCT
>m.131464 g.131464  ORF g.131464 m.131464 type:3prime_partial len:73 (+) comp130237_c0_seq1:2-223(+)
ATGAGGCTGGCATCGGTGGGGCAGGGGCTGGCACGACCGGTCTTCGTCTATGCACGGCCT
TTCTACAGTGGTGGGATAGAGATGATGAGCAAGATGGACCTGGTCTATACCATAGGAGAA
TGTGCAGCTCTGGGTGCCGCTGGCGTTGTCCTCTGGGGTGATTTATCGTACGCCAACAGC
ACTGCTAGCTGCGGGGTGGTGCAGGGCGCCATGCAGGGG
>m.267368 g.267368  ORF g.267368 m.267368 type:5prime_partial len:132 (+) comp1302580_c0_seq1:1-396(+)
TCGTCGTCGTCGTCGTCGTCATCTGCTTTCAAGCTCCTCATCGTCCACGCCAAACCTACT
GCTACGTCCGCCATCGGCCTCGCTGGTCCTGGGGGTGCTGATGTTTTGCCCTATGTCGAG
GTTGATTTGAGGAAGATCTCTTCTAGGGTTGCCGAAAAAGCTAAGACTATTTGTTCTGCT
AAATCGGTAAACGATGTTGTAGTAGAGGTTGTGGAAGGTGATGCTAGGAATGTCTTGTGT
GACGCTGTGGAGAAGCATCATGCCTCTCTCTTAGTTGTTGGTAGTCATGGTTATGGAGTT
CTAAAGAGGACTGTTTTGGGCAGTGTAAGTGACTACTGTGCTCACCATGCCCACTGCAGT
GTGATGATTGTGAAGCGCCCAAAGGTCAAGGCTTGA
>m.131456 g.131456  ORF g.131456 m.131456 type:5prime_partial len:178 (+) comp130442_c0_seq1:1-534(+)
CAGCGAACAGGAAAATTCAATATGGAGCAAAATGATACAGGCTGCCAAGCTCCTCAAGCT
CCTCAAGCTCCTGTCCTTTGTGTCAACAATTGTGGGTTTTTTGGAACTGCAGCTACAATG
AACTTGTGCTCAAAGTGCTACAAGGATATGATGTTTAAGCAAGAACAAGCTAACTTTGCC
GCTTCATCTATTGAAAGCTTTGTGAATGGAAGTTCAAGCACTAGTGTGAAAGCCATTGAT
GTTGCTGCAACCGTGCAGAAAGGTCCTGCAGAGTCCCTGGTTGTACCCACACAAGTTGCA
TGTCCACCCGAGAGCGAAGAAGTTGAGAAGGCTAAGCAGGGACCAAAAAGGTGCAGCACC
TGCAGGAAACGAGTTGGTTTGACCGGCTTCAATTGCCGATGTGGGAATCTTTTCTGCTCA
GCCCATCGTTACTCGGACAAGCATGAGTGTCCATATGATTATCGCAAGGCTGGTCAAGAT
GCTATTGCAAAAGCCAACCCAGTTGTTAAGGCTGAAAAGCTTGACAAAATATGA
>m.456908 g.456908  ORF g.456908 m.456908 type:internal len:83 (-) comp1305263_c0_seq1:1-249(-)
GGCAGGGAGAGCCACTCTGCAGCAGTCTCTGCTCCCCCCTCTCCCTACTTCCCCCACCCT
GACCAGACCCACGCTCTGCTGCTCCCCCCAGTACAGTACCATTACCGACACCACCAGCAA
CACCTGCTATTCCACCACCCATCCACCAGGGGGAGCCAGCTGCTGTCCAGCCCAGACGAG
TCCACACTCCCAGCCTCCGGGCCCTGGCTTCAGTACCTCTCCGGGCAGCCAGGGGGCGCC
CTCCTCTTC
>m.456907 g.456907  ORF g.456907 m.456907 type:internal len:86 (+) comp1305838_c0_seq1:1-261(+)
GCACATTGTTGTAATTACTCGTGGGTGGACTTCGTATTCACGGTTCTTGGTATCTGCACC
TTTTTGTTCGACCTGGGAGCAGATTTCTGGGTAGCTGCGGAGTTTTATTTGCAGGGAGAC
TATCACTGGTTCGGCATCGTCCTCTCCTTTGTATTTGTATCCTCTGCTCTGCTGCAGATG
TTTAGTTGGTTCTGGTTTAAATACGACACAGAGCTGGAAAACTTTAAACCCCGGACAACA
ACAGAAACTTTACTGCTGGC
>m.160219 g.160219  ORF g.160219 m.160219 type:5prime_partial len:237 (+) comp1306654_c0_seq1:3-713(+)
TTTACCAAAGAATTCCCACATGTAGAGAGATACTTCTGGACTGTGGTTAATCAGCCAAAT
TTCTGCAAGATATTGGGTGAGGTTAAACAAGCTGAATCTATCCCAGCTCCGCCATCCAAG
AAGCCCGCACCGGCGACAGAAAAGCCCAAGGCTAAGGAGGAGCCAAAGAAAGAGGTTAAG
GAAGAACCTAAGCCTGCAGAGGAGGAAGCAGCACCCAAGCCTAAGCCAAAGAATCCTCTT
GATCTCTTGCCTCCAAGTCCGATGATTCTGGATGATTGGAAGAGGCTTTACTCCAACACC
AAGACCAACTTCCGTGAGGTTGCTGTTAAAGGTTTCTGGGACATGTATGACCCTGAAGGA
TATTCTCTCTGGTTTTGCGATTACAAGTACAATGATGAGAACACAGTTTCGTTTGTAACC
TTGAACAAGGTTGGTGGTTTTCTGCAAAGGATGGATCTGGTGCGCAAGTATGCTTTTGGT
AAGATGTTGATTGTTGGTTCTGAGCCCCCATTCAAGGTGCAAGGCTTGTGGCTTTTCCGT
GGAAAGGAAATTCCCAAGTTCGTTATGGATGAAGTCTACGACATGGAGCTCTATGAATGG
AAGCAAGTAGACATCAACGATGAAGCCCAGAAGGAACGTGTTAGCCAAATGATTGAAGAC
CATGAGCCTTTTGAGGGACAGGCTCTGTTGGATGCAAAGTGCTTCAAGTAA
>m.160225 g.160225  ORF g.160225 m.160225 type:5prime_partial len:82 (+) comp1307061_c0_seq1:1-246(+)
CGCATGCTTTCTGGCATCTCAAGTGGTGCCCTGCAGTCTCTGCTTTCTGGCAACTTCCAC
AAGCACTTAACACAGAACAAATTAAAAACAAAACAATCCCCCATAAATATCATGGATCAG
CAAGCCAAGTCCATTGCAATTTTATCATCAATCCCTCAAGATGAAACTGCAGGCTTGGAG
GCAGGTCCTGCTAGCCGGCCTGCTTTAGTTTGTTCTGTTTTTGCAGATCAATTCCATCAG
GCCTAA
>m.453313 g.453313  ORF g.453313 m.453313 type:5prime_partial len:195 (+) comp1310050_c0_seq1:1-585(+)
AAACCTCTTCACTCGGACTTTCTCGCCGACGCCATGGTGAAGTACTCCAGAGAGCCCGAC
AATTCCACCAAGTCTTGCAAGGCTAGAGGATCGGATCTCAGAGTTCATTTCAAGAACACT
AGGGAGACTGCGTTCGCCATCAGGAAGCTTCCCTTGACCAAGGCAAAGAGATACTTGGAG
GATGTTCTGGCCCACAAACAGGCTATTCCCTTCAGACGGTTTTGCGGTGGTGTTGGGCGT
ACTGCGCAAGCAAAGAACAGGCATTCTAACGGGCAGGGCCGTTGGCCAGTGAAGTCTGCG
AGATTCATTCTTGACTTGCTTAAGAACGCTGAGAGCAATGCTGAGACGAAGGGTTTGGAC
GTTGATTCGCTCTACATATCTCACATCCAGGTCAACCAGGCGCAGAAGCAAAGGCGCCGG
ACCTACCGCGCTCACGGAAGAATCAACCCTTATATGTCATCCCCATGCCATATTGAGTTG
ATCTTGTCTGAGAAGGAAGAGCCTGTTAAGAAAGAGGCTGAGACCCAGTTGGCAACTAGC
AAATCCAAGAAATCTTCGGCTCTGCGTAGTGGTGCTTCTTCTTGA
>m.131461 g.131461  ORF g.131461 m.131461 type:internal len:71 (+) comp131009_c0_seq1:2-217(+)
GCTGTTGCCGCGATGTCTCATTCCGCAGCTCAGGGCAGTATTGGAAGCCATCCGAAGGGC
CTGCGCAACTATAAGATCATCTTTTATGAATATGAAAATTTCCAAGGGCGCAGGATGGAG
TTTAACAACGAGTGCCGTAACCTGTGTGACCGGGGGTTTGACAGAGTGGGGTCCATCCGC
GTTGAATGTGGCCCGTGGGTGGGGTACGAGCAG
>m.453317 g.453317  ORF g.453317 m.453317 type:internal len:135 (-) comp1311686_c0_seq1:3-407(-)
CTTTTCCTAGCCTGCTCGCACGCACGCACTTGGCCGAAAATGCCGTTCAAGAGGTTCGTG
GAGATAGGAAGGGTAGCCTTAATCAACTACGGAAAGGACTATGGCAAGCTCGTTGTTATC
GTCGACGTCATCGACCAAAATAGGGCTCTTGTTGATGCTCCGGACATGGTGAGAAGCCAG
ATGAACTTCAAGAGGCTTTCACTTACAGATATCAAGATTGACATCAAAAGAATCCCGAAG
AAGAAGACCCTGGTTGAGGCTATGGAAGCTGCTGATGTGAAGACCAAGTGGGAGAACAGT
TCATGGGGAAGGAAGTTGATAGTGCAGAAGAGGAGGGCTGCACTCAACGATTTTGACAGG
TTCAAGCTTATGTTGGCAAAGATCAAGAGAGCTGGAGTAGTGAGA
>m.453582 g.453582  ORF g.453582 m.453582 type:internal len:109 (+) comp1313687_c0_seq1:1-330(+)
GAAATGGCTTGTCAGGAGGATGTTGGTGAGCATGGAAACAAGGAAGCAAAAAGTGAAGAA
GAAAGTGAGAAAGTAGCCGGGTCTTGTATATCAGAGCCGCTTAAGGATGACTCCACTGAA
GAGCTGACTGAAGAAGAGAAATCTTCAGTCTGGGATTCACACCAAGAGGCAGACAATGGG
CACGACCTTGCCAACACCGACGAGGCTGCCAATTTGGATCCGGAGTCATCAACCTGCAAA
CTGGACATTGTTGCATCAAAGGAAAGTGAAGTTGAATTGACAAACAAAGACCAAGAAAAC
ATTCAGGACAGTTTGGTGGATGCCGAG
>m.311745 g.311745  ORF g.311745 m.311745 type:internal len:168 (-) comp1314408_c0_seq1:1-504(-)
AGGAAAACAAAACTACACTGTTTACATCTAGATGCGAATTGCAGCAAGAGCAAAGTGTTT
CAGGCTTGCTTGAAAATGAGTGAAAAGGAATTACTCCAGCGCTGTTGTAAATACATCACT
GAAATTATTCAACCATCTCTTGTTTTACAGTACCTGGATTTTTTTGAACCCAAGGAGGTG
GAGCTGATCAAATCGAAGGAGGAGAAGGAGGGCCCGACACATGCGTCTGCTCTCCTCTTG
GATATGATCCAGAATGTGGACTCCCTTGGCTGGTTTCAGATGTTCTTGGATGGGCTGAGT
ATAGCAGGGTACCCTACCCTCTCTAAATCGATCGATATGGAGGATTTCACAGAGCTTGAC
AAATCCAGGCTTTACAAACAGATGGTGAGAAAACTGAGGCCAACGCTGGAACCAGGAGCT
CGTCCTATGGACATCCTCCCTCACCTCTCTGAGTGCCTCCTGCAGCCCCAGGAAGAGGAG
GTGCGGCAGGTAACTGAAAGCAAA
>m.311747 g.311747  ORF g.311747 m.311747 type:internal len:174 (-) comp1315740_c0_seq1:2-523(-)
GGATTTCCCCCCAATGTCACCCCCTGGGGAGCCCCCATTGTGTGGGGAGACAGCCCAGAG
TCACAGATCAGAAGGCAGAAGTTCACAAACCGGGCTGTCACCACAGGCCTGGCAGTGTTT
GTCGTAGGGACATATGCACAGTACCTCCACAAGTTCATCATCTCTGCCGAGAAGTATTTT
TTGCCAGAACACTTTGTCACTTACTACATACTGACTGACAACTTGCGAGGGATCCCTGCG
ATTACTCTGGGATCTGGCCGAGAAATCAAGCCGTTTTATATCGCAGAGAGGCCAGACTGG
GTTCATTTGTCGAAAACGAGGATGTCTCTGCTGAGCAGTGTAATCAAAGAGCTGATCCAG
GATGAGGTGGACTACATCTTCTGCATGGACGTGGACCAAGTGTTTATAAACCCTGTGGGG
TCCGAAATCCTGGGAAGCCTTGTGGCCACTTTGCACCCGGAATACTACAACCAGCCCTTG
GACATGTATCCTTATGAGAGGACTGTGGATTCCAAAGCCTAC
>m.322 g.322  ORF g.322 m.322 type:5prime_partial len:56 (-) comp132072_c0_seq1:36-203(-)
CTGACCTGTCAGATTAGTTCCTCTTTCAGATGGCTTCCTTCTCCTCTTGACAAGCTGGAC
CAAATGCCAACTCCAAAAGCACTAATATCACCAGAGAGAGATCGGATGTGGACATGCAAC
TGGCTTTCGCTGGTGCCTGATGAGGTTGGCCCGGCTGTTGTCCCATAG
>m.320 g.320  ORF g.320 m.320 type:5prime_partial len:65 (+) comp132072_c0_seq1:1-195(+)
CAGCGCGAGAGGGAGAAGCCCCGGGAGCGTGGAGTCTATGGGACAACAGCCGGGCCAACC
TCATCAGGCACCAGCGAAAGCCAGTTGCATGTCCACATCCGATCTCTCTCTGGTGATATT
AGTGCTTTTGGAGTTGGCATTTGGTCCAGCTTGTCAAGAGGAGAAGGAAGCCATCTGAAA
GAGGAACTAATCTGA
>m.70297 g.70297  ORF g.70297 m.70297 type:5prime_partial len:96 (+) comp1322239_c0_seq1:2-289(+)
GAGGTAGAGAGGCTAATACTTCAAGCAGGGGGCGTAAAAACTCTCATTAGCTGCTTGCAT
GGAATTTCAGAAATGCACAAAGCCAGAAATAGAAGCAAAGAATCAGCCAAAGCTATGAAT
CTTGAGGCAGAAGGGGCAAGACATTGTCCTATACCCGATGGATTGCCAAAGACAAGAGAA
GAACTTGAGGAGGAGGAGAAAGCTAGAATGCCAGATTCACCCTATACCAAACTGCTCAGA
GCTAGAGGAACACACCCTGTTTGGTACTCGACTACACTTGATTATTGA
>m.70298 g.70298  ORF g.70298 m.70298 type:complete len:67 (+) comp1322239_c0_seq1:159-359(+)
ATGGATTGCCAAAGACAAGAGAAGAACTTGAGGAGGAGGAGAAAGCTAGAATGCCAGATT
CACCCTATACCAAACTGCTCAGAGCTAGAGGAACACACCCTGTTTGGTACTCGACTACAC
TTGATTATTGATATGGAGGTTCATACAGGGCTTGGTCTTTGGAGCTTCAGAGTAATAAGG
TCAAGGAATGGAGTTGAATAG
>m.70299 g.70299  ORF g.70299 m.70299 type:internal len:162 (+) comp1323557_c0_seq1:3-491(+)
ACTCCCTGCAATAACCGAGGGAATTGTTCTGAAGGTGTGGCAGGCAATGGTACATGCTCT
TGTTCGGTAGGGTTTGGAGGTACTGCATGTGAAAGGTGTGCTGAAGAGAATGTCTATGGG
TCTGACTGCAATTCAGTCTGTGAGTGTTTGCATGGACTGTGCAACAGCGGTATCACTGGT
GATGGGAAATGCACCTGTTTTTCTGGATACAGGGGACCAAAATGTGATCAGCCCATTCGT
GAATGTGCAGCCCTGGAGTGTCCTGACAAGGCCCGGTGTATTGAAGATGCAGTAAGCGGC
AAGCTGGTGTGTAAATGCTTGCCTGATCATGAGGCAGATGGAAAAAACTGTAAATCCATT
AATCCGTGCCTGAAACAGGTCTGTCACCAAAATGCCAACTGTGCCCATCTTGGTCCAAAT
CAACACCAGTGTACATGCCACGAAGGTTACCAAGGTGATGGGCAGGTCTGCATGCCAGTG
GATCCATG
>m.70294 g.70294  ORF g.70294 m.70294 type:3prime_partial len:109 (-) comp1323680_c0_seq1:1-327(-)
ATGCGAAGCGCATTGCAAGGCACAGCAAACAAATGCAACATCCCTCCTCTCCGAATGTGT
TCACATCTCCTACTGGAGATAGACAATCTCGAAGCCACACATTTAGTTACAGTCAAGATC
AATAGAGCAGAGTACAGTGAATCCATTGCTATGTTCTCTCATTTGTATTCCCATGCAGAC
TCTGAGCATGCTTGGGAACCTGAAACTGTCTCAACTGACACTCAGCACAGCACAGGCCTC
ACAGGCCAAGATGAGAACACCGACAGCCCTCTCACGGACATCCCAACCTCAAACACACAC
AAAAGGGCAGGACACACACACACACAC
>m.324 g.324  ORF g.324 m.324 type:5prime_partial len:51 (-) comp132454_c0_seq1:96-248(-)
CAGACCTTCTTTGTCACACCAAAGTATGCATGTGCAGCACTCAGGCATGTGCAACACGGA
TATGCTTCCCCACCTCACTTCCGCAGCCATGGGGAGTCTTTTCAGAAGCAGCATTGGCTG
GAATACTTCGGAAGCATGTCAAATAATGATTGA
>m.448670 g.448670  ORF g.448670 m.448670 type:5prime_partial len:110 (-) comp1325399_c0_seq1:86-415(-)
AGCTATGCCACCAAATCCAACCAGCATCGTGTCGTCAAAACTCCTGGTGGGAAGTTGATT
TATCAGACAACGAAGAAGAGGGCTAGTGGTCCTAAGTGCCCTGTTACTGGAAAGAGAATT
CAAGGGATTCCTCACTTGAGACCTGCTGAATACAAGAGGTCTAGATTACCTAGAAACAGG
AGGACAGTAAACCGTGCTTATGGTGGTGTGTTGTCAGGCAGTGCTGTACGTGAAAGGATC
ATAAGAGCTTTTTTGGTTGAAGAACAAAAGATTGTGAAGAAGGTTTTGAAGATCCAGAAA
GCCAAGGAAAAGCTTGCAGCCAAGAGCTAA
>m.448667 g.448667  ORF g.448667 m.448667 type:3prime_partial len:78 (+) comp1325544_c0_seq1:46-282(+)
ATGAGATGTTCAGCACTGCCTTCACTACACTTGCAGCCTGTGTGGCCAGTATTATTTTGG
TGCTCATCTATCTCTACCTTACCCCTTGCCGTTGCTGTTGCAAAACAAGGAAAACAAAAA
AGAAAACCAAACCTTGGCAGTGCTCACTCATTCATTCTGAGCACCACTCCGTCCAGTGAC
ACCCAGCCGAACAAAAAAAACCAGCACCGGCAAAAGAGTGGTGTTCTTGGAGCCAG
>m.448669 g.448669  ORF g.448669 m.448669 type:5prime_partial len:72 (-) comp1325908_c0_seq1:196-411(-)
GGAGAAATGGCATCGAACGCAGCAGCACCATTTTGGAGGTCAGCTGGGATGACTTACATA
ACATACTCAAATCTCTGTGCTAATCTTGTCAGGAACTGCCTCAAGGAACCTTACAAGACG
GAAGCTTTGAGCCGTGAGAAGGTCCATTATTCCATTTCTAAATGGGTTGATGGCAAACCT
CAGAAACCCACCCTCCGATCTGATACTCCTGAATGA
>m.265097 g.265097  ORF g.265097 m.265097 type:5prime_partial len:79 (-) comp1327123_c0_seq1:124-360(-)
TGCCTCGGAGTGTCCATTAAAAAGTATTCAGTGAGACCAAAGCAGGAAGAGGTGCTGATT
CCTCCTTTTGAGAGATTTAAAGTGATGGAAGTCAATGGAAATGAAATCCGACTGGAAAAT
ATTAAAGACCACGAAAGTTATTTAAACTGCGGGGGAGGCGCCACTGTGTTTAAAATCCAG
CACACTCTGACTGTCTCCTGTGTTATTTGGTCGCTCATAGTCATGCAACTACGCTAG
>m.265095 g.265095  ORF g.265095 m.265095 type:5prime_partial len:93 (-) comp1327427_c0_seq1:66-344(-)
AGGTCTGATGAGAAGCTTCTGTCCGTGTTCCGTGAGGGAGTTAAGTACGGTGCTGGCATT
GGTCCCGGTGTGTACGACATCCACTCACCTAGGATCCCATCTGTTGAGGAAATTGCAGAC
CGCGTCGAGAAAATGCTTGCCGTGCTGGAGTGCAACATCCTCTGGATCAACCCGGATTGT
GGGCTCAAGACGCGCAAGTACTCCGAGGTCAAGCCCGCCCTCACCAACATGGTCGAAGCT
GCCAAGCGTCTCCGCTCCCAGTTGGCCAGTGCCAAGTGA
>m.70393 g.70393  ORF g.70393 m.70393 type:internal len:70 (-) comp1330876_c0_seq1:1-210(-)
GACATGGACAATGAAGTGGATTCAGATTATGAATTGCCTGATGAAGATCAGTACAACACT
GTTGAAGACCCAGAGGAAAGAAATCATGTCAGAATTCTACCAGTCAGACGTCCGAGGAAT
GCAGACGAAGACTATGCAGACAAAAGGGTCATGTCATGTGTTGCCTCGCATTCCCCACAG
AGTTCATCTCCGGACCTGAGCAAATTCAGA
>m.161794 g.161794  ORF g.161794 m.161794 type:internal len:74 (+) comp1333933_c0_seq1:1-225(+)
CGCTACCTGACCGACATCTTCACCACCCTGGTGGACCTGCGGTGGCGTCTGAACCTGCTG
GTCTTCACCTTGGTCTACACCAGCACCTGGGTCTTCTTCGGCTTCATCTGGTGGCTCATC
GCTTACATCCGTGGGGACCTGGATCACACCGAGGACCACGAGTGGACGCCGTGCGTGAAC
AACCTCAACGGCTTCGTCTCGGCTTTCCTGTTCTCCATCGAG
>m.305 g.305  ORF g.305 m.305 type:internal len:97 (-) comp133403_c0_seq1:3-293(-)
ACAATGTCTTGGGAAACCTTAAAGGACATGATCCAGAACTGCTCAGAGCTTGGTTCACAA
TCCTGCAACATCACTGGACTCAATAAAACCTTGAACGACACTGGGAGCCAGAGACTCTTT
GTCACTGAGGAACTTCTTCTGAAGTTTCTAGGGCCTAGGAGATCTTCTTTCTTCCTGCCC
ATCTCCCTAGCCTACCTGCTCATTTTCATCTCAGGTGTGGCAGGGAACCTTCTTACCTGC
ACAGTGATTGCCAAGCACAAGAAGATGAGAACCCCTACCAACCTCTATCTT
>m.159632 g.159632  ORF g.159632 m.159632 type:internal len:110 (-) comp1334184_c0_seq1:3-332(-)
GCAATCCAGGACCAATACGCAGACGCGTCCATCGGCAACGTGACGGGCAGCAACGCAGTC
AACGTGTTCCTGGGAATCGGAGTGGCCTGGACTATCGCCGCCATCTACTGGAAGAGCAAC
GGGCAACCCTTCAGGGTGAACCCGGGCAGCCTGGCCTTCTCCGTCACCGTCTTCACCATC
TTCGCCTTCTTCAGTGTGGCGATCCTCATGTACCGAAGGAGGGCCCCTATCAACGGCGAG
CTGGGCGGGCCCAGGACTGCCAAGGTCCTGACCACCATGTTCTTTATCTGCCTGTGGTTC
ATGTACATCCTGCTGTCTTCTCTGGAGGCT
>m.159615 g.159615  ORF g.159615 m.159615 type:internal len:115 (-) comp1334323_c0_seq1:1-345(-)
TCCAACCCGGATTTCAGTATCCAGCAATTTCAAAAGCAGGATTCCCTCACCGGGCTTGGG
CGGATTAAACCTGAGCTTTATAAACAAAGATCCATGGATACAGATGACGGAAAGAGAAAT
AATAGCAAATCCTGTGGAAAGCTCAATTTCATTCTTAAATTTGACTGTGACTTGGAACAG
CTGATTGTTAAAATCCACAAAGCAGTCGATCTGCCAGCCAAAGACTTCTCCGGCACATCA
GACCCCTATGTGAAGATCTACTTACTACCTGATCGCAAAACCAAACACCAGACTAAAGTG
CACAGGAAAACTCTGAACCCTGTGTTTGATGAGGTGTTCCTATTC
>m.159623 g.159623  ORF g.159623 m.159623 type:internal len:101 (+) comp1334506_c0_seq1:1-306(+)
GCTGTTTCTTCCGCACACAATGCTGGGGTAATTAAGCCTGGCTGTTGTACTGTGACGGAT
TCAGCAGGTGCAGAACAGGATGATGCAGTAGTTGCTACTGGCTCCTTTGCAACATATTCC
TTACTAGGAGCAGACTGGGATAATCCAGAAGACACTACAAGCGGAGAAGAGGATGTTACC
GGTGTATTGGAAGTTGACTCTGATGCAGCTGTTAAGTGCTCCGATACAAACAGAGTCTCC
TTACTTGGAAGTTGTGGTTGCACATCAACATTTGACGGCTGGCTGCATGTAGGTTTCGAT
GCCTT
>m.159604 g.159604  ORF g.159604 m.159604 type:5prime_partial len:82 (+) comp1334623_c0_seq1:3-248(+)
GAGGGCAAGGTGGTGCAGGTGTACCGGCGCAAGTGGGTCATCCACATCGAGCGCATCACG
CGCGAGAAGGTCAACGGATCCACCGTCAACGTCGGGATCAACCCCTCGAAGGTCGTCATC
ACCAAGCTCCGCCTCGACAAGGACCGCAAGTCGCTGCTCGACCGCAAGGCCAAGGGCCGC
GCCGCCGCCGACAAGGACAAGGGCGCCAAGTTCTCCGCCGAGGACATCATGCAGAGCGTC
GACTGA
>m.159636 g.159636  ORF g.159636 m.159636 type:internal len:106 (-) comp1334704_c0_seq1:3-320(-)
GACGCTATCAAATTTATCAAAATAGCAGGCCAAGGATCATGGCTAGCCAAAGCAGATATA
TCAGACGCTTTCAAGGTGATGCCTATTCACCCCTCCCTACGCCACCTGTTCGGAATTTGC
TGGATCGATAAATATTATTTCTCCACTCAGCTCACCTTCGGCTGTCGTAGCAGCCCAAAA
TATTCGACACTCTCAGAAGCACTTTACTGGATCCTTCTCAACTCCTGCCATGTTCCATTC
CTCCTCCACTTGATGGATGACTTTCTCCTCATCTCTCCTCCATCACATCCTCCAGCACAA
GCAATTAATCAACTGAAA
>m.159637 g.159637  ORF g.159637 m.159637 type:5prime_partial len:101 (+) comp1334709_c0_seq1:2-304(+)
GAGATTCTGGAGGGAGACGTGGAGATGGAAACACTGAAGAAAATCATCGAGGATCAGCAG
GAGTCAATAAACAAACGCAAAGGAGGCCGAGGAGGGTTCAGGGGTCGAGGAAGAGGACGA
GGAGGCCGCAGAGACCGAGGAGGACGAGAACACACTCAGTTCAAGGGAAAGAAGACCAAG
TTTGATAGCGATGAAGAGGGAGATGAAGAAAGCGCCAGTACAAAGAAGAGACCTCTCGAG
TCTAACAGACAAGATAACGGAGAGCCGGTTTCCAAACAAGCCAAAAGCGAGAATGGTTCT
TAA
>m.309 g.309  ORF g.309 m.309 type:internal len:78 (-) comp133482_c0_seq1:2-235(-)
TTTGATAGACAGACACCAGAGCAGCCATGGGTGTTTCAGTGTAACTCACTAGAACCAGAC
ATCTTCTTTGTCAATCACCGAAAAATGACAGAGCTCTTACATCACCTGACAAGGAGTGGG
CGGACAGATGACCTGATGTTTGGGGTCATCATGAATTTCAGCTGGCTCTACACAATGATC
AAAATAGGTCAATTTAACAGAGCACTCTCAGACATCGATGTTGCTTATAATTAT
>m.159612 g.159612  ORF g.159612 m.159612 type:complete len:146 (-) comp1334988_c0_seq1:43-480(-)
ATGGGTCGTGTACGCACCAAGACCGTGAAGAAGTCATCAAGACAGGTAATTGAGAGGTAC
TACTCGAAGATGACCTTGGATTTCCACACGAACAAGAAGATATTGGAGGAGGTTGCCATA
ATTCCTTCAAAGCGTCTCCGCAACAAGATTGCCGGGTTCTCCACTCACCTTATGAAGCGA
ATTCAGAAGGGACCAGTTAGAGGCATCTCCCTGAAATTGCAAGAGGAGGAGCGTGAGAGA
CGTATGGACTTTGTCCCTGATGAGTCTGCCATTAAGACTGATCTGATTGAGGTCGACAAG
GAGACCCTTGACATGCTTTCAGCCCTTGGCATGGCTGAACTTCCTGGTGTTGTCAAGCAA
GCTGCAGAACCACAAGCAGTAGCAGCTACTCTCCCAACCTTTGGTCGTGGTGCTGGCGGT
TTTGGCAGGAAATACTAA
>m.159619 g.159619  ORF g.159619 m.159619 type:5prime_partial len:75 (-) comp1335322_c0_seq1:18-242(-)
GAGCATCACAGAGAGCATCGGGGAATCCAAAACAGACAAACACAGAGGATAAACTCCCAA
AATAGAATAAAAGGGCAATATTACATCTGCAGGCATATTGTAGTGTGTGTAAGAGTTTTA
CTGGCGTTGCATCCTGCACAGGACAGAATAACTGAATGCCTGCCATCTGCTGGTTCACTT
TTAGAAACGGAAGTGAGTTTTGCTGCTGTACATTTAGATTTTTAG
>m.159618 g.159618  ORF g.159618 m.159618 type:internal len:87 (+) comp1335482_c0_seq1:1-264(+)
TACAAAACAATGTTCCATCGGAAGCTGATGTTATCAGAATACGGCTTTGCCTGTCTGAAG
GATCTGCTGCTGTTGCTGGGGGATAGGGTCTTTGTGGAGCGCCAGGGAGAGAAGAACATT
GTCAAGACTGTAAGATCGACAGCAACACTGCCACAGCCTGCGGTCAAGTGTCCTGCAGTC
AAGAAATTGGAAGAAACCAAGAGTGACCAGAGGCCTTCTTCAGCGGAACAGTTTAAAGTT
AAGAAAATGGAGGCGGTTCACCG
>m.312 g.312  ORF g.312 m.312 type:internal len:84 (-) comp133566_c0_seq1:3-254(-)
CGCCGAACCAGACTTATCGGCGTCAACGGGGAGTGCATCGAAATGGACTTGACTCGGATC
AAACAGGAGGCGGGTTCTGAATCCAACTCGGATATCGAGAAGGTGGTTCTGGGGCTCGAC
AGCGAAGGAGAGGCGGAGGAGGGGAGAGACGCCGCCGGGGGGAGCTGCCTTCGCCAGTCG
CGCTGCACCTTTCCAGGTAGCGATAATATTAATACCTGGCATGTTAACCCCTTTGGCGCC
GGAGCAGCTCTG
>m.315 g.315  ORF g.315 m.315 type:internal len:75 (-) comp133566_c0_seq2:3-227(-)
CGCCGAACCAGACTTATCGGCGTCAACGGGGAGTGCATCGAAATGGACTTGACTCGGATC
AAACAGGAGGCGGGTTCTGAATCCAACTCGGATATCGAGAAGGTGGTTCTGGGGCTCGAC
AGCGAAGGAGAGGCGGAGGAGGGGAGAGACGCCGCCGGGGGGAGCTGCCTTCGCCAGTCG
CGCTGCACCTTTCCAGCCGCGGACCCCCCCCTCTCCGGCGGCCCT
>m.159625 g.159625  ORF g.159625 m.159625 type:5prime_partial len:71 (-) comp1335948_c0_seq1:50-262(-)
TGTTTGTGTATTAAAGGGTATGATGTTACAGGCCCTTCTGCAAGCCCTTCTGTGTGTACA
CAGTACAGCAAGCTACAGTTAATTACTTCTCAGTTACAAGGGTGTGTGTGTGTGTGCGTC
ACGTTTTCTAATGAAATTACCTGCGAGATAAATCACATTTTAAAATACCAGCGAATGTTT
AATTGTGCTTTGACAGTGCAGTGTGGAATGTGA
>m.34398 g.34398  ORF g.34398 m.34398 type:5prime_partial len:105 (+) comp1336253_c0_seq1:3-317(+)
ACCTACTCCCAGTTCTTCAAGAACGCGTGCCCTCGCGCCTACAGCTACGCGTACGACGAC
TCCACCTCCACATTCACCTGCACCGCCGGCACCAACTACGCCATCACCTTCTGCCCAAGC
ACCACCAGCGGGAAGTACTCCGGCGGTGAGAACCCGCAGGCGGCCGGCGTGCCGTCCACC
AACGACACGATGGTCGTCCTCGGCGCCGAGCAGCTCTCCACCGCCTCCTCCGCCGCCGCC
CATGCTGCGCCGCAGCTCACGCTACCACTACTACCACTCGTCGTCGTCGCCGCCCTCGTT
GCCGCCATGATCTAG
>m.34387 g.34387  ORF g.34387 m.34387 type:internal len:68 (+) comp1336356_c0_seq1:2-208(+)
TCCTGGGGGGCGGTCAAGCCCTTTGCTCACCTGAGCCACCGAGAGAGCATGGAGCTGGCC
ACGACACCGGACATCACCACGGTGGAAATTCCCATGAACAACTTAAACCAACACAGGACT
ACAGACAGAGCAAGATCACAAAAACCAGAAGAGATGAATGAACCCATTGAAAGTGTCCAT
TCCTACAAGCACTGGGTGAAGTCTGG
>m.34396 g.34396  ORF g.34396 m.34396 type:internal len:76 (+) comp1336542_c0_seq1:2-232(+)
GGTCCTCCAGGTCCCTTTGACTCCAGCCCGGCTCTCCCCTACCCCCAGCAGAGGCAGCTG
GTGCTCAACATGTGCCTGCGCAAGCTGCAGAGCTGCTGCTTGAAGGTGGAGCCCAGCCTT
CACCGCTCCGTCCTGCTCTCCAACACCCTGCGCCAAATCCAAGGTGAGATGCTCAATGAG
GACTGCAACACATCCCCACTCGCAGTGCAGTCTGACGGGAACTCCTACA
>m.34381 g.34381  ORF g.34381 m.34381 type:3prime_partial len:71 (+) comp1336596_c0_seq1:56-271(+)
ATGGTGCTAAACCCTGCTTTTAAAAGCATCACAGAACACTCTGGGGGGAAATTAGGCTGT
ATTTGGAACAGCAGTGTTGGGATTAACAGGTGTGCTTCTTTCTACTATGGCGTTTCATAT
TTAGAGTTGTGCTTCTGCAACAGGGCAGAGGCTGGGCGCAAATCGAGCAACCTTGCACAC
TGCAAGCAATCGTGTTTACCACTATGTAAAAGAG
>m.34389 g.34389  ORF g.34389 m.34389 type:3prime_partial len:71 (+) comp1336997_c0_seq1:55-270(+)
ATGCATACTTTACACAAATTTAATTTTGCTGTCAACCATGCCTCCTGCTATGAAGTCTCT
CCACACCTGGCCTCTCAAGCCAATTCCCCTCAACGCCAGCCTGTGTCCCTGCAGAGAGCC
TGTCGGATCAGTGTGAAAATTCAGCTGGCTGAGGAGTCTTCCCTCTGGAGAGCACCTGTT
CACCCTGATCAGCAAACCCTGGGTGTGTTAATG
>m.34393 g.34393  ORF g.34393 m.34393 type:internal len:83 (-) comp1337509_c0_seq1:1-249(-)
GTTGATCAGCTAGGCGCGGTATTTTTGAAAAACAGGGATTCCTATACAGTGGAAATGAAT
AATGCTCAGCAGTTGGTGGAAAGTGCAGCCTGGAATATAGAAAAACTACTGCTGAACAGA
TCAATGGCTTTGGAGACCCTTGCAACAGCGGCTGAGAATTTCCAGATGGAACACCAGTGG
AAAAATGAGTTTGGGGAAAATGAGACAATGTACTACAATGCAAAAGATAACTTAGACAAG
TCTGATTCT
>m.34413 g.34413  ORF g.34413 m.34413 type:5prime_partial len:82 (-) comp1337565_c0_seq1:70-315(-)
TGGTGGAGATGGTACTACTGGGCTTGCCCTGTCGCATGGACCTTGTATGGTTTGGTTGCA
TCACAATTCGGAGACATCAAAACTGCACTAACTGATGACGAAACTGTGGAGCAATTCTTG
AGACGTTACTTTGGGTTCAGACACGATTTTGTTGGAGTTGTTGCAGGTGTACTTGTCGCC
TACGTACTTGTATTTGCCTTCACATTTGCTTTTGCCATCAAGGCATTCAATTTCCAGAGA
AGATGA
>m.421 g.421  ORF g.421 m.421 type:internal len:86 (+) comp1338163_c0_seq1:1-261(+)
CTGGAATATGCATTAGAGCAAACCAAGAAGCAGAAGGATCAGTTGGAACAGGAACTCCCC
AGAGTGATAGCAGCTGCTGAAAACGAGCTGAAAAAACAAAGAAGTATTATTGACGATCTA
ACCCTTCAAAAGACAAAGGCAGCATATGAAGCAAAGCAGTACCGCTTGGAACTGGAGACC
ACAGTAAAGAAGAAGGCAGCTGCAGAGCAGGAACTGGAGAGGACCCGTCAGCTCACTCTG
CAGTCAGAGTCCAAGAAAG
>m.428 g.428  ORF g.428 m.428 type:internal len:79 (-) comp1338633_c0_seq1:3-239(-)
GATAACGAGATGAGAAAGCGATGCATGACTACACCTGAATATAAAAAGAAAAACACCTTT
ATCCATGGCGACGAGAAGAAAATAAAAGCTGTCTGTAATGAAAAAGCAGATCAAAAAGGA
ATTCGCACAAGCAGCACTAAATTCAAGATCACTATCTGTACACTTGCAAAAAAACATAAA
TACAGAGCGCACAGTGGCAACAGATATATTAAAATGAATTGTGATGACAAAAATCTC
>m.429 g.429  ORF g.429 m.429 type:internal len:161 (+) comp1339110_c0_seq1:1-486(+)
CAGCAGAGGCGGCGGTGGGAAGAAGAATCAGCAGACGAAGTATCCATGGGTATCGATCTA
GTTGCCGGAGGTAAGTCAAAAAAGACTAAACGCACTGCGCCAAAATCTGATGATGTTTAT
CTCAAGCTTCTCGTCAAGCTGTACCGGTTTCTTGTACGGAGGACTGGGAGCAAGTTCAAT
GCAGTGATATTGAAGAGGCTTTTCATGAGCAAGATTAACAAGGCTCCGTTGTCGTTGTCA
CGTTTGATTAGTTACATGAAGGGAAAGGAGGACAAGGTTGCTGTAATTGTCGGGACTGTC
ACTGATGATATTCGGGCTTATGAAGTCCCTTCACTCAAGGTTACTGCATTGAGATTCACT
GAAACAGCTAGAGCCAGGATCGAGAAGGCTGGAGGAGAATGTTTGACCTTTGATCAGCTC
GCTCTCAGAGCCCCTCTTGGGCAGAACACAGTATTGCTTAGGGGTCCAAGGAACTCTAGG
GAAG
>m.412 g.412  ORF g.412 m.412 type:5prime_partial len:99 (+) comp1339125_c0_seq1:3-299(+)
AAAATGTCTCAAGCAGGGGAGGAAGATAAGAAGCCCGGCGGCGCCGATCAAGTTCACATC
AATCTCAAAGTCAAAGGACAGGATGGGAATGAAGTATTCTTTAGAATCAAGAGAAGCACC
CAGCTAAAGAAACTCATGAATGCATATTGTGACCGGCAGTCTGTGGATTTTAATTCAATT
GCATTCTTGTTTGATGGTCGTCGTCTTCGAGGAGAGCAGACTCCAGATGAGCTGGAGATG
GAGGATGGTGATGAAATTGATGCAATGTTGCACCAAACTGGAGGCTCAGCTGTTTGA
>m.413 g.413  ORF g.413 m.413 type:5prime_partial len:85 (-) comp1339125_c0_seq1:172-426(-)
GTCAAACATAAGCAAAACCACGAAGTTCATATATGCTTCTACAGGGTCCTAAGAGTAGCA
CAAGCTACATTCATTAACATCTACTACCTAGAAAACAGAGTCTATGTCCATAAACAAGAG
AGATGCCTCAAACAGCTGAGCCTCCAGTTTGGTGCAACATTGCATCAATTTCATCACCAT
CCTCCATCTCCAGCTCATCTGGAGTCTGCTCTCCTCGAAGACGACGACCATCAAACAAGA
ATGCAATTGAATTAA
>m.426 g.426  ORF g.426 m.426 type:internal len:92 (+) comp1339225_c0_seq1:3-281(+)
AAAGAGGAGGACAGTGTATTTGATGAGTCCGACATACACGACACCCCGACTGGCGCTTGT
AACAAGGAGTCTCAGACCTTCTTTGCAAGACTGAAGAGAATCGGAGGGAGCAAATCTGTG
AAATACCAACCTGTGGAAATGAACGCTCAGAAAAGTGAAATCGAGCTTTCTGAATACAGA
GATGCCAGCGCTCTCCAGGACAGCATCCTGCGCTGTGTGAGGGAGGAGAGCATCAAGAAG
AAGAGGCTCCAGCTTTTTAAACAGAAGTCGCTGGACA
>m.408 g.408  ORF g.408 m.408 type:internal len:85 (+) comp1339393_c0_seq1:1-258(+)
GCGAGCTGGTTCCTTGACAGGGCGGTGGTCACGGACATGAACAGACCCCACCTCCGTTAT
TACTTCCCTTGTAACAACTGGCTCAGCAGAGAGGAGGGGGATGGACTCTACGTGAGAGAT
CTGTTGGGCAGCCTCAACCCTATGGATGTACCAAAACTCAACAAGTATATTGTTAGTGTA
TTCACTCCAGACATTAAGGGCAGCGGTACTGATGCAGATGTTTTCCTAAACATATTTGGA
GAAAATGGAGATACA
>m.401 g.401  ORF g.401 m.401 type:internal len:68 (-) comp1339658_c0_seq1:2-205(-)
CAAAACTTGACTGTACACCTGATAGGGAGACCAATTTCGTCACTATCCACTTTACAGCTC
CAGGCCCCCAGTGTGAAAGGGTTTGATTTCGCTAAGCTGCACCTCGGGCAGCATAATAAA
GATGACATCCTGGTCATCCAGGAGCCAGCTCCGCTGCCGATGCCTGTAAAGGAAATGACT
CCATCAGAGAACGGCGACGTCCCC
>m.407 g.407  ORF g.407 m.407 type:complete len:51 (+) comp1339902_c0_seq1:79-231(+)
ATGCATTTGATAGTGTTGATTTGTTCAATGTGTGTGCTTGTTTTTGATTTAATGTGTTTA
TATACTGAAAATATGTCCAGCAGGGGTGGTGTTCAAAACAGTGATGCAATGTGTTTTTCA
GGAAAGAAAGACAGTGGGCTGTTGCTGATTTGA
>m.448435 g.448435  ORF g.448435 m.448435 type:internal len:69 (+) comp1340085_c0_seq1:3-212(+)
GAACTGGTGGTTAATAAAACTGTAAACATATACAATGTGGACAGAGCAGTTTGTGGGCGT
ATTTCAGGTGTAATCGCAAAGAAATATGGAGATTCTGGTTTTGCTGGGCAGCTGAATATG
ACATTCACAGGCAGTGCTGGGCAGTCGTTTGCATGTTTTCTGACACCTGGAATGAATATT
CGACTTGTAGGAGAAGCTAACGATTATGT
>m.448432 g.448432  ORF g.448432 m.448432 type:internal len:418 (+) comp1340189_c0_seq1:2-1258(+)
ATAAACACGACAAACACAAAACTCTACGCCTCAAGAACTCTGCTTTTCTTGCAAGACGAT
GGAACAATGAAGCCAATAGCAATTGAACTAAGCTTGCCACATCCGGATGGAGATGAACTT
GGGGCTGTTAGCAAAGTTTATACCCCAGCCGATCGAGATGTTGAGGGTACGATCTGGCAA
TTGGCTAAAGCTTATGTTGCAGTGAATGACTCGGGTGTTCATCAGCTAATCAGTCACTGG
TTGAATACACATGCAGCAATTGAGCCGTTTGTGATTGCAACAAACAGGCAACTAAGCGTG
CTTCACCCGATTCATAAACTTTTACATCCTCATTTTCGGGACACGATGAACATAAACGCT
TTGGCAAGACAGATCTTAATCAATGCTGGTGGAGTTCTTGAGCTGACAGTTTTTCCTTCC
AAATATGCGATGGAAATGTCTGCTGTAGTTTACAGAAATTGGGTCTTCCCTGAACAAGCA
CTTCCGGTTGATCTCGTTAAGAGAGGAGTTGCAGTAGAGGACTCGAGTTCCCCACATGGC
GTTCGCTTACTAATTCAAGACTACCCATACGCTGTTGATGGTTTAGAAATATGGTCAGCA
ATCAAAATTTGGGTAACAGAATATTGCAACTTCTATTATAAATCAGATGAATCAGTTCTG
AAAGATGATGAACTCCAAGCCTGGTGGAAAGAAGTTCGGGAAGAAGGGCATGGTGACAAG
AAAGATGAACCCTGGTGGCCTAAAATGCAAACACGTCAAGAGCTAATAGATTCTTGCACC
ATTATTATTTGGATAGCATCAGCACTTCATGCAGCAGTTAATTTTGGGCAATACCCTTAT
GCAGGTTACCTCCCAAATCGCCCAACATTAAGTCGAAGATTCATGCCTGAGCCAGGAACT
CCTGAGTATGAAGAACTTAAGACAAATCCTGATCTGGCGTACTTGAAAACAATCACTCCT
CAACTGCAGACATTACTAGGAATTTCTCTCATAGAGATATTGTCAAGGCATACATCAGAT
GAGGTTTACCTTGGACAGAGAGACTCATCTGAATGGACAAAGGACCAAGAACCTCTTGCT
GCTTTTGAGAGGTTTGGGAAAAAGTTGAGTGAAATCGAGGATCAAATTGTACAGATGAAT
GGCGATGAGAATTGGAAAAATAGGTCGGGGCCTGTTAAGGTTCCATATACGTTGCTCTTT
CCTACAAGTGAAGAAGGACTCACAGGCAAAGGAATACCCAACAGTGTGTCGATA
>m.448404 g.448404  ORF g.448404 m.448404 type:internal len:116 (+) comp1340595_c0_seq1:1-351(+)
GCAGAGGCTTTGTCAAAGTGGAATAAAACCGGAATGGAGCTTTCTATAAGGGAGTCAGAG
AGTAGGAGCCTGGGAGATGAGGCAGATGAGAATGAAAGTCCACCACCAGGCCATTTTGAC
GGAGCAGAAGGGGAGCCAGAGCTGTACAGAAATGAAGAGTTGTGTCCGGATGACCCAACG
GTCAAAGAGCTGAACCTCATAGCCAAGGAAATGCCACCGAAAGGAGTGGAGTTTTCAATG
AAGGAAGCGTCAAAAGATCTTCCCAACAAGGAGCTTCAAGAGATACCGGAGAAGTACATT
GAATGCATAGCTAAGGAAGAGAAGAGACCAGACTCTGGAGATGAGGATA
>m.448416 g.448416  ORF g.448416 m.448416 type:5prime_partial len:60 (+) comp1340906_c0_seq1:3-182(+)
GCTGTTTTACACTGGAAGCTGCTGGTGGTGTCAAGTCCCAATGCAGTTCAGACAGTTTTT
GTGCCAAAGGCAGCAGCCAATCTCCAGAGTCATTCGGAGGTCCGTGTGAATAATGACACC
CTCACCGTGACAGCATGTCACTCCAGCAGGTTTTCTAGGACTGGGATGGCAATGCCTTGA
>m.448425 g.448425  ORF g.448425 m.448425 type:complete len:64 (+) comp1340965_c0_seq1:262-453(+)
ATGTTACCTTTCCCTGCGAACAAGTGCATCCCTCGCAAGCAGCAGTGGGAGGTGTGGTTA
TTGGTCCTTCGGGAACAACTCCTCCACGCCAAGAGCAGCCGCATTCTTGACAACAACTGT
TATCCGGGTAGTAGGCAATGGCATCGGGACCTTGGCATACCTTGGAGTGGCAGTCTTCTT
TTCTGTTGCTAA
>m.448417 g.448417  ORF g.448417 m.448417 type:internal len:88 (-) comp1341166_c0_seq1:3-266(-)
CTCCTGTCCACCTCACTCAACTCAATTCCGCTAAAGTCGATGCAATGGTCGATGAAGAAG
GAGGACTCCCAAAAAATGAGGATTTTAAAAGCTGAAAATAAAACACAGCCAGAAATAACA
CCCACGTTCCTTCATCGTGTGGAGCTCCTGAAGAATGGGTCGATTCTCCTAAGAAACTTG
AACTTCTCAGATCAAGGGGTTTATATAGTGACAGTAACAGACTGGGACGGGAGAGAAGAA
ACAGGGACCATTAACCTGACAGTG
>m.448419 g.448419  ORF g.448419 m.448419 type:internal len:96 (+) comp1341486_c0_seq1:2-292(+)
GGTACCATTCCCTTCCTAGATATTATAGCCCTTAACCATGGATTCCATGCTTTGGAACGC
CTCACAAAGGGGATGAAGAATATCAGACTGCACACGTTTGGACTGGCACGCTACACCTAC
ATGATCCTGTCCACTCTGCAGCACGCGAATGGGAAGCCAGTGGCCTGCATCTACAGTGAT
ACTGAGTTCTGTGACCCCAGCACACAAGGGGCAATCATTAATTTCAATATGCTGGACAAC
AATGGAGACATCATTGGGTATTCTCAGGTGGATAAACTGGCCAGTCTCTA
>m.446896 g.446896  ORF g.446896 m.446896 type:internal len:73 (-) comp1342113_c0_seq1:1-219(-)
GCACATACAGTCTTAAAACAAAATAATACTGTATGTTTAATTCTACAGGACTCTTCATTG
CCTTCCGGTGAGTTTGATAAAGAGTGCCTAAATACAGAAATACAGAGGTTTAAATACAGA
ACAAAGCCAGTCCCCCACATCCTCCTCTGTGGAGTCACACAGCCAGTCATTGTAACTGGA
ACAGCTCCATCTGGCTTGACTGTGGCTCCTACCTGTGAT
>m.446912 g.446912  ORF g.446912 m.446912 type:3prime_partial len:53 (-) comp1342150_c0_seq1:3-161(-)
ATGGAGTTGCAACTCGGCTCCTATATCAGCTTTACATTGCACTGCAGAGGAAGAAAAAAA
GCTAGATTGACTGGAGTGGCAATGGAAGCTATGCGACCAGCAGCGCCAGCAAACCTTCAG
ACCATTGAAAGTGGTATCTATAAAGAGCTCTTAAAAAAA
>m.446911 g.446911  ORF g.446911 m.446911 type:5prime_partial len:61 (-) comp1342150_c0_seq1:97-279(-)
TCAAAAAGCAGGGCAGCTGATTCCAAACTCAATAATTTTTCTCGTATGGAACCAACACTC
CACTTGTTGGACATTCCTTTTGATCTGAACATTGCCCAGGCCATCATGACAGAGCAATAT
GGAGTTGCAACTCGGCTCCTATATCAGCTTTACATTGCACTGCAGAGGAAGAAAAAAAGC
TAG
>m.446890 g.446890  ORF g.446890 m.446890 type:internal len:178 (-) comp1342268_c0_seq1:2-535(-)
CTTATCAGCTGTATCACTGGGAAGGGCTCTGAGATTGGTGATTTTTTGACGATGCATCCT
GGGGTGAACTGCATAAGCTTTACTGGTGGTGACACCGGAATTGCGATTTCGAAGAAAGCA
GGCATGATCCCTCTACAGATGGAACTGGGAGGAAAAGATGCTTGCATTGTGCTTGAGGAT
GCTGATTTAGATTTGGTAGCTTCAAACATCATCAAAGGAGGCTTTTCTTACAGTGGTCAA
AGATGCACAGCCGTTAAGGTTGTCTTGGTGATGGAATCTGTTGCGGACACTCTTGTCGAG
AAAGTGAAAGCCAAGGTGGCGAAATTGACAGTCGGTCCACCTGAGGATAACAGTGATATC
ACTCCAGTCGTTTCTGAATCATCTGCAAACTTTATCGAGGGACTGGTTAACGATGCTAAA
CAGAAGGGAGCAACATTTTGCCAGGAGTACAAGAGAGACGGCAACCTCATCTGGCCACTT
TTGTTAGACAATGTGCGACCCGACATGAGAATAGCATGGGAGGAGCCATTTGGA
>m.446908 g.446908  ORF g.446908 m.446908 type:internal len:94 (+) comp1342285_c0_seq1:1-285(+)
TATGGATACACCTGTCAGTGCCCACTTGGGACAACTGGCATGTACTGTGAGCAATCTCTT
AGGATCAGTGATCCATTTTTCAGCAGCAATGAGTCATCGTGGATGTCATTTACTCCCTTT
AACATAAGACACAGAACCCACCTCAGGATGCAGTTCAAATCTCTGTCTCCAGATGGCATG
CTGTTCTATACAGCTCAGCATCTCAGCCCACGTTCAGGAGATTTTTTCAGTGTATCCTTG
ACGCATGGATTTGTACAGCTGCGCTACAACCTTGGTGACAAG
>m.446900 g.446900  ORF g.446900 m.446900 type:internal len:79 (-) comp1342352_c0_seq1:3-239(-)
ACACCCAGCTGGGAGGAGGAATTCTCTCTGCAGGTGGACGGAGCTCATGACCTGCGTCTC
CTCTGTGTCCAGCAGCCGGGCAGAGGGGACAGCTGGACAGAAGACAGGGTCCTGGGGAAG
ACCACAGTCCAGTTGGATGCCAAGACCCTGCTGAACAAATGGAAACGCAGCGTCGTGTCA
CTGCACCAGATTGAGCTGTCTCTCTCCCTGAAGTACACAGAGCACAGCTTGCAGCCC
>m.446894 g.446894  ORF g.446894 m.446894 type:5prime_partial len:91 (+) comp1342473_c0_seq1:1-273(+)
GAGAGGAACTTTTTGCCAAAGAAAAAAAGAAAGAAAATGGCAGCAGTAGTTGATGCCTGC
GTTTGTGAGATCACAAAGCTAAGTGAAAAGGTCAGAGCCAAAAGCCCTTTTATGCTGAGG
AAGAAGAAATCATCAGTGGGGAAAGTTGTCGAAAGCAAACAAGGACAGAAGAATTCTTCT
TCTTCAACTTCAGAAATGGAGGAAAACAAAAATGACAACACAATGTGTGAAGCTACTCTA
TCTTTGTTAATGGATCGTTTTGCACCTTGTTGA
>m.446887 g.446887  ORF g.446887 m.446887 type:internal len:94 (-) comp1342517_c0_seq1:2-283(-)
GCTGTCAAGCAGATAAAGGAGAGCCTGGCCCTGCTGGAGCTGGACTTTGCAGAGTTCAGG
GAGCTCATGCTGGCCAGGCTCACGGAGGCCATCCCCACCCAGCAACTCCGAGACGAGGTC
GCACTGATGAAGAGGGAGAACAGAGCTGCAATCAACGAGTTGAGAGCAGAGCTGAAGGGA
CTACAGCAGGAAAACGAGACCCTGAGGAGCGAGCTGTCCAAAACGAGAGATGAGCAGCGC
AGAAACAAGACCCTCACCAAAGAAGTGCAGGAGCTGAGAGAG
>m.446881 g.446881  ORF g.446881 m.446881 type:3prime_partial len:51 (-) comp1342831_c0_seq1:1-153(-)
ATGGCATTAAACATATTAAAACATCCACCTACCACTCCTCCTCTAATGGGCTGGCAGAGA
GGGCAGTACAAACAGTTAAACAAGGCTGAAAGAAATGGAAAAGGGGAAAATGGAGTCCAA
GTTGCTACGGTTTCTTTTCAAGTACCGGGGCAC
>m.446903 g.446903  ORF g.446903 m.446903 type:internal len:90 (-) comp1342962_c0_seq1:2-271(-)
TCCAAATCCAGGACGACAAAGAAACACACCGAGAATAAAGAGAACATGGAGACAGAGCAG
CCAGGACAGAGTGCTCCATCAGGTTTCTCAGCCAGCGTGCTCTCTGGGGGAGGTGGAACT
GGAGTGGGCGGCTCTCCAGCGCTTCCCCGCAAACAGAGGGACAAATCTCCCAGCAGCCTG
CTGGAGGAGCCCCGAGAGACTTCCTTCACCAGGGACCGCAAGGCTGGCTTCTTCAGCTCC
TTCATGAAAAAGAAGCAGCAGCAGCAGCAG
>m.446915 g.446915  ORF g.446915 m.446915 type:3prime_partial len:63 (-) comp1343529_c0_seq1:3-191(-)
ATGGCTCCGTATACAAAGAAATCCCGTGTCGGGCAGCGCAGGACAGGGAAGCCTGTCCAT
CAAGCCTCGACGGACTCAGACGACCTCGCCAAAATCAAGGAATCGATTCGGAACTTCAAC
ACGAAGCCTCCTGCTCCGAAGATTCCTTTTGAAGGAAAGCTAGACATACCCATATATGTC
CACAAAGAG
>m.446882 g.446882  ORF g.446882 m.446882 type:5prime_partial len:87 (+) comp1343811_c0_seq1:1-261(+)
AGAATACTAGCATCAAAGCATCCAACACAGAACATTGCAGGAAAGAGTTATTTATTCAGT
GGAATTATTTTAATCCTTCATGTTGTATTACAATGTAAAACCTGCTTGTCCACTTTTAAA
TGCAGCTTTCATTCAAGCCACAGTCTAGCCAGCAGAGCACGCTGGAAATCAGATTTAGAT
GAGCTGCTCGACTCAATTAATTTGAATTTGCAATCAGGGCAGAGAGAGAGAGAATCAGCT
CCCCCCAGTATCACATGCTAG
>m.453487 g.453487  ORF g.453487 m.453487 type:internal len:97 (-) comp1344147_c0_seq1:2-292(-)
CTGGAGACCCCAGGAGAGAAACCCTTTGAGGTATCCGAGATGTACATATTTGGGAAGTTT
GAAGCATTCTGCCGTAGACTGGAACAGATCACAGAGATGATTACAGCAGTGAAAGTATTG
TCTGTTCTTAATAAGTCCACAATTGAAGGGATAGATCCCTTGGCTGGAAAGTTTCAAAAT
ATTTACCTGAATATGAAGAAGAAGCAGTATGATATTTTGGATCCAAGAAAAACAGAATTT
GAAACAGACTTTTCAGAGTTTATGGTCCAGGTCCAAAATGTAGAGACTCAA
>m.453497 g.453497  ORF g.453497 m.453497 type:5prime_partial len:60 (-) comp1344151_c0_seq1:92-271(-)
CGAAAGCAGATTAGCAAATCAATCACAATACCTGTGGACCAGAGTGCAACAAATAAAGAA
CTGCACACAGAGCATTCAGCTTTTGGTTCAAGGTTCATCCATACAAAAAATGGGTATCAT
ACCAAACACATTTGTAAAGCTTATGGTACAGAGCTGGCAGAGGTGTTTTTTTTTATTTAA
>m.453501 g.453501  ORF g.453501 m.453501 type:internal len:87 (-) comp1344199_c0_seq1:2-262(-)
GAAGATGAAACAGCCCAGTCGGATGACGAAGGACTGCCTGCTCTGGAGTATGTGAAAGGG
TATCCTCCCAATTCACCTTATATCGGGAGCTCTCCAACCTTGTGTCACCTACTGCCTCAG
AAAGCACTGTTCTGCTGTCTGAGATTGGACAAGGGCTGTAAGCACAACAGTTTTGAAGAT
GCTAAGGCGTATGGCTTTAAGAATAAGCTGATTATTGTTTCGGCAGAGACTGCTGGGAAT
GGGTTGTATAACTTTATAGTT
>m.453503 g.453503  ORF g.453503 m.453503 type:internal len:95 (-) comp1344658_c0_seq1:2-286(-)
CCTTCAGCCAGTGCTCAAAAAGTCAAATGGTGTGTGAAGTCACAGAATGAACTGAACAAA
TGCCAACACCTTGCCACCATATCAACAGAGCTCGAGTGTCATCTTAAAACTTCTGTAACT
GAGTGCATGACAAGCATCAAGAATCATGAGGTAGATGCTATAACTGTAGATGGAGAAGGT
GTTTATCAAGCTGGACTCATAAATTATGGCCTCCGTCCTATCATTGCAGAGAAGTATACA
GCTGAACGCTGTCATGCTGTGGCTGTGGTCAAGAGTGACACAAAC
>m.453486 g.453486  ORF g.453486 m.453486 type:internal len:87 (+) comp1344788_c0_seq1:2-265(+)
GAACAGCAAGCAAAAAATCACCCACCTACTAAAAATACTAAATTGAGGAACAGACAGCAG
CTGACTCATTCAACACCTCTGGGGCAAGAAACTGCTTTTAGGAAGGGGGGTTATTTGTTA
CCATTTACGAAATGTACATGGGTCAAAATTGTTTGGGGACTACAACAAGGGGAGCTTTGT
CAAGAGGAACCAGAAGCAGGAGTCATCCCCCTCCCCCTCCTCCAACAATGTTCCACAAAG
AATTACATAACACTGAACAATTT
>m.453492 g.453492  ORF g.453492 m.453492 type:internal len:91 (+) comp1344925_c0_seq1:3-278(+)
GGAGGGCAAATAACGAGAAATACCTTGTACGATTCCCTTGGTGGGTCATTCCCAGCCACC
TCACACCGATGTCATCACAAGCCCAAGCGCTGCCCGCCCATCCAGCAGCGCGGGGGGTTC
TCTGTCAGCCCTCTGCTCTTCCACCCCAACGCCAAGGGCTCGCAGATCACCATGGACCTG
TCCCTGAAGACAGTCAAGAGGCAGGCAAGCTTCTGTAATGCCATCACCTTCAGCAACCGA
CCCGTGGTGCTTTATGAGCAGGTCAGACTCAAG
>m.453488 g.453488  ORF g.453488 m.453488 type:internal len:160 (-) comp1345447_c0_seq1:1-480(-)
AAGTTTTTCCTGCCTAAAGCTTGTTTAAACTTTGAGTTTTTCAGCCCGTTTGCATACGTG
GACCCGTTGCATTGTAACATGGCGTATTTGTACCTTGAGCTGCTTAAGGATTCGCTGAAT
GAGTATGCATATGCAGCCGAGTTAGCCGGCCTGAGCTATGACCTTCAAAATACCGTCTAT
GGGATGTATCTGTCAGTCAAGGGTTATAATGACAAGCAACACATCCTGCTGAAGAAGATC
ATTGAGAAAATGGCCACGTTTGAGATTGATGAGAAGCGGTTTGATATCATTAAGGAAGCG
TACATGAGGTCTTTGAATAACTTCCGCGCTGAGCAGCCTCACCAGCACGCCATGTATTAC
CTCCGTCTGCTCATGACTGAAGTGGCCTGGACCAAAGATGAGCTCAGAGATGCTCTGGAT
GATGTGACGTTACCTCGTCTGAAGGCGTTCATACCGCAGCTGTTGTCACGGTTACACATT
>m.453485 g.453485  ORF g.453485 m.453485 type:5prime_partial len:53 (+) comp1345614_c0_seq1:1-159(+)
AAAGCACTGAGCCAGGGAGAGGGACAGGGAGCGAGACACTGGGACACATTTAATTACTGT
CTGTTTTTTATGTCAGAGTTGCAGAATGAGAAACAAACAACCTGGGAGTGCTCAAACGAA
TATTTTACAGTTTGCATCTCTTTTTATTCTAATGTTTAA
>m.453491 g.453491  ORF g.453491 m.453491 type:3prime_partial len:53 (+) comp1345888_c0_seq1:137-298(+)
ATGACATACATGTACATTTTACTGCATACATATTCCCCTCCCCGAGAACTTCATATGGCA
TTTGCTAAACATTACCTAACTATGGAGAACTGTAAACACTCCAGCAGCCAATCCCAGTTT
AACTTAGAGGCTTTCACACAGCAGCGACCTGAAAATCTCA
>m.457372 g.457372  ORF g.457372 m.457372 type:internal len:89 (+) comp1346027_c0_seq1:1-270(+)
GACCTGGCTGTTGGTCTCTCCAAGGGACACAAAACTACAAAAATCCCAGATTGCTCAAAG
AAGAGGCAATCCAGAAGGAAAGGAACCATTACCAAGAGAAGCAAATTTGTGAGAGACTTG
GTGAGAGAAATAACTGGCTTTGCCCCCTATGAGAGGAGAATGCAGGAATTGTTGAGAATA
TCAAAGGACAAAAGAGCACTAAAGTTTTGTAAAAAAAGGTTGGGATCACACATCAGAGCT
AAAAAGAAGCGTGAAGAAATGCAGGAAG
>m.457369 g.457369  ORF g.457369 m.457369 type:internal len:157 (+) comp1346129_c0_seq1:1-474(+)
ATTGAATACGAGGCCAAGGAAGAAAACTTGGCAGACAAAAGCCCTCTGCTTTTGGAGTCG
AACCCGGTTCACAAGAAGATTCCGGTTCTCATTCACAACGGCAAACCGGTCTGCGAGTCC
CTCAACATAGTAGAGTACATCGACGAGGTTTGGAGCCACAAATCTCCTCTGCTTCCTTCT
GAACCTTACAGCCGAGCACAAGCCAGGTTTTGGGCAGACTATGTGGACAAGAAGATATAC
GACACTGGCAGGCAGGTATGGAAGGTAAAAGGAGAAGAACAAAAGAAATTGAAGAAGGAA
TTTATTGAGTACTTGAAGACCGTTGAAGAAGAGCTCGGCGACAAGCCCTATTTCGGCGGA
GAGAGGTTCGGGTTTGTCGACTTGGCGCTAATTCCGATCACTTGCTGGTTCTACTCTTTC
GAGACTTGTGCTGATTTCAGCGTAGAGTCGGAGTGTCCGAAGCTTGTAGAGTG
>m.457377 g.457377  ORF g.457377 m.457377 type:internal len:113 (-) comp1346172_c0_seq1:2-340(-)
AGTCCATCCACACTGTCCAAGACTGAAAAAGCATGGGCGACTCCTCTGCATGGTTCTCCC
TCCCCCAAGTCATTCCGGGATCTTCTGATGGAGGAGGAGAAGACAGTAAGACCTGTTCTC
TCATCCGGCAGTGTTATCAAAGGTTTCAAAGACACTGAGCAGCATGAAAACAAAAAGAAG
CTGCCCGGGTGGCCAGCCAAAAGCAAACCCAGTATAGGTGACCACATCCCTACATCAGCA
CAAGCAGATGGCTACAATCCCTGGTTGAAGCCTGCAGTGAACAGTCCTCCAGCAGTGGCT
CCAGTTACTTTTGCAGCTATTGTGGAGGAAGAACGGCAA
>m.457374 g.457374  ORF g.457374 m.457374 type:internal len:123 (-) comp1346228_c0_seq1:2-370(-)
CCCTGTGCTAATGACACCACCATATGCCTACAGCCAGAGAAAATCTGCAGTGGGACGATT
GACTGTCCAGATGGGTCGGATGAAGGACCATTGTGTGATGAATGTTCTCTAAATAATGGA
GGTTGCAGTCATCAGTGTGCCATGGCTCCTGGGAGAGGAATTGTTTGTTCATGCCCTGTG
GGACTTCATCTGAACTCAGACAACAAAACCTGTGAAACGGTGGATTACTGTTCCAGACAC
CTCAAGTGCAGTCAAGTGTGTGAGCAGTACAAAGCCACTGTCAAGTGTTCTTGCTATGAT
GGGTGGAGACTTAGTCCTGACGGAGAGAACTGCCACAGTACTGATCCTTTTGAGGCTTTC
ATCATTTTT
>m.457380 g.457380  ORF g.457380 m.457380 type:internal len:104 (+) comp1346462_c0_seq1:2-316(+)
GACAAACGCTTCGTCATGGAGGTTGAGATCGATGGACAGAAGTTTCAGGGTACTGGATCC
AACAAAAAGGTGGCGAAGGCGTACGCAGCCCTGGCGGCTCTGGAGAAACTGTTCCCAGAA
GGCTCCAACTCTGAGGTGAACAAGAAAAAGAAAATGCCTCCAATGCACACTGGATTTGGG
ATGGTGAGCGGGCCACCCTCTGACATGATGCCTAATCCAAGGGGCAGAGGAAGAGGACGC
GGCAGGGGCCGAGGACGGGGATTCAACAACGGTGGAGGATTTAACCAAGGTGGATATGGG
ACATATGGATATG
>m.457379 g.457379  ORF g.457379 m.457379 type:5prime_partial len:109 (-) comp1347136_c0_seq1:27-353(-)
TACAAGAATGGACCAGTTGAGGTCTCTTTTTCTGTCTACGAGGACTTCGCTCACTATAAG
TCTGGAGTTTACAAGCACGTAACTGGTGATTTAATGGGAGGCCACGCCGTTAAGCTCATC
GGATGGGGAACCTCTGAGGATGGAGAGGACTATTGGCTTCTTGCCAATCAATGGAACAGA
GGCTGGGGTGATGATGGCTACTTTAAGATTAGAAGAGGAACAAACGAGTGTGGCATTGAA
GAAGAAGTGGTTGCAGGATTGCCTTCAGCCAGAAACTTGAACCTGGAACTTGATGTCTCT
GATGCTTTCCTCGACGCCTCCATGTGA
>m.70488 g.70488  ORF g.70488 m.70488 type:internal len:79 (+) comp134717_c0_seq1:2-241(+)
GAGCTTCTAAAAACGGAAGAAGCAATAACTGGAAAAGAAGTAGATGATTCAATAAAACTG
AAACAGATGGGCCTGCAGATGGAACTCAGTGGTATGCAGGATCCTGAGGTCCAACAACTC
TTGCCTCTCACTGAAGCTATAGAAAAAGCACAAGTGGATAAAGACACAGCCCCCTCCATT
TTATGTAAACAATTAGAAGATGGTGGGATCGTTCAGCATGCATCAGGCTTGTGCTTG
>m.457368 g.457368  ORF g.457368 m.457368 type:3prime_partial len:55 (+) comp1347580_c0_seq1:109-276(+)
ATGGTGTATGATATTTTATACAGGCAGACACACATGACAGGATACCGACGCCTAGTTACG
CTTGCTTCAGCACTGCTGGTCTCTTCCAGCGCAGCGGAACAGGGTAAATCATCTCTCTGT
GAGCCAGCCAACACTGTAGTGGACCCGGGTTCAAGTGAAGCCAGG
>m.457371 g.457371  ORF g.457371 m.457371 type:3prime_partial len:64 (-) comp1347884_c0_seq1:1-192(-)
ATGACTGACATTTCTCTCCCTCCCACTCCTAGTTACCTACGGCAGTGCGTTTTCAGACTT
CTTCTCTGTGTGACAGGCTTAACTTCTTATTGCCATGGAAAGACAATGGCAAAGAAAGCT
GTGAAACAAGCCCCTCTTGTGTTCAGCTTTACTCTGAAGTCAATCCCACTGCACTGGTCC
TTTGCCTCTTTT
>m.267385 g.267385  ORF g.267385 m.267385 type:internal len:73 (+) comp1348461_c0_seq1:2-223(+)
TACACATTATTTATTGGGTGTGGTAGCCAACTGCAGAGAAGCTGGAAAACAGGCATTCAG
AAGATGGTACAGGTCAAAGTGGCATGTACTGGTGCCTCAAAAATGGCTACATTATATTGT
AATGAATGTAATATGACTGTAAAAGAGTCAGGCTGCTCAACTGGAGCAGAAGGACATGCC
TTGACTATGTGCATACATACACCCAGAACCCATGACCAAGG
>m.267387 g.267387  ORF g.267387 m.267387 type:internal len:86 (-) comp1348511_c0_seq1:2-259(-)
CGCTCTTTAACTTTAGACACCATTCAGATTACTTTAAAACAGAACATTAAATTTAACTGT
CTGCAGATTTCAGGCATGTTGCTACACTGCCTGGCTGAGATCCTCTTAAAGGTCTGCCCC
CCAACAAGTTCAAATCATTTCTCATCTTCATGTTCCAGTTTTTTTTTTTATTTGGGGATT
TCAACATTGATTAAGCACCACATTGGCTTTAGTAAACTGACACCGTTTCTGGTACATTGT
CACTTCCTGTGTCTGGAA
>m.267391 g.267391  ORF g.267391 m.267391 type:internal len:114 (+) comp1348790_c0_seq1:1-345(+)
AAAAAAAGGGGAATCCGTGTGGGCTACACTCCAGATGTTTTGACAGACTCTGTGGCTGAG
CTCACTGTCGCTCTGCTCCTGGCAACCTCACGACGACTCATTGAGGCCGTGAATGAAGCA
AAAAATGGTGGCTGGGGCACCTGGAGAACTATGTGGCTCTGTGGCTATGAGTTGTCACAG
AGCACTGTGGGGATTCTGGGCCTTGGCAGGATTGGTGTGGCGATTGCAAAGCGTTTAAAG
CCGTTTGGAGTGAAGAGGTTCATCTACACTGATGTCGCCCCCAGGCCTGAGCTTGCAGCC
CAGATACAGGCAGAGTATGTGTCCCTGGATGAGCTGGCAAAA
>m.267389 g.267389  ORF g.267389 m.267389 type:internal len:94 (+) comp1348919_c0_seq1:3-287(+)
AAAGAGGAGTTCATAGAGAAGATCAAACAGCTGGATATAGAGACTCAGGCAGCCATAGTC
ACGCATATCCAGGAGGTGACCCACAATCAGGAGAACGTGTTTGACCTGCAGTGGCTGGAG
ATGCCTTACCTGCCCCCTGAGGACCTCGACTCCCTCTCCAGGAACATGGTTTTCCACCTG
CGCAAGCTCATTGACGAGAGGGACGACTCTTCTGAGGTGATTGTAGAGCTGACCCAGGAG
CGGGATTACCTGCAGTCCCAGCAACCCCTCAGCCCGGTGAAG
>m.267384 g.267384  ORF g.267384 m.267384 type:3prime_partial len:51 (-) comp1349492_c0_seq1:2-154(-)
ATGCAACCATCTCTCCCTGCCATCAACTCCTGGACCTCTCCAAAGCAGAACCTTATAAGA
TTTAACACAGTAAATTTGCTTGCAGTATTCCAGTGCGTTTATACCATGTTACTACAGTAC
CATGGTTTGAATTTTTTATGTGTTTTACCATAC
>m.267393 g.267393  ORF g.267393 m.267393 type:5prime_partial len:60 (-) comp1349565_c0_seq1:330-509(-)
TTGTCTTACACTACTGGCCTGGTTTCATCCATCTACACCTCCACTAGCTCTTTCATTCTC
ATCTACAGCAAGAAGGTCCACTGGAAGGAGCTCATCCACATATACAACCAGTTTGTGGGT
GAATACCCTTGTATTTGCTGCATGAGGTGCCCAGAAAAGAAGGTGTCTCCACCACACTAA
>m.70486 g.70486  ORF g.70486 m.70486 type:internal len:75 (+) comp134977_c0_seq1:1-228(+)
GGAGCGCAAAGAATCAATGAGCACCAAACAATGAAAAAGCTCAAAGCTAGATACCGAGCT
AAAGGATCCAGATTGCCAGTTTTAAAACAACCTGCAAAAGAAAAGAAAGCAAAAGAAATG
AAGAAGAGAGGAAAGCAACGAGGGAATGAACAACATGGGACCAATTGCTGTAAGACCAAT
GTACCTACTGTGATGGAGCCCCCAGTGGAGAGAGACGTACTTGCTG
>m.65743 g.65743  ORF g.65743 m.65743 type:internal len:72 (-) comp1350576_c0_seq1:2-217(-)
CGCCCCCCCAAGGACGGACCCAGCACACAGAAATGGACCCTAACGCGCGGCTGCACCACT
TTCAATCAAACAGAACAAAAATGCAAACAAAACAAACACCTAGCTCTGCAGGAGCACCAG
CCAACACAGAGGCACCCTGCCCACACGTGGGACAGCCAAGCTGCCTCCCCAACAAACACC
ACACAGAACACACAGGTCCAAACCCCCCCGACTGCT
>m.65756 g.65756  ORF g.65756 m.65756 type:internal len:80 (+) comp1350707_c0_seq1:3-245(+)
AAGATCCAGGAAGTCCGGAACCATTTTGCCGCCACCTACGACATCTCCATCCTTCCGCAC
TCTGAAGCCTACCCCCAGATTCAGAATAACCTGTGGCCGGGCACTGGCTCCGGCAGCCCT
GCAGGGAGCTGTGTTTTATCCCATGACAGCATGCCGTCCTCCTGCATGACGCCCTACTCG
CATTCCCACGGGAACATCCCCCCGGGGTTCATGGGCATCCCGGGCTCACCCAGTCACCAC
C
>m.65755 g.65755  ORF g.65755 m.65755 type:3prime_partial len:84 (+) comp1350957_c0_seq1:104-358(+)
ATGTGGTTGCAAACTTGGAAGACATGTGTTGTTATCTCACATGTATGGTGGATGGCATGC
CCTTTCTTTATCATGGCTCTGGTGTATCCTCATGCCTCAGTGGTTTCAGACCTGGCCATG
CAATCTGAGTTGCTAACGCAGCTGAGGTGCTTCCTGAGACCAGTAGCTGTTCATTTCATC
CCTTCAATCCTCTTCGTTGTCAGCCGTGCTCCACCAACCCAATATTGGGATGGATCTCTC
CACATCAATCAGG
>m.65758 g.65758  ORF g.65758 m.65758 type:5prime_partial len:50 (-) comp1351082_c0_seq1:117-266(-)
AAATGTCCAGGCTGTTACAAGATAACCACAGTTTTCAGTCATGCACAGACAGTGGTTTTG
TGTGTTGGTTGCAGTACAGTGCTGTGTCAGCCCACTGGTGGTAAAGCAAGGCTGACAGAA
GGATGTTCCTTCAGAAGAAAGCAGCACTAA
>m.65763 g.65763  ORF g.65763 m.65763 type:internal len:117 (-) comp1351150_c0_seq1:3-353(-)
AAGGACATTGGTGGTGACAAAAATGGTGGGAAAAGAACTGTTAGAGCTAAACGTTTGCCG
AGGTACTACCCAACTGAGGACAGGCCAAGGAAACTGTACAACAGAAAGAAGGCTTATTCA
CAACACAAGCACAAACTGAGGTCCTCTATCACACCTGGTACCATCCTCATCCTAGTTGCT
GGCAGGCACAAGGGAAAGCGTGTCGTCTTCTTGAAACAGTTGAATTCTGGACTCTTACTT
GTGACAGGTCCATTCCACCTGAATGCCTGTCCACTTAGAAGGATCAATCAGATGTACGTG
ATTGCCACAAAAACAAAGATTGACATCAGTGGTGTCAAGGTCCCAGATCGT
>m.65749 g.65749  ORF g.65749 m.65749 type:internal len:108 (-) comp1351501_c0_seq1:2-325(-)
AGAGTTTGCTGTAGCTTCAGAGCTGAGCCTCCCTTTGCACAGAAGACACATCAGGGACTC
CTCAAACAGCAGCTCCCTGTGCCCAGTGAGTGCTTCACCTGCATCTGTGCAGCAGCGGAC
ACAGCAGCAATGAGCAGCAGTCAGGTGCGTGCTGAGATGACTCGTGAGGATGGATCACGG
GAGGAGTTCTCTTATGACAGGATGCCGACGCTGGAGCGTGGAAGCCGGCCGGAGAACAGC
AGCTACTCTGTGGAGGTGAAGGCCAGCGACCTGCAGCTCGCAGACAGATTCCCCTCCTGC
TTGAGCTACCGAGCCTGGCTCTTC
>m.65759 g.65759  ORF g.65759 m.65759 type:internal len:102 (+) comp1351594_c0_seq1:3-311(+)
AAGGTTGTGGCCAAAGAGGCTCACGAGCAGCTGGCCATCACTGACGCTAAACTGGGAGGA
GTCATTAAGGAAAAGCTAAACCTGAGCTGCGTGCACAGTCCTGCCGTCGCTGAGCTCATG
AGGGGCATCAGAAACCAGATGGAAGGGCTCATCACAGGTCTTCCTGCCAGAGAGATTGCT
GCCATGTCTTTGGGTTTAGCTCACAGTCTTTCACGTTACAAGCTGAAGTTTAGCCCAGAT
AAGGTGGACACCATGATTGTTCAAGCAATCTCTCTGCTGGATGATCTGGATAAGGAGCTC
AATAACTA
>m.65736 g.65736  ORF g.65736 m.65736 type:internal len:122 (-) comp1351719_c0_seq1:3-368(-)
CCAGACACCAGGGCAATGTTTTACGCCCACTTCGTCCTCAGTAAACGTGGGCCGCTAGCC
AAAATCTGGCTGGCGGCCCATTGGGACAAAAAGCTGACCAAAGCGCACGTCTTTGAATGC
AATCTAGAGAGCAGCGTGGAAAGCATCATTTCCCCAAAGGTGAAAATGGCTCTGCGTACA
TCTGGTCATCTTCTCCTGGGCGTGGTGAGGATCTACCACAGAAAAGCCAAATATCTTCTG
GCTGATTGTAATGAGGCATTTATCAAGATCAAAATGGCTTTCCGCCCAGGTGTCGTTGAT
CTGCCAGAAGACAACCGTGAGGCAGCATACAATGCCATCACCTTGCCAGAGGAGTTCCAC
GATTTT
>m.65740 g.65740  ORF g.65740 m.65740 type:internal len:99 (+) comp1351808_c0_seq1:1-300(+)
AACCACTGGACCACACGTCTCTCATGTCTCGTTCGGTCTTCTGTGCACAGGAAAGTTCAG
AGATGCAAAGACAAGCTGAATTCTCTCGCCATTTCAGTGATGAACCAGTGGCCAGGGGTA
AAGCTGAGGGTCACGGAAGGTTGGGACGAGGATGGGCATCATTCTGAAGAATCGCTTCAC
TATGAGGGGAGAGCCGTGGACATCACTACCTCTGACAGAGACAGGAGCAAGTATGGCATG
CTAGCCAGACTGGCAGTGGAGGCTGGATTCGACTGGGTCTACTACGAATCGAAAGCG
>m.44 g.44  ORF g.44 m.44 type:internal len:200 (+) comp1352267_c0_seq1:3-605(+)
ATAGAAAATGCAATTGAAGAGAAAGCGCAGTTTGAGGAGATTAAAGACACTCCTATAGCA
GAAACTGTGGCTGATATCCATGAAGTAGCAGCAGTTAAAGTAGCGGTGATCAGTGCTGTG
CAACAGGAACCAGAAATCCTTGAAGAGCCAGTGATGGCAGAAAAGTCCCCTGAGATTGAG
TCTGCAGGTCCTGTTGAAGCAACTGTTGAAGAGGCAATCTGTGCTCAAACTGCAGAAGTC
ACTGAATTTGCTGTTGCTGAAGGTGAGAAAGTGCAAGAACTTGATGATGTTAAAGAGACT
GTTGCCACAGTTGAAGTTGCATCTGTAGAGAATGTTTCCACAGCCGTTACCGAGGAGGTC
ATGGCAACTCTTCCAGAGGTACCTGCTTCTCAAATTGCTGGATCTACAGAAGATCCCATT
CCTGTTGTCGCTGCCACTGAAGAATTTGCAGTCATCAAAGAGACCATCTGTGTTAGCTCA
ATATCTGAGACAACAGAATCCCATTCAGCAGATATAGCTAAAGAAACTCTTATGGAAAAT
GTTCCTGTTGTTCTTTCCACTGGTGACCACAAAATGCAAGTTGCAGTGAATGAGGTTGAG
G
>m.43 g.43  ORF g.43 m.43 type:internal len:109 (-) comp1352656_c0_seq1:1-327(-)
TGGAGCATGGTAACTGGGGTTAAGATGTGCTCTCCAATCAGGACTGAATTGCTGCTTTGC
TTGTTCCTACTCTCCCTGGATGCATTGGACTGTAAATACACCCCAAGAGTGATTCTCCAT
GCAACAGGTGAAGGTTATGTTCGCTACGAGTTCCCTAGACCACAGGAACACATTGTGTTT
CTCCACGGGCAAGAGGATGGAACTCTTTATGTTGGCGGCCAAAACAAGCTTTTCAACATT
AACTTCAAGTCGCTGAATCAATCCACAGTGATTCCTTTACCATTGGAAGTTGCTACAGGC
TATAAGGGGAGGTGTTATGTTACAGTC
>m.54 g.54  ORF g.54 m.54 type:5prime_partial len:83 (-) comp1353098_c0_seq1:44-292(-)
CCCCCGCCCATCCCCACTTATGGAGCAGTTGTTTATCAAGATGGATTTTATGGTGCAGAA
ATTTATGGTGGGTACGCAGCTTACAGATACGCTCAGCCAGCTACTGCCGCCACTGCAGCT
GCCTACAGCGACAGTTATGGCAGAGTCTATGCAACAGCCGACCCCTATCATCACACAATT
GGACCAGCCGCCACATACAGTGTTGGAACTATGGAAAGTGTACCAACTGGATACAACATG
TTTGACTGA
>m.39 g.39  ORF g.39 m.39 type:internal len:90 (+) comp1353123_c0_seq1:1-273(+)
AAGAGATTGGGAGCCGAATGGAAACTTCTGACAGAGACTGAGAAGAGACCATTTATTGAC
GAAGCTAAACGACTGCGGGCTATGCATATGAAGGAACACCCCGATTATAAATACCGACCT
AGACGGAAACCTAAGACTTTAATGAAAAAAGACAAGTTTGCCTTCCCGATACCCTACAGC
CTGGGCGATCACGAGGGGTTAAAGGCGAGCGGTTTACACGGGGGCACACTGGCGGACTCC
TTACTTACGAACCCGGATAAGGCAGCAGCTG
>m.40 g.40  ORF g.40 m.40 type:5prime_partial len:57 (-) comp1353164_c0_seq1:109-279(-)
CTCAATAATGCTGCAGCCACCACAAAGCACATTGATTCAAATGAGCTTTCAAACTGCAAA
TGTAGTTTCAACAGACTATTAAACAAAGTGCACAGCATTAACAAAATTACCATTAAACTT
CAAATGGAATGGAAACTTTTTCTACTGGAGCTGCGTAACACAATATATTGA
>m.41 g.41  ORF g.41 m.41 type:3prime_partial len:68 (-) comp1353510_c0_seq1:1-204(-)
ATGTCTTCGCTCCTGAAGGTGGACAATGAAATCAAAACAAAGGTTGATGCTTTTAGAGAA
CGAATTACATCAGAGGCTGAAGACTTGGTTGCAAACTTTTTCCCGAAGAAATTGTTAGAA
CTGGACCAGTTTTTGAAGGATCCCACAATTAATATCACGGAGCTGCAGGAAATTCATTCA
GAGATCAATCTGACAGTGCCAGAC
>m.70450 g.70450  ORF g.70450 m.70450 type:internal len:113 (-) comp1354232_c0_seq1:3-341(-)
AAAACACTACAGAAATTGCAATACAGTTTTTTTTTACATTTTACTAGTAGTTTGAAGACA
AATATTATTTGTTGTTTTGTTGTTGTGAATATGGATCTTTGTCAGAAGTATAAGTTTAAA
CCTGAGTGCACAGTTGTTATTAGTGGAGTGGATCCCTGTGTGTCCTTTCAAGATGTTAAA
CACACATTCCATTTACTGGGAGAAGTTTCTCAGGTACAACAAGTCAGTGATGGTGATATG
TTGTGTGAGTTCCAAGACTCTTTATCTGTTTTGTTGCTTGATGATCAGCACCCAGGAGTA
AATGGAGAATGGAAAATTACTCCTGTTGCTGAAGAGTAT
>m.70446 g.70446  ORF g.70446 m.70446 type:5prime_partial len:88 (-) comp1354402_c0_seq1:31-294(-)
GCCGATAAAGGAGCCTTTCTGGAAGAAAATGCGCACATGTTTGAAAACAAAGACGCCGGG
AGGGGGGCGGATAGAGAGAGGCTGTGTCCTCAACCTAATCTCTCCTTAATACAGGAACAG
GAAGAAAATCAAAGGACAGTTGAATCGAAATCCCTCCTGTCAAACTGCTGTCCCCCCCTG
CCCTCTTTGAGTTTGGGATGGGCTCCACACAGGGTTTGGGACTCGCCTGTCCCCCAGCGA
GACTTGACTCTGAAATCCAATTAA
>m.70454 g.70454  ORF g.70454 m.70454 type:internal len:125 (+) comp1354591_c0_seq1:1-378(+)
AAAGAAACACTTGTAAGCAATTTTCCAATGGCATCAATAACTGGTTTTACCCTCACAACC
CCAAGAATCTTAGCCAAGGCATCGGATTCACCAAAAATCAAGCCCATCAACAACTTCTCA
TTCCCATGGCAGAAGAGGTCCAACACTCAATTCCTCCGCCTTGTGGCGGCGGCGGCGCCA
GAGGGTCTGTCGGAGAAGGTGGCGGAGAGCATTAAATCTGCGGAGGAGGCCTGCGCCGAG
GACCCCGTTAGTGGCGAATGCGCGGCCGCGTGGGACGAGGTTGAGGAGCTAAGTGCCGCA
GCGAGCCATGCAAAGGACAGGAAGAAAGGATCTGATCCTTTGGAGGATTACTGCGAGGAA
AATCCAGAGACTAAT
>m.70444 g.70444  ORF g.70444 m.70444 type:internal len:86 (+) comp1355123_c0_seq1:1-261(+)
AAAAAGCAGTTTAAGAAAAGTAAGAAAAGCCAAGCTTTGGAGATGGAACGAGTGAGGGAT
AACTGCGAGGAGAACATCAGTGCCAAACACCATAACCTGAGTTACCTGATCCAGAGCCAA
GGTCAACAGATCCCTCCCTACATGCAGCTCCAAGAAGCTGGCAGTGCCTACTTTGAGACC
TACTCCCTGCCTGCTCCTCAAGCGCCTCCTCAGCAAATCATAGAAGCCAATGCCCTGTTT
CTACCACCACAGGTTGACCA
>m.70448 g.70448  ORF g.70448 m.70448 type:internal len:86 (+) comp1355351_c0_seq1:3-263(+)
GGGATTAACCAGCGTGCTTTGAAGGCTCTGTTCAGTGAGATCGAGGACCGGAAGAGCATT
TGGAGCTACCTCATCACAGTCAGCTTAGTGGAGATCTACAATGAAGTGCTCAGGGATCTC
CTCAGTAAGGATCCCAGTGAGAAGTTGGAAATCAAGATAAATCCTGATGGGAGTGGGCAG
CTGCATGTCCCGGGGCTGAGGGTCATCGAGGTGAAGAGCTTTCAGCACATCAAGAAGATT
CTGGCTCTGGGCCGAAGG
>m.70452 g.70452  ORF g.70452 m.70452 type:internal len:106 (+) comp1355688_c0_seq1:2-322(+)
GTGACGTTCGGGCTGTTCCTGGCGAGGAAGGTGTCGCTGATAAGGGCCGTGGCGTACATG
GTGGCGCAGTGCCTGGGAGCCGTGTGCGGCGTGGGGCTGGTGAAGGCGTTCATGAAGCAC
GAGTACAACAGGTGGAACGGCGGAGCCAACGTCGTGGCCCCCGGCTACAGCACCGGCACG
GCCCTTGGCGCCGAGATCATCGGCACCTTCGTGCTCGTCTACACCGTCTTCTCAGCCACC
GACCCCAAGAGGAGCGCGCGTGACTCCCACGTCCCTGTTTTGGCTCCACTGCCTATTGGG
TTTGCTGTTTTCATGGTTC
>m.70481 g.70481  ORF g.70481 m.70481 type:internal len:103 (+) comp135599_c0_seq1:1-312(+)
GCCTTTGAAACTCACAATATCAACAATGCATTGAAGTTCTTTCAAGACATCGATGAAAGG
ACGCTTGTTTTAGTGGCTTCGTTTGATAACATGGGAACAGTAATGAATGATGAACTTAAA
CAACTGTTTACCAAGTTGGGAAGCAGCTATGTGAATTCCATAGGTTATCGGGATAACTGG
ATTTTTATTGGATCAAAAGGGATCAATGGAAAAAGTCAGTTTGAAGAGTACATGAAAAAT
GTTAAGGAAACAAACCTGTATGAAGACTGGCCCAAGACTTTGCTATTGAATGGCTGCATA
CCTGCAAGT
>m.468798 g.468798  ORF g.468798 m.468798 type:internal len:79 (-) comp1356446_c0_seq1:3-239(-)
GCATACAGGCTGGCTGCCGGCGACCCAAACGAATTCACCACGGTGGAGGTGGGCTCCAAT
GTCAGGCAGCTGACAGTGACCAGCCTCAATTCAGAGTCTGCCTACGTGTTCCGCATCTCT
GCCAAAACGCAGCAGGGCTGGGGTGCTCCAGAGCAAGCTGCAGTCATCACGACAGAAAGA
AGAGATCGGCCAGAGCCCCCGAAGGATCTGTCGATCACTCATTCGGAGGTGTGGTCT
>m.468784 g.468784  ORF g.468784 m.468784 type:5prime_partial len:59 (+) comp1357167_c0_seq1:2-178(+)
GGGAATATGGATCTTGATGGGAATTTTTATCCTGATATTGCTGTTGGATCACTCTCGGAT
GCCCTGTTTGTTTTCAGGGCAAAGCCAGTTATAAGCATCAAGAAAACAATTGAAACAACT
CCTGCCAGAATCGACCTTGAAACAAAAAACTGCCTGAATGGCAAAAGTATTTGGTAA
>m.468794 g.468794  ORF g.468794 m.468794 type:internal len:78 (+) comp1357315_c0_seq1:2-238(+)
GATTCCATGGACCAGGAGGAGGGAAAGTTCGAGTCTTTCCTAATGAAAGCGATCAAAATA
ACAGTCGTGGTGACGCTCTATTGGTTCATTTCAATTACCATGGTCTTTCTCAATAAGTAC
CTGCTGGACAGCCCTGCCTTAAAGCTCGATGCTCCTCTTTTTGTGACATTTTACCAGTGC
TTTGTGACCGTGATTCTGTGCTGGTGCATAAGCGTGTTCTCCAGGTTGTGCCCGGG
>m.468796 g.468796  ORF g.468796 m.468796 type:internal len:106 (-) comp1357408_c0_seq1:1-318(-)
AAAAAGAGGTTTCTTACCGGCATCATCAAGAGATGCGAGAGCCTGGATTTGCTGCAGAAT
ATCGAGAACGTTTTGAAAGCGACGACGGGGAAAGATTTCACCTACTCCAGGTCCCGAGCT
AACCCCAGCCTCCCCCAGGATCTGACCACCTGGGGCTCCGACCGAGCACTGGACTCGAAA
GTGCTCGGGAAAGACATGCTGGAGACCTGGGACTGGTTCACACGGAGCGGGTACTGGAGC
AAAGCGAACTACATGCTTGGGCTGCTGGTGATGTGTGATGCTGAGATCTTGCATGTGGCA
GGCAACCTCATTCGAGTC
>m.468810 g.468810  ORF g.468810 m.468810 type:3prime_partial len:53 (-) comp1357684_c0_seq1:2-160(-)
ATGTCGACCGTCGCCACTCGCAACAGCAGCTTGCAGAGCAGGGCCGGCGGGGTCCCCCGC
AGCCAGAGGAAGCCCTACAAGTGCTCCAAATGCGAGCGTGCCTTCAATACCCTGGCCAAG
CTGGAGCGGCACGGCCGAAGGGCCCACGCAGGGGAGCGC
>m.468785 g.468785  ORF g.468785 m.468785 type:internal len:109 (+) comp1357711_c0_seq1:3-332(+)
GCTGTCAATGCAGCTGGAGAGGGTGCCCCAGGTCAAACAGAGACTGTAACAGTCAGAGAT
CCTCAAGAGCCTCCTATGGTTGAACTTGACATCTCTGTCAGAAATGGTATCCAGATTAGA
GCTGGTGAAACTCTGAAGCTTCCTGCTTTGGTGACTGGACGACCACCACCAGAGGTCAAG
TGGACCAAAGATGAAGGAGAAATTGAAGCAGAACGCACTGTCATTGAAACTGTCGGAACC
TCAAGTGTGTTTTCTATTAAGACTAGTCTTCGGAAAGACCATGGGAAATACATTATTACT
GCCACAAACAAAAGTGGAACAAAAGCTG
>m.468793 g.468793  ORF g.468793 m.468793 type:3prime_partial len:60 (-) comp1357773_c0_seq1:3-182(-)
ATGGAAATTCTTTTGGCTGTTCCAGCTGTTTTGTTGCTGCTCTTGGTGGGTGTGTCCATT
GCATATTTACAGAAAAAGGAACAGCACAATCAGGAGTCATGTAGAGTACGCCAACAGTAT
CAATATCAGAGACTGACTGTAATCAATCAACTAACAGACCTGGAATGTGAAGTAACCAGA
>m.468804 g.468804  ORF g.468804 m.468804 type:3prime_partial len:73 (+) comp1357967_c0_seq1:89-310(+)
ATGGCTTTCACTGGAGAAGGTGTGCAACAGGACCTCAACCAGTACCCTGCACTGAAAAGC
TATTTTGCCAGCCATGCTGATGTTGAGAAACCAGGCCGAGTGAAGTGCATCAGAGAAGCT
GCAAGACCCACTGACCAAGTTGACACTCCTCTTCCTGCAGCACATCCTGCTAGTCTTGAA
CAACTTTACAAATTATTTCAGGCAGTTGAAATGAAAGTTGG
>m.74184 g.74184  ORF g.74184 m.74184 type:3prime_partial len:61 (+) comp1358958_c0_seq1:56-241(+)
ATGGCGCCGGCTCCCGTGTTTGCCTTCGGGGACCGCCGCCCCTCTTCCGCTTTTGCTTTC
GGGCAGGCAGCTCTTCATCCTCTTGACAGGGACAGCACCCTACTTCGTACCTCCTCCTTG
TGCCTGGACTCCCCGCAGGCAAGGCAAGGCACCAGCCTTGATCCTCCAGGCCACCAAGGA
GATC
>m.74183 g.74183  ORF g.74183 m.74183 type:internal len:79 (-) comp1358958_c0_seq1:3-239(-)
GATCTCCTTGGTGGCCTGGAGGATCAAGGCTGGTGCCTTGCCTTGCCTGCGGGGAGTCCA
GGCACAAGGAGGAGGTACGAAGTAGGGTGCTGTCCCTGTCAAGAGGATGAAGAGCTGCCT
GCCCGAAAGCAAAAGCGGAAGAGGGGCGGCGGTCCCCGAAGGCAAACACGGGAGCCGGCG
CCATCCCTACCGCCTATGAGGGAGATGCTGCCGGCCCGACTGCAAGGGAGAGAGGAG
>m.74181 g.74181  ORF g.74181 m.74181 type:3prime_partial len:61 (+) comp1359868_c0_seq1:64-249(+)
ATGGCACCCAAACGTCCCCGAGGAACGCCAGCGGAGGAGAGTAATGGTGTGGCGATGGCG
GCAGACAGTGAGACTGAAGGGGTCCGAACTCCAAGGCAAACTACACTGGGCAGCAGGGAT
CCATTAGTGATAGAGCTGACCAACATGTTCCAGTCTTACCTCCAGGTACAAGAGAGGCGA
GAAG
>m.74179 g.74179  ORF g.74179 m.74179 type:5prime_partial len:63 (+) comp1359868_c0_seq1:2-190(+)
GGAGGCCCGAGATACCATCTCAACGCAAGTAACGTTGCAGTGGAGAAGGACGGCAGTGAA
ACATGGCACCCAAACGTCCCCGAGGAACGCCAGCGGAGGAGAGTAATGGTGTGGCGATGG
CGGCAGACAGTGAGACTGAAGGGGTCCGAACTCCAAGGCAAACTACACTGGGCAGCAGGG
ATCCATTAG
>m.447283 g.447283  ORF g.447283 m.447283 type:internal len:90 (+) comp1360065_c0_seq1:2-274(+)
GGAAGTCCTAGTTTATCCAGCAATAATTCATTGACAGTAAAGGTTGGAGACACCAATGAT
AACCCACCAATATTTAGTCAAAATGTGGTGGAGGTGGCATTTGCTGAAAACAATGCACCA
GGAGAAAGAGTGGCTACTGTGGTTGCAATAGATGCAGATAGTGGTAAAAATGCTGAGGTT
GCTTATTCTCTCGACTCCTCTGTATCTGGGATATTTTCTGTCGACCCAGATTCAGGTGAC
ATCACAGTTAATACTATTTTGGATCGAGAAG
>m.447292 g.447292  ORF g.447292 m.447292 type:5prime_partial len:55 (+) comp1360406_c0_seq1:2-166(+)
TTTAATATACAAATATTCAGAATGTTTGCAAACACATATGGTTCCATAGACTTTAAATCT
CCAAAAAGCTTCTCTCCTCATCAGCTGGTTAACGCTATTGCCCACCTCTCTCTCTCTGAG
ACCTTTTCAAGTCCTATACATTGTAGACTTGAGGCAGAGACATGA
>m.312825 g.312825  ORF g.312825 m.312825 type:internal len:109 (+) comp136103_c0_seq1:1-330(+)
GACAATCTCCTTATGCTGAATGCAAGGAGTTATGGGAGAAGACGAGGGCGCTCCTCTCTG
TTTCCCATAGACGATGGCCTGCTGGATGATGGGCACAGCAATCAGATGGTCCCTGGGGTC
CTGAACTCCCCCAACTGCTACCCCCACCAGAACTGCGAGCGCATCGAGCGCTTTTCAAGG
AAGGTGTTTGTTGGTGGCCTGCCTCCGGACATTGATGAAGATGAAATAACTACAAGCTTC
CGACGCTTTGGACATCTGGTTGTGGACTGGCCTCACAAGGCTGAGAGCAAATCCTACTTT
CCTCCAAAAGGTTACGCCTTCCTGCTG
>m.447288 g.447288  ORF g.447288 m.447288 type:internal len:99 (+) comp1361317_c0_seq1:2-301(+)
AAGGATGCAGAACTGTCTTGTGAATCTGAAGGATATCCCCCAGTCCAGGTGCTCTGGAGG
GATGGGAATGACCAAGACCTCAGCAAAAAAGCTTCCAGCAAACATTCTGTCACTGCAGAT
CAGCTGTTCCACATATCAAGTCTCCTGATTGTAAATGCGAGCTCCAACAACACATACCAC
TGCATATTCTGGAATAAAACCATGGAGGAGACTTACAATGCCAGTCTCAGGATCCCAGCA
GATATAAAGACTGTTGATCCCCCTACTGCAGATGGCCTCTCTTCAAATGCATATTCTG
>m.447291 g.447291  ORF g.447291 m.447291 type:3prime_partial len:51 (-) comp1361487_c0_seq1:2-154(-)
ATGGGCCACCTGATCTTTCCAACAGCCTTTTGTGCAGAGAGAACAGAACTCCAGGAGGTT
AATGTCACAGGGAAACATGCTTGTTTCAGCAATGCAGTAGACAGAGGGAAGAGGTCACTA
CTGTTTGCAGGAAAGGGTCACAACGACTTCCTG
>m.447284 g.447284  ORF g.447284 m.447284 type:internal len:99 (+) comp1361793_c0_seq1:1-300(+)
AAGAAGAAGAAGAAGAAGAAGAGTATGGAACCACTCCGAGTCGTACTGCAGAAGTACCCC
ACCCTGTCCGTGCTCGTGTTTGCTGTAGCTTTCAGGTTGGTGCACAGGTTGCTAAGGGAC
TTGCCTATTCCAAAGCATGTAGAACAAGACAAAGTGAAAAGCTGGCGATGGAGGAACCTG
ACTGTGTCTCTGGTGCATTCCTTACTGACCGGACCCTGGGCTGTGCTATGCGTGTTTTCA
TCTCCAGACATGACGTCTCAGATCTACTCGTCCTACACCACTGTGGACTACCTGCTG
>m.453672 g.453672  ORF g.453672 m.453672 type:internal len:86 (+) comp1362738_c0_seq1:1-261(+)
GTTTACAAGCATTCAGGCAGCAGCTTCAGCAACTGGAGAGCGGGCGACAAGTATCACTGC
GTGACTGGAAAACACTGCTTTGATTTGTTACAAGTCAACAACAGTAATGTGGTCGTGTCC
TACAGTAGCAATCCTCTACCTGTTGACAAAGATCACATCCGTCAGTTAATGGAAGGACAG
TACAAGAAAGCTGATGCCATGAATGTAGCCGAACATCTTTCTAACGACGTGCCTGGGTGT
GTGGTGCATGCTGTTAGCCG
>m.453676 g.453676  ORF g.453676 m.453676 type:internal len:80 (+) comp1362874_c0_seq1:2-244(+)
AAAATTCAGAGAGATTGGATAAAAAGCACATTTAGGAATCCGTTGCTGAACAAAGGCTAT
TATTTTGTACATTTCAGTTCGGATGTTGAAATAGAGATGTGGAGCAGTCTCCTTACACTC
AGTTTTGGAGATGCAGAATTTACATCGAATTGGAAAAAGGTCCTTCTGAATGATTTGGAA
GGAAAACTTAAACAGGAAAAAGCAATGGATCAGATTGAAATTTACTGCAGTAAAAGTGAA
>m.453669 g.453669  ORF g.453669 m.453669 type:internal len:96 (+) comp1363632_c0_seq1:2-292(+)
GGACTTCGTCTATGCGTAGACTACAGGCAGCTCAATCAGAAAACACTTCCTGATCGTCAT
CCAATTCCTAGAATCCAAGAAATTCTTGAAAACTTGGGTGGAAATTCCTGGTTTACTGTG
CTTGATCAGGGCAAAGCATATCACCAGGGGTTCATTAAAGAGGAAAGCAGAGTGTGTACA
GCCTTCATTACGCCATGGGGACTGTATGAATGGGTCCGCATTCCATTTGGACTGACCAAT
GCACCGGCGGCTTTTCAACGTTACATGGAAGAATGCCTTGGAGACCTGAG
>m.267049 g.267049  ORF g.267049 m.267049 type:5prime_partial len:53 (+) comp1364223_c0_seq1:3-161(+)
TCGCTGTTGTCAAAGCCCCTGATACTGGTCATATCCCCTTTCCCAAATTTAACAAGAATA
CAACTTTTGACTGTGGGAGGTATTGACAAGAGTGGATCTCATAGTGTTTCTGCCCATACA
CCTGAAGCAAAATCTCTGACTACACAGAGCACCTCTTAA
>m.267045 g.267045  ORF g.267045 m.267045 type:internal len:112 (-) comp1364316_c0_seq1:2-337(-)
TGGTCCATGGCATCCAAGAAGCTTAGCATTGACACCATCTGGCACAATCTTGTTCTCAGA
CTTGTACTTCAGATAATCAGCACGGCTGAACTTGGTGAAGCCCCACTTCCTGGAAACAAT
GATCTTTTGGCGACCAGGGAACTTGAACTTAGCACGGCGGAGAGCCTCCTGAGCATGGTG
GCTGTTGCTGTCCTTGCAACGGACAGAGAGGAGAACCTGACCAATGCTGACTCTGGCGCA
CGTCCCCTGGGGCTTCCCAAAGGCACCCCTCATTCCGGTCTGGAGCCTATCAGCCCCAGC
GCACGAAAGCATCTTGTTGATACGCAAGACATGGAA
>m.267050 g.267050  ORF g.267050 m.267050 type:5prime_partial len:147 (+) comp1365144_c0_seq1:1-441(+)
GACACAGGGAAATATTGTTTCGGCGTTGAAGACACACTCAAAGCACTGGAGATGGGTGCA
GTGGAGATCCTTATAGTTTACGAGAACCTGGACACTATGCGTTATGTCCTACGCTGTCAT
GGAGAGAATACTACACCGGAAAATGATGAAAAGATCCTCTATCTGACACCTGAACAGGAG
AAGGACAAGTCTCATTTCACCGACAAGGAGACTGGTCAGGAGCATGAGCTGATCGAGAGC
ATGCCGCTGCTTGAGTGGTTTGCCAATAACTACAAGAAGTTTGGGGCCACGCTGGAAATT
GTTACAGACAAAAGCCAGGAGGGCTCGCAGTTTGTGAAAGGCTTTGGAGGCATCGGTGGA
ATCTTGAGGTACCGGGTGGATTTCCAAGGCATGGAGTACCAGGGAGACGACGATGAGTTC
TTTGATTTAGATGACTACTAG
>m.267048 g.267048  ORF g.267048 m.267048 type:internal len:92 (-) comp1365176_c0_seq1:1-276(-)
CTGAACGGCTTTCACAACTCTCTGATTGATGAAGACTGCTTTTTGTTCACGTCGGAGTCT
GTCGGCGAAGGACACCCTGACAAGATTTGTGACCAGATCAGTGACGCTGTGTTGGACGCC
CACCTCAAACAGGATCCTGATGCCAAAGTAGCATGTGAGACTGTCGCCAAGACTGGAATG
ATCTTGCTGGCCGGAGAGATCACTTCTCATGCTGTAGTGGACTATCAGAAGGTAGTCAGG
GACACCATCAAGCACATTGGCTATGATGACTCTTCT
>m.116725 g.116725  ORF g.116725 m.116725 type:3prime_partial len:61 (-) comp1367115_c0_seq1:2-184(-)
ATGTCTACTTTCCTCACCGGTGTCACGAAACATTCATTTATTCACCATGGCAACTGTAAT
GACATGGAAGAGACACGCAGACACAAAAAGAAAAAGTTCCAAAAAAAGAAATGGGTTTTT
CCATGCATTAAAAAAATCAGGTTCCCAAGAGACTACAGGAAGCAGCCATTTCCTTTGCTT
GGT
>m.35630 g.35630  ORF g.35630 m.35630 type:5prime_partial len:69 (+) comp1368081_c0_seq1:1-207(+)
AAGAAACGTCGCCGAGTCAGGAGCAAGAAAATTGGCCGGCAGACAACTGGCAGGAGGAAC
CCCCGGAAAACAACCTCGCACAGCAAGTTGCAGAACTCATTAAGAGGTCAAAATATCATC
AGTTCTACGGACTTATGGGGAGACGCTCAGGTGCTCCACAGACTGTGCCAATGGGTTACA
AAAGACATAAAGGAGAGATGTTTGTAG
>m.35629 g.35629  ORF g.35629 m.35629 type:internal len:90 (+) comp1368081_c0_seq1:3-275(+)
GAAACGTCGCCGAGTCAGGAGCAAGAAAATTGGCCGGCAGACAACTGGCAGGAGGAACCC
CCGGAAAACAACCTCGCACAGCAAGTTGCAGAACTCATTAAGAGGTCAAAATATCATCAG
TTCTACGGACTTATGGGGAGACGCTCAGGTGCTCCACAGACTGTGCCAATGGGTTACAAA
AGACATAAAGGAGAGATGTTTGTAGGTCTGATGGGCAGGAGATCCTCCAGTGGAGAATTA
TCAGAAGAATGGGACAGACCTCAGTATTAT
>m.35631 g.35631  ORF g.35631 m.35631 type:5prime_partial len:78 (-) comp1369170_c0_seq1:145-378(-)
TCCTTGGAGTACGGGACAGACAAGATGGAGATGCATGTAGGTGCCGTGGAAGCTGGTGAA
CGTGCTCTTGTGGTAGATGATCTTATTGCGACAGGAGGGACCCTAAATGCTGCGATTAGG
CTCCTAGAGCGTGTTGAAGTTGAGGTGGTCGAGTGTGCATGTGTCATTGAATTGCCAGAA
TTGAAGGGCCGGGAACGCCTAGGAGATAAGCCATTGTTTGTTCTTGTGAACTAA
>m.35624 g.35624  ORF g.35624 m.35624 type:3prime_partial len:86 (+) comp1369377_c0_seq1:63-323(+)
ATGGCCGACAGGAAAAAGCGAAAACTGCGCGTGAAAGAGCCTGCCATGAAAACGGAAGAG
GCCCCCTCTTCCCCTCCCGGCTCTCCCCCGGCGACAGAGCCGGCAGAAGGAGGAGAAGAA
GAGCCGTCGCATTCCACGCACCAGTGCAAGGAGTGCGGCAAAGAGTTCCCGCGGCTCTGG
GACCTGCGCTATCACCTGCGATCGCACCAGGAGGGCCGCGGCTTCCCCTGCTCCACCTGC
GGGAAAGCCTTCTTCCAG
>m.35626 g.35626  ORF g.35626 m.35626 type:internal len:123 (+) comp1369803_c0_seq1:2-373(+)
TCTCTCCAGGAACTGAATCCAGAGATGGGAACGGACAATGATAGTGAAAATTGGAAAGAA
GTGCATAAGATGGTGGTTGAAAGTGCCTACGAAGTCATCAAGCTGAAAGGCTACACCAAC
TGGGCAATTGGCTTAAGCGTGGCTGATCTTATTGAATCCATGTTGAAAAACCTATCCAGG
ATTCACCCAGTGTCAACAATGGTGCAGGGCATGTATGGCATTGAGAATGAGGTCTTCCTG
AGCCTCCCATGTGTCCTGAATGCTCGAGGACTAACCAGTGTTATCAACCAGAAGCTGAAG
GATGATGAGGTTGCCCAGCTCAAGAACAGTGCTGACACTCTGTGGGGCATCCAGAAGGAT
CTGAAGGACCT
>m.32 g.32  ORF g.32 m.32 type:internal len:88 (-) comp1370967_c0_seq1:3-266(-)
GCGACAATGCAAAAGGCTACAGCAAGCCTACCCATCGTGTTGAAACTCTCTGCACGTGGC
TGGATTGTGATGTCGCACATAACATCAACAACAAACCTGAGGTCAAGAAAGAAAAAGAAA
GAGAATGCAAAAGCAGGTGGTCAGAAAAGAAGCTTGAGTGAAGAGGTCACTCCGAAAAGA
AGCACTAGAAAAGCAGGAGAAAATAACCACACTGGCATCAGTAATGCGAGCGACACGCTT
CCTTGTCTGCAGGTCGGCAATTCT
>m.36 g.36  ORF g.36 m.36 type:internal len:69 (+) comp1371518_c0_seq1:3-212(+)
AACAAAGACCAGGACTGGAAAAACCCGCTTTGGTCACCTCTGCTTGGAGCAGACATTATA
TTAACAGGCCATGAAATATATATTACATTTTTGTTTGACCAATTCATGCTACCACATACA
CCAAGGCAGTGCTTCCCAAGTCCGGTCCCAGGACGCCCTGTGTGTGTGCTGGCTCTCACT
GCACTTGAGCTCTCAGTGACTGAACTACA
>m.28 g.28  ORF g.28 m.28 type:5prime_partial len:57 (-) comp1371911_c0_seq1:37-207(-)
CAAGTTCAGGTGTCCGAGGAAGATCAGGAAAAGACAGCCTTCATTACTGGAGATGGCCTC
TACCACTTCAAAGTGATGCCTATGGGACTCTGTAATGCACCACCTACGTTTCAGAGGCTC
ATGGAGCTCGTCTTGAGAGGTATGCACTGGCAAAAATGTGTTGTGTATTAG
>m.23 g.23  ORF g.23 m.23 type:internal len:124 (+) comp1371928_c0_seq1:2-376(+)
GTGTGTGATGAGAACGGCTCCAAAGGATACGGCTTTGTGCACTTTGAGACCCACGAGGCC
GCAGAAAGAGCCATCGAGAAAATGAACGGCATGTTGCTCAATGACCGCAAAGTGTTTGTG
GGTCGCTTCAAATCCCGTAAGGAGCGCGAGGCAGAGATGGGCGCCCGTGCAAAAGAGTTC
ACCAACGTTTACATCAAGAACTTCGGGGAGGACATGGATGACGAGAAGCTGAAGGAGATC
TTCTGCAAATACGGTCCAGCGCTGAGCATCCGCGTTATGACTGACGACAGCGGCAAATCC
AAAGGTTTTGGTTTCGTGAGCTTCGAGAGACACGAGGATGCACAGAGAGCTGTGGATGAG
ATGAATGGGAAAGA
>m.27 g.27  ORF g.27 m.27 type:5prime_partial len:115 (-) comp1371988_c0_seq1:197-541(-)
ACCACCCCCGAGATCACCGCAAAGGACCTGAAAGAAAAGAAAGAGGTGGTTGAAGAGGCA
GCGGAGGCTGCGAAGGAAAACGGCAGCGAAGACGCACCTGCCAATGGAAATGGAACAACT
AACGGTGCTTCACATGAAGAAGAGGAAGCTCATGAGGATGAAGAGGGTGGGGAGGACGAG
GAGGCAGGAGAGGCCGAGGAAGAGGAAAACGGTGCTGAGGAAGAGGCAGCGGCAGAGGAA
CACCCTGTGAAACGTCCTGCAGAAGAGGAGGAGGCAGTGGAGACAAAGAAACAGAAGACA
GAGGAGAACGGCGACTCCACAGAGGCTGCTGAAGTCAAAGCTTAA
>m.20 g.20  ORF g.20 m.20 type:internal len:100 (+) comp1371997_c0_seq1:2-304(+)
AGAGCATTGCAGAATGTCAGGGAAGGAAAAGAAGAGGGAGAGAATGTGAAATACATCAAA
AAGACTTGCAAGGAACATTCCAGGAGGGCTAAAGAACACGATGAACACAAGGTAGAAAGG
AAGAAGGTACAAAAAGAAGAAAATCCAGAGGTGCAAAAGGAACCAAAAAGAGCAATTCAT
GAATCTGTGGGGGAAGTAGAAGAGCCTCAGAAACAGAATGACCACAGTCACGTAGAAAAG
CAAAACTCTGGAGCAGAGACAAGAAAGGAAATACCCTCTCAAAAAGAAAACCCTGAAAAA
AG
>m.107849 g.107849  ORF g.107849 m.107849 type:internal len:93 (+) comp1372395_c0_seq1:3-284(+)
GAAATCGGACTCATTGCGGGGACTGGGAGTAACGTGTGCTACATGGAGGAGATGCGGAAC
ATAGAGACAGTGGAGGGAGAGGACGGAAGAATGTGCGTGAACACCGAGTGGGGAGGATTC
GGGGACAATGACTGCATTGAATTCATTCGAACCAAGTTTGACAGAGAAGTCGATGAAGGG
TCCCTAAACCAAGGTAAACAAAGGTACGAGAAGATGACTAGTGGCATGTACTTGGGGGAG
ATAGTCCGTCAAATCCTCATTGACCTGACCAAGCGTGGG
>m.107846 g.107846  ORF g.107846 m.107846 type:5prime_partial len:91 (+) comp1373254_c0_seq1:2-274(+)
CGGCCCAAGACCCTGGACTTCCTGTCACGACCCCGGCCCACCGCCCGGCCTCGCCTGGAG
CCCTGGGGGCGCTGTGACTCCCCAGCGCTCAGCTCCAGCACCGGCACCCCCCCCACCCTG
GACTCGAGCGGGGGGAGTGGGGGGAGCGCACCCGAGGAGAGGCCCGGGCTGCTGGACCGG
GACGTGGAGGGGCAGAACCGCGACGCCACCCTCCCCCTCTGCAGCGCGTACAGCTGGGCC
CCGTACCGCCTCAAACACAACTTCTGGTCCTAG
>m.36299 g.36299  ORF g.36299 m.36299 type:internal len:137 (+) comp1374570_c0_seq1:3-416(+)
AATTTTGATGGTGTTTTCGAGGAAAACAACAGTCCTGAAGAATATGGCATTCCAGCCAAC
ACTCTGGACCCATCCATCAGCTGGAAGGACATCTACTGGCTGCAGTCCTTGACACGCCTG
CCCATCGTTATCAAGGGGATTCTGACGAAGGAGGATGCCGAGCTGGCTGTGGAGCACGGG
GTCCAGGGCATCATTGTGTCCAACCATGGGGGCAGACAGCTGGACGGAGGGCCTGCTACA
ATAGATGCCCTTGCAGAGATTGTGGATATGGTCCAGGGTAGAATTGAAGTGTATTTAGAT
GGAGGAGTCCGCACAGGAAGTGATGTGTTGAAGGCAATTGCAGTTGGAGCAAAGTGCGTC
TTTATTGGGAGACCTGTGGTTTGGGGCCTTGCTTACAAGGGGGAAGAAGGA
>m.36297 g.36297  ORF g.36297 m.36297 type:5prime_partial len:57 (+) comp1374949_c0_seq1:3-173(+)
TTAATGAACCGCACCAGGTTAGGCTTTTATGATGGAGGTGAAAACTACACAAAGGGACTT
TCTAAACGCATGACCACTGCCTGCAAGCAAAGGCTGTTAATGTATGCCAGTCGAGCGTCG
TCCTACATATTTAAAATGTATTTTAAACAAAGTACATCAGCCGTGTTTTAA
>m.36295 g.36295  ORF g.36295 m.36295 type:internal len:136 (+) comp1375052_c0_seq1:2-412(+)
GCACCACCACCACAAGCAGTCCAAGTGTTTGGACGCAAGAAAACTGCAACAGCAGTTGCA
CACTGTAAGAGAGGAAGGGGACTGGTAAGGATCAATGGGAGGCCAATAGAGCAGATGGAG
CCAGAGATCCTCAGATACAAGCTTCAAGAGCCACTTCTTTTGTTGGGAAAGGAGAAGTTT
GCAGGTGTTGATATCCGTGTACGTGTCAGAGGTGGTGGTCATGTTGCACAAATCTATGCT
ATCAGACAAGCAATTTCCAAATCCTTGGTGGCCTATTATCAAAAATATGTTGACGAGGCC
TCAAAGAAGGAAATCAAGGACCTTTTGATTGCTTATGACAGGAATCTGCTGGTTGCCGAT
CCCAGACGTTGTGAGCCCAAGAAGTTTGGAGGTCCAGGTGCAAGAGCCCG
>m.36289 g.36289  ORF g.36289 m.36289 type:internal len:75 (+) comp1375172_c0_seq1:3-230(+)
AACACGCGTGTGGCTCAGCCCGGGGATCATGTGGCCGTGTCTGGAGTGTTTCTGCCACTG
CTGCGCTCCGGCTTCAGGCAGGCGGTGCAGGGTCTGCTCTCGGAGACGTATCTGGAGTGT
CACAGCATCACTCTGATGAACAAGACTGAGGATGATGAGCTGGGCACCGAGGAGCTGAGC
GATGAAGAGCTGCGCCAAATCACCGAGGAGGATTTCTATGAGAAGCT
>m.56733 g.56733  ORF g.56733 m.56733 type:5prime_partial len:112 (-) comp1376024_c0_seq1:21-356(-)
AACAGTATCTTGGTAGCATACCAGAACTGCTTGTTAAAGTCTCTGTCCCAGAGCCACAGA
CCCACATCACTACAGCTCAAAGAGCTGCGGTTGGTTAATAAGAATCTGCTCTGTATCTCT
AAGTTTAATGGGCAGGCAGTGGGCATGAACCCTGCTGCTTTAGTAGCAGCCAGAAAACAG
CTCTGGCTGTGTCAAGCACGAGTGACTGGGGACAAGACACCACTGCTGGGCGCTTCCATT
ACACGGGGACATACGTTGGGCCCTGCGATGGATGACATACTGCAGCGCTCTCACCACTCG
CGAGTCTACAAAAGAGCTGGTGCACCTGCTTCCTAA
>m.56725 g.56725  ORF g.56725 m.56725 type:internal len:90 (+) comp1376025_c0_seq1:1-273(+)
GGGAAGTGCAGGATCAGGGCCAGCGGAGACCTGAAGCCTGGCAAGAGGAGCGAGTGGACG
TGGGCGACGGAAACGGCATGCCAGCTTATAAAGGGTGTCACTCTTCCCGCTCACTCCCAG
TTCAATGGCTCGGTGGTGTTAGACGGCTGTCACGCGGCGCTCCTCGCTTACATGCTGCTA
GACGGGGACTCTGCCTCTCTGGAGCTGAGGTTGGACTGCAGTCCCCGGCTCAGCCTGGAG
GGGGCGTTCAGACACAGCCTGCCCACGGTGC
>m.56714 g.56714  ORF g.56714 m.56714 type:internal len:78 (-) comp1376063_c0_seq1:3-236(-)
ATAGTGTTGATGTTGCTGCTCCTGCTGCTCCTGAAAAAAATCGTGCTGCAACTGCAATGG
GGTTTCCATGTCAGAGTTGTTAAAGCACCAGGAGGAACGGGCAGTGCACCCAGCGCAATG
CGTTATGGTAGGGATGGGGAAGTCCTGCTGGGGCGTGGAAGGACCCATTTCGGCTCCTGT
AGAATCCAAGCAGCGCGTTCGATTGGTTGGGCGGACCAAAACAACTGGCATGAC
>m.56715 g.56715  ORF g.56715 m.56715 type:3prime_partial len:56 (-) comp1376063_c0_seq1:2-169(-)
ATGTCAGAGTTGTTAAAGCACCAGGAGGAACGGGCAGTGCACCCAGCGCAATGCGTTATG
GTAGGGATGGGGAAGTCCTGCTGGGGCGTGGAAGGACCCATTTCGGCTCCTGTAGAATCC
AAGCAGCGCGTTCGATTGGTTGGGCGGACCAAAACAACTGGCATGACG
>m.56731 g.56731  ORF g.56731 m.56731 type:3prime_partial len:73 (-) comp1377120_c0_seq1:3-221(-)
ATGATGAGATGGCTGTTGTTGCTGCTGCTGGGAGCCAGTATGCGGCAATGCCTGCTAGTG
TCCACCAGAGGGCAGACCAGCACCAAATCCCATGTATTCTATGCAGTGGAAATGGAGGGA
GACAGCCGTGCAGCAAGAGCCTTGGCCAAACAGCACGGATTGCAGTTCATTTCAAAGATA
GGAAACATGGAAGGCCATTACACATTTAAGGACACTGTG
>m.56711 g.56711  ORF g.56711 m.56711 type:5prime_partial len:147 (-) comp1377468_c0_seq1:77-517(-)
GGAGCGGAGGAGCGAGCGGTGTTAAAGTTCGCCAAGCTCACGGAACACGCCACGACACCG
AGCCGAGGGTCCAACCGGGCCGCGGGATACGACCTGTACAGTGCTTATGACTACAGCATC
GGGCCGATGGACAAAACACTGGTCAAGACTGACATCCAGATCGCCGTTCCACACGGATAC
TACGGTAGAGTCGCACCACGATCGGGTCTCGCTGTCAAGCACTTCATTGATGTTGGTGCC
GGTGTGGTTGATGAAGACTACAGAGGGAATCTGGGAGTCGTGATCTTCAACTTCAACAAG
GAGCCGTTCGAAGTGAAGAAAGGAGACCGCATCGCTCAGCTCATCTGTGAGAAGATCTGT
TACCCGGACCTGCAGGAGTTACAGACGCTGGATGAGACGGAGCGAGGAGCGGGCGGATTC
GGCTCCACCGGCACCAACTGA
>m.56727 g.56727  ORF g.56727 m.56727 type:5prime_partial len:127 (+) comp1377873_c0_seq1:1-381(+)
GGAAAAATGAAGGTGTTGCTTGTATTTCTTGTTCTAGAATTAACAACTGTTGCAGTTGTT
GACTGCATACGGTGCTATAACTGTACACTGACTTGTAATGATAAATTTGAAGAAAGCAGC
ACCGTAAGCAAGGTGGACTGTCCTAGTGGTCAGTGCATGAAATCAAAGGCAAAGGCTGGG
GACGTACATGCTGTTGTTAGGGGGTGCTCTCCATTTAAAATAGACAACGACTGTATCGAG
AGTGAGATTTTTGGAATTGAGGCAGAAGTGTGCACTTGTGACACGGACCTATGCAACGGG
AGTCCTACATTTTGCACATCACTCAAATTTCTCCTGCTTCTGGCTGCAGCTGTGTTTATT
GTCATGCCTCTGATACTCTAA
>m.56720 g.56720  ORF g.56720 m.56720 type:5prime_partial len:252 (+) comp1377967_c0_seq1:2-757(+)
AAGAGCAAGTTTGACAACTTGTACGGATGCCGTCACTCTCTCCCTGATGGTCTCATGAGG
GCCACCGATGTCATGATCGCCGGTAAGGTCTCCGTGGTTTGCGGATACGGAGATGTCGGG
AAGGGCTGCGCTTCCGCCCTCAAGCAGGCTGGATCGCGCGTGATCGTGACCGAGATCGAC
CCAATCTGCGCCCTCCAGGCTCTCATGGAGGGATTCCAGGTCTTGACACTCGAGGACGTC
GTCTCCGAGGCCGACATCTTCGTCACCACCACCGGCAACAAGGACATCATCATGGTCGAC
GACATGAAGAAGATGAAGAACAACGCCATCGTCTGCAACATCGGCCACTTCGACAATGAG
ATCGACATGATCGGGCTCGAGACCTACCCTGGCGTGAAGCGCATCACCATCAAGCCCCAG
ACCGACAGGTGGGTCTTCCCCGAGACCAACTCGGGCATCATCGTGCTGGCCGAGGGACGT
CTCATGAACTTGGGCTGCGCCACCGGCCACCCCAGCTTCGTGATGTCCTGCTCATTCACA
AACCAAGTGATCGCCCAGCTCGAGCTATGGAATGAGAAGAGTTCCGGGAAGTACAAGAAG
GAGGTGTACGTGCTGCCGAAGCACCTCGACGAGAAGGTGGCCGCGCTTCACCTCGGCAAG
CTCGGGGCCAGGCTCACCAAGCTCTCGAAGGACCAGGCCGACTACATCAGCGTCCCCGTC
GAGGGTCCCTACAAGCCCGCTCACTACAGGTACTGA
>m.453663 g.453663  ORF g.453663 m.453663 type:5prime_partial len:159 (-) comp1378044_c0_seq1:68-544(-)
GAGGAGTTTGTGGTGGAGAAGGTAATGGACCAGCGAGTGGTCAATGGAAAAGTTGAGTTT
TTCCTCAAGTGGAAAGGCTTTACAGATGCTGACAACACTTGGGAGCCTGAAGAAAATTTA
GACTGTCCAGAGCTGATCGCCGCATTCCTTGAGTCTCAGAAAGGAGTGGTGGAAAAACCA
GAAGCTGTAAAAAGAAAATCATCCACTGATGAACCAGAGACAGAAGAGAGCAAGGCAAAA
CGAAAGAAGGAAATGTCTGACAAGCCTAGGGGTTTTGCAAGAAACCTTGAACCAGAGAGA
ATCATTGGGGCGACTGACAGCAGCGGGGAGCTCATGTTCCTCATGAAGTGGAAGGACTCT
GATGAAGCGGACCTGGTTCCCGCACGAGAGGCTAACACCCGTTGCCCGCAGATAGTTATT
GCTTTTTATGAAGAAAGGCTAACTTGGCATTCTTGTCCTGAGGATGAGCAGCAATAG
>m.453659 g.453659  ORF g.453659 m.453659 type:internal len:74 (+) comp1378431_c0_seq1:1-225(+)
GAAGTTGAGAGACGCAGAAACTCTGGTGAGCGAGACCGTGACAGAGACAGACGTTCTGAG
CGTGAGCGCATTCGACTTTTCCGAGAGAAGGAGGAGAGGCTGATGAGGAAGCGCAAGATG
CTGGAGGTCGAGAAGCAGCGTCTGGATGCTGACCGCATGGAGCGGGAATTCCTAGAGCGG
GAGCGTCTCCGAGTAGAGTATGAGCGGCGGCGCGAACAGGAG
>m.453665 g.453665  ORF g.453665 m.453665 type:5prime_partial len:194 (-) comp1379826_c0_seq1:36-617(-)
CAAATTCAACTAACCTCAAAGGGTGGTTCAGAAGCTATGGCCTCATCAACTTCCACCCCA
CTCTCTCTATCTTCTTCTTCTTCTACCCTCATTGACACCAAGGCGGCTGCTCGCCAATCT
GCAGCCGCATCCTCGCAATGGGTAGCATTGCCGACCCTCCCACCACCACCCGTGCACTCA
CAAAGTCGTGCTGCCAAGACCGCTACCTACTGCCGAAAGATTGCGCGGAATGTCATGGCA
ATGGCAACCGGAGAGGCAATGGCAACCGGAGAGGCACCAGCTGAAGTTGTTGCAACCACT
GAGCTCCCAGAGATTGTTAAAACAATTCAAGAATCTTGGGACAAAGTCGAAGACAAGTAT
GCAGTGACTTCTCTGGCAGTGGCCGGAGGAGTTGCTGTGTTGGCCTCTTCAGGAATGATC
TCAGCAATTGACAGGCTCCCACTGGTACCTGTTGTTCTTGAGCTTGTGGGAATTGGATAT
TCTGCTTGGTTTGTATACAAGAACCTGGTTTTCAAACCAGACAGGGAAGTCTTGGTACAG
AAAATCAAAGACACATATAAGGAAATTATTGGAACCAGTTGA
>m.65975 g.65975  ORF g.65975 m.65975 type:5prime_partial len:65 (+) comp1382086_c0_seq1:3-197(+)
ACTACTACACCTGGTGGCACTACAACCACAACTACCTCCACCTCCAAGACTACTCAAGGC
TCCAAGCCCACCCCCTCTAAGACCACGGATCCCTCCACAGCCACCACCACTGGTGCCAGT
CCAGCCATGACCTCTTCACTCAGCCTTTTCCTGGCATCCCTGGTGTCCATTTTCTCCATC
CTCCTGCTACACTGA
>m.65980 g.65980  ORF g.65980 m.65980 type:internal len:98 (-) comp1382231_c0_seq1:1-294(-)
GCCAAGGCTGTCAAGTCAGGATCAACCTCTAAGAAGAAGTCACAAAAGATAAGGACAAAA
GTCACATTCCACCGTCCTAGAACTTTGAAGAAGGATAGAAACCCCAAGTATCCTCGTGTT
AGTGCACCTGGAAGGAACAAGCTTGATCAGTATGCCATTCTCAAGTATCCTCTCACCACC
GAGTCTGCGATGAAGAAGATTGAAGACAACAACACTCTTGTTTTCATTGTGGACCTCAAA
GCTGATAAAAAGAAGATAAAGGATGCTGTGAAGAAGATGTACGACATTCAGACA
>m.65977 g.65977  ORF g.65977 m.65977 type:3prime_partial len:99 (+) comp1382743_c0_seq1:3-302(+)
ATGGCGGAGCTGGTGCAGGGACAGGCCTCGGTGGCTCAACCCGGGATGAAGGCGGACGGA
TTCACGGACCCGTTTCACCGCGCGCGACAGATTAAGATGGGTGGCGAGCCGCTGCCGCAC
ATGAATAACTCGTCTCCAGTGGTCGATGCTTCGCTGTACGGATACGCTACACAGAAACGC
TCGCTGGATGAAGGAGTGGCAAACCAGCTTGGTGCAATGGTACATGGTACAAGGGCTATA
ATAACAGAAGACTTCAAAGTGCCTGATAAGATGGTTGGATTCATTATTGGACGGGGCGG
>m.115447 g.115447  ORF g.115447 m.115447 type:internal len:108 (-) comp1384483_c0_seq1:2-325(-)
GAGTCTCCTTCTCAAGAGTATGTGAAGTTTGGAATGACAGCATACTCCAGTGAGTATGAC
AGAACCAAATTCTCTCCTCTTCCTGATAGCTTTAATGAATACTCATCAGATCATTCGAAG
AGTGAAGCCACTGAAGGTAATGTTTATCATCATTCAGCCTCAACAATATCACCACCTTCA
TCAATGGAAGAAGACAAAGTCTGCAAAATACTACCTAGTGAAATCCTTACTCCCAAAGAA
AATGAAAGTGAATACGGGTTACACCTGGATACTCGGGATAAGTTGTTTCTCGACACAAGA
TCTAGTCCTGCTCCTCTCTCACCT
>m.115450 g.115450  ORF g.115450 m.115450 type:internal len:106 (+) comp1385169_c0_seq1:1-321(+)
ATTAAAGATGAACACATTAATGAAGCTTTCAGAAATCGTACAAGGATTGACCTATATGAG
CAGGTGGTGGAGCTTTTGGATATAAGGATTTCAGATGAGGGAAAATACAAGTGTTTTGTT
CAAAATAAAACAACAGGAAGTGTGTACACATTTGAATTCCTGGTAACGGTTACAGCTAAA
TTCACACGGCCAGTGGTGCTGAAGAGTGGAGATAGCAACGATGAAAATTATACCTGCTTC
TCCAGTGGAGGATACCCTGCACATAATGTGAAATGGCACTTTAACCCTGACCTGAACACC
TCAGACTGGTTCATTGTGAA
>m.115445 g.115445  ORF g.115445 m.115445 type:complete len:53 (+) comp1385627_c0_seq1:58-216(+)
ATGCCAAGTGTAGAAAGGAACACAGAGCGATGTGTGCATGATTGGAGAATAGCAACCCTG
AATAAAGGATTTATTTATTTGCTTTGCTGGAGTGGTGGTTTGCATAAATTGCGTGCGGAC
AGCACAAAGCCCAACGTACATGAGGAGGCTGCTACATGA
>m.318601 g.318601  ORF g.318601 m.318601 type:internal len:70 (-) comp1386122_c0_seq1:2-211(-)
CTGGTTTACATGGACGGAGATTTCCCTGAGGGGACCATGGCACCAAATCTCAAAGATGAG
CAGATGTACCGGTGTGAGGATTGTGAGGAGCTGCTCTCTTCCAAACTGGACCTGCACCGA
CACCAGAAGTATTCCTGCAGCAACGGCACCTCCATCTTCAACGCTCTCAACCAGGACTTC
AAACAGGAGAGGGAGGAGGAGGAGGAGGAG
>m.318596 g.318596  ORF g.318596 m.318596 type:5prime_partial len:53 (+) comp1387122_c0_seq1:2-160(+)
GCAAATCAAGTGCTTCAGTCTCTAGCTGTAAAGTTATTTGGCAGGAGCAGGGTAGAAGCT
TGCTATCACACACAAACTCGTTTTGGGGCAGTGATGCACACATGCAGTAATCATGCCACT
GTCATAGAGCTGCAGACAGAGATCATGCCACTGTCGTAG
>m.318597 g.318597  ORF g.318597 m.318597 type:internal len:107 (+) comp1387514_c0_seq1:2-325(+)
AAGAAGCTTGCAGGCCAAGTGAAGACCTACATCACGTACAATAAAGGGAGGGACTGGCGT
TTGCTGAAGGCACCTGTCACAGACCTGAGGGGAAACCCCATCCATTGTGTTCTGCCATTT
TGTTCCCTGCACCTACACTTGCAGGTTTCAGAGAATCCATATACTTCTGGAAGCATCTCA
AGCAAGGCGTCTGCTCCTGGGATTATAGTGGCTACAGGCAATATAGGCGCTGAGCTTACC
TTCAGCGATGTTGGAATGTTCATATCCACTGATGCTGGGAACAGCTGGCGACAGATTTTT
GAGGAAGAACACAGTATCTGG
>m.448695 g.448695  ORF g.448695 m.448695 type:internal len:121 (-) comp1388492_c0_seq1:1-363(-)
CAGGGCGTTCACGGTCACCTCACCAAGCGACCTGAGGAGATTGGCGCCGGTGATCAAGGC
CATATGTTTGGGTATGCAACCGATGAGACCCCTGAATTGATGCCTCTGAGTCACGTTCTT
GCAACGAAGCTCGGTGCTCGTCTCACCGAGGTTCGCAAGAACGGTACCTGCCCGTGGTTG
AGGCCTGATGGCAAAACACAAGTCACGGTGGAATACTATAATGACAAGGGAGCAATGGTT
CCTGTCCGTGTGCACACTGTTTTGATCTCGACGCAGCACGATGAGACTGTTACCAATGAC
GAGATCGCGGCTGATTTGAAGGAGCACGTGATTAAGCCGGTTATCCCTGAGAAGTACCTA
GAT
>m.318151 g.318151  ORF g.318151 m.318151 type:complete len:79 (-) comp1390390_c0_seq1:314-550(-)
ATGGTGCTTTCCAAACTTGCCGTGCTTTCCGAATTTGCCGTGCTTGAACTTGCCGCCGCC
GTGGTGCTTGAACTTGCCGCCGTGAGGCATGTGAGAGCCGTGTGCGAAGTGAGCGACGCC
TTGGCCGTAACCGTGGCCGTGGCCGTGGCCGTGGGTGAGTTGGTGAGCCCCATAAGCGGC
CGCAGCAGCAGCAGCACCCCCGGCAAGCATTGCTCCTACGCCGCCCGCATGCCCTGA
>m.318146 g.318146  ORF g.318146 m.318146 type:internal len:82 (-) comp1391283_c0_seq1:3-248(-)
TTTAGCAAAACTTTTCCCGATGTGTTTCGAGTAGAAATAAGGGTAGCTGATGGCCAAGCA
CCTTTCAACGGACATGGCAAAGAGAATGAGCATGGAAGCCAATCCGAAAAATGTCATTGC
AAACGCGAAGAAATCACACAACCTGTGACTGCCCACCAGACCCAGGAGAGAGGCATTGCG
GGCATAGGAGACGAAGACAACGGGGCTCAGAAAACACGTTCCCAACAGGTCGGTGATGGC
CAGACC
>m.477886 g.477886  ORF g.477886 m.477886 type:internal len:94 (-) comp139143_c0_seq1:3-284(-)
CAGCAGGAACAGCAGGTCACAAACCCAATACACCAGGTAGCCAGCCCTGTGCAACAGGTC
ACTTGCTTTCTGCATCAGGTATTGGAGCTCACCAGCACAGAAAAGCAGGTCACCAGCCCA
GTCCAGCAGGTCTCCAGCTTTCTACAGCAGGTACAGCAGGTCACCAGCTTTTCACAGCAG
GTAGCTAACCTGGAACAGCAGGATGTCTGCCCTGTACAGCAGGTCTCTAGCCTTCTACAG
CAGGTACAGGAGGTCTGCCACCTAGCACAGCAGGTCAACAGC
>m.477883 g.477883  ORF g.477883 m.477883 type:5prime_partial len:60 (-) comp139263_c0_seq1:43-222(-)
GGCATGCTGCTGGAGATGGATCAAACCGAGGTCCTGCATTTGCTCGAGTCGCCAGAAGCC
CTGAAAGCGAAGGTCGCAGAGGCCATGGAGGTTCTGAGGAATGTTGCTCAGCAGCAGCAG
GCTGGCAATGCTGCTGATCAGTTGGCCTCGCTGTCACTCACCGACAACCTTGTCTCCTGA
>m.267333 g.267333  ORF g.267333 m.267333 type:internal len:122 (+) comp1393095_c0_seq1:1-369(+)
GCTGAAGAGAAGGTGGTAGAGGAAAAACAAGAAGAGGCCAATGAAGTGGGCTTCAAGAAG
ATTTTCCGTTTCGTTGGATTCAAATTCACACTGAAGAAAGACAAGAATGAGAAGACTGAG
CCTGTGCAACTGCTGACAGTGAAGGAAGCAGAAAGTGGTGCTGATGCAGCCACTGAGGAA
AAGAAAGAGGAACCTGCAGCAGAGGAGGACAGGTCTGTGGAAGAAAAATCACCAGAAACC
ACAGAAAATGAGGCCAAAGCTGAAGAAGTAACTGAGAAGGCAGAGGAACCAGCAGAACAA
ACTGTAGTTGATGCCCCATCAGAGACAGAAAAGGTCAGTGATATTGAAACTGAAAAACCT
GCTGAAG
>m.477896 g.477896  ORF g.477896 m.477896 type:5prime_partial len:52 (+) comp139665_c0_seq1:1-156(+)
GACGATGACGCTGTCGCAGATCTGAGACACAAGCACATCCACGGACACCCTCTTTCACTG
TACAAGCTAGCAGCGGTGTGTGCGGGGATGGCATTTACTGTTAGGGATGATCCGCTGAAA
GTTCAGCTCCAGAATATTGATCACTGTGTATTTTAA
>m.349 g.349  ORF g.349 m.349 type:internal len:68 (+) comp1397165_c0_seq1:2-208(+)
AAAAATCTTCTGCGGAATTCTGAAGAAAGGCAAACAGTACCACGGGACGTAGTGGGCATC
TTTGGGACCTTTGGTTCGGGGAAAAGTACGATGCTCAAAAAGTTCTTTAAGGCTAACCCA
AGGAAAATGATCACTTACGTATCACCGAGGAAAGCTTTGGCTGAAGAATTCAAGAAAATG
CTGAATCTCAATGTGCGAAATCAGC
>m.477890 g.477890  ORF g.477890 m.477890 type:internal len:82 (-) comp139885_c0_seq1:1-246(-)
GCTTTCAAGAACTTCAAAAAGTGGGGCAATATTGAATTCCCATTGCCATTTGGAAGGGTT
ATGAGTGCTACAGAAAGCTTTATTCACAGGCTTGATGAAAAGACAAGTGCATCTTTGAAG
TTCACAGTCTTGAATCCCAAGGGACGAATTTGGACTATGGTTGCTGGTGGAGGAGCTAGC
GTCATCTATGCAGATACTGTAGGTGATCTTGGATATGCTTCTGAGCTTGGGAACTATGCA
GAGTAC
>m.268653 g.268653  ORF g.268653 m.268653 type:internal len:98 (-) comp1399811_c0_seq1:1-294(-)
AACATGTCGGACGAGGAACATCATTTTGAGTCAAAGGCAGATGCTGGTGCTTCAAAAACA
TACCCACAACAAGCTGGTACTATACGTAAAAACGGTTACATAGTTATCAAAGGACGTCCT
TGCAAGGTCGTTGAGGTCTCCACTTCAAAAACTGGCAAGCACGGACATGCTAAATGTCAC
TTTGTGGCTATCGACATTTTCAATGGAAAGAAACTTGAAGATATTGTTCCTTCCTCCCAC
AACTGTGATGTTCCACATGTGAACCGTACCGACTATCAGCTGATTGACATCTCT
>m.319176 g.319176  ORF g.319176 m.319176 type:complete len:50 (-) comp1400803_c0_seq1:18-167(-)
ATGATGGGGGTCGCTAGCCTGTCATACGGAGCCAGTTTAGACTCTGAGCCCTGTAGTGTG
ATGACGGGGGTCGCTTGCCTGTCGTACGGGGCTGACTCTCAGAGCTCTGTAGAGTGTGAT
GACAGTGGTCGTACCGGGTTCATCTCCTAA
>m.319175 g.319175  ORF g.319175 m.319175 type:complete len:69 (+) comp1401522_c0_seq1:105-311(+)
ATGGATCAAACCCTGTTTGTCATCCCCTGCTGCACAAGCCGGCCACCTTATCACCTGGTC
TTTCTCCGTGCTTCCTCTGCAGGCTGTGAATGTAGACATGCCATTGCTCCAACGCCAACT
TTGCACAACAAGTTTTACATGAGGCTTGATGGAAAAGCTGCAGATTCTAACAAGTCAGAG
CAGACATGCAAAGCTTTTCACAGATGA
>m.36273 g.36273  ORF g.36273 m.36273 type:internal len:69 (-) comp140210_c0_seq1:2-208(-)
AAAAAGGGTAATTCTTATTTCCTCCGCAGGCCTTACATTCCTGTAGATAAGTTTCTTGAA
GGAAGCAACCTGCCCACTGCTAAAGATGCTCAGGCCATTGCTGATGATGTCTTCTCGCTT
TTCGTGAGTGAAGAGGTCGACAAAGTTGAGCTTCTGTACACAAAGTTTGTGTCTTTAGTG
AAATCTGAGCCAATTATTCACACCCTG
>m.318638 g.318638  ORF g.318638 m.318638 type:internal len:102 (-) comp1402398_c0_seq1:2-307(-)
ACAACCACAGCTAATGCACAGGTTCGTACACTTTCTGAGACAGTGAGGCTTGACGCGAGG
ACCAAATTATTGAACCCAAAATGGTATGAAGGCATGCTGTCAAGTGGCTATGAGGGTGTG
CGTGAGATTGAGAAACGACTAACCAACACTGTTGGGTGGAGTGCAACTTCAGGACAAGTT
GATAACTGGGTTTATGAAGAGGCAAACACGACTTTTATTCAAGACGAGGCAATGCTAAAC
AAGCTAATGAACACAAACCCAAACTCATTCAGGAAGTTGCTTCAAACATTTTTGGAGGCG
AATGGA
>m.318634 g.318634  ORF g.318634 m.318634 type:internal len:148 (-) comp1403760_c0_seq1:1-444(-)
ACCAGAGAGTGCAACAATATCCTGGTCACTCAAACCCATTTGCTTGATGAAAACATCCCT
CAAGTGATCAGATCCCTTGGTAGCATCAGGCAAACGACCTTCAACAGGAGGCTCTGCCTT
GTCCGGCCTTCCAGGATGGAATGGAACTTCAGGTCCTCCAGTAATTTCAACAGCAACAAC
ACCAGCCAACTGATAGAAGTCAGCATGAGAAAGGATGGGGAATTGGTCCCTAATAGGCTG
CAAGAGCCTAAGAGCAATATCAAGGCCACTGTTGGCTCCATGAGCCAGCTCAGCCGGAAA
CCTCATAGTCCCAAAAGGACCTCCAGTCCTACTGCATACGTCAAATGTACCAGCAGAGTG
CCATGCAAGACGGAGCATAATAGGAGCGCAATTCTTCTCGGCGATGAGGCCTCTGAGCTT
CTTCTTGCATTTCTCAACGGCCTT
>m.446514 g.446514  ORF g.446514 m.446514 type:internal len:95 (-) comp1406765_c0_seq1:1-285(-)
CTTAAAGGATTCGCCTTTGATTGTCTATTAGAGTACCTAGACTCAAAATTTTCTCCAATC
TCTGATTCTGGTTTCAGAACCTGTACCAAACTACCATCAAGTATGACCAAAGAGATTCTG
ATTGCTGATATTATTGATGAGGTCGAAGAGTGGACACAATTTGTTGGTTTGATCCCAGAC
GAGCTAATAGAATGGGATATGAGCCATTCTTTGGGTAAATGTACGGACTTCGAGATTGAA
GAATATGAATGTGGCACTGAAGTTGCTAGGCGTATTCTCCAAGAA
>m.446510 g.446510  ORF g.446510 m.446510 type:5prime_partial len:92 (-) comp1407478_c0_seq1:184-459(-)
ATCAAGAAGGCCATTGAAAAGCTTAGCCTGAAGCACAAAGAGCACATTGCTGCATATGGT
GAAGGCAACGAACGTCGTCTCACTGGAAAGCACGAAACAGCCAACATCAACAGCTTCAAA
TGGGGGGTTGCAAACCGTGGTGCATCAGTCCGTGTTGGAAGGGACACAGAGAAGGCAGGC
AAGGGATACTTCGAGGACAGAAGGCCTGCCTCAAACATGGACCCCTACGTTGTTACCTCC
ATGATCGCGGAGACCACCATCCTCGCGAAGCCTTGA
>m.36266 g.36266  ORF g.36266 m.36266 type:internal len:81 (+) comp140802_c0_seq1:2-247(+)
ATAATTCCATCCGTACTAACTTTAGCACTTAACGATGCCATGACCTATGATAAGGCAACA
AAATCCGGAGGTCCCAATGGATCAATACGCTTAAGCTCAGAGATCAGCAGACCAGAAAAT
AAAGGGCTTGTTGCTGCTTTGGATTTGTTGGAGGAATCGAAGAAGGTTATAGATGCAGAT
TCCAAAGGTGGACCAATTTCGTATGCAGATCTCATCCAGTTTGCTGCACAAAGTGCAGTC
AAA
>m.56978 g.56978  ORF g.56978 m.56978 type:internal len:95 (+) comp1409722_c0_seq1:3-290(+)
AAAAACTCTGAGGAAGAGAACGGGAGCAGCAGCAAACCCAAGAAGAAAAAGGAGGATGAG
ATCCTTGTAGCGAGAGGGTTTGAGCGAGGCCTGGAGCCTGAGAAGATTATTGGAGCAACA
GACTCCTGTGGAGACCTTATGTTCCTTATGAAGTGGAAGGACTCTGACGAGGCAGACCTT
GTGCTTGCAAAAGAAGCCAATCACAAGTGCCCACAGATTGTCATTGCCTTCTACGAGGAG
CGTCTGACCTGGCATGAAGACGGAGACAAGAAGGAGAAGAGTGCCA
>m.115454 g.115454  ORF g.115454 m.115454 type:internal len:74 (+) comp1410232_c0_seq1:1-225(+)
CAGAAGACGGCATACGAGATGGAGAATTACCTGGGCCGTAAAGGCGAGCTGAGCGACGAT
TATCCTTCCCTTCAGGCTATGGGATGGTGCAACAACGAAGTGGGTTCTCTGCGTGTTCAG
TCCGGAGCGTTTGTGTGCTACCAGTTCCCTGGTTACCGTGGATACCAGTACATCATGGAG
TGCGACCGCCACTGTGGCGAGTACAAACAATTCCGTGAGTTCGG
>m.115457 g.115457  ORF g.115457 m.115457 type:5prime_partial len:99 (-) comp1411364_c0_seq1:92-388(-)
TACAACATCCAGAAGGAGTCAACACTGCATCTGGTGCTCCGTCTCCGTGGTGGTGCTAAG
AAGAGGAAGAAGAAGACGTACACTAAGCCGAAGAAGATTAAGCACAAGCACAAGAAGGTT
AAGCTTGCTGTGTTGCAGTTCTACAAGGTGGATGATTCTGGAAAAGTGCAGAGGCTTCGT
AAGGAGTGTCCTAATGCTGAGTGTGGTGCTGGAACTTTTATGGCGAATCATTTTGATCGT
CATTACTGTGGTAAGTGTGGGCTCACCTACGTTTACAACAAGGCTGGAGGCGATTGA
>m.268962 g.268962  ORF g.268962 m.268962 type:5prime_partial len:73 (-) comp1413314_c0_seq1:70-288(-)
CTCCTCATCTGGCTCTCGCACTGGCACACATTTGGGAAATCCCGCCTCTGCTCTATTCTG
ATTGACAGCCAACCTCCACGTTCTGCTGAAGGGGTGTCAGCATTGCTGGTTCAGATCGTT
GTCAAACAAGCCTCTGTGTGCACAATATTGCACTGGTTAGTTCTAGACATTGACGGTGAT
AATGAAGGGCGTTTCGAAAAAATTGATAGACTTGATTGA
>m.268959 g.268959  ORF g.268959 m.268959 type:internal len:71 (+) comp1413790_c0_seq1:1-216(+)
TTCATCAAGATCGATGGCAAGGTCCGCACTGACATCACCTACCCCACCGGCTTCATGGAT
GTGGTCAGCATCGAGAAGACTGGAGAGAACTTCAGGCTGATCTATGATGTCAAGGGACGC
TTTACAGTTCACCGCATCACCAATGAGGAGGCCAAGTACAAGTTGTGCAAAGTGAGGAAA
ATCCTCATCGGCACAAAGGGAATCCCACACCTG
>m.161765 g.161765  ORF g.161765 m.161765 type:3prime_partial len:53 (-) comp14147_c0_seq1:2-160(-)
ATGAGTTACCCTACATTCCTCAAGTTTTGGACCAAAAGTAATAATGAAACTGCAGACAAG
GGCAAGGTGCAGCATCGTCCAGTGACCCTGCCTGCGTGCGCTGTTGCAGCGCTGCTGTTT
AGCACAGACACTATTATACCACAAAGAGACATGCTTTGC
>m.468569 g.468569  ORF g.468569 m.468569 type:complete len:54 (+) comp1414860_c0_seq1:293-454(+)
ATGTTGATCTGCAATGGTACTAGATTTCAGATTGTTCTCACAGCAATAAGGAGGAATAGA
AGAGATCAAGAGACTTTTTTGAAAGAATATGGAAATATTTATGGCATTCCACTGCAAATC
CAGTTGCTGAAATTGCAAATCATGGACAGGCCATTATATTAA
>m.468570 g.468570  ORF g.468570 m.468570 type:internal len:124 (-) comp1415785_c0_seq1:3-374(-)
CCCGCTGAGGAACAGATGATCTCCGCTCTCCCTGATGTCAAAGTGCTGACTCTCAACGAT
GATCATGAGTTCATGGTTATTGCATGTGATGGCATTTGGAATGTGATGAGCAGTCAGGAA
GTAATAGACTTTGTGAGTGAGAGAATGAAAACTGAGTCCGGTAAAAACAATCCCCTATCT
GCCATTATTGATGAGCTGCTGGACCACTGCTTGGCACCAGACACCTCAGGAGACGGCACT
GGATGCGACAACATGACCTGTATGATCGTCACCTTCTCCCCGCGCTCCGGGAGCAACGTC
GCTGAGGGCACCAAGAAGAGAAAGCCAGAGGAGACCGCAGTGGAAGAAAACGGCAACGAC
AGCAAAAAACCC
>m.468567 g.468567  ORF g.468567 m.468567 type:internal len:71 (-) comp1415876_c0_seq1:1-213(-)
TTTTCTCGGCAGCATAGGATCACTAACTTCACCACAATGGCTACGCATCACGTCTCAGGT
ACACAACAAGCGGATTTACCAACCTGTCACCCTACACGCTTACACCAGGCAATCCACTAC
CTGGCACAGCTACCTTCCTGCGTCACCCCATCGCTTGGCTACTACCAGATCAGGTCCTGT
GCATCCACAACCATCTCCTTAAAAAGAGAAAAC
>m.448579 g.448579  ORF g.448579 m.448579 type:internal len:100 (+) comp1416006_c0_seq1:1-303(+)
GTGGAATCTAATCACTTGCAATGTGAAACTGACCTTTTTCAGAGAGAAAGTTTAAAAGAC
AATAACTCAGGTTTAAGTGAAATTCCACTTAAGACAATAGAAACAACAGTGAACACAAAT
GCACAATTTAATAGCGTTTCTGAGGAAACTTATTTTGAGAAAAACACCACCCCCTCCGAA
CCCCAATCAGACAGTAATAATAATACAGAAACTAGCTTAGAAACATACAATCCTGACCAC
CCTATAAGAACAGAGGTGAACCAGGTACTAGTAGGAATCTGTAGTGGGCAGACTGATCAT
>m.448577 g.448577  ORF g.448577 m.448577 type:internal len:67 (-) comp1417159_c0_seq1:2-202(-)
AACCTTTACATCGAAATCCCCACTGGTGTCCTCCCAGAAGGGAGCAAAGATAGTTTTTCA
CTTTTGCTGGAGTTTGCAGAAGAAAAGTTACAGGTTGATCACGTTTTCATCTGCTTCCAT
AAGAGCCGAGATGACAGAGCATCGCTGCTGCGGACATTCAGTTTCATGGGCTTTGAGATT
GTGAGACCAGGTCATCCCCTC
>m.448576 g.448576  ORF g.448576 m.448576 type:3prime_partial len:81 (+) comp1417441_c0_seq1:42-287(+)
ATGTTTCACTGGTGCAAAGACAGAAAAAAATGGTGTCATATATTTCCTTTCTTCCCTAGT
TTCTCTGTGCTCCACCCCAGCCCTGTACTGCCCTATCGGAAAGCTTTGTTTAATATGTTC
CTGTACTCAGCATACAGGCCCATTATCAGTAAGATACCCAGTGGCTTCTGGCCAGCGCAT
TTTATGACAGGGGAGCGTCTGTTCTATCGAGATGTTAATCCAGATTCAAATGAAATGCAT
CCAG
>m.448580 g.448580  ORF g.448580 m.448580 type:5prime_partial len:65 (+) comp1417603_c0_seq1:3-197(+)
GCAGGGTGTCAAACTCTTTTTGTTTTAATTAGCATGGCACAGCAGGATTTAGCCATGCCT
GAACGTGAACAGGGTGCCAGTGTTAATGCTCCTGCTCTCCAAAGGAGAGCCATGGTCTCA
TTAATATTGGGGGAGCTCAAAGCTCACAAGGTGTGGCTGATGGACTGGTATTCTGCTTCC
CTGACTGAAGTCTAA
>m.36270 g.36270  ORF g.36270 m.36270 type:internal len:70 (-) comp141799_c0_seq1:3-212(-)
CCTTACAGCTGCAAGCTGAGCAGTGTAGACCTGAAGAAACCCCTGGAAAAAGAGATGGCC
AAATTAAAAGAGATGCGAGATGCTCAAGCAGAGCAAGTGCCTGTTGCAGTCATAACAGCA
ACTGACCTGTGGGATGCGATGAAGCCTGAGGTGGAGCTGACTGTGAAGGCACTTCTGGAA
CCTGGCAGTGAGGAAGAGGATGATGAAGAG
>m.36269 g.36269  ORF g.36269 m.36269 type:3prime_partial len:56 (+) comp141827_c0_seq1:36-206(+)
ATGAGTCTAACCACTGAAACATCAGTAATAATGAAGTACAGTTTAAAACAGAAAGTGGTA
ACTAAAATATCACACACCGCTCCAAATGACCCTGCGTACCAGCTTTGCCAAATACACATG
ACATTCAAAATTAGAGGTGGAACAATTCATCGTGTATCAATGAATTGTGA
>m.457387 g.457387  ORF g.457387 m.457387 type:internal len:98 (-) comp1418368_c0_seq1:3-296(-)
AAAATTGCATCCTGTCTTATAAAAAATGTTTTATCTAAAAAAATGCAAGATGAACATAAA
CTGCAGCTGGAACGTGGGAATGTTCAAGATGCAGAACCATCGTCCCTGCGAAGTCCTTCC
TCGGTGTGTGACACAGAATTCAAATATTCTAACACTCCATCCCGAGGAAACCTGTATTAC
AGCTCTGGGGTGACATCAGATGGCAACTTTTCTTCAGAACACTTACAGATGGATTCTCTC
ATGCAAAGCAAATTTGATTCAAGCAAAGCAAATAAGGTAAGCAAACTAATAATG
>m.458153 g.458153  ORF g.458153 m.458153 type:3prime_partial len:50 (+) comp142022_c0_seq1:126-278(+)
ATGTCTTCCAAAAATGCATTGGCTGGAATGATTTTAGTTGCACCAGGGGTCAGGGTAAAC
ATTAATGTTATCAGAAATGCACTTATAAATGAACAAAACATTTTGGAACTGCTCACGCTG
GGGCTACTTAGCTGGCAGGCAAAATCTCGG
>m.458152 g.458152  ORF g.458152 m.458152 type:internal len:91 (-) comp142022_c0_seq1:2-274(-)
CGAGATTTTGCCTGCCAGCTAAGTAGCCCCAGCGTGAGCAGTTCCAAAATGTTTTGTTCA
TTTATAAGTGCATTTCTGATAACATTAATGTTTACCCTGACCCCTGGTGCAACTAAAATC
ATTCCAGCCAATGCATTTTTGGAAGACATTTTTCGCTTCTACCGTCAAAATGGGACTATT
TCCACTGAGAATATTGATGCCATGCTGGATAAAGTTGGAGCCAGGACACCGTCAGCTAAC
GGGAACGAGTTGGAAACATTTCACTTTTCTAAG
>m.453842 g.453842  ORF g.453842 m.453842 type:5prime_partial len:95 (+) comp1420901_c0_seq1:2-286(+)
GAAATCTCACACGTGCACAACATTTATATATATATATACAATCCAAACCAGCAATTTAAC
ACAGTTGGCTGCTCTGGTGCCATCGCTGCCTGGACTGGCAAAACCCCTCAGTACTCCCAC
TCCCACTCCCACCTTGTGAACGAGGTGTCTCTGTCTCCGAGTCTTCCCCTCTCCACCACT
CCTCTGCCTGGACCTGTAGGACTGTTCCTGTCCCTCAGTTGCAAGTTGCTCTTTTGTGGG
AACTTGAATTTTGATAAAGCCTGCAGTACTTCTTCTTCTCACTAG
>m.477819 g.477819  ORF g.477819 m.477819 type:internal len:81 (-) comp1423237_c0_seq1:3-245(-)
CCTCGCCCTGGAAACTGGATTTTAGAGCGCTCCATGGATGGCGATACCTTCGAACCTTGG
CAGTACTTTGCAATTACAGACACTGAATGCCTTACTCGCTTCAACATCTTACCCAGGACA
GGACCACCATCTTATACCAAAGATGATGACGTAATATGCACCTCCTACTACTCTAAAATC
CACCCATTAGAAAATGGAGAAATTCACACTTCCCTGATCAATGGAAGACCCAGTGCAGAT
GAT
>m.458132 g.458132  ORF g.458132 m.458132 type:internal len:73 (+) comp142465_c0_seq1:2-223(+)
GGCGGGGTCAGCTTCCTGTGCGTGGCCATCATCCTTTCGGTGCTGACCGCCTGCGTCATG
AACCAGAGGAGAGGGAGACGCAGGAGGAAGAGGAGAGAAGATCTCACACACGCCTTCCAG
AAGGACCCCTCTCCTCCAGCTGGCCCGTTTATTGACAGCCCCGACAGCGTCATGAAGCTC
CGCCCTCTCCTTTATGACCACGCCCCCTCCGACAAGGCC
>m.458155 g.458155  ORF g.458155 m.458155 type:5prime_partial len:58 (+) comp142600_c0_seq1:1-174(+)
CCTTACTTTACACAGCAACAGAAGGAAATACCCTGGCCTGTGTGCGCTTCACCTGTGCAT
GACAGCAAAACAAACAGCTGCCTGCAGAAGGCTAAAGGAATCCATTTGATGGTGCTCTTT
CATTTATCCTTCTGTATCTCTATCTACTACTACTGTTGTGGCTCAAAGATTTGA
>m.318160 g.318160  ORF g.318160 m.318160 type:internal len:89 (+) comp1426178_c0_seq1:1-270(+)
GTCCTCTTCCTGACGCTGGAGACCTGTGAGAATGAATGCTCCCTGAACAGGGTCGCCATG
CTGCTGCTGGAGGTCTCCCAGGTGCTCTCCATGCTCAACTCGTGTCTCGAACCGCTCATC
TTCCAGCTGCAGCAGGGGCTGGGGCAGAAGCTCCGGGCCCAGGGAGGCAGGGCTGTGGCC
AGGCTGCGGAGCTGGAGGAGCGGCAGGGGGCAGAGCGGAGGACCATCGCCCCCTCCTGTG
GAGCTCATCAGCGTGATCCACTCCTCCA
>m.458137 g.458137  ORF g.458137 m.458137 type:3prime_partial len:98 (-) comp142816_c0_seq1:3-296(-)
ATGTTAAACCCCATTACTGAACTGCCCTCGTTGATTGCCAGTAAAGCATCCACATGCCAT
ACACAAGCTGCACTGACTCCAATCTTTTACATTCACCCCAGGCAATACAGCATTACTCAT
GTCAACACGGAGTCTCATTCCACACTTTTGAAACGGGTTTCACAGCTTGTCTTCCTGTTT
CTCATTGTCGTTTCGGAGGTGTTGGGTTTAACACATGGTCAGTCTTCAGACAGCTTTGTG
CAGGTTTTGGAGCACAGTAATTTGGTTTATTTGCTCCCTCAGGGAGTGACGTCA
>m.35615 g.35615  ORF g.35615 m.35615 type:internal len:183 (-) comp1428266_c0_seq1:3-551(-)
GGGCCCGAATCAGCCCTCGGAGCTCCCCGCTTCACTCTGCCGGAGCTCGGTGCTCGGGGC
TCCCCCTGCATGAAGAGCCTGGCCTCTCCCGGGCCCATGGCGGTGCTGTCTCCTGTCACC
AACCTGGCCCTCAACATGAATAATCTCGCTGTTCTTGGAGGTCAATGTGAAACTCCAAAG
CGGAAGAAAAATTTGCCCCTCCTGAAGATTCCTTCCTTCGCCTCTGATGCCTCTTCTGAT
GCAGGTCTTGGACTAGAGTGTCCCAGTCCTTTAGATTCTCTGGATGCTGAGCAGAAGTTT
GAGAAGGCCATGCAGGACGCCACACGAGCCGTTAATGAAAAAATGCCCATCCGCAGGATA
CACTCTTTGCCACTCCAATTTTTGGGTCACAGTCCAAATCTGAGGAGTAAAGAATTGGAT
CCCTCCCGTTATGGAGTGTGGACTCATTCACATGACAGTGCCAATAAAGAAAACATGGCT
GAGGAGAACTTTGAGTTCAAAAAGCCCTCCATGCCTGCACTGCGCTGTCGCACTCGCTCC
ACCGGAGGC
>m.35613 g.35613  ORF g.35613 m.35613 type:internal len:70 (+) comp1428963_c0_seq1:2-214(+)
AATGCTAAAGTAGCTGCAGCTGCCGATTTAGGTATTGGGACTGTGGACAGTACTCTTAAT
AACACAGAAAATGAGCGTGGAGAAGAAATTACTGTCGCCAGCAAAACTGAAAAGTTGGAA
ATTGTCAAGAAAGTGCAATTTGAAGTTGAGGTTGAATCACAACAAGTAAATAACAGTGCA
TTTAATGAAGCACACAATGAAACAGACATT
>m.35619 g.35619  ORF g.35619 m.35619 type:internal len:138 (-) comp1429239_c0_seq1:2-415(-)
CTGGACTTCCACACCAACTGTGGGAAGATCAGGTTTTACTGCTGGGACACAGCTGGTCAG
GAGAAGTTTGGTGGTCTCAGAGATGGATACTACATACATGGACAGTGTGCCATCATCATG
TTTGATGTCACTGCTCGATTGACATACAAAAATGTCCCAACTTGGCATCGGGATCTTTGC
AGGGTGTGTGAAAACATTCCCATTGTCTTGTGCGGTAACAAGGTGGATGTGAAGAACAGG
CAGGTCAAAGCAAAGCAGGTTACCTTTCACAGAAAGAAGAATCTCCAGTACTATGAAATT
TCTGCCAAGAGCAATTACAATTTCGAGAAGCCCTTCTTGTACCTTGCTAGAAAGCTTGCA
GGAAATGTTGAGCTGCATTTTGTTGAAGCACCTGCTCTTGCTCCGCCAGAAGTT
>m.35610 g.35610  ORF g.35610 m.35610 type:internal len:140 (-) comp1429634_c0_seq1:2-421(-)
AATAACTACATCATGCGCTGCAGGGAATGGTACGGCTGGCACTTTCCAGAGATTGGCAAG
ATCATCACAGATAACCTGGCATACTGCAAGACTGTCCGCAAGATTGGTGATCGGACAAAT
GTGGCGACGACAGAGCTGTCTGAGTTTCTGCCAGAGGAGATTGAGGCGGAGGTGAAGCTG
GCTGCAGAGATCTCGATGGGCACAGAGGTGTCTGAGGAGGACATTGCTAACATCATGCAC
CTGTGTGACCAGGTTATTGAAATATCAGAGTACCGCACACAGCTGTATGATTATCTGAAG
AATCGCATGATGGCGATTGCACCAAATCTCACAGTCATGGTGGGAGAATTAGTGGGAGCC
CGTCTCATTTCTCATGCAGGATCTCTGTTGAACTTGGCCAAACACCCTGCGTCCACTGTG
>m.72901 g.72901  ORF g.72901 m.72901 type:5prime_partial len:59 (+) comp1430068_c0_seq1:2-178(+)
GCAGCAGCAGCAGCAGCAGAAGAGCTACAAAAGCTTCAACATCGGCAAGGACTTAAACTA
ACCATTTGCAAAAATGCTCCTCCGAGGTTTTGTAAAGCAGAACCCTTCATCATCAGCTAC
ATGACAGATCTAGCTGGTACATTGAATGGTTTTCTAGACCAAATCCAACCTGACTAA
>m.161761 g.161761  ORF g.161761 m.161761 type:internal len:73 (+) comp14301_c0_seq1:2-223(+)
GACGGTCCCGGTGGCTACGCTTGCAAGAAACCTTCCAAAGTAACTGTCGATGACTTTGTG
TTCTCTGGCTTAGGAACTCCAGTTAAGCTAAATCCTCTCATCAAGGCCGCGGTGACTCCA
GCATTTGCTCCTCAATTTCCAGGACTCAATGGGCTTGGCATATCAATGGCCAGGCTTGAT
TTCGCTGTAGGTGGAGTCATCCCAACGCACACACACCCCGG
>m.458140 g.458140  ORF g.458140 m.458140 type:5prime_partial len:97 (+) comp143090_c0_seq1:3-293(+)
AAAGGAACTGAAACCAAAAAATTGATAGTCGTGGACTTCACTGCATCTTGGTGTGGTCCC
TGTCGGTTTATTGCCCCATTCTTGGCAGAATTGGCCAAGAAACTACCCAATGTTATCTTC
CTGAAGGTGGATGTGGATGAACTGAAGTCGGTCGCTACTGATTGGGCTGTGGAGGCAATG
CCAACTTTCATGTTCCTCAAGGAGGGGAATATCGTCGATAAGGTTGTAGGAGCTAAAAAA
GATGAGCTGCAGCAGACCATTGCCAAACACATTGGTAGTGCATCAGCCTAA
>m.72904 g.72904  ORF g.72904 m.72904 type:internal len:102 (-) comp1431271_c0_seq1:3-308(-)
CGACAAGAGCTTTCTCATGCTCTCTACCAGCATGATGCAGCCTGCAGAGTCATTGCTCGT
CTTACAAAAGAGGTCACTGCTGCCAGAGAAGCTTTGGCTACCCTCAAACCCCAGGCTGGA
CTGGTCGCTCCACAGGCCGCTCCTGCTTCTCAGCCCGCTGCTGTGGGTGCTGGTGGTGAG
GCCATGGAGGTCAGTGAACAGGTTGGAATGACTCCGGAGATCATACAGAAGCTTCAAGAC
AAGGCCACTGTTCTGACCACCGAGAGAAAGAAGAGAGGAAAGACCGTGCCAGAAGAGCTG
GTCAGA
>m.72900 g.72900  ORF g.72900 m.72900 type:complete len:57 (+) comp1431722_c0_seq1:73-243(+)
ATGAACCATGACCAGGACGTTACACAGGAGGATGGAGAAGATGATTACGAGCATGACGCT
GGCGAAGACCAGGGAATAGACCCTGTTTGTCCGCTCCGAGGCGTTCATGTCGATGAAACT
CCAGGTCCCCGGGCAGTACTGCACGTACTCTCCGAAACCCATGATGGGTAG
>m.72897 g.72897  ORF g.72897 m.72897 type:3prime_partial len:55 (+) comp1431754_c0_seq1:122-289(+)
ATGACATTTAATGTTGATAAGTGCAAAGTAATCCAAACAGGAAGTGGGAACATACACTAC
GCATATCACATGGGTTATTCTGAGCCATCGGAAGCTGCCCATGAAAGGGATTTTTCCATT
TACATAGATTCTTCTAATGAAGGGGAGCAAAAAAACAAAACAAAA
>m.448681 g.448681  ORF g.448681 m.448681 type:internal len:67 (+) comp1432978_c0_seq1:3-206(+)
CAGATACACTGTATGCTGAAGGAGGCCACGGGGCTCTACAATAGTATACAATTTCAAAGA
AAAATAACTTACATGATACAGGGGCATAGTGTTCTCAGAATGGCACTGAGCATGTTAACT
GCACCCCACTGCGTGAGTGGTGTTGGGGTGCACACACGCCCCTCCCTCCCTTCTTCACAC
ACTCACTACTGTGCCTGGTCA
>m.458143 g.458143  ORF g.458143 m.458143 type:internal len:76 (+) comp143394_c0_seq1:2-232(+)
CCAGGAAGCCCATCCCTCCAGGAACAGGCTGGCCGATCGCTCCGCAACCCGAATATCATG
GCAGCCCAGGCCAATTATCACATCACTCTGAACGAGGGGGTGGTGGATCTGAAGGTAGTT
CCACAGCACCTGTGCACAGTTCTCATCATCCATTCCAGTTACATCGCCATCTGCAACATA
AAATCCCCAGAGGAGACGTCACAGCCAGTACTGCAGACAGCATTTCTG
>m.458148 g.458148  ORF g.458148 m.458148 type:internal len:78 (-) comp143417_c0_seq1:2-235(-)
ACTGCGACGATTGGTGATGGTTTTGAGATGCCGAAGCTTCCTGGAGAGGAAAAGGACTTT
TGGGAAGGTCCTCAATGGGATGGATTTGGATTCTTTGTTCAGTATATGTGGGCTTTTGGC
GTTGTCTTTTCGCTAATTGCATGTGGTATTGCTGTGGCCACATATAACGATGGAGCTACA
GATTTCAAGGCTACTCCTGTTTATAAGGAAGCAATTCAATCACAAGAACTTCTT
>m.458139 g.458139  ORF g.458139 m.458139 type:5prime_partial len:50 (+) comp143655_c0_seq1:3-152(+)
CAAAGCGACAACGCAGGACAAGAGTTAAATAAACAACAGAGTGTGATTAGTGAAGCTATC
CTGATCGCAGTCTCGCCCTCTCTCCCTGGAATACACAATTCAATTGCAGCTCCTGGATGG
ACGGGCATCTCATGTGTTCTGCAGCGCTGA
>m.468515 g.468515  ORF g.468515 m.468515 type:5prime_partial len:143 (-) comp1436697_c0_seq1:7-435(-)
ACAGGTGCCCGTGTGTTCGGAGCCATGAAGGGAGCTGCTGACGGTGGAATTGATATCCCA
CACAGCACAAAGCGTTTCCCTGGGTTTGATGCAGAGAGCGGTGAATTTAACGCTGGGGTT
CACCGTGATCATATCTTCGGTCAACATGTTGCTGAATACATGAGAAAACTAAGTGAGGAG
GATGAGGATGGATACAAGAAACAGTTCTCACAATTTATCAAGAATGGCCTCAATGCTGAC
AATTTAGAGGATATGTACAAGAAAGCACATGCTGCAATCCGTGCTGACCCAGCACCCAAG
GCTAAGCCAACAAAGGAGGTCAAGGTCAAGAGATGGAACCGTGCCAAGATGTCAAAGGCC
CAACGTGATGATCGTGTTAAACAGAAGAAGGCTGCCTTTATGCAGAAGTTGGAGGCAGAA
AATGAATAA
>m.470788 g.470788  ORF g.470788 m.470788 type:internal len:69 (-) comp1438466_c0_seq1:2-208(-)
CTGCTCCTCCTCCGTCCTGCAGGGAGGAGGGGAAAACAGATTAAACACTGGATCTGCAAG
AGACTCAACACACAGCAACGACAAGATAAACACACACCAGAACAAAATAACACACACACA
GCAACAAGAGACACACACACACTGCAACGACAAGAGAGTAACACACAGCAACATCAAGAG
AATAACACACACAGCAACAAGACACAC
>m.470783 g.470783  ORF g.470783 m.470783 type:5prime_partial len:106 (-) comp1439089_c0_seq1:70-387(-)
GAGAGAGAGAGAGAGAGAGTAATTAACATGGCGACGAGCAAGAAGGAGGTGAGGCACGGC
ACGGCCCAGGCGAAGGTGAACGGTGACGACGAGATGCTACGGACTGGCTTCATCAACGGC
ACCCCGCTCGAGGCCGGCAAGGTCGCTGACTCCCAGCCCGTCGATCTCTTCGACCAGGCT
CGCCGCGTCTGTCCGGAGGAGGAAGAAGATGAGGCCGGCTGCAGGAAGATCGCAGAGTCG
GAGCCCGTGGACCTCTTCTCCGACGCCGGCCGCGTCGCGCATCAGCAGCAGCACAAGGTG
GTGGGCCGCCAAGCGTAA
>m.470777 g.470777  ORF g.470777 m.470777 type:internal len:73 (+) comp1439100_c0_seq1:2-223(+)
GACTGGCGCTGCCCCAAGTGTGTAGCTGAGGAGTGCAGCAAGCCGCATGAAGCCTTTGGT
TTTGAGCAGGCTGTGAGAGAGTACACACTGCAGAGCTTTGGGGAGATGGCAGATCACTTC
AAGTCTGATTACTTCAACATGCCTGTACATATGGTGCCCACTGAATTGGTGGAGAAGGAG
TTTTGGCGCCTGGTCAGCAGTATTGACGAGGATGTGATCG
>m.470779 g.470779  ORF g.470779 m.470779 type:internal len:85 (+) comp1439469_c0_seq1:3-260(+)
GAAGCGGATGGTAAAGATATACCCGAGCACGCCCTACTCAAAATGAAAGCTCTCTACACG
CTTCCAGAACAAGGGGACTGCTTTTCAGAGGTCACCTATGTTGAGCTGCAGAAGGACGAG
GCCTCCAAGCTTTTGGAGAAGTACAAGGAAGAGAGTAAGAATGCTTTGCCTCCAGAGAAG
AAGCCCAACCAGGGACCCCCAACTCCCAAACGGGGATCCCGCCGAGGAAGAGGGCAAAAG
AACCAGTTCAACAGGAG
>m.265660 g.265660  ORF g.265660 m.265660 type:3prime_partial len:62 (-) comp1441616_c0_seq1:1-186(-)
ATGCCAATGCCGAAAGCCACTTCACCCCCTCAGCCTGACCTTTCAGTTACCAGTTTAACC
CATTTTTATACCCCCTTGGCAGATAAACCAACACTGCTCCAACAATCCAGGGGTATTCAG
AGGTTTATTAAGGGTTATCAATCCCTAAATCCTGCACCAGTGGATCCTATTGGCTATGCA
TGCCTC
>m.73416 g.73416  ORF g.73416 m.73416 type:internal len:75 (-) comp144168_c0_seq1:2-226(-)
GATCATGCAGTGACGGAACTGCTTATTCATGAGAATGTAGATGAGAGGATTATAAAGGGC
AGAGCTCTTGGCAAAGAAAGCTGGGGTTGTCATGAAGACAGGGCCGAAATGACTTCCCTG
GTGGGTGAAGATGTACCAGGCTACACTAGCGTAAGGAATCCAGCATACCAGGTAGGAGAA
GACCATGAGGACGACCATTCGGGTGACTTCCCTCTCAGCTTTCTT
>m.265663 g.265663  ORF g.265663 m.265663 type:5prime_partial len:219 (-) comp1441843_c0_seq1:66-722(-)
TCATCTTATCTCATCTATAATGCTTCCATGTTCTTTAGTTCTGTTGTTCAGAAGCAGTAC
CGTGAGAAATATGGTCTTCATGAGATGATACCTGTGGCTGCCAATGACGTTGCTTTCTCA
ACCCATGCTGTTCTATTGACAGCATTTACCCTATTTCAGATTGTTATTTATGATCGTGGA
AATCAGAAGGTCTCAAAGACTTCTATTGGGATCGTGTGTGTTGCTTGGTTAACTGTTGCA
GTTTGTGTGTTCGTAGCTCTCCCCAGCCACTCCTGGCTTTGGCTGATCTCCTGCTTCAAC
ACGTTACAGGTTGTCATGACAGTTATTAAGTACATTCCTCAGGCTATTATGAACTTTCAG
CGGAAGAGCACTATTGGATTTAGTATCGGCAACATTTTGCTGGACTTGCTTGGTGGTGTT
ACAAATTATGGCCAGATGGCAGTGCAATCCATAGATCAGAATTCATGGGTGAACTTTTAT
GGAAACATTGGCAAGACTTTATTGTCATTGGTGTCAATATTCTTTGACCTTCTCTTCATT
TTGCAACATTATGTGATCTATCCTGCTTGGAAGATTGGGACTTCTCGAGATGTTGATGTG
ATAGGCAAGAAGCCGTTACTTAAAACTTCTGATGACGAAAACAAGGAAGATGTATAA
>m.73419 g.73419  ORF g.73419 m.73419 type:internal len:86 (+) comp144474_c0_seq1:3-263(+)
GAGAACCCAGACCCCACCAAGTACTCGCTCTACTTCAAATTCAATCGGGAGGAGCACGCT
TGCCTCCACTTCTCCCCTATGGTGTTGCCGCTGGACCACTACCTCTCCAACCACACCTGC
ACCCAGCTGGACTACATCGACTATGAAGGAGTGGAACTGTGCGAATCCAGGGCTCCCGTC
ACCTTCCTCCAGTTCGACAAGAACTTCGTGCAGCTCTGCTTGACCAGAGAACCGGAGGAC
GTGCCGTTCCTAGTGGAG
>m.65782 g.65782  ORF g.65782 m.65782 type:internal len:90 (+) comp1446347_c0_seq1:2-274(+)
GGATATTGTAAAGGAGAGCTGATAGGAAAAGAGCAGACGGTGTTACCAAAAAGTGACAAA
AACAGGGCGGACCTCCTAGACACCATCAACATGTGCACCAAGAAAGGAAAGGAATGGCAG
GGGATGTACTACGCCAGGAGGAAATCAGGGGACAGCATACAGCAGCATGTGAAAATCACA
CCTGTGATGGGCCAGGGAGGGAAGATCAGACATTTTGTTTCTATCAAGCGACTTTGCAGT
GACAATAATAAACAGGTATACAAGATACAC
>m.65779 g.65779  ORF g.65779 m.65779 type:internal len:74 (-) comp1446738_c0_seq1:2-223(-)
GAGGACAAGAAAGCCTGTGGAACATTAGAAATTTTAAAGACCCATCCCAGAAATAAAACA
CTTAAAACAGAGAGGTCACAGGCCAGAGCAAGCCCTGAAAAGACTCCAGAAAGCCCTGTA
GTCGAGAAGCCTGTTGTGGATGTAGCAAAGGTGGTTTCAGCAGCAGTTAATGTCAAAACT
GAGGACGAAGCAAAAGAGAAAGAGTTCCTGACGAGAGAATCA
>m.65785 g.65785  ORF g.65785 m.65785 type:internal len:90 (-) comp1446769_c0_seq1:3-272(-)
GAACCTCTGCAGTGGCGGTCACTGAGGGGGCAAAGGAGGGGCCCCCGGAACAGCTGCCTC
CGTTCTCCCCCCACCCCTCTCTCTAGCGCGGACAAGGGTCCTGAACCCTGTGTCGCCATG
GAGGGGGCAGAAGGAACACTCGCTGAGACAGTTGCGGGTTCCACTGAGAACGTGGAACCC
AAGTCAGGGACTGCCGCTGACGAGAAAGAGGGAGGGAAAGAACCTGAAGGAGGTTTTGCC
CTGCAGGTAGATCCCATCCCTGCGAAGACT
>m.65769 g.65769  ORF g.65769 m.65769 type:internal len:85 (+) comp1446776_c0_seq1:1-258(+)
AACTCTGGCAAGAAGGTTTTTGCCAAATATTCTAGTCAGGGCCAAGAAATCAATGCTAAT
GATTTGCAAAGACTCCTTAACGACAGTCTGAAGGGACAGATCTCTAAAACAGGGGGATTC
AGCTTTGATGCTTGCAAAGGAATTCTAGCTGTCATGGATCTCAATGCCAATGGAAAACTG
AATACTAGTGAATTTGAAGAATTGTGGAAAAAGATTACTCACTACCAGGAAATCTTCAAG
CAATGTGATGAGAAA
>m.65773 g.65773  ORF g.65773 m.65773 type:internal len:79 (-) comp1446982_c0_seq1:2-238(-)
ATTTTATTTTGCTTTTTCAGAAGAACTGATGATGCACAATTACTTACATTGCCAGCACAG
CAGAGTGCAACAGTGCAAAGTCATTTGGATGTTTCTGAATTGCAACCTGCTGCAGCAACC
ATTAATGATGATTCTTCCTCAGCATCTCTTTCCAGCAATCTGCCTGATTGCTGGAGTGAA
AAACAGTACAGCGGCTGGCATTCTCTCTCCGGGTTTGTTTACACTGGCTTGGTTCGG
>m.65770 g.65770  ORF g.65770 m.65770 type:5prime_partial len:190 (+) comp1447273_c0_seq1:2-571(+)
ATAGAAGAAAATCTACAAAATAAGAGCCCTCTGCTTCTTGAATCCAATCCAATTCATAAG
AAAATTCCTGTTTTCTTTCACAATGGGAAGCCCATTTGTGAGTCTATGGTGATTGTTGAA
TACATTGATGAAGCATTTGAGGGTCCTTCCATCTTGCCTAAAGATCCTTATGACCGAGCT
ATTGCTCGTTTCTGGGCTAAGTTTCTTGACGATAAGTTGCAAGCAATAGGGAAAACTTTC
TTTTTCAAAGGAGAGGAACAAGAGAAAGCTAAAGGGGAAGCTTATGAGACATTGAAAGTT
CTTGATAATGAGGTCAAGGATAAGAAGTTTTTTGTGGCTGACAAATTTGGATTTGCTGAT
ATTGCTGCTAATTTTGTGGGACTTTGGCTGGGAGTTTTTGAAGAAGCAACTGGAATTGTT
TTGGTTACAAGAGAAAAATTTCCAAATTTTTGTGCTTGGAGAGATGAGTATATTAATTGC
ACCCAAAACAAGGAATATTTACCTCCAAGAGATGAATTGCTTGCCCATTTCCAAGCTCGT
TTCCAAGCTGCTGCTGCTGCTTCAAAGTGA
>m.65792 g.65792  ORF g.65792 m.65792 type:5prime_partial len:175 (+) comp1447286_c0_seq1:1-525(+)
ACTGGAGAGGATTTCTCTGTTGAGCCATCTGATACCAGGAGGCCATTCCGTGCTCTGCTT
GATGTTGGTCTTGTTAAGACAACTACAGGCAACCGTGTCTTTGGTGCTCTTAAGGGGGCT
CTGGATGGTGGCCTCGATATTCCTCACAGTGAGAAGAGGTTTGCTGGCTTTACCAAGGAC
AGCAAGCAGCTTGATGCTGACGTTCACCGCAAGTATATCTATGGTGGCCATATTGCTGCA
TACATGACGACTCTGAATGAAGATGAGCCTGAGAAATATCAGTCTCATTTCAGCCAATAC
ATCAAGAACGGTGTTGAGGCTGAAGATATCGAGGAGTTGTACAAGAAGGTACATGCTGCC
ATTCGGGCTGATCCCTTGGCCAAGAAATCAGAGAAACAGCCACCCAAAGAGCACAAGAGA
CACAACTTGAAGAAGCTTACATATGAGGAGAGGAAAGCCAAGTTGATCGAAAGACTCAAC
ACCTTCAACTCGGCAGCAGATGCTGATGATGAGGATGACGAGTAG
>m.73421 g.73421  ORF g.73421 m.73421 type:internal len:79 (+) comp144747_c0_seq1:1-240(+)
CAAAACTATGTTTTTGCTCTTTTAACTGGTTACCGCGACCCTCCTGCTGGTGTCTCGATT
AGAGAAGGACTTCACTATAATCCTTACTTTCCTGGTGGAGCTATAGCAATGCCTAAAATG
CTTAATGATGGTGCCGTTGAGTATGAGGATGACACCCCTGCAACGGAGGCGCAGATGGGA
AAAGATGTTGTTTCATTCTTGTCATGGGCTGCCGAACCAGAGATGGAAGAGAGGAAG
>m.65787 g.65787  ORF g.65787 m.65787 type:3prime_partial len:83 (-) comp1447935_c0_seq1:1-249(-)
ATGGAAAAGAGCCATAAAGAGTCTATTACTATGAAGCTGGCGACAACAGTCATTCTCGTC
TCGGATTTTATCACAAGACTTATCTCCTTGTACACTCGAAGTGCCCTGCAGTTATCTCCA
TCTCTTAAACAATGCCCTTCTAGCTTTGCCGGCTGCACAGACAGGCCCCAGTTGTACTGC
TCCTCCCCTTGCTCCGTTCTGATGTGGTTCTGGTCCTCCGGGTCTTACCGTAGGCCCAGT
TACTGCCCC
>m.65797 g.65797  ORF g.65797 m.65797 type:3prime_partial len:51 (-) comp1447965_c0_seq1:2-154(-)
ATGACATTTCACCTAGTTCCTCAGCATGGAGTTAATCAACTACATGTGACTACAGGCTTC
AGAGTAGCAGAGTGTGCAACTGGTGGCAACGTGATGAAAATGAGTCTTGACAACCGCAGC
AGTACAGTGTACAGTATAGAGAAGGACCCTTTT
>m.457401 g.457401  ORF g.457401 m.457401 type:internal len:104 (+) comp1448161_c0_seq1:2-316(+)
TTCGGAGTCCTGTGCATTGTATTAGTCGTCTGGCTGATCCTGCGCAAGAAAGAGAAGAGG
AAATACGAGGAAGAGGAGACACCCAACGAAATCAGGGAGGACGCTGAGGCCCCGAAAGCT
AAACTGATGAAGCCAAACTCGTCCACCTCCTCCAGATCTGGCAGCTCACGATCGGGAGCC
TCCTCCACCCAGTCCATCGTGCACAACAGCACCACCCGCAGCCAGCGGCTCCGCCCTGCA
GCCACCCTCAAGGAGAACGGAGAGCCGCCCACCTACTCGCAGGTGGTGAGCAAGGAGCCG
GAGCCAGAGCCG
>m.457403 g.457403  ORF g.457403 m.457403 type:5prime_partial len:56 (-) comp1448165_c0_seq1:101-268(-)
CAAAAACCCCCTAAAAAACAAACACATTTTCTCTTCAAGAATCCACACTTTTTAAAATTG
CATAAGGTGTATGACATTAAAGATTTAAACCAGCTACTGGGTCTTTTTATCAGCAGCACA
GTTTGCACCTCCAGAGAAAATATTATAATATCTATTCATTTTTTATAA
>m.457424 g.457424  ORF g.457424 m.457424 type:internal len:95 (-) comp1448278_c0_seq1:2-286(-)
GTCAAGCCTGTGATCCAGTGGCTGAAGCGCGTGGACCCGGGGGCCGAGGGGCGCTACAAC
TCCACGCTGGAGGTGGGGGGCCAGCGCTTCGTGGTGCTGCCCACGGGGGACGTGTGGTCC
CGCCCCGACGGCTCCTACCTCAACAAGCTGATGATCGTCCGGGCCAAGGAGGAGGACGCC
GGCATGTACATCTGCCTGGGAGCCAACACCATGGGCTACAGCTTCAGGAGCGCCTACCTC
ACAGTGCTGCCAGACCCCCGCCGGGTGGAGAAGCCGGCGACGCCC
>m.457398 g.457398  ORF g.457398 m.457398 type:internal len:78 (-) comp1448532_c0_seq1:2-235(-)
GCAATGTCCAGGGTTATAAACCTGCAGCATCACAGAATAGCTCAGTGCCGGTCAGTAAAG
ATCACCATCCTGGGAGACGAGGGGGTGCCCGTGCAGGTGGACGGAGAAGCCTGGGTCCAG
CCCCCTGGAATCCTCAAGATCGTGCACAAGAACCGAGCCCAGATGTTAACCAGGGACCGG
GCGTTTGAGAGCACTCTGAAATCATGGGAGGACAAGCGCAAGTGTGATAACTAC
>m.457405 g.457405  ORF g.457405 m.457405 type:internal len:100 (+) comp1448580_c0_seq1:2-304(+)
TTACACCTGCGGACGGGGCGCCACTGTGCTCGCCTCGCCCTGGCCAGACACCTCAGGGGG
GCGGGCCAGGGCTTCGAGGGGAGATTAGGGCTCCCGGGAGCCCCACCTCCCCTCATCCAC
CTCAACTGCAGACTATGCGGGTTCAACTCTCCGAGCCCCAGGGCCATGCGGCTGCACACA
CAGACTGCGGAGCACGGAGAGGCAGTGAACAGCAAAACTTCAACAGGATTCGTCAAGACA
GCTCCCCTGACAAAGACACCAGCCAATCAGAGCCTTCGCTCAAATGCGATCCGAGTGGCA
>m.457429 g.457429  ORF g.457429 m.457429 type:internal len:110 (+) comp1448599_c0_seq1:1-333(+)
CTCTACCGAGCTTCGTTCGCGAGCAGGGTCCGACCGGGCCACTTCGTCCTAGTGGGGCAC
CAAAGGGAGCTCCGCCCCTCCAGGGTCCGGGCAGTCTCATTGGAGGAGGGAGTAGGGGTT
CACGCCCCCTTGACAGAGCATGGCACCCTATTGGTGGATGGTGTCCTGGCTTCTTGCTAT
GCCCTAATCGAGCACCACAGTTTGGCTCACTGGGCTTTTGGGCCTCTGAGGTTCCTGCAC
CTGCTGTACAGTGCAGTCGGGACGTCCCACACAGGGAACCTGACCCAGGACAGTGTGGGG
TCGCACTGGGGTCGGGATGGGAACACTGGGG
>m.457414 g.457414  ORF g.457414 m.457414 type:3prime_partial len:82 (+) comp1448931_c0_seq1:64-312(+)
ATGACGCGCAAATGTGTATGTGAACTCTGTAACTGTGGGCGCCACCGTTGCCCACATCAG
CCAACAGGGCTATTTGAGAAAAGCAAGCAGCCCTGCAGTGTGACTGAATATGCTGAGAAG
TATCCCGAGTATGAGGGTGTCCACCCTCGACAAAGCATGAAACCCAAACAAGAGTACAAA
GCAGGTCGGGATCTCATGGACGGAACCACCACTTTCAAATCTGATTACATGCCGTTTGAA
GTAACA
>m.457417 g.457417  ORF g.457417 m.457417 type:internal len:77 (+) comp1449382_c0_seq1:1-234(+)
AGGCAAAGTGTCGCCGTCAAGCGTGACTGGTCGAGGTGGATGACACAGCAGCAGGAGCAG
CAATATCAGGAAACCATGGGGATGTTGCTGCAGAGCATTGCAGAGGCTATGACATCCAAC
ACACCTACGGTTACCATTGGCACTGATCCAGTTGTTGCCTCTCCTGGCAGAAGCCAAGAT
GCCCCCTCCATCAGGGGACAATCTATGCGCCGTCCAGGTCGCCCTCCAAAGAG
>m.457410 g.457410  ORF g.457410 m.457410 type:3prime_partial len:60 (+) comp1449662_c0_seq1:62-244(+)
ATGAAAAACGAATGGCAGCAAACGATCTTGAGTGGCAATGCAGGCAGGCAGCGGCGCGGG
GAGAGTGAGTGCACAGTGTGGGGGTGCTGGAGAGAGGTTAAGTGGAGTCTGGCAATCCAG
ACAGTGTACAGAATAAGAAGAAAGCGGAGAGGATTCCCCCGCCGCCAAGGCGATGTGCGG
G
>m.453639 g.453639  ORF g.453639 m.453639 type:3prime_partial len:50 (-) comp1450052_c0_seq1:2-151(-)
ATGGTTGCCCTTTCGTTATCCAGAATAGTTGAAAAGAAAAAGAAAAAGAAAAAGATGTTA
AGTTGTATCCTGCGTTATATCTCTCTCCTCACACACCACCAAGCCCAACCCACTCTCCCT
ACAGACCAGATTGTGGTACCTTGGAACAGG
>m.453625 g.453625  ORF g.453625 m.453625 type:5prime_partial len:89 (+) comp1450412_c0_seq1:3-269(+)
TGGTTAAACCTGCTGAAGACTAAGTTCCGAGAGGAGCCAGGATGCTGCATTGCCGTTCAC
TGTGTTGCAGGGTTGGGCCGAGCACCTGTGCTGGTGGCTTTAGCCTTACTCGAGTGTGGA
ATGAAGTATGAAGAAGCAGTGATGTACATACGACAGAAGCGACGTGGAGCCTTCAACGCC
AAACAGCTCATGTACCTTGAAAAATACCGACCCAAGATGCGTCTGAGGTTCAAGGAGGCC
AACGGTCACAACTGCTGTATCCAGTAG
>m.453629 g.453629  ORF g.453629 m.453629 type:internal len:76 (-) comp1450473_c0_seq1:2-229(-)
CCACTCTTTCCTAAGGAAAAGTTCCTTGACCTGATGTCAACCATAAACCTTGAAACTTCT
GCTGAAAGAGTGCACCATGTCCAGCAACTCATTGTGCCTCTGCCTCGATCCGTCATCATC
GTCATGAGATACCTGTTTGCATTCCTCAACCACTTATCCCAGTATAGTGATGAAAACATG
ATGGATGCCTACAACCTGGCCATCTGCTTTGGCCCCACCCTGATGCCC
>m.453626 g.453626  ORF g.453626 m.453626 type:internal len:123 (-) comp1450555_c0_seq1:3-371(-)
AGCAATCACTTCCACGTCTTTGTTGGAGACCTCAGTCCAGAAATCACCACTGATGACATC
AGAGCTGCCTTTGCACCTTTTGGCAGGATATCAGATGCACGTGTAGTGAAAGACATGGCG
ACGGGGAAGTCAAAAGGCTATGGTTTTGTTTCATTCTTCAACAAATGGGATGCGGAGAAT
GCCATTCAGCAGATGGGAGGTCAGTGGTTGGGTGGCCGGCAAATCAGGACCAACTGGGCT
ACAAGAAAACCGCCAGCACCTAAAGCCACTTATGAAACGAACACCAAGCACTTGTCGTTT
GATGAAGTAGTGAATCAGTCCAGTCCCAGCAACTGCACTGTCTATTGTGGTGGAGTCACT
ACAGGCCTT
>m.453656 g.453656  ORF g.453656 m.453656 type:5prime_partial len:51 (+) comp1450621_c0_seq1:3-155(+)
CAAGGCGTTTTCTTTAAGCTTATTCTGCAGTTCAAGGACTTTTCCCATTGTGCCTTCCTC
ACAATGAAACAGGACTGTACAGAACATGGTAGATTGCAATTCCACCGCATGTGTGGAGTT
CTGGAAAAACCATGGACAACAGGAAGACGCTGA
>m.453636 g.453636  ORF g.453636 m.453636 type:internal len:87 (-) comp1450758_c0_seq1:3-263(-)
CTACAGGAACCAGAAGTTTTCTGGGGAGAAGTACAAACTGTGAGGGATTGTCAGCCGCCA
CAGGAGACGCTGCTGAGGAAAAGACAGTGTGACCCGCAGCGGCACATACAAACCCAGGAT
GATGGGAAGAAGCGGTTACAAGCTCAACGGGAGGAGCAGCAGAAACTGAAGAGCCAACTG
CAGGAATTAAAGAAAAACATGGGGATCCTTAAACAGGAGAAGACAGCTGCTCTTGACGAG
GCAGGGCAGTGGAAAAACAAG
>m.453644 g.453644  ORF g.453644 m.453644 type:5prime_partial len:91 (-) comp1450875_c0_seq1:5-277(-)
CAAGAAGCCGGCATCAGTGGCCTTAGCACTAACAGATGGACCAAAAATGGAAACACGCAA
AAAGAGAAACTTAGAAAGCACTTTGCAAATCACTTGTTGGTAGCTGGAAATGCAGATAAC
TCACTGGCTGATTTCAGTTGTAGGTCTCTTCATACCCCAAAACGGTCTATGGGTAACATG
GGCAGTTTGTGTGATGCCAATGACCAGATGCCACCTGTGACCCCTTTGAGGAAAGAGTGT
TTCCAAATGTCGTCATTTTTTGCAAAATATTAG
>m.453631 g.453631  ORF g.453631 m.453631 type:internal len:73 (-) comp1451229_c0_seq1:3-221(-)
CCCCCCCCCCCCCAAAGAAATACTACTGTACAAACATTGTCTCAATCAACAATTACAATA
CCACAGCTGACAGCTCAACAAACTAGTATTCAGCCTGTCCTCAACTGTCAAGAGAAACAG
CACAACAGAAACACTGACAGTTTTCAGTGTGGAGAGGATTTAAACCACAGACAGAACATC
TACAACCAACAACACAAATCTAAGAAATTTCAATATACT
>m.453642 g.453642  ORF g.453642 m.453642 type:internal len:68 (+) comp1451568_c0_seq1:2-208(+)
GACGAGGGCGCCACCGCCACGGCGCCGGACAAGACGGAGTACGCCGGGACGTTCGGGAAC
GTGCCGCACCAGATCAAGAACGACGCGAATCCGCAGAAGGTGATGCTGAAGCTGGGGATA
TCGGACTTGCTGGACGACATCGGAGCCGACGACGACGACACCGTGCTCGTCACTTTGGTG
CCGAGGACCGGAGATTCGATCACCAT
>m.453654 g.453654  ORF g.453654 m.453654 type:5prime_partial len:61 (+) comp1451735_c0_seq1:3-185(+)
AAAAGTATCAATGAGAAAAGCTCCCCAAAAGAGTACTTTTTGCTGGAAATAATGTTCCTG
AAATTCCAAGGTTTCTGCAGCTTGCAGCATTTCTCCCTTGTGCCTGAACAATGTGCACTT
TCAGAAATAGAGCTGGTGCAGGTAGCTCAAGTGCCAATAGGGCTCACACCTTCCAATGGT
TAG
>m.453650 g.453650  ORF g.453650 m.453650 type:internal len:96 (+) comp1451758_c0_seq1:3-293(+)
GACCGATCCAGCCTGAAAGCAGAGGAGAAACGTGGAGGCAGTGGATCTCATAACTGGGGC
ACTGTTAAGGATGAGTTGAGTGAGCTTGACCAATCAAACGTCACCGAGGACACCCCTGAA
GGAGAAGAACACCCACCTGCTGACTCGGAGAACAAGGAGAATGAGGTTGAAGAAGCAAAA
GAAGAAGGCCCTAAGGAGATGTCTCTGGATGAATGGAAGGCCCAGCAGGATAAAGAGAGA
GCCAAAGTGGAATTCAACATTCGTAAGGCAAATGAGGGAGCTGACTGG
>m.453622 g.453622  ORF g.453622 m.453622 type:internal len:104 (+) comp1451933_c0_seq1:1-315(+)
ATTCATTCAGGCTTCCTGGTTAGTTTCATGGTGGATGCCCGTGGTGGAGCCATGCGAGGT
TGCCGTCATAATGGGCTACGTATTATCATCCCCCCTCGGAAGTGCACTGCCCCGACGCGG
GTCACATGCCGGCTGGTGAAGCGACACCGACTAGCCACCATGCCCCCTATGGTGGAGGGA
GAGGGTCTGACCAGTAGGTTGATCGAGGTGGGACCATCTGGAGCTCAGTTCCTCGGGCCG
GTGATAGTGGAGATCCCCCACTTCGCGGCTCTACGAGGGAAGGAGAGGGAGCTGGTGGTG
CTGCGCAGTGAG
>m.453638 g.453638  ORF g.453638 m.453638 type:internal len:70 (-) comp1451996_c0_seq1:2-211(-)
ACAGCCATGGACTGGTTCATTGCAGTCTGCTATGCGTTTGTGTTCTCTGCTCTTATTGAG
TTTGCTACAGTGAATTATTTCACAAAGAGAGGCTATGCCTGGGATGGGAAAAGCGTTGTG
CCTGAAAAGCCAAAGAAGAAAAAAGAATCCCTCATCAAGAAAAACAACACGTACACAGCA
AGTGCATCAAACTATGCTCCGAACATTGCC
>m.476776 g.476776  ORF g.476776 m.476776 type:5prime_partial len:80 (-) comp1452141_c0_seq1:9-248(-)
AGCCTAAACAACTTCATCCATACAGACAGAAACACATGGTACTTTGTCAATGGACGCCGC
ATAAAAACATACGCAGTTGATGACAACCCTGACATCTTGGGCTATCCCGTGAGAGAAGAT
GAAAAGGGGAAATCTGCTGACCAGCTGTACACTGAGGCAGTTGCAAAGATCTCTGATGAA
ATGAAGAAAACCCCAGCCAACTGCAGTTCTGTCCTCAAGAAATATTCCTTTATAGAATAG
>m.476779 g.476779  ORF g.476779 m.476779 type:internal len:86 (-) comp1452898_c0_seq1:3-260(-)
ATAAGCTACAACGTAGCAAACAAGATGTCTGGCATAGTAACTGATAATGCTACCAACATG
GTGAAGGCGTTCACCATGTTCCCACCATCGGATGCCCAGCACAGTGAAACAGATCAGGAT
GTGTCAACTGATGTTGTTGATTTGGTCAATGGAAGTGAGGAGCTGGATTATTTGCTACCT
GAACGGAGCCCGTTCAGGTGGCAACATTCTCACATTCTACAACTTGTTGTCCGTGTTGCC
CTGGAGCAGGCTGGCCCT
>m.476786 g.476786  ORF g.476786 m.476786 type:5prime_partial len:53 (+) comp1452918_c0_seq1:1-159(+)
ATCAGCTGCAATGCTGAACAAAGGGTTCATTTGGATGACCCTCTTCAATGCTTTTTTTTA
AAACCAGAGCCCCTGTTTATCTCTATAACTACAACCATAAAACTACAAGAGCTAAAACTA
CAAGAAACTACAGGTGATTCAAGTAGACAGACATTTTAA
>m.476777 g.476777  ORF g.476777 m.476777 type:internal len:85 (+) comp1453137_c0_seq1:3-260(+)
GAGATGGCCCGGTCTCAGATTGCAGGAGCGGTCAATGTCCCTGCTGCTCCAATCACAGCG
CTATATGACCAGCAACGCCAGCAGCACTCCAGCTTCATGAAGCAGGTGCGAGCCAGGACT
GAAGAGGACAGCAGGAAGAGTGAGTTGTCTCCTCCCCCAGTGTCCGAGTCAAAGAGGCAG
TACTCTGCATCGTTCGACAGCTTCTCTGAGTCCTCCAGATCAAAGAACCACAATGTCAGC
AGCAGCAGCAGCAGCAG
>m.476769 g.476769  ORF g.476769 m.476769 type:3prime_partial len:54 (-) comp1453298_c0_seq1:2-163(-)
ATGTCTGGTGGGCTCAGTGCCAGGGCTCTCCTGGATATTAATGGCAGTTCTGGAGGAGAG
GGATGCATGCAGGAGTGCAAAGATGGTTTAAGTGCACTGCCTGAGACTGATTCCAGTGCT
GGGGAGTGGAGGGAGTTTGAGCTGCTTTCTGAATGGAGTTCT
>m.476772 g.476772  ORF g.476772 m.476772 type:internal len:108 (-) comp1453520_c0_seq1:3-326(-)
CAAGGATTCGGTGTTCTTGCTGAAAGCCCGAAAGAGTACCAGAAATTGCATGACCAAATG
AATCTCTTCTACCACGAAGTTCACCAGGATATTGATAAAATAAAGCCAGCATCTTTGGAA
CAAGGACAGATTTGCATTGTGTATTCCATTGAGCTGAAAAGCTGGTGCAGGGCCTTTGTG
GAATCTCTGTTTTTAAGCACCGATGGGTATCATGCCATGTGCTTTCTTGTCGATAAAGCA
GAACGCATTGTAGTGAAAGCAGATGATGTCCGAGCACCTGTTGAAAAGTTTATGAGTCTT
CCATACTGGGCAAAAAAGTTCCGA
>m.133241 g.133241  ORF g.133241 m.133241 type:internal len:93 (-) comp1454117_c0_seq1:3-281(-)
AGAATATATCGGAATGAGCCTCATATCTACGTACCTTCTATCTGCTATCTGAGGATCACC
AACGCAAAGCAATCAGAGCTCTTGCCTGTCAAGGCTGAGATAATGCTCACACGTCACACG
CAGTGCCCATGCGGAGAGGTTTATTTGAAAGAGGTGTCAGCCCTGAGAATGCTCACCGTG
CTGGCTGTTACTGGCTTGGAAAATGGAGCTGCAATCCAGACACCTTGTAGAACATTCATC
TCCCTCCTACTAATGGGAGAGAACGCTAGAATGAGGCAT
>m.133222 g.133222  ORF g.133222 m.133222 type:internal len:118 (-) comp1454204_c0_seq1:1-354(-)
CTACCAGAACACCTAAAGGAATCTTTCCTAATTGCACTACAGAATGACCGGCTAAGGACC
ATGCCTGCAAGCTTTTTGCCACCCTCCCCTGTGAATAAACCAGGAGTTCTTCTATTGGGA
GATGCCTACAATATGAGACACCCTCTGACTGGAGGTGGAATGAGTGTTGTTCTGAATGAT
GTCCAGATATGGAGAAGCCTTCTCCGAAACATTCCCGATCTTTATGATGACATTGCTGTT
CTTGAGGCTAAGAAAAAGTTCCATTGGGCCAGGAAGAAGTCCCACTCCTTTGTTGTGAAT
ATTCTGGCACAAGCCCTTTATGAGCTCTTTGCAGCAACTGACAATTCTCTCCAT
>m.133235 g.133235  ORF g.133235 m.133235 type:internal len:92 (+) comp1454897_c0_seq1:2-280(+)
GAGTCCCATAACAGCTGCAGCTTCGACTATGTTGAGGTGCGGGATGGATCCTCAGAAACT
GATGCGCTGATCGGCAAGTACTGTGGCTCTGAACTTCCTGCTCCGATTACATCCACTTCA
AACAGGCTGTGGATCACATTCAAGTCTGATGCATCCATAACAAAAGGAGGATTCCGAGCT
ATATACCAAGTCTCTTGTGGAGGAGTCCTGTCCGGTGCAGGTACTATTCGCACTCCATAC
CATCCCAACGCCTACCCCCATGACAAGACATGCGCG
>m.133229 g.133229  ORF g.133229 m.133229 type:internal len:167 (-) comp1455036_c0_seq1:3-503(-)
AAGAACTATGCAACAGTTATCTGTGGTGTTGAAGTGTATGCCAATACGAATAAACCTGAT
AGTCACTCACTATTTGAGTTGGAGGTAAACCCCAGGACAGAGCTGGTAAAGATTCAGACT
CCTAAAGGCAGATACCTTACCCTGAGAGGGAGTAACAGTGTGATAGCAGACGGCGACGGT
GATGAGAGCAATTCCTTGTTTGAAGTGGAGTGGCGATATGGTAAAGTGTGTTTCCAAGCA
TCCAATGGAATGTACCTTACAGTTAAACCAATTGGACTTATCACAGCCAGTTCTCCTGAA
GTCGGGCCAAATGAACAGTTTGTGGTACAGCTGGCGAATCGGCCCTTCTTGGTCATGCGT
GGTAAACATGGCTATGTTGGTAAATCTATCCACCATGCTGTTTTGCAGTGCAACTTGCCA
GAGCCCGAGCAGATCAGTCTGACTCCCTGCAAGCATGGATTCTACCACTTTAAAGGGCCA
AATGGTAATTTATGGACAATG
>m.133226 g.133226  ORF g.133226 m.133226 type:internal len:115 (-) comp1455217_c0_seq1:2-346(-)
CTAGACATGTTCAGCTTTGTGGACCTCCGGCTCCTGCTCCTCTTAGCGGCCACCGCCCTC
CTGACGCACGGCCAAGAGGAGGGCCAAGAAGAAGGCCAACAAGGCCAAGAAGAAGACATC
CCACCAGTCACCTGCGTACAGAACGGCCTCAGGTACCATGACCGAGACGTGTGGAAACCC
GTGCCCTGCCAGATCTGTGTCTGCGACAACGGCAATGTGTTGTGCGATGACGTGATCTGC
GACGAAATCAAGAACTGTCCCAGCGCCAGAGTCCCTGCGGGCGAGTGCTGCCCCGTCTGC
CCCGAAGGCGAGGTGTCACCCACCGACCAGGAAACCACGGGAGTC
>m.133218 g.133218  ORF g.133218 m.133218 type:internal len:87 (+) comp1455790_c0_seq1:2-265(+)
TGGAAGCATATGTGGAAGATATTGGCTAAACAGTTTGGACTTGAATACGAAGAATTCGAC
GAAAATGAGCCGTACGTGAGCTTAACAGAAAGGATGAAAGATAAAGGGCCAGTTTGGGAA
GAAATTGTGAAGAAAAATAATCTTGAGGCTACTAAATTGGAGGAGGTTGCAACATTCTGG
TTTGCTGATGTGATTTTTGGTTTTGAGTGTATGTTGGACACTATGAATAAGAGCAAAGAA
CATGGTTTTCTGGGATTTAGA
>m.133217 g.133217  ORF g.133217 m.133217 type:5prime_partial len:65 (-) comp1455986_c0_seq1:134-328(-)
TTGTCTGTTCTGTTCAGACTCATATTTGGCGGTAAAAAGCGGCCGGTCGTCGCAAACACT
GCTGAAGCCACCACGGCTTCTGCAGCTGCGGAGTCTTCTAACAATCAAGGCAGTGGAAAT
GAAAATGAAGACGAGAATGAGAAGGAAGACACCGCTGCTCCTCCTCGCAGAAGGCCTGTC
CGAAGAGACAGTTGA
>m.267021 g.267021  ORF g.267021 m.267021 type:5prime_partial len:57 (+) comp1456503_c0_seq1:1-171(+)
TTCTCATTTTTATTTTTGACCGTGAAACCTGAGTTAAGGACGGACTGTCTCTGTGTCAAA
ACCACCTGTCCACAATGCCCACCTCTCAGTCCCGAAGCCTATTCAGATGTAAAACAGCCT
GGATTTGAATGCCTACGTGGTGGTGCTGTACAAAGGAGGCTTATTCTCTAG
>m.267008 g.267008  ORF g.267008 m.267008 type:internal len:89 (+) comp1456561_c0_seq1:1-270(+)
ATTAACTTACCTCTTGGTTCTGCCAATCTTGAAGGGCCCTGCATTTTATGGTCACTGTCT
GTCCAAGTTCTACTAAACTCAGTTGATAAGCTCTTAGGAAGCAACACATTTGATACTCCA
GGAAAGGTTTTAAAGCATGAATTTGCGCACCAGAAATGTTTATCGACTTTTTCAGAAAAT
TCTCTTAGAATCCAGCAGGCAGCTACATTGTCTGCCCTCTGCTGTATAGACAAGAATACA
AACAGGAATATTATAGATCTGAAAGGAG
>m.267003 g.267003  ORF g.267003 m.267003 type:5prime_partial len:86 (-) comp1456603_c0_seq1:32-289(-)
TCTGGCTCTCTGGTGGAGATCAGAAACTTCTTGGGAGAGAAGTACATTCGCCGTGTCCGC
ATGAGGCAAGGAGTTGCATGTGCAGTGTCTGCTGCTCAAAAAGACGAGTTGGTTCTGGAG
GGTAATGATATTGAGCTGGTGTCAAACTCAGCGGCCCTCATCCAGCAGGCAACCACAGTG
AAAAATAAGGATATCAGAAAGTTCCTGGACGGTATTTACGTCTCTGAAAAAGGCACTGTA
GTGGAGGCAGAGTCATAG
>m.267018 g.267018  ORF g.267018 m.267018 type:internal len:86 (-) comp1456662_c0_seq1:3-260(-)
GAAAGCGTTTACTACATGAAGGGCCGTAGTGAGGAGTGGACTGTACCACAGCACTTCCAT
GCCAACGTGGACCCAAAGAAAGGAACGATCAACAACGCAAGCCCAGAACATTTCTGGCAT
GAAAATAAGTTTTACCAGCCGGCACCCAGTGGTCTCAGCAAAACCCACAAGGGTGAAAAT
AATAGAACTGATGGAATTCTGACACGGGAAGAGAGAAGCCGGCCTTTAAATCACAACGGA
AGTGATCAGAAGACAGAA
>m.267022 g.267022  ORF g.267022 m.267022 type:internal len:128 (+) comp1456781_c0_seq1:3-389(+)
AAAGACATCTCCAAGCACAAGAGGAACCTTGTCATAGCCGGCGGAGTGACTTTATCTGTC
ATTGTGTCTCCAGTGGTTGCTGCTGTTACTGTTGGAATAGGAGTGCCCATCATGTTGGCA
TATGTCTATGGTGTGGTGCCCATCTCTCTGTGCCGCAGCGGTGGTTGCGGTGTGTCTGCG
GGCAACGGTAAAGGTGTTCGTATCGAGTTTGATGATGAGAACGACATGAACCCTGGCACT
GGAGCTGCTGTGACTGACACCACTTCAGTAGCAGAGACCAGGCAAAACCCCAGCATTGGT
GAGGGCAGTGTAGGAGGTCTGACAGGCAGTCTGAGTGCCAGCGGGAGCCACATGGAGCGT
ATTGGAGCAATGAGAGACAACCTGAG
>m.266995 g.266995  ORF g.266995 m.266995 type:internal len:84 (+) comp1457287_c0_seq1:1-255(+)
GTGCGGCTGGTGCGGGAGAAGGGCTCGGGAACGGAGTACGCCGGGAAGTTCCTGAAGATC
CGGAAGTGCAAGAGCAGCCGGCTGGGGCTGGATCGGGAGGACGTGGAGCGAGAGGTGGAG
ATCCTGCAAGCCCTGCAGCACCCCAACATCATGGCTCTGAGAGACGTGTTCGAGAGCAAG
GCAGAGCTGGTGCTCATACTGGAGATGATCCGTGGAGGGGAGCTCTTTGACTTCGTGGCT
GAGAAGGAGATG
>m.447486 g.447486  ORF g.447486 m.447486 type:3prime_partial len:62 (+) comp1458058_c0_seq1:62-250(+)
ATGCACAGCTTTTCAGAGGTCTTTGGGAGGGCGTGGTTTTACTTTGTTTCAGTGTTTTTA
CAATTTCCTCAGTTCTTGACCGAGTCTGCAATCCTTCCAACCACAAGCATTCCGAACGGA
ACAGGAATCCCAGTGGAAATCCGAGAGCTTTTCTGGAAAAGTGATGTGCGTCTCTGTGTG
TGTGTGT
>m.447472 g.447472  ORF g.447472 m.447472 type:internal len:90 (+) comp1458098_c0_seq1:3-275(+)
CAAACAGACGTGGAAAAAGGAATTGTGATCCCAGATGACTGGCCTGGATACCCGCTGGAC
CTGTTTACATTTCCTGAGCATTACTCCGAGGATCTGGACTGTGTCTACATTCCACACGGT
GTTATCATGGACAGGATAGAGAGGTTGGCAAGAAATATCATGGATGATCTTGGGGACCAT
GACATTGTTGTCCTGTGCGTGCTAAAGGGAGGATATCAGTTCTGTGCTGACCTGGTGGAC
TGCATTAAAGTCCTGTGTTGCAACTCCAACAA
>m.447495 g.447495  ORF g.447495 m.447495 type:5prime_partial len:56 (-) comp1458235_c0_seq1:32-199(-)
GATCTGTTGCTGCTGAACAATGACTGTGTCAAAGAACCGGATGAGTCTGTTCTCTTCCCC
ACCGGAGAGACATACCTCGGACCCTTGCTCCTTTTCTTACAGGGTCTCACGTACCTCGAT
GGCACAATTTTCCAGTCGTCTCTGCTGCTCCCAGCAGAAGACACGTGA
>m.447474 g.447474  ORF g.447474 m.447474 type:internal len:92 (-) comp1458320_c0_seq1:3-278(-)
AATGTTATATACAGTTCAATGTGTAAGAAGAATGGTGAGATCCCAACTGAGAAGGAATTT
CTGGATCATGTTGAATATATCAATCCAACGTTACTTGGAACTGCGAGATGGTTGCTATAT
GTTGCGGATGATGAAGTTCAACACCAAGCAAAAGGGGTGAAGGAAGCAAACTATGAACGC
ATCATCGCATTTATTGCACTTGTCCTCATGGTTGTTGATGCAGAAAGGAGTGACTGTGTG
TATAAAGCCCTCAACAAACTCAAAGGATTAATGAGC
>m.447476 g.447476  ORF g.447476 m.447476 type:internal len:223 (-) comp1458546_c0_seq1:3-671(-)
CTCAGAAATGCAAAGTTTATTAAAGATGCCCGTGGGTCTCTTCAACCTGCTTCCTATTTC
TATGATGAAGAAGTACATCTTTATCAGCTCATGATTTCGAAGGAGAGGTTCATTCCAAGA
GGGTTCTGGGAAAACATTAGTTGCAAATCTCAAAAATTCAAAGACTTGCTCAAGGATATC
GGACTGAAGCATAGAGTTTCGGATGAGGAATTTGTTGAATTTGCATACCAAATTGAAAAG
GACGCAAAAGGGAGGGCTCCCTTGGAACAATTGATGGTCAAATCTGATGCGTTACTAGAA
AGACTGCTGTCTAAGTCCCTAAAACAACTCAAAAAGTGTTTTCTAAATATAATTTCAACC
ATTAAGTTTGTCTATCCACAGAAAATAGACAAAATGTTATGCAGCTATCACCAACCTTTT
GCAGAAGGTAGGAATTTTATTGCCATGAGGGGTTCACTGATCAAACAAAACCAAACCCAC
GAAACTTTAATTTGGACTGCTATGCCTGTGCTGCCATTAGAAAACAGCAATACCCGGCAA
CTACAAATATTACAGGCAGCTGGAGCTCTTTGCCTTCCACCTGCAGAATCTGTCACAGCT
AACCTGAAAAATATCTGTCAAATACCATGCAAGACAAAAGAAGTGTTATTGACTAGAGCA
AAAGTGTTT
>m.447479 g.447479  ORF g.447479 m.447479 type:internal len:84 (-) comp1458592_c0_seq1:1-252(-)
AAAAAATGCTGCAGCCTTTGCTGGTTAATGCATTGTGAAAGTGATGGAAAAGCTGCAGAA
AACACCTCCACCAATCCGAAGAAACCACCTTCTGTTCCTGCCCAGAGAACTGGATGTTTC
AAGAAGGAGGGGGGAGTGTGTTTGTCCCCAGAACAGGACAAGGGAGGGCAGCTCTCCAAA
CTCAATCTCTTCCCGGAAATTGTTATGCTCCCTGCCTGCCTTGAGCCTCCAAATACAGTT
AATGCAGGAAGC
>m.447484 g.447484  ORF g.447484 m.447484 type:internal len:89 (-) comp1458917_c0_seq1:2-268(-)
CCTGAGACTCACTACCGAACCCTGGAGTATCTTACCAGACACCTGACACACCTGGCATCA
TTCAGCACTCAAACAAACATGCATGCTAGAAACATTGCCCTTGTGTGGGCACCTAATCTC
CTCAGATCAAAGGAGATTGAGATTTCTACCTGTAATGGTGATGCTGCATTCATGGAGGTC
AGGATTCAGCAGGCAGTGGTGGAGTTCATCCTAAACCACATAGAGCAGATCTTCAACAAC
GCAAGCCATCCTGCACCAGAGTCCGAA
>m.70440 g.70440  ORF g.70440 m.70440 type:internal len:79 (+) comp1460371_c0_seq1:2-241(+)
CGGGCCAGGGTCAGACAGGCCAGTTTGCTGGAGGAGGAAGAAGACAAGCTGAAGCAACTG
AGCCGTCTGAAGCAGGAGCAGGAGGCTCTGTTACAGCAGACCCAGCGGGAGAAGCATGAG
ATACTGCAGGACATGACAGAGAAGGCCCAGGCCTTAAAGGTGGCCAGCCTTGAGCTGGAG
AAGCTGCAGGAGTTTAGGCAGAAGAGCAACCAGTTCCTGGAGGAAGCAAAGAAGAAGTT
>m.70418 g.70418  ORF g.70418 m.70418 type:complete len:128 (+) comp1460908_c0_seq1:2-385(+)
ATGAGGAAGGTTGGAGAAGTCACTTTTGTGGATGCACACAGGACCAAAAAGAATGAAGGG
GTGGTGGAGTTTGCTTCACACAGTGATATGAAGAATGCCATCGAGAAGCTTGATGGAACT
GACCTGAACGGGCGCAAACTCAAGTTGTATGAGGACCGCAAGAGGAACCGCAGTAGGAGT
CGTTCCCGCAGCAGGAGCAGCTCTCGTTCTCGTTCCCCAAGCCGCAGTCGCAGCCCCGAG
CGTGGAAGCAAGCGCTCTCGCAGCCGCTCCCTCAGTCGCACCCCAGAGAAGAAATCCACC
AGCAACAGATCTCCTTCCCGCTCTCCAACTCCTCAGAGGAAACAGAGCCGCTCTCGATCT
GCCTCTGCAGAGAGTCAGCACTGA
>m.70424 g.70424  ORF g.70424 m.70424 type:internal len:71 (-) comp1461006_c0_seq1:1-213(-)
AGCTCACTTCCCAACCTTAGAGGACGACAGCATCGTCGTCTCGCCCTCCAAGAGGAAGGT
TCCCGCTGGTCAGAGGTGACCCCTGGCCAATTTTGTTTTCCATGCACCCGTGCCAGTCTC
CCCCTTCTGAGAGCAAAGCTTTTTCCCAACTTTCAAGCTAGTCATCGTCTCTACTTAACA
AAGGTGGCTCTTACAGCCCTCTGTGTTCATTTC
>m.70437 g.70437  ORF g.70437 m.70437 type:internal len:85 (-) comp1461101_c0_seq1:3-257(-)
AAGATGGCTGCACATCTTATGGCACCACCTGGACCTGACAGTTTCCACGTGTTCACCCGC
GAGTCCTTGGCTAGAATCGAGAAACGCATTGAAGAGGAGAAGGCCAAGAAGCCCCCCAAG
CCCGACACCAGCCACCGTGACGACGATGACAACAAACCACAGCCCAACAGCGACCTGGAG
GCTGGGCGGAGCCTGCCCTTCATCTACGGAGACATTCCAAAGGGGCTGGTCGCAGTCCCA
CTGGAGGACATGGAC
>m.70434 g.70434  ORF g.70434 m.70434 type:5prime_partial len:76 (+) comp1461202_c0_seq1:3-230(+)
GACTTTGAAGTAAGTCAACACAGCAACCAAACTGCTTTATCCACGACTGCATTCTCTCAG
CCTGCGAAGCATTTAAAACAACGAGCAGCGCTCCGGAGTGCAAGCCCTGTCGTTGAGAGG
ATTTGCAATGAAAAGCGTGTGTTCCTGAGTTCCCTGGACTCGCACTGCCTGCAGACAATA
GCAGCTGAAAAGAGTTTTACAGGTGAGACCAGCAGCTTAAGGCATTAG
>m.70441 g.70441  ORF g.70441 m.70441 type:5prime_partial len:65 (-) comp1461335_c0_seq1:41-235(-)
CAAGATCAAGCTTCCAAAAAGCATCTACTTCACCGGATAGAGACCGTGCCCAGCCAGCAC
AGCTGCACACGAACGAAGGCAGTGACTGGTCTGACTGGCTTGCTTTCTCAAGTAGAGGAA
ACACGCTACAGCAGCTTAAAAATGGGTACTTTTGTAGGAGTGACCATATTTGGAGCAGTG
AAAATTAATCAATAG
>m.70432 g.70432  ORF g.70432 m.70432 type:internal len:182 (+) comp1461683_c0_seq1:2-550(+)
CGACTGTTTCCTATAAAGAAATCCGGTTTTCAGAGTGTAAAGCAGGCTCTTCACACTGCA
GTACCTGAACGTCTCCTCTCTCGTGAGGCAGAGAGAGCTGCCATTGTCTCCTTCCTGCAA
AATCACGTAGTGGCAGAAAAACCCTCCAGCCTTTACATCTCTGGTGCTCCTGGCACAGGC
AAGACGGCTTGTCTGAACTGTGTGCTCCAAGAACAAAAGGCTCTGTTAAAAGGCATCCAG
ACTGTGGTCATCAACTGTATGAATTTGCGGAGCTCTCATGCCATCTTTCCATTGCTGGGA
GAGCAACTGGAGGTTCCCAAAGGCAACAGTCAGGCACGATTGGAGAAGTATTTGACCAGC
TCTGGACCCACTGTCTTGTTGGTTCTTGATGAGATGGACCAGTTGGACAGCAAGTCTCAA
GAAGTTCTCTACACCATTTTTGAGTGGCCTTACTTGCCCAAATCTCGTGTTTGTCTCATC
GGTATTGCTAATGCACTGGACTTGACTGATCGTATCCTGCCAAGACTGCAGGCGAAACCA
CACTGTCG
>m.70417 g.70417  ORF g.70417 m.70417 type:3prime_partial len:69 (+) comp1461830_c0_seq1:78-287(+)
ATGACCCAGCTTGGTGCCAGTGCAGTGATGAGCCAGCAGCATGTGTGCAGTGTGGGAGTT
GAAAGACAAAATGTATCAGATTTGCTGTTCATCCAAGCCAAATATACACACACACACACC
ACAGCTGGACTCCCCTCAGACTGTACGATGTCAAACACAATGAAGCCGCTCTGCTTGCTA
GCATGGGGTTTGGACAGGACAGGACAG
>m.70429 g.70429  ORF g.70429 m.70429 type:internal len:122 (+) comp1461873_c0_seq1:1-369(+)
GATGCACCGGTTGATGGGGCAGTGGCTGGTGACCATGTCCTGGACACATCATCCTCCCAG
ATGTCCTGTGATACAGCAGCCCCAGCACAATCTAAAGCGGATTTTGCGCCTGGCAGTTCT
ACCGCCGCTGCATTCCCAGGACCAGCACAGTTACTGGCTTCTCCGACTGTTTCTAAGGAG
CGCAGGCAAGAAGACGTGGTCCCTGAGGAAGAACCTGAGGTGCAGCGCAGTGAGATGAGG
GACTGGAGGATGTACAGGAACATCAGGATGCACAGCCTGGTACTGCACATGAAGAACTGC
CTGTGCACACGCTGCTTAGAAACCTTGTGGTGCTGCAGCCCCTCGGCATACACCGAGGGG
CTTGTCG
>m.133673 g.133673  ORF g.133673 m.133673 type:internal len:107 (+) comp1462011_c0_seq1:1-324(+)
GAGGAGGAGGAGGAGGAGAGAGACGACTCACGGGAAGAAGAGAAGAAAGACACACAGCTA
GGCGAGGGCCTCACTGAAGACAGTGCCGAGTCTCTGCAGGACAATGAGATTGAGGATAGC
GAAGAAGAGCAGAAGAGAGAGGATACCCCTGACAACCACATCACAGACTCTCTGAGCAAG
GAGGTCCCGGTTTCTGAGGAGAAGCACAGCACACACGAAGAGCCTGAGGACACCAGGGAA
GAGCAATCAAAACCGGGCAAAGAGGAGCCAGAAAGGGAACACTCTTCCCAAGAGGAAGAA
GAGAGAGAGAATGAGACCAAAGA
>m.133661 g.133661  ORF g.133661 m.133661 type:internal len:173 (+) comp1462032_c0_seq1:1-522(+)
GGCAACATGGTCCGTGCTGCACGTGCCCTTCTTTCTGCAGTCACTCATCTGCTTGTTCTG
GCTGACATGGCTGATGTTTACCAACTTCTTCTTCAACTCAAACTGGTGGAGGAGAACCTG
ATGAAGGTGCGTAATGCTGGCACTGAGCAAGACCTGGGCATCCAATACAAAGCTCTGAAG
CCAGAGGTTGACAAACTGAACATGATGGCGGCCAAGAGGCAGCAGGAACTCAAGGACGTC
CATCACAAAGACCAAATGGCAGCAGCTCGCGGCGTCCTTCAGAGGAACGTTCCCATGCTG
TACACGGCTTCGCGTGCCTGCCTACAGCACCCAGACGTGGCCGCGTACAAGGCCAACCGG
GATCTGATCTACAAGCAGCTGCAGCACGCCGTCTCTGGCATATCTAATGCCGCTCAGGCT
ACCAGCAGCGAGGATTCCAGCTTCTCCCAGACTGCAGGTGGAGGAGAGCTAGCCTACGCC
CTCAACAACTTTGATAAGCAGATCATCGTGGACCCACTGAG
>m.133666 g.133666  ORF g.133666 m.133666 type:internal len:78 (+) comp1462060_c0_seq1:1-237(+)
TTGGTGAAGCATAATTTGCAAAGTAATCTGGAGAAGCCTGAATGCCATGAACTCCAGACA
GAGAAGTCTGTTTTACTAGTTGAATGTGACATGCAGACCATGGCAGAAAAACATTCAAGT
AACTATGCTTATTCTCAGCTTGACAGCTTTGATGTTTCAGCAGGTCATGCCAGCCCTGCT
GCTAGTGACCAGATGCAGGAACTGCAAGAACAACATTGTAGCAGGTTGAACATGG
>m.133658 g.133658  ORF g.133658 m.133658 type:internal len:70 (+) comp1462199_c0_seq1:3-215(+)
CAAATCCATAGCCGGGATTTGCTGGCTACCTTGCATCTCTTGGTTGCCATGGCAAAGCAT
TTCAAACCTGAGCTGGAGCTGCCGGCCAGTGTGTCTGTGGAAGTGCTTCTCCTGGAGGTT
AGCAAAAATGGAATCAAGTCAGAAAAAATGATTGAATACATTACAGACCAAGGTGTTGTT
GCCGAAGTGGACACGAGTAATCCTATGGATG
>m.133665 g.133665  ORF g.133665 m.133665 type:3prime_partial len:72 (-) comp1462261_c0_seq1:3-218(-)
ATGGTGGTGAGGGACAGAGAGCCCAAACCAGTGACAGACAAGAATACAGAAGGGCAGCTG
GACCACCTGGTGGTGACAAGAAAGCTGACGCTGGAGCAGGTGGTGGAGACTTCCAGTTTA
GAGGAGGTGCTGGAAGTGGTGCTCCATCACGCGGAGGATTTGGAAGGGGTCGGGGAGGTT
TTGGTGCTCCACCAGCTCCTGGACAATAAACATGTT
>m.133681 g.133681  ORF g.133681 m.133681 type:5prime_partial len:177 (+) comp1462456_c0_seq1:3-533(+)
CCGTTGAAGCCTGGTGTTCAGTCTGTTGAAGGCACCGTCAAGACTGTGGTTGGCCCTGTT
TATGATAAATTTCATGATGTTCCTGTTGAGGTGCTAAAGTTTGTTGATCGCAAGGTTGAT
CAGTCTGTTCGTAAGATTGAGACTCGTGTTCCTCCTATGGTCAAGCAAGCTCCTGCAGCT
GCTCGCTCTGTTGCAGCTGATGTCAAGAGTGCTGGTGTGATGGGAGCTGCATCAGGACTT
GCTAAGACGGTCTATGCTAAGTATGAGCCCACAGCCAAGGGACTTTACACCAAGTACGAG
CCAATTGCCGAGCAATATGCTGCGTCAGCTTGGCTTTCTCTCAACAAAATTCCCATGGTT
CCTAAAGTGACTCAAGCAGTTGCTCCAACAGCTGCTTACTATTCTGAGAAATACAATGTG
ATGGTTCAGCAAACAGCAGATAAGGGTTACAAGGTTGCTTCGTTTCTTCCATTTGTGCCT
ACTGAGAAGATTGCTAAGGTGTTCGGTACTCAGCCTGTGGCTTCCAACTAG
>m.133676 g.133676  ORF g.133676 m.133676 type:internal len:71 (-) comp1462673_c0_seq1:1-213(-)
AAAGGTTTTCTCCTTTTAAGAGATGACATAGGGGATGCAAAATTAGTTGAAAGAGGCTTT
TTGGGTTGCATCAGTGATGTGTACGTAAAGAAAAGTGATACCCCCAGTGAAGTGTGGGAG
CTGCTGGATTGGGAGCAAGCTGAAGAGAAAGCTGGTATTTATCACAACTGGGAGGGATGC
CCCAAAAAGTTAATGGAAGGAGCACATTTTCTT
>m.133667 g.133667  ORF g.133667 m.133667 type:internal len:187 (+) comp1462674_c0_seq1:1-564(+)
GGCTTCCTGGAGTCCCCCCTACGCTACCTGGACACCCCCACAAAGAGCCTCCTGGACACC
CCCATCAAGGGGACCCTGGCAGAATTCCCCACCTGTGACTGTGTCGAACAAATCGTGGAG
AAGGACGAGGGGCCATACTACACCCACCTGGGCTCCGGGCCGACCGTCGCCTCCATTCGA
GAGCTCATGGAAGACAGGTATGGAGAGAAGGGGGAGGCTGTCCGCATTGAGAAGGTGCTC
TACACTGGCAAGGAGGGCAAGAGCTCTCAGGGATGCCCCATCGCTAAGTGGGTGATCCGC
AGGGCGAGCGAGACGGAGAAGCTGCTGTGTCTGGTGCGTCACCGGACGGGGCATCGCTGT
GCCAACGCCTTCATCGTCATCCTCATCCTGGCCTGGGAGGGGGTCCCGCGGGGGCTGGGG
GACGCGCTGTACCGAGAGCTCTCCGAGACCCTCACCAAGATGGGCAACCCCACGAGCCGC
CGCTGCGGACTGAACGACGATCGCACCTGTGCCTGCCAAGGGAAGGATCCTGACTCCTGC
GGAGCCTCCTTCTCGTTCGGC
>m.133680 g.133680  ORF g.133680 m.133680 type:5prime_partial len:53 (-) comp1462859_c0_seq1:148-306(-)
CGAACATTAATCAACATACAGTACCTGACACCCTACAATTTGTCACAATTAGAAGAAAGA
CAGGCAGTGGGTGTTCAGGTCAGAATTGAGGTACAGAATATTGTTTGCAGAGCTCTCGTG
ATGTCTACTGGCTCTGGCCTCGACTTCATCTTTCATTAG
>m.133672 g.133672  ORF g.133672 m.133672 type:internal len:112 (+) comp1463078_c0_seq1:3-341(+)
AACAACGAAAAGAAGTCTGGCTCGCTGAAGCTGGCGAAGGAGCTTTCTGACATTGTGATC
TACTGCAAGAGTGTGCCCTTCCATGGGCTTGAGGATTCCCGGGAAAAGCATTCTTTTTAT
GAGATGGCCTCCTTCAAAGAGGGGAAAGCTTTGAAACTAGCGGAGGAGTCAGCAACTGAA
TATATCCGTCACAACACCGACAAGCTCAGTAGGATTTACCCAGGAGGAATGAGGACGGAC
TCCTCCAACTATAACCCTGTGCCCATGTGGAATGCAGGCTGTCAGATAGTGGCTCTGAAC
TTCCAGACTCCGTGTTTAGAGATGGATCTGAACCAG
>m.133677 g.133677  ORF g.133677 m.133677 type:internal len:70 (+) comp1463624_c0_seq1:3-215(+)
ACCTGCATTGTGAACTACACTGTAAATGGAACCACTTCCACCCTAACCAGGACCGTATAC
GTCAAGGTAGTAGGCCCACCTGTTATGCAAAAGAAACCTGTCATCCACAATCCTAACAAC
CAAAGCGAAATTATTGTGACACTGGGTGCCCTGACCAAGTTGTCCTGCCAGGTGTTCTTT
ACATTTGTGATGAACTCCGAGACTGAGGTGT
>m.71754 g.71754  ORF g.71754 m.71754 type:3prime_partial len:55 (-) comp146481_c0_seq1:3-167(-)
ATGGAGCTTCTCGACCTCCTCTTCGACCAGCAGGACGGGATCCTCCGCAACGAGGGCTTA
GGGGGGGCGGCGGCGCACCACGGCAACGCACAGGGCTGGCCAATCGCAGAGCAGAACGTG
AGTCACAGCGCAGACCTGTCAAGCACATCTGTCTGTCTGTCTGTC
>m.267141 g.267141  ORF g.267141 m.267141 type:internal len:147 (+) comp1465096_c0_seq1:1-444(+)
GACGTGAGGTATCTGGCCTCCCTGCATCCCATCACCAAAGACTACTGGAGAGGACGATTG
GCTCGGGGAGATGAGAGTCTGGGGATTCAGACGGTTGGAAACTACTTCTCCATGTGCAAG
TCTCTTGTGGCCTGGATTTTGGGCCGCGACTGGGGCCGATTGAAGCGAAGAAAGGTTTAT
GAAGACACGCTGGAGGGAGTGTATCTTCTGCTCAGGCGAGAGATGCAGGAGACTCTGATC
GAGCACGAGCGCTTCTGGCAGGTGGCTAAAGTCCAGATGAGCCGCGTCTGCACACTGGAG
GAGACCGCAGCAAACTACGTCAACTGGAAGATGATCGAGACGCTCCCTTACTACAAGCTG
TATCTGGTGTCTGGAAATTCTGTGTACCTGGATCATGTGCAAGGTTTCTTGCGGAGGAAG
CGGTTGATCCGGGATTGGATT
>m.267144 g.267144  ORF g.267144 m.267144 type:3prime_partial len:67 (+) comp1465128_c0_seq1:34-237(+)
ATGCAAAAATCCTGCTGCAAGTTAGTAATGTATTCTGGTCACCAGATGGCGCCAAAGGGC
AAGAAAACACTGAAATGCCAATACAAAGAGAAAATGTATGAACTGGAATTTCAAGTTATT
GAAGAAAATGCACCAGCAAAACTTGGACGGTCAGCTTGTCTTAAACTAGGTTTGATTCAG
AGAGTTTTTAAGCTTGAACAAAC
>m.267136 g.267136  ORF g.267136 m.267136 type:internal len:75 (+) comp1465305_c0_seq1:2-229(+)
GGGGAGCGATCGCAGAGCGTGTCCCAGGGGGAGGGTGCGGTCATCCCTGCCCCGCAGATA
CACAGCCTCCCCCAACCGCAGGTCACCTGGTTCCGGGACGGACGCAAGATACCGCCCAGC
AGTCGCATAGCGATCACGCTGGACAACACGCTGGTCATCCTGTCCACAGTGGCTCCGGAC
GCCGGTCGCTACTACGTGCAAGCAGTCAACGACAAGAACGGAGAGAA
>m.267132 g.267132  ORF g.267132 m.267132 type:internal len:122 (-) comp1465337_c0_seq1:1-366(-)
AAGAATCAACCCGATAATATGGCAGCAGAAAAGAATGGAATTGCCAAGGATGTAACTGAA
TTGATCGGTAACACTCCTTTGGTTTACCTGAATAATGTTGTGGATGGGTGTGTTGGACGT
GTTGCTGCCAAGCTGGAAAGCATGGAGCCATGCTCTAGTGTTAAGGATAGGATTGGTTAT
AGTATGATTACTGATGCTGAGGAGAAGGGCCTAATCAAACCCGGCGAGAGTGTTCTCATC
GAACCTACAAGTGGAAACACCGGTGTTGGATTAGCATTCATGGCTGCTGCTAAAGGCTAC
AAACTCATCATTACGATGCCTTCTTCAATGAGTCTTGAGAGAAGAATTATTCTGCGTGCT
TTCGGT
>m.108083 g.108083  ORF g.108083 m.108083 type:internal len:78 (-) comp1466354_c0_seq1:1-234(-)
CCCCCTGTGGGTCACAAAGAGAAGCACAAGCACAAGTGCAGGAGGCGTGGCCACGAGCGC
GGCGCCTACGACAAGCTGAAGAGACAGAAGAGGAGACGCAAGAAGAAGTACCTGCAGCTG
CGGACCCAGCAGGACCCGGACTTCCTCGCCGAGCTGGAGCTGATTATATCCCGGCTGGCC
GAGGTCAGGATCGCTCACCGGGCGGGGGGGTTAGGGAGCGGAGGGGGGGGTTTG
>m.108073 g.108073  ORF g.108073 m.108073 type:internal len:91 (-) comp1466470_c0_seq1:1-273(-)
CACACAAAGCCTCAGAGGAGTGAGTATTCTTCCACATATACTGATGCCCTAAACTCCAAT
ATTAATGGGATTGGGGACAATAATCCTGAATATGCTGAATTCCAACGTCTAGAAAAGGAT
ACTCAGAAACTGGTTTACAAAGGAAGCAAAGCAGCTGAGGAGTTTAAGGAAACTGAATAT
TACAGTGACCTCAATTGCATTGACAAGCAACATCACAGGACTGGAACAGGGTTCATAACA
GAGGAGAACACAAATGGGGTTTCCTTCAGTATA
>m.108080 g.108080  ORF g.108080 m.108080 type:5prime_partial len:82 (-) comp1466544_c0_seq1:45-290(-)
CGCCCCCCTCCTCTCCCGCTCCCCCCTCCCCTCCTTCGTGTCCGCGGACGGCAGGCTGTG
GAGTCCCGGCACCTCCACTCCTCCCTCCCCGACCCCCAACGGCCCCTGGGAGGGCCCCGA
TTCCTCCGAGGAGCCCCTTTAGTTCACAGCGCGGGGTTCCAGCGGACTGCGGTGTGGAGC
GTGGCTTCACTGCAGCAGACAGGAGGGGAGGAAGCAGTTATAATACGGGAGATGACTAGT
GGTTAA
>m.108068 g.108068  ORF g.108068 m.108068 type:internal len:94 (-) comp1466617_c0_seq1:3-284(-)
ACAAACACATTTTCCCTAACTTCCAAATCTCACAAAAGAGAAGAGAAAATGAAGGTTATT
GCTGCTTATTTGTTGGCTGTTTTGGGTGGGAATACTTCTCCATCTGCTGCAGATTTGAAG
AAGATCCTTGGTTCTGTTGGAGCTGATGCTGATGACGATAGGATTGAACTCCTCTTGTCC
CAAGTCAAGGGCAAGGATATCACTGAGCTGATTGCAAGCGGCAGGGAAAAGTTGGCTTCA
GTACCTGCTGGTGGTGGTGGTGCAGTTGCTGTTGCTGCACCT
>m.108072 g.108072  ORF g.108072 m.108072 type:3prime_partial len:56 (+) comp1467490_c0_seq1:116-286(+)
ATGTACAAACTTGTTGAAATCAAAGTCTCCTCTCGTGAGAAAACCCATCAAAGGAGAGAT
TTAGACAGCAACTTCCTTGGGGCTTTGGACTTAATTGAAACGGGAGTTGCTGTCAATTTC
TCTTTCGATGGGATTTCTCACTGGAGGAGACGTCTATTTTTATGTGCAG
>m.108070 g.108070  ORF g.108070 m.108070 type:internal len:116 (+) comp1467865_c0_seq1:3-353(+)
ATCATCGATAATTATCAGCTGACTGAGCTCGATGCCATCGTGTTTACCAAACAGATCTGT
GAGGGGGTTCAGTACCTGCATCAGCAGTACATTCTCCATTTAGACCTGAAGCCAGAAAAC
ATTTTATGTGTAAACCGCACAGGAAACCAAATAAAAATCATTGACTTTGGACTGGCAAGA
AGGTACAGACCCCGCGATAAGCTGAAAGTTAACTTCGGCACCCCTGAGTTCCTGGCACCA
GAAGTGGTGAACTACGACTTTGTTTCATTCCCTACTGATATGTGGAGTGTGGGAGTTATC
ACGTATATGCTGCTGAGTGGGATGTCTCCTTTCCTTGGAGATAATGAC
>m.108071 g.108071  ORF g.108071 m.108071 type:5prime_partial len:68 (+) comp1467866_c0_seq1:3-206(+)
GAGACGCTTACAACAATTCCTGTTGATATTATTAGCACAGGAAATGCGGATGTCTATTTA
GTGCATATCAAAGCCCAGACGTCACTCCTGTGCCATGCACAGCAGCGGGTTGAAAAGGCA
ATGAAAAAGGCTACAGAGTCAGCATCCATCCTGATCACAAGGCCCTACACCATATTGACA
ATACTATGGCAGGTGCTTCATTAG
>m.115324 g.115324  ORF g.115324 m.115324 type:3prime_partial len:157 (+) comp1468154_c0_seq1:77-550(+)
ATGCCTTTCGGAAACACCCACAACAACTTCAAGCTGAACTACTCAGTTGATGAGGAGTAT
CCAGACCTTAGCAAGCACAACAACCACATGGCCAAGGTGCTGACTAAGGAAATGTATGGC
AAGCTTAGGGACAAGCAGACCTCCACTGGATTCACTGTGGATGATGTCATCCAGACCGGT
GTTGACAATCCAGGCCACCCCTTCATCATGACCGTCGGCTGTGTTGCTGGTGATGAGGAG
TCCTACGAAGTGTTCAAGGATCTGTTCGACCCCGTCATTTCCGACCGTCACGGTGGATAC
AAGGCAACTGACAAGCACAAGACCGACCTCAACTTTGAGAACCTGAAGGGTGGTGATGAC
CTGGACCCCAACTACGTCCTGAGCAGCCGTGTGCGTACCGGACGCAGCATCAAGGGATAC
GCCCTGCCCCCCCACAACAGCCGTGGAGAGCGCAGAGCTGTGGAGAAGCTG
>m.115343 g.115343  ORF g.115343 m.115343 type:internal len:99 (+) comp1468786_c0_seq1:2-301(+)
CCCCTGAAGAAGGTGCTTGCAGTGGTGGGCACTGCGGAGGCGAGCAGCGAACATCCACTG
GGAATGGCTGTAACAAAGTATTGCAAGGAGGAGCTTGAGACGGACTCTCTCGGGTACTGC
ACAGATTTCCAGGCAGTACCTGGCTGTGGGATCAGCTGTAAGGTCTCCAACATCGAGTCT
CTTCTACTGCAAAGTGAGACAAGCGTGAATGCCAGGAATGAACAGAACTCCCGTCTAACC
CAGATCATCGGAGCCACAACCGACGAGAGTGCGCTAATTATTGATCAGGAGACTGAGG
>m.115333 g.115333  ORF g.115333 m.115333 type:internal len:107 (-) comp1468856_c0_seq1:2-322(-)
GGAGTGGCAGGCCAGCAAGAGTTTGCCATGAAAAGCGTGGGCACTAGGACCCAGCAGAGC
AGCGGGGGAGTGCGCAGTAACGGCTTCTCGAAACGGGAGTTCCAGCGGTGCTACTCTGGG
GAGGAGAGGACCTACAGCTCAGAGAAGATGCTGGTCTCCAATTCGCTTTACATCAACAGC
GAGCAGCGACGCAGCGGAGAGCGAAGGGTTAAAGTGGATCTGTGTGGAAATGTTACCACC
AACAACGAGCGGAACAGCAGCACCGGCAACCTGCCCCCCCTACAGTACCGGGATCCCCCC
AGCACCGACCTCAGCCAGCAA
>m.115342 g.115342  ORF g.115342 m.115342 type:internal len:141 (-) comp1468909_c0_seq1:2-424(-)
TACATTGTTGTGATGGCTGAACTGGTGAACTGTATCTCTTGGAAGTTTGTCAGAGATTTC
AATGTGTTTGCATCTCAAGTCTACCCCTTTCTGCAGGATGATGCTCTGGATCTTGTTACG
ATGGAATACACTGCGTTCAGTGAGAATCGCATCTCCCAGTCTCTGGTGTTGGAGTTTATT
TTGAATTGCATTGTAAAAAACTCAGAGCCCATGTTTGAGGAGTACGTGACTAAGCTTCGT
GAGCTTCAGAAGACTGATTCAGAGTATATTTCAAGCTCTGAATTTGCAGAGGCTTTTGAA
AATATCGCTCCTCTGTGCAATGAGAAGCTACAGCAGACCCTGGTGCAACAGTCGTTAGCA
GCTCAGGGCAGTGACTTGATTCCTTTGAGAAGTGCAGCTCAAATCACAGCATATGTGGTG
CAA
>m.115329 g.115329  ORF g.115329 m.115329 type:complete len:113 (+) comp1469039_c0_seq1:192-530(+)
ATGACCAACCCCTTAGGGAACTCGGACGTGCCTGTGTTCAATGAGAGGCCGAGGATCTTG
CAGAGAGGGGCCTGGACTCAGGCAGCACCATACAAGGAGGAGAAGTTCCACCGAAGAGTC
AGTGACTCCATCGGGAACAGCTACAGCCCTGCGGCCAGAGATTTCTCCACATATTTCATC
TATAAGCTCCTCGGCTCAAACGACACTCCGGAGCACAGCCAGGACAGGGAGGGGCCAACA
CGGGAGAGGGCGTGGCAACTGGCGGTCCCGTCCTGTCGTCACGCCAACAGGATCCTGAAA
AAGAGGGAGCCCAGACACAGTTTACAAGCCAGGCGGTGA
>m.115339 g.115339  ORF g.115339 m.115339 type:internal len:101 (+) comp1469064_c0_seq1:1-306(+)
ATATTCTCCCTCGCAATACAGCGAGGGAAAAACCTCCTGGCATGTCGGAGCCATCCTTGG
CAATCTTCTGCGGAGATTGCCAGACAACCCACATTCACAGCATCGAGAAGCGACATTTGG
TCATACACCTTCCATTGCCAGGCTGAAAAGTACTCCTCGCTGGGGTTAAGAAAAGGCGAG
TATGGAGGGAGGAGTTGCACGGACATGCGTGGGTGGGATTCAAACCACCCTCTTACTAGA
CGAGAGTGGTGGAATGCTACATGGTCCCATATAACCACAAAGTTTGGCACATCAGGCCTC
ACCAG
>m.115335 g.115335  ORF g.115335 m.115335 type:5prime_partial len:62 (-) comp1469101_c0_seq1:84-269(-)
TACACTTCAGTGCGGACAGCAGGAGCGCCTCCCAGTGGTGGGACGGAGAATGACAGAAGA
GAAAGCTCTCTCTACGCCAATATTGTGCGGAGGAGTATGGAACAGTCTGTGTACAGCACT
GTGAGGGGTCGAGAGAAGGCCGGGTCTATTCAGATACCCCCTGAGGCCCACCCCACAGAC
TTCTGA
>m.115327 g.115327  ORF g.115327 m.115327 type:internal len:79 (+) comp1469977_c0_seq1:2-241(+)
AAGAGGGATGTTGTCACTTTTTATGTGTCTATGTCTCCTGGCTCCACCGTGGATGCTTTC
ACGTTAAGAGCGAAGGTAAAGAAAGGTTTCTCCTTCCGCAACGTGAGGATCAGCAACTCC
CTGGCCTGGGAGATTAACCTGGAGATAGGAAAGGATGGGAAGTATGGGACCACTACCGTC
CTGTGTAACAGGAAGTCAAGCCTCATAGCAAACAGGTCCGAGAGCAGCCTATTGGAAAT
>m.66994 g.66994  ORF g.66994 m.66994 type:3prime_partial len:83 (+) comp1470199_c0_seq1:2-253(+)
ATGAGCGTTGTGGACGAGAAGTTTCTGGCTGAAGCAAAGCAGATGGAGCTCAGTCCACTT
GACAGCTGCCATTTCCGGGTTGTCGCTCAGCTCAAAGCTACTTGCAGCGGCCTATCAGAG
GAGCAGTTGGCCAAACTGGGCGTGGCTTTATTCAACTGCCAATCAGAGGTGGAGGGCCGC
AGGACTTACCCCTGCACTGAAGAAATGTCTATAAAGGAGTGCACCGCGGACATGGACTCG
GACACATGGA
>m.66995 g.66995  ORF g.66995 m.66995 type:5prime_partial len:58 (+) comp1471397_c0_seq1:3-176(+)
GGCAGCTCCAGTGTTTGTACAGCAGGGACTAATGGCTGTTGTTCTTGTCTCCAGCCCCTC
TACATGTTGTTTATGCTTCGGGCCCTGCTTTTGACAATGTGCCCTGTCGAAGAAAAGGGC
GGTGTTAATCAGTCAAAAGGGAAAAAAGCCTGTGTTTTTAACAAGTGTGTCTAG
>m.453806 g.453806  ORF g.453806 m.453806 type:internal len:113 (-) comp1472467_c0_seq1:1-339(-)
CCAACCTATGGGCCAGATAGGGGGCATATTTTTGGGATGCCCTGGTTAGACTCCTGTCTT
GAGGAGACACTGCTGCCTGAAAAACCATGGCATAGGGTTTACAATACACTGGGAGCAGCT
CTTGCCAAAGAGGTGGAAGCACAACTGAAGCACCCTCAACAAAGCCAATTCATCTTCACC
CTCCTAGGAGAACACTTTGTAGAGAAGCACTTCAGTGATTTCCCCAATCAGCCCAGCATT
CTGTGTCCGCCAAGCATGAGTGAGAGTGAGCGAGATTCTTTGGGAAAAAACACCCTCGCC
ACACTGGAGGAGCTTTGTGAGAAAGCTGCACAGAGCAGC
>m.453817 g.453817  ORF g.453817 m.453817 type:internal len:95 (-) comp1472581_c0_seq1:3-287(-)
GAAACAAGAAAGATCAGAATGATTTCAAAAGATGGATTAATCTTGACCCTGAATGCATCT
CTCACCTATTCACACATTGGTGAGACTTATGGTGTACCTGCTACAGACCAGAATTACACA
CTGGCTGGTGACGTGGGTCTTCTGACTAGGAATATCAAAATAATTGGTGAAGATTATCCA
GACTGGTATACAGAGTCTTTTGGAGCCCGAGTTCTAGTTGGCTCAATCTGGACAAATGAT
GACACTGAGTACAGAGGAATTGCCAGAATCAAGGATGTTGAATTC
>m.453818 g.453818  ORF g.453818 m.453818 type:internal len:115 (+) comp1473209_c0_seq1:3-350(+)
GAGCAGGGTTACTCCCAGCAGTTCATCCGACCGGAACACCTTCTGGAGGGCAAGGATGCC
GAAGCCATTTACCTGTGGCTGAGCGACTTCCAGCTGGAACAGTACACCGCCAGCTTCATC
AACGCTGGATACGACGTGCCCACCATCAGCCGCATGACCCCTGAGGACCTGACTGCTATC
GGAGTGACAAAGCCAGGTCATCGAAAGAAGATTTCCATTGAAATCGGGAACCTGAGTATA
CCTGAGTGGCTGCCAGACTATATCCCGGCTGACCTGGGGGAGTGGCTCAGTGCAATCGGC
CTGTCCCAGTATCACAAGAAGCTGTCAGAAAATGGGTACGACTCG
>m.453824 g.453824  ORF g.453824 m.453824 type:5prime_partial len:67 (-) comp1473329_c0_seq1:144-344(-)
AAGGTTGGGACTATCAAGCAGACAGTGCCAGTAAGTGATGCTGCACCTAATGGTGAATCT
GTTGAATCAACTGATGGTGAAGCTAAGCCAACAGAAGCTGTTGCATCAGAGAGCGCTAAG
CCTTCGGAAGATGGTCCATCTGGAAGTGTTGTTGCTGAAACCGTGGACAAGTCTGATGGT
GACGTAGACAAGAAGGACTAA
>m.453815 g.453815  ORF g.453815 m.453815 type:internal len:101 (-) comp1473383_c0_seq1:2-304(-)
AACATCTTGCCCATCCTGGAGTTCATCCTGTGGGCTCTGATCAGAGAGAGAAGTATTTCT
CATACCAAGAAAAGGACGCAGCATATCACTGCTGGAAGATTCATCCCAGATTCAGTGTGG
AGATGGATTCGTGATGCAGCAGTTGATTTGACTCTGGAACCTTCTTCAGCGAATTCCAAC
TTCCTCTTGTCTGAGGATAGGAAGCGAGTGAGGAGAGGGACCAGGCAAGCTCCCGCTGTC
GATCCCATGAGGCTGGATCGCTGGCCCTGTGTGCTGAGCAGAGAGGGCTTCACCTCGGGG
AGA
>m.453821 g.453821  ORF g.453821 m.453821 type:internal len:70 (-) comp1473569_c0_seq1:3-212(-)
AGCAGAGTCAATGAGCTGGGTCAAGAGGTATGGCATTTGGAGGAAACCATTAGCCATCTG
AGGAGAGAGCTGCTGGAGTTTGGAAGTGCAACCTGCAGCGGTGCCCTGGGCCGGAGTGTC
AAAGAAGTCCCCTGGGAACGGACGGAAGTGAAGCCACAGTATTTATTCATAATTGTAGCA
TGCATTCTGTTCCTTCCTTTTGCAGGTATG
>m.453811 g.453811  ORF g.453811 m.453811 type:complete len:92 (-) comp1473693_c0_seq1:40-315(-)
ATGCCTCACTGGGGTAGAAAACACAAATGGAATACAAAGCACCAACTTGGATTGAAATCA
GATCTAATAGTCTGTCTACATCTATTGAAATCGTGGATTCCTCCGTCCTATAGGATCCAG
AAGAGTGAAGTGCAGACCACAGATGTCTCTCTCACGGACAATGGCAGGGTCGAGCAGCTG
GCCAAAACTGAGCCATCAGCAAAGTTATCATTCATCCTCAAGATATGGGTTCCAGTGCTG
TCTCTTCTTGTCTTATTCACATTTGGAAAAGTGTAA
>m.453803 g.453803  ORF g.453803 m.453803 type:internal len:148 (+) comp1473744_c0_seq1:1-447(+)
GTCCTCAAGGTATTCTTGGTGCTCCTGGTTTTCTGGGTCTCCCTGGCTCTAGAGGTGAAC
GTGGTCTACCAGGTGTTGCTGGATCAGTGGGTGAACCTGGCCCTCTCGGCATTGCAGGCC
CACCTGGGGCCCGTGGTCCCCCTGGTGCTGTGGGTAATCCTGGTGTCAATGGTGCTCCTG
GTGAAGCTGGTCGTGATGGCAACCCTGGAAGCGATGGTCCCCCAGGCCGAGATGGTCAAG
CTGGACACAAGGGCGAGCGTGGTTACCCTGGTAATCCTGGTCCTGCTGGTGCTGCAGGAG
CACCTGGTCCTCAAGGTGCTGTGGGTCCCGCTGGCAAACATGGAAACCGTGGTGAACCTG
GTCCTGCTGGTTCTGTTGGTCCTGCTGGTGCTGTTGGTCCAAGAGGTCCTAGTGGCCCAC
AAGGTATTCGAGGTGAGAAGGGAG
>m.453827 g.453827  ORF g.453827 m.453827 type:3prime_partial len:53 (-) comp1473897_c0_seq1:3-161(-)
ATGTACAGGGTTGCCAAGTGGGAGCAGGCCTGTCCAGTATTACTGTCCCCTGTCCTCTCT
GCTTGTGTTCCCTGTGCTTGCCTGTCTGGTCACTTTCTAGAATGCAGACCGCTGTACCGC
TCTTCAGAAATCAAGTTGAAACTGCACCCAAGCCTTTTT
>m.468614 g.468614  ORF g.468614 m.468614 type:internal len:98 (+) comp1474108_c0_seq1:2-298(+)
CCCATCCCAGATGGGCAGGACCCTGTTGCCTGCCAGGCCCACGTCAATGAGGTCATTAAG
ACCATTATCATGCATAATGAAGCCATCTTCCCCGGCCACAGGGAGCTGGAAGGGCCGGTG
TATGAGAAATGCATGACTGGAGGAGAAGAGTACTGTGATAGCCCCCATAGTGAACCTGGT
ACTATTGACCATGAGCATGACAATGGCACCGAGCCCCACACCAGTGATGACGAGGTTGAG
CAGATTGAAGCCATCGCCAAGTTTGATTACATTGGGCGGTCCCCTAGGGAGCTG
>m.468616 g.468616  ORF g.468616 m.468616 type:internal len:101 (-) comp1474278_c0_seq1:1-303(-)
TCCTTCTCCTCCTCCTCCTCGCACCGCTCCGTCGCCCTCAGCGCTGAGATCAAGCAGCTG
CGCGCACGCCGCAAGACCGCCAAGATGCTGCTCATCGTCCTATTGGTCTTCGCGTTCTGC
TACCTGCCGATCAGTGTTCTCAACATTCTGAAGAGGGTGTTTAGGAGGTTTGAGAACTCA
GATGACCGGGAGGCTATCTACGCCTGGTTCACCTTCTCCCACTGGCTGGTTTATGCCAAC
AGTGCAGCCAACCCCATCATCTACAACTTCCTCAGTGGAAAGTTCCGGGAGGAGTTCAAA
ACC
>m.468610 g.468610  ORF g.468610 m.468610 type:internal len:79 (-) comp1474722_c0_seq1:1-237(-)
CTTCAACCTGGACCAGAAGACACAGGAAAGGCCTGTGGAGTAGACTTTGAAGTGAAAGCC
TTTTGTGCAGATAACGTGGAAGAAAAGATTCATAAGAGGAATTCAGTGCGTCTTGTAATT
CGGAAAGTGCAGTACGCACCTGAGAAGCCAGGCCCTCAGCCTATGGCAGAGACAACTCGG
CAGTTTCTCATGTCAGATAAACCACTGCATCTTGAAGCATCGTTGGACAAAGAAATT
>m.441070 g.441070  ORF g.441070 m.441070 type:internal len:74 (-) comp1476478_c0_seq1:3-224(-)
AATGGGGTTCGGCTTCTCGTGCAGCTGGTTCCTTATGTTCAGTTCAGGATCGCTGTCATC
AATCAGCCAGAGGAAGAAACGGAGGATAAAAAACAATTCTGTAATGAAGTTCTTCAAATG
AAAGCACTAGAACGCTTAACATCTACGGTGCAGAACGAATTAGCAGCTGCTCTTGCACGG
AAAGCAAGGAAATCATTGAGTCAGGAAGAGGAAACAAATGAT
>m.441082 g.441082  ORF g.441082 m.441082 type:internal len:85 (-) comp1476596_c0_seq1:1-255(-)
CTGATTCACGCACTGGATGACAGGGAGAAACTCTGGAGCCAGAAACCCAGAGAAGAGACG
CCCACTCTAGAGCTTCCTGCTCAAAACCCCATTCTGAAGAACATCACTGATTACCTGATA
GAGGAAGTGAGTGCGGAAGAGGAAGAGCTTCTGGGAAGTGCCGGAGGAGGCGACTCTGAA
GATGGATCCAAAGAGGGAAACCCCACTGAGATTACTGTGGAGAGAGATGAGAAACTCGTC
AAGGTGTTGGACCGT
>m.441068 g.441068  ORF g.441068 m.441068 type:internal len:155 (-) comp1476917_c0_seq1:1-465(-)
CACAATCTCATCTTGTGTCATGCTTCTGCAGCACAAAGATACCGTGAAAAGTATCAGGCG
AAGCAGAAAGGAAAGTTTGGCATTCTCTTGGATTTTGTGTGGTATGAACCTCGATCAAGG
GGAAAAGCAGACAACTATGCTGCTCAAAGAGCAAGAGACTTCCATTTGGGATGGTTCTTG
CATCCTCTTGTATATGGTGAGTACCCAAAAAACATGCAAAATATTGTGGGCACACGATTG
CCCAAGTTCACTAAAGAAGAGGTTAAGATGGTGAAGGGATCATTTGATTATGTGGGCATA
AACCAGTACACTGCCTACTACATGTATGATCCTCATTATACCACACCACAACCCTTGGGC
TACCAGCAGGACTGGAATGCTGGATTTGCTTATGATCGCAATGGAGTGCCAATTGGTCCT
AGGGCACACTCATATTGGCTCTACATAGTGCCATGGGGTCTATAT
>m.71743 g.71743  ORF g.71743 m.71743 type:internal len:90 (-) comp147715_c0_seq1:2-271(-)
CATGTTTCCACCATGTTTCAGACCTTTGGCAGTGAGAAGAATTACGTCAGAATTCAGGAC
GACAATTTGGTCGGGGAGGCTGCATCTATGGATATTGCAACCAGAGAAAACATGGAGACA
CTTGTACAAATTGGTAATGGTCTATTGAAGAAGCCAATTTCAAGGGTCAACTTAGAAACA
GGGCGATACGAACCAGTTGTTGGGGAAGGCACCAACGAAGCTGCTATGGTCCGTTTTGCC
CAGTTGCTTTCAGAGGAAAGGAAGCTCCGA
>m.441079 g.441079  ORF g.441079 m.441079 type:3prime_partial len:64 (+) comp1477499_c0_seq1:141-335(+)
ATGACCTCACGGTATGTCAAAGCATATTTCAACCTGTTCCTGAGGATAATAATCAATGGC
AAACATTCCCTTGATTTGTGTGGACCAGAAGATGGCTTGGGAGCAAAAGCACCTCCAAGC
TTGTCAAGCATCCAATGCTTCGGGGCATTGAGCCTCTTCAAATGTTTCTTCAACCCTCTT
GCCATTTTGGCGG
>m.441077 g.441077  ORF g.441077 m.441077 type:internal len:110 (-) comp1477499_c0_seq1:2-331(-)
GCCAAAATGGCAAGAGGGTTGAAGAAACATTTGAAGAGGCTCAATGCCCCGAAGCATTGG
ATGCTTGACAAGCTTGGAGGTGCTTTTGCTCCCAAGCCATCTTCTGGTCCACACAAATCA
AGGGAATGTTTGCCATTGATTATTATCCTCAGGAACAGGTTGAAATATGCTTTGACATAC
CGTGAGGTCATCTCTATCTTGATGCAAAGGCAAGTTATGGTTGATGGGAAAGTTAGGACA
GATAAAACTTACCCTGCTGGTTTCATGGATGTTGTCTCCATTCCAAAGACAAATGAGAAC
TTCCGACTTCTTTATGACACTAAGGGTCGC
>m.441072 g.441072  ORF g.441072 m.441072 type:internal len:83 (-) comp1477651_c0_seq1:2-250(-)
GACGAGACCACGAACCGCATGCATGAGTCTCTGAAGCTATTTGACAGTATCTGTAACAAC
AAATGGTTTTCTGACACCTCCATCATCCTCTTTCTAAACAAAAAGGACATATTTGAGGAG
AAAATTCTGAAATCCCCACTGACTATCTGCTTTCCAGAGTACACAGGCCTGAACTCCTTT
GCCGAGGCTGTGGCGTACATCACTCTGCAGTACGAGAGCAAGAACAAGTCTCCCAACAAG
GAGATCTAC
>m.71747 g.71747  ORF g.71747 m.71747 type:internal len:68 (-) comp147828_c0_seq1:1-204(-)
GGCACTAACCCATACTCGCGTGAGTGGAATGCCATTGCCACGGATTTATTGGAGAAAGGG
AACACAATTTTGTGCTGTGATTATTCATCATTTGATGGTCTGTGTTCAAAACAGCTCATG
GATGCGATCTTGGGGGTAATACAAAAAGTCACGGAGGAGACGGGTGCTTCATGGGAAGCA
AAGCGGAATACCCTGTTGGCAGCC
>m.159751 g.159751  ORF g.159751 m.159751 type:complete len:63 (-) comp1478413_c0_seq1:1-189(-)
ATGCAGCAGAGGATATATAGTTCCCAGCAGACAAGAAGCGCTGAACTACAGTATGACAGG
GCACTTGAGAACATCTGTTATCAAGGAAAACATATTGATGTAGCAAATCCCAACAGACCC
CTGCCTGCTAAATTCAGGAAATACAAAAAGCAACTTTTAAGGAAATCTTTTTTTTTTTTT
GGTTCTTAA
>m.159748 g.159748  ORF g.159748 m.159748 type:internal len:91 (-) comp1479179_c0_seq1:3-275(-)
GAGGGGCAAACTGTGCTGGCATCGCTGGCAGAGGGGCTCCTCCAGGGAACCATCTCGGTG
ACACACCTCAACCTCACCCTCCAGCACCGAGACGAGTTCATCAAGCTGTATCGACAACAA
CAAAAGCAATCCAAAGCTGTTTGTTTCCAGGCTGATGTTGAGAAGATGCTGCTCCACAGA
GAGTGGGAGCTGAAGTCCTTTAAACAGGAGAAAGAGCACATCGGCATGCTGATAAAGATG
ATTAAAAAGATCACTGAGTCAGTCACAGTGACT
>m.159739 g.159739  ORF g.159739 m.159739 type:5prime_partial len:114 (-) comp1479554_c0_seq1:53-394(-)
ATCCCAACGCACACACACCCCGGAGCATCCGAAGTACTTTATGTTGTCCAAGGAGAAATA
TGTGCCGGATTCATTTCTTCCTCGGACAACAAAGTTTTCTTCAAGAACCTTAAACAAGGA
GACATTATGGTTTATCCACAAGGGTTGTTGCATTTCCAGATTAATTCTGGGAAGACTCCA
GCTATGGCAGTTGTTTCCTTCAGTAGCCCAACACCAGGTCTTCAAATTACAGACTTTGCT
CTATTTGCTAATGATTTGGCTACTGAACTTGTGGCGGCGACAACGTTCCTTGATGCTGCT
ACAATCAAGAAGTTGAAGGGCGTCCTTGGTGGCACCAACTAA
>m.159750 g.159750  ORF g.159750 m.159750 type:internal len:96 (+) comp1479946_c0_seq1:1-291(+)
GTTATTGATGATCAGGCTGTAGATGATTACCTATCGGAGGAAGAGCTGCTGGATGGAGAT
GAGGCAGATATGTCCATATTACCCCAAGAGGAGTTGGTGAACTTGGTGGAGAGCTTGCGT
GTAAAGCTCTTGGCAGAGCGTAGAAAAAATCTGTTGCAAGAAATTCAGATTCGTAAGGAG
ATGGGTGATGCGATGTTGCAACAAATCATGGAGGCAGAGGAGCTGCACAGTCGTCAGATG
GAAGATCTAAAGGAGAGTTATGAAGAGAAAATGGACAGCACTTTTGAAAT
>m.159744 g.159744  ORF g.159744 m.159744 type:internal len:71 (-) comp1479951_c0_seq1:2-214(-)
GTCAAGAAGCTGAAGGACTACGCCTTCGTGCACTTTGAGGAGCGCGACGCTGCGGTTAAG
GCGATGCAGGAGATGAACGGTAAGGAACTGGGCGGTGAGGAGATCGAGATCGTGCTGGCA
AAACCTCCAGATAAAAAGAGGAAAGAGCGGCAAGCGGCCCGACAGACCACCAGAAACACA
GGGTACGATGACTATTATTACTACCCTCCTCCT
>m.35845 g.35845  ORF g.35845 m.35845 type:5prime_partial len:68 (-) comp1480591_c0_seq1:106-309(-)
AAAGTGGACCTGGAGTCTGAGCGGGAGGTTGCTGGTTCTGATGGTCGGGCTCTTGCACAG
GAGTGGGGCTGCCCCTTCATAGAGACCTCGGCCAAGAGCAAGAGCATGGTGGATGAGCTG
TTTGCTGAGATTGTAAGGCAGATGAACTACACCACTTTGCCCGAGAAGCAAGAGCAGTGC
TGCACCGCCTGCGTCGTGCAGTGA
>m.35836 g.35836  ORF g.35836 m.35836 type:internal len:177 (-) comp1480826_c0_seq1:3-533(-)
GCTATTTACTATTTGGCTACTGATAGCTTACAGAGTGCCAGGACTGCTCCTTTCTTGGAG
AAGTTGGTTCAGAAAGGAATCGAGGTGTTGTACCTCGTTGAACCAATAGATGAGGTGGCT
ATCCAGAATCTACAAACATACAAGGAAAAGAAGTTTGTTGACATAAGCAAAGAGGATCTG
GAACTTGATGATGACGATGAGGTGAAAGAAAGGGAAACCAAGCAAGAATACAATCTTCTG
TGTGACTGGATAAAGCAACAGTTGGGTGATAAGGTGGCAAAAGTTCAAGTTTCAAAGCGT
TTAAGCTCGTCACCATGTGTGCTTGTGTCTGGAAAGTTTGGTTGGTCTGCTAACATGGAA
AGGTTGATGAGAGCGCAAACCTTGGGAGACACTTCAACCCTGGAATTTATGAGAGGGAGA
AGAATATTGGAGGTTAATCCTGACCATCCAATCATCAAAGACCTAAATGCTGCATGCAAA
AATTCACCCGATAGTTCTGATGCCAGGCGGGCCGTGGAACTGTTGTATGAC
>m.447323 g.447323  ORF g.447323 m.447323 type:internal len:70 (-) comp148101_c0_seq1:1-210(-)
TTTTTTCTGCAGGAACGGGGGAGAGGCAAGAGAGGGGAAGTGAGAGGGAGGATTAAGGAA
AGCTTGCTGCTTCAGTTTAGTTCCAGCGCTAAAGAACCATTCACCACTGAGCTCAGGACT
GGAATACAGCTGAGATACGAACTCCCAGTGGCTGTAAAACTGTTCCTCTTTGTGCCAGGG
CTGCAGTCACTCTCCCTTCTTTCTTTCTTT
>m.35833 g.35833  ORF g.35833 m.35833 type:internal len:122 (+) comp1481077_c0_seq1:2-370(+)
GTCATGCTGGAGTCTCCTCCTAAAGGTGTGACCATCCCTTACCGACCCAAACCCTCAGGA
TCGCCTGTCATTTTTGCAGGAGGACAGGCATACGCGGTGCAGGGACAACATGCCATTCCT
CAGCCTGATCTTACGAAGCTCCACCAGTTGGCGATGCAGCAGAGCCCGTTTCCTCTGGCC
CCCAGTAGCCAAGGGTTCACAGCTGGGATGGACGCCTCTGCACAGACAGGCTCTCATGAA
CTGACCATTCCTAATGATTTGATTGGCTGCATCATCGGCCGTCAAGGTGCCAAGATTAAC
GAGATCCGTCAGATGTCGGGCGCTCAGATCAAGATCGCTAACCCAGTGGAGGGATCGAGC
GACCGG
>m.35839 g.35839  ORF g.35839 m.35839 type:internal len:75 (+) comp1481732_c0_seq1:1-228(+)
GTGAAGGAGTACAAGCGGGACTACGACGGCGTTCGGGATTTGCTGGGAACCACAGTGTTC
CTGTCCCAAGCCTCCTTCGTCCCCATGCCTGTCGAGACCGGCCAGATTGTCTTGCCTCCC
CACCTAGAAAAAGTTCGAGACAAATTGGCAGAAAATATCCATGAGCTGTGGGGTATGAAT
AAGATCGAACTCGGCTGGACCTATGGAAAGGTTCGAGATGACAACA
>m.35846 g.35846  ORF g.35846 m.35846 type:5prime_partial len:147 (-) comp1481919_c0_seq1:6-446(-)
CACCAAGTGCATGATCCTTTTGCTCATGAAGTTTGGGATTCTTTCCACGAATTTTATCTC
GAAAGTCCTCGATCCCTCATAGCCCCAGCACCATCTTTCCACCATGCACCTGCAACGATG
GCTCAAATCGAGTACAAAGAAACACCAGAGGCACATATCTTTAGGTGTAACTTGCATGGC
TACAAGAAAGAAGACGTCAAAGTACAGGTGGAGGATGACAAAGTACTGAAGATCACTGGG
GAAAAGAGGATGAAGAAAGAAGACAATTGGCACCATTATGAAAGAAGCAGTGGAAAATTC
TTCACTTCTTTTTCACTGCCTGTGAATTCTAGGGCTGATTATGTGAAGTCATCCATGGAG
AATGGAATGCTCACAATAACTGTTCCTAAGAAGGAAATCCACAGGAACCTCCACCATCTT
AGAACTGTTCAAATAAATTAA
>m.447321 g.447321  ORF g.447321 m.447321 type:5prime_partial len:66 (+) comp148192_c0_seq1:1-198(+)
GGGGACTGTAAGTCCTGTATGGGGGTTCTGCATTTTGCTATTTTAGGTGAGAAATCTGGA
GAAATTGACATTGGTCTTGGGTACTCTTCTTTAGATGGAGACATCTCTGTATCCTGGAAT
GCTGTGGGTGTCTGTACTACAGACACAGACAAAGAGTCATCTACTTCAGTTGAATGTGGG
GAGCCCACTTCAGCATGA
>m.447320 g.447320  ORF g.447320 m.447320 type:internal len:69 (-) comp148192_c0_seq1:3-209(-)
TCTCATTCGCTTCATGCTGAAGTGGGCTCCCCACATTCAACTGAAGTAGATGACTCTTTG
TCTGTGTCTGTAGTACAGACACCCACAGCATTCCAGGATACAGAGATGTCTCCATCTAAA
GAAGAGTACCCAAGACCAATGTCAATTTCTCCAGATTTCTCACCTAAAATAGCAAAATGC
AGAACCCCCATACAGGACTTACAGTCC
>m.265109 g.265109  ORF g.265109 m.265109 type:internal len:68 (+) comp1482485_c0_seq1:2-208(+)
GAAAATTTTATCTATGAAATATTAAGAGAGATAGAATGCTTCATTAATAAATATGAAGAG
TCTCCAGAGAGCATTAAATTCACAACTGACTATAAAGTTGAACTGTCTGTCCACCTATGC
ACATCAGCTGCTAAAAGGTTTAAGAAGATGCATGCAGCGTTCAAGGAAGCGAACAATCTG
CTGACATATCTTGAAAGCCACAGAGA
>m.265113 g.265113  ORF g.265113 m.265113 type:internal len:71 (-) comp1483185_c0_seq1:1-213(-)
TCCTCCCACGGGAACAGCAATGCTCTCCTTGGACATTACGAAGTGGACGCGGCATCGCTT
GTCCTTTATGAATCAAGTCTTGAGGAATATTTACTGTCTTCACAGGAGGCATGTGCAGTT
GTGGATAACAGGATCAAGTGGCGCGGTCCAGCTGCGTGTCACTGGGAGCTGAGGGCGCCC
GCTGGCCAGCTCGTTCAAATCACCATTCAAAAC
>m.265115 g.265115  ORF g.265115 m.265115 type:internal len:101 (-) comp1483445_c0_seq1:1-303(-)
AACTCTCATTTTTCAAATAAGTTTCAGTCAGTGGGGATCCAAGTTGAGGAGGAGATATGC
TCTCGCAGATTCACACGATCTAATAGCGTGACAACGGCGGTCCAGGCAGATCTTGGAGAG
ATCTTGGTTGGCCTGGTGGAATCTCTGGAGACAGACCCCCCCTCCTCCGACTCCGTGTCC
AGGCAGTTTTCCCGGGATGCCAGCACCTCCACCGTCAGCATTCAGGGCTCAGGGAACCAC
TACCACGCCTGTGCTGTGGACGACGACTTTGATGCCGGCTTCGACCCCTCCATCCTGCCG
CCC
>m.265107 g.265107  ORF g.265107 m.265107 type:3prime_partial len:56 (-) comp1483505_c0_seq1:2-169(-)
ATGATGGAGACTTTAAATGGAACCAATAACGAAATCAAGCTTCAGAACCGCCAGCTTGTT
GAGAAAAAGAGGCTGAACCGAGCACCGTCGCCTGCCAGACCCTTTATGAAGGATCTGCAT
TCCCGATCGCCAGCCAAACCCCCGACTGTTCCTCCTAAATCTCCAAAC
>m.265111 g.265111  ORF g.265111 m.265111 type:internal len:89 (-) comp1483567_c0_seq1:1-267(-)
CACGTGACCGGTGTAGCTGGCGGAAACCAGGTCATCCCGGGAGGCCCCGTCGCCTCTCAG
GAGGCCATCAAGGAGCTTGGCACTAACGGTGGTGGTTTCTTTAACGGTAACTCGTCTCAC
CCCTTCGAGAATCCGCAACCGTGGACGAACATGCTCGAGATCTTCCTCATCCTGCTCATC
CCGTTCTCACTGCCTCGCACCTTCGGGAAGATGGTGGAAGATGTGCGGCAGGGCAGGGCG
ATACTCGCTGCGATGGTCGTCCTGTTC
>m.265106 g.265106  ORF g.265106 m.265106 type:5prime_partial len:63 (-) comp1483718_c0_seq1:71-259(-)
CCAAAAGTTACCGAAAGTTATACAAAAGTGTTAGAAAAGCTAAACGAGTCTCAATGCACT
CCTCTCCAAGGCACAGCCACCATCAAGAGCTCCTTCCCAGCTCTGAGAGCTCTGCCTTTG
ACTGACGCTCTTTCCATTTACCCCAGGACTCAGGTGATGTACCAAAGACCCACCCCTTTG
ATTTTTTAA
>m.115266 g.115266  ORF g.115266 m.115266 type:5prime_partial len:92 (-) comp1484002_c0_seq1:208-483(-)
CGGGAACGTTCCACCAGCAAGAAGAGCAAAGATAAAGACAAGGATCGAGACCGAAAGTCT
GACAGCGAGAAGGGAGATGTGAAGGTCACCAGAGACTATGATGAGGAGGAGCAGGGCTAC
GACAGCGAGCACGAAGAACACGAGAGGAATTCAGACGCTGCTTCATCACCGCACGCTAAA
GAGCCGCTAGCAGACAGCGCAGACGATGCCGGACGCGGAGAGTCTGACGGAAACAGTGAA
GACCAGCGAGACGAGGACATGGACATGAGCGACTGA
>m.115265 g.115265  ORF g.115265 m.115265 type:complete len:81 (+) comp1484340_c0_seq1:34-276(+)
ATGAGCAGGTCGGGTCAACCTCCGGATCTCAAAAAGTATATGGACAAGCAGCTTCAAATC
AAGTTGAATGCCAACCGCTTAGTCACTGGAACTCTTCGTGGGTTTGATCAGTTCATGAAT
TTGGTCATTGACAACACTGTGGAAGTTAATGGCAATGAGAAGAATGAAATTGGCATGGTG
GTGATTCGGGGTAATAGCGTGGTGACAATTGAAGCGTTGGAGCCAGTCGCTAGACCACAG
TAG
>m.115271 g.115271  ORF g.115271 m.115271 type:5prime_partial len:79 (+) comp1485256_c0_seq1:2-238(+)
AAAAAGAAGGGAGGAAAGGTGGAGGCCAAGAAGAAAAGCGGTGGAGAGAAGGAGAAAAAG
AAAGAGGGTGGAAACGACAGCTTTAAGAGTAAAGAGTTCATCTCCAGCGAGGAGAGCTCA
TCGGAATCCGACCACGACAGAGGCAGCAAACGCAAGGCTTCTGATGATGATGACGAGGAG
GAAGAAGCGGCGGCCTCTACTCCAGCAAGCTCAGAGGAGGATTCAGGATCTGACTGA
>m.453548 g.453548  ORF g.453548 m.453548 type:internal len:88 (+) comp1486024_c0_seq1:3-269(+)
AACTTTGCCTTCAAAGATCAGGTCAAAGCCATGTTTAAAAGTTCAAAGAATGAGGGTTAT
GCTACAAAGTTTGCGAAAAATGTCATGTCTGGTGGAGTTGCTGGTGCAATGTCGCTGTGC
TTTGTGTATTCCTTAGATTACTGCAGAACACGTCTGGCTAACGATGCCAAAGCTGGGAAG
AAAGGAGGAGAACGTCAGTTCAACGGCATGATTGATGTATATAAAAAGACCATCCAGTCT
GATGGTATTGTTGGTCTGTACAGAG
>m.453555 g.453555  ORF g.453555 m.453555 type:internal len:74 (+) comp1486325_c0_seq1:2-226(+)
GGAGGCTCCCGTGTACAAACGCCTGCGGGACGAGACAGCAACGGCTTGAAAGAAATTCAA
AAACTGCAAGAAACTAACTGCGCGTTGAAGCGGGCACCTGCAGTACAAGAGAGAAAATGC
CTGGCTATGTACAGCATGTCCAATTCAATACAGTTCTTCATTGCTAGAAGGCTACAGACA
GCGGGGTCTATTGAATTGATTGAAAGGGTAGCAGATCATAAA
>m.453549 g.453549  ORF g.453549 m.453549 type:complete len:74 (+) comp1486635_c0_seq1:44-265(+)
ATGGCTGTTATGGAGCTGCTGGTGTTTCCTGTTAGCAGTAAGCACATCTTTGTAATTGAT
GTTTTGCTGGCTGGGCTTGAAGAGAGCTCTCTGTACCACGTGCTGCAGCAGCAGAGTGTG
GGTTCTGCTGAGCCCCGCCCCACCCCACCTCACTGTGCACACTGCATTCCAGTGGTGTTG
GGTTACACCATGACTCGCTCCCCCTCGCACCTCGCTGAATAA
>m.453547 g.453547  ORF g.453547 m.453547 type:internal len:88 (+) comp1486800_c0_seq1:2-268(+)
TTAGCTACTGTTTTAGAGCAAACATTGAACACTGATCACAGTGGTTATATTCCTAGAACT
CTGGCTGAAATTTACACCAATTTTCTAATAGTTTTATTAACTTTTCAGAATCAAAAATAT
GAGGATCAAGCGAGATGGACAAACTTCAGTCTACTGGAATCAAACCAAAAATCCATTCTT
AGCTTGGCACAGCTGGCTTTTGAAAACCTGGAAAGAGGTGATATCATTTTTTATGAGAAT
GAGTTAAGAAAATATCATATTGATA
>m.453552 g.453552  ORF g.453552 m.453552 type:internal len:100 (-) comp1486836_c0_seq1:1-300(-)
GAAGCTGCCAAGACCTCCAGCACACGCTTCCGCTGGTGGCAGCCGATGCATTCTGGGGAA
GGGTACGACCAGTGGGCCATCGATGACATCATCATCCTCTCTGAGAGGGAGAAGCAGATC
ATCCCAGTCGCTAACCCGACCCTGCCCCAGAACTTCTATGAGAGGCCAGCCTTCGACTAC
CCGTTGAACCAGCTGAGCATGTGGCTGATGCTGGCCAACGAGGGCATGGAGAAGAACGAG
ACCTTCTGCACGGCCAGCCCCTCCGCCATGACCTTCGGGAAGTCAGAGGGAGACCGCTTT
>m.453550 g.453550  ORF g.453550 m.453550 type:3prime_partial len:51 (-) comp1487245_c0_seq1:2-154(-)
ATGAACTGCGCCAACAGCACCATCAATGGTTCTTTTCATTATTTAGGAATGATTTATGAG
GTGAGTTTTGGGGACAGGTTGGTGGTACACTGTGACAGCAAAATAATTGATGGAAATTCA
GTTTTTTTCTGGGTGACTCCCAGCCAAGAATTA
>m.453545 g.453545  ORF g.453545 m.453545 type:5prime_partial len:63 (-) comp1487387_c0_seq1:84-272(-)
TCCCTCAAAGCAGTGGCTGCATTGACCAACCTGTTCAAGACAATTACTGGGGTGTTCCTT
GAATGTGCGCAGATAACCAGAATGCACGACTCTGCTCGTAAGGGGGCCAGGACAGATAGC
CAGCAGACATGTGCAGCACATTTCAACAGACATACTACAGTGGCACAAATAACAGAAACG
TTCAATTAG
>m.56989 g.56989  ORF g.56989 m.56989 type:internal len:156 (-) comp1489207_c0_seq1:1-468(-)
AACGGGAAGATGCTGGGGCAGATGGAGCCAGCCGAGCTTCAGTGCACAGTGGCGGTGGAG
CGTTTGAATCCTGCAGGTCAGGCCATCAAACGGCAGCTCATCCGCAAAGGCACCGTCACA
TTAGGGCGTAATGAGTTTCAGGAGATGATTCTGCGCGTCCACGACGGCAAAGCTCCTCAA
AACTTCATGCTGCGCGACTTCCAGCTCTTTACGCGCTTCGCAAAGGATGGCAAATGCACT
GTTAAATTCATCCCGGAGAACACGCAGGTCCTGGTCTCCGATTGTCCGCCGGACCGTTTG
AAGATGTTCCTGAAGACGCTCAGCATCAAGCATCAGGCGTCCCAAAGCAGCAAGCCTTTG
AGTGACCGGGAGAAACTGCGAGCTGGTCTTCCTAGAGCCTTTGAGACGGTCAGTCCTCTC
CAGCTGAAAGATGTAGAGAAGGCAAACGAGCTGAGGAGCAGGGTGAAC
>m.457338 g.457338  ORF g.457338 m.457338 type:internal len:146 (-) comp1490718_c0_seq1:1-438(-)
TGTGTTCCCCCTTTAATCTATTGGCGCTGCACCCACCTTCTTTTTGTCACCATGGCTTTG
TTCAGTGTGGTGCTGGATCCTTTGGACTACATGCAGACACTACAGGCCCTGGTATTGGGA
GTCTGCTCTTACCTGGATGGCACAGCCAAACCGGAGGATGCAGAGTTTGTGAAAAAGAAC
TTGGATCAGATTGACCGGGAGCTGAGCACAGGGCATGGCCTGCTGAAGGACACTGAGGTG
CACAGCTGTGAGGACGACCTTGTGGTGGTGTACTACCAGCTGGGGGCAGTAGTGAGGGCC
AGCCAGGGGCACACCAAGAGGGAGACTGAGGTCTTTCTCAAATATGTGGAGGATTATCGT
CTTGAGAGGCAACTTACAGCCATGTACAGCCGGCTGATGGGAGTCTCACTGCTGACAAAC
CAGCCAACATTGTTAGAT
>m.70397 g.70397  ORF g.70397 m.70397 type:internal len:171 (+) comp1492230_c0_seq1:3-518(+)
GAGAGCCGGTGGGTTAAATCTGACTGGAAGAAAGATGAGAACATGGCTGGAGAGTGGAAC
TACACCGCTGGTAAATGGAACGGAGATGCTAATGACAAAGGTATCCAAACAAGCGAAGAT
TACAGGTTTTTTGCTATTTCGGCAGAGTACCCTGAATTCAGTAACAAGGATAACACACTA
GTTTTCCAGTTTTCTGTCAAGCATGAACAGAAGCTTGACTGTGGTGGTGGGTACATGAAG
TTAATGAGTGGTGAAGTAGATCAGAAGAAATTTGGTGGTGATACCCCATACAGCATCATG
TTTGGGCCTGATATCTGTGGCTACAGCACCAAGAAAGTCCATGCTATTCTTACGTACGAC
GGCACTAACCATTTGATCAAGAAGGAGGTGCCTTGTGAGACTGACCAGCTCACTCATGTT
TATACTTTTGTCCTCCGACCAGATGCTACTTACACCATTCTTGTTGACAACGTGGAGAAA
CAAACTGGTAGTCTCTACAGTGATTGGGATCTTCT
>m.70395 g.70395  ORF g.70395 m.70395 type:internal len:71 (+) comp1492386_c0_seq1:2-217(+)
GATGCCTCTATTTCAAGGAATTGTGAACAGGAGGCATCTCAAAACCCTGTTCTTGTTTGC
AGAGATGAATCTCACACCATTAAACAAAGACTTGCAATGAGACTCAGTGAGAAGAGAGGA
CATGATTCAGAGCAATCTTTAAACCTCTTGAGTCCTCACAGTAAAGGCAGTACAGATTCG
GGCTACTTTTCCCGTTCAGAAAGTGCAGAGCAG
>m.70402 g.70402  ORF g.70402 m.70402 type:3prime_partial len:92 (+) comp1492928_c0_seq1:50-328(+)
ATGAAGAGCGTGGGGTGGAAGATAAAGATGGATAACCAGCTTTACTGCCTCCTCAGCCTG
GTCCTATGTGTGCTCCCCAGTGGCAGTGCTCTGCGGACGTACCATCTGGGATATTCACAG
GTAGACTGGGACACAGCACAGGCATACTGCAGTAAAAACCACGCTGGCATGGCCACTGTT
GGCACAACAGAGGATGCAGTTGAGATCGTCAAGATTGCAAAGGTCACGACCAGTTCTGTT
TGGCTGGGGATGAAGACGGATGCTGATGGAAATGTG
>m.70401 g.70401  ORF g.70401 m.70401 type:5prime_partial len:71 (-) comp1493775_c0_seq1:128-340(-)
CAGCAACACTACTCCACCTATGATGAGGCTCACCTTAAGCCCATCATGCAGCTTATTGCC
AAAAATGTGGTTATGGTCAATGAAGGGCTCTCAAAGCATCTGACGGTGAGGAAGAAATAC
GCAAGCAGCAGACTCATGAAGATCAGTCTGCTTCCACAGCTCAAGTCCTCACTGGTGAAG
GATCTGGCTGCTCCTTTGATGCCCAGCTCTTGA
>m.116775 g.116775  ORF g.116775 m.116775 type:5prime_partial len:142 (+) comp1495203_c0_seq1:1-426(+)
GGAAAAATGGCTAACGCAGCGTCGGGGATGGCCGTGCACGATGACTGCAAGCTCAAGTTT
TTAGAGCTAAAGGCGAAGAGAACATACCGCTTCATAGTCTACAAAATCGAGGAGAAGCAG
AAGCAGGTCATAGTGGAGAAGCTCGGCGAACCGACCGAGAGCTACGAGGATTTCACCAAG
CACCTTCCTGAAAATGAGTGCCGATACGCCGTCTATGACTTCGACTACTTCACCGAAGAG
AATGTCCCGAAGAGCAGGATCTTCTTCATTGCATGGTCTCCTGATACATCGAGGGTGAGA
AGCAAGATGATCTATGCGAGCTCCAAGGACAGGTTTAAGAGAGAGTTGGACGGAATTCAG
ATCGAGTTGCAAGCTACCGATCCGACCGAGATGGGTCTTGATGTTTTCAAAAGCCGTGCT
AACTAG
>m.265690 g.265690  ORF g.265690 m.265690 type:internal len:71 (-) comp1496861_c0_seq1:2-214(-)
GAGTCTGAACCTGTCCCACAAGCAGCCCCGCCACCCGTCCAATCTGCCGAAGTAGCACGA
AAGATGATCAGCCCCAAATATGCCTTTCTCATGGCTAGTAAGCAGGAGACTGCCTCCGAA
ACATCTTCCAAAAAGAACAGCGACAAAGCCAAAGCAGTTCCGGAACCTGTCAAGGTCAAA
GAGGAACCTTCGTCAGTCCACCCAGGACTTCTC
[truncated: 92,272,967 more chars]
