# Supplementary material for: Sequencing and De Novo Assembly of the Gonadal Transcriptome of the Endangered Chinese Sturgeon (Acipenser sinensis)
Source: PLoS One. 2015 Jun 1;10(6):e0127332. doi: 10.1371/journal.pone.0127332 (PMC4452307; doi:10.1371/journal.pone.0127332)
Supplement: S2 Table — Sequence Headers containing "type:complete" represent unigene sequences with complete ORFs. (TXT) [file pone.0127332.s003.txt]

 Table S2 ORFs prediction of unigene sequences using TransDecoder. Sequence Headers containing "type:complete" represent unigene sequences with complete ORFs
>Reproduction_Unigene_BMK.1|m.1 Reproduction_Unigene_BMK.1|g.1  ORF Reproduction_Unigene_BMK.1|g.1 Reproduction_Unigene_BMK.1|m.1 type:internal len:81 (+) Reproduction_Unigene_BMK.1:2-241(+)
TTTCGTCTTAAAATATCATGTACAGCCAACCAAGGAGCGTCCAACTCTGTGCTGCACAGC
AAGGACCGAGCCCGCCTCAACTTTTTGGATCTCCCGTTGCTTTTTCATGTTTATTTTCTC
CTTTTCCAAACCAGTTATTTCTGGTTGATTATAAATATATACAAGAGAGTTACTGTTCAA
GGTTGTGTGTGTGTGTTTATAGTGCTTGCTGGGTCAATTATTTCCCCAGAGGGAAGGAAA
>Reproduction_Unigene_BMK.100|m.106 Reproduction_Unigene_BMK.100|g.106  ORF Reproduction_Unigene_BMK.100|g.106 Reproduction_Unigene_BMK.100|m.106 type:internal len:119 (-) Reproduction_Unigene_BMK.100:2-355(-)
TTATGGAAAACCTGTAACGAAAGTGCACCCTTTAATATAAAGCAGCTTTCGGTGAGTCCT
GATCCAATTCAGCCGGGCTCCCCAATGACAGTGTCATTCACAGTGGACGTGAAAAAAGAC
ATTGGATCAACTTCAACGCTTCAGGCAGACATTGATGCTACACTTAAAATGGGAGGTACA
ACCATTCAAGTTTGTGATTACGTATCGAAAGACACTTGCCATCCGAGAGATTTGTGCAGA
ACATTTGCACAAGTGAAAAAATGTCCAGATGTGATAGAGAAGCTAGTTCCTGGTTGCAAG
TGTCCTTTGAAAAAGAACGTTTACACCGTAAACAAAGCAGTAATGCCCATTCCA
>Reproduction_Unigene_BMK.10000|m.9658 Reproduction_Unigene_BMK.10000|g.9658  ORF Reproduction_Unigene_BMK.10000|g.9658 Reproduction_Unigene_BMK.10000|m.9658 type:internal len:101 (+) Reproduction_Unigene_BMK.10000:3-302(+)
CCCAGTGAGGGCAAGATTCACAAACTCAGCATCCCACTGCAGCTAAACTACTCACCGAGA
TCCATACAGGAGATCATTGTCCTGAGTTCAGTGGAGAAGCCAAAGATTGCCCTGGAGGGT
GATGGGACTCTGTTCTTCAAGCCAACGTGTGTGGGATCTTCATCAGAGCGCACCTACATT
ATCAAGAATGTGACAAGACTGCCCTTGCGCTTTGAGTGGAAGATACAGAGTACAGACTCC
ACGCTCCTCTCTGTAACTCCACAAGGGGGCATCATTCAACCCAATGAATCCCAAGTCCAG
>Reproduction_Unigene_BMK.10002|m.9659 Reproduction_Unigene_BMK.10002|g.9659  ORF Reproduction_Unigene_BMK.10002|g.9659 Reproduction_Unigene_BMK.10002|m.9659 type:internal len:73 (-) Reproduction_Unigene_BMK.10002:3-218(-)
GTGAGCATGGGCATCGCGGGCGCCGCGGCCAAGGGGGTCCCTGGGGGTCTGTCCCTGAGC
ACCCGGCTCCGCACCCCCTCTCCGCACGCCCTGGTCAGCCTGCCTGGCTACATCCCCAGC
AGCCCTGAGCCCAGCCTCAGCCCTGTCCTGGAGCCGGCCCGCAAGAAGTGGAGGGAGAGG
GAGGGCTCCAAGGAGAGCAGCGCGGCCCCGAAGACC
>Reproduction_Unigene_BMK.10003|m.9662 Reproduction_Unigene_BMK.10003|g.9662  ORF Reproduction_Unigene_BMK.10003|g.9662 Reproduction_Unigene_BMK.10003|m.9662 type:internal len:109 (-) Reproduction_Unigene_BMK.10003:3-326(-)
CCCATTTCCTCCTCTCCCTGTGAACTGGTTGAATGTCAGAACAGCGCCCCCTGTGTAGAG
CGGGGAGGGCGTGCGCTGTGCCAGTGTCTGCCAGGCTTTGGGGGACCACGCTGTGAGAAG
CTGGTGAGCGTTAACTTCGTGGACCGAGACTCTTATCTGCAGCTGAGTGACCTGAAGAAC
TGGCCCCACGCTAACATCACTCTGCAGGTCTCCACAGCAGAGGACAATGGCATCCTGCTC
TATAACGGGGACAATGACCATATCGCTGTGGAGCTCTACCAGGGTCACGTCAGGGTCAGT
TACGACCCGGGCAGCCAACCCAGC
>Reproduction_Unigene_BMK.10007|m.9663 Reproduction_Unigene_BMK.10007|g.9663  ORF Reproduction_Unigene_BMK.10007|g.9663 Reproduction_Unigene_BMK.10007|m.9663 type:internal len:100 (-) Reproduction_Unigene_BMK.10007:2-298(-)
CAAAAACAACCCCAGCAGCAAATAGTTAGACCTCACTCTCAACCTCAGAATGCAGCAATC
CCTTCTAGCCCTCTGTCTGTTGCCGTCACCTCGTTGCAGAACAGTCTACCTCCTCAGATG
TTACAATACCAATGTGACCAGTGTAAAATTGCCTTTCCAACTGTAGACCTTTGGCAGGAG
CACCAGCATATGCATTTTCTTGCGGCTCAAAACCAATTCCTTCATTCCCAGTTCCTAGAG
AGAACAATAGATATGCCCTACATGATCTTTGACCCCAACAACCCACTTATGACTGGG
>Reproduction_Unigene_BMK.10012|m.9666 Reproduction_Unigene_BMK.10012|g.9666  ORF Reproduction_Unigene_BMK.10012|g.9666 Reproduction_Unigene_BMK.10012|m.9666 type:internal len:77 (+) Reproduction_Unigene_BMK.10012:2-229(+)
GCCGGATCAAACAGCATCGATGCAGTTAAGAGAAAAATCAAAGTTTTACAACAGCAAGCA
GATGAGGCAGAAGAAAGAGCCGAGATTTTGCAGAGACAGGTCGAGGAGGAGAAGCGTGCC
AGGGAGCAGGCTGAGGCAGAGGTGGCTTCTCTGAACAGGCGTATCCAGCTGGTTGAGGAG
GAGCTGGACAGGGCACAGGAGCGTTTGGCCACTGCCCTGCAGAAGCTG
>Reproduction_Unigene_BMK.10013|m.9671 Reproduction_Unigene_BMK.10013|g.9671  ORF Reproduction_Unigene_BMK.10013|g.9671 Reproduction_Unigene_BMK.10013|m.9671 type:internal len:76 (-) Reproduction_Unigene_BMK.10013:3-227(-)
CTGATGGGGATCAACGTGACAGAGTTTTGCCGAGCCATCCTGACCCCGAAAATCAAAGTT
GGGCGAGACTTTGTGCAGAAAGCACAAACGAAAGAGCAGGCTGACTTCGCGATAGAAGCC
CTGGCTAAAGCCACCTACGAGCGCCTGTTCCGCTGGCTGGTCCACAGAATCAACCGGGCC
CTGGACCGAACCAAGAGGCAAGGGGCCTCCTTCATCGGGATCCTG
>Reproduction_Unigene_BMK.10014|m.9673 Reproduction_Unigene_BMK.10014|g.9673  ORF Reproduction_Unigene_BMK.10014|g.9673 Reproduction_Unigene_BMK.10014|m.9673 type:internal len:81 (-) Reproduction_Unigene_BMK.10014:1-240(-)
CCCTGTGGTCGGGGCGAAACGCAGGCCTGGATACGTCGGCACAACCCCACCACCCTGGAC
CAGGCCGTAGCATTGGCTGAAAACTTTGAGGACTCCCTCATGTCCGCCCAGACCACCTTG
CTGAACTGCCCCTCCCCTCCGTTAGTAAGGGACCACCACCAAACCCCCCCGGACCAAGAC
CTGCCAAACCACCGGCCCCTTCGGGTCATCCGAGCTCCTTACCATGGAGGCAGAGGTTGG
>Reproduction_Unigene_BMK.10019|m.9676 Reproduction_Unigene_BMK.10019|g.9676  ORF Reproduction_Unigene_BMK.10019|g.9676 Reproduction_Unigene_BMK.10019|m.9676 type:3prime_partial len:58 (+) Reproduction_Unigene_BMK.10019:116-286(+)
ATGCTGCCGCTACACCTAACCAAGTCACCCCTCGACCTTGCCTCGATATACTTAACGTCT
AAACAAATCATAACCCCCAATCTGCTTCTCGGAGAAAAAACAGAACTGTCTGTCGACTTT
GATTGCGTGTCTGTGTGTGTGCGTGTGCGTCTGTGTGTGTGTCTGTGTCTG
>Reproduction_Unigene_BMK.10023|m.9678 Reproduction_Unigene_BMK.10023|g.9678  ORF Reproduction_Unigene_BMK.10023|g.9678 Reproduction_Unigene_BMK.10023|m.9678 type:internal len:82 (+) Reproduction_Unigene_BMK.10023:2-244(+)
AAGGAGTATCTGTTTAGGTGGAGAGAACGTCATGGGAAAAAAGTGGAAGTGTGCGCGGCT
AAAGTATTAGCTATATCAGATGACAGGCAACAGCTTGTCACGATGAGAGAAAAGGCCATA
AGGGGTGAAAACATCGGTGTCTCAAATGAGAAAATGGGAAAAGGGCAGAGACGGAAAATT
ACAAAAAACATGGACTCAAGTGAGGAGGAGCTTGAGGAGCTTAAAGAGCAGATGAGACCG
AAG
>Reproduction_Unigene_BMK.10024|m.9680 Reproduction_Unigene_BMK.10024|g.9680  ORF Reproduction_Unigene_BMK.10024|g.9680 Reproduction_Unigene_BMK.10024|m.9680 type:internal len:82 (-) Reproduction_Unigene_BMK.10024:2-244(-)
AAAATGAAGTTCTTGAGTTCACCATTGGCATTAACTTGCGTCTTTTTCTTGTTCCTAACA
GGAAGCTTGGCACAAGATGTTGGTTCAATTGTGACCAACGACTTGTTCAACAATATGCTA
AAGAATAGGGACGATGATAGATGCCCTGCCAAGGGCTTCTACACTTACGATGCATTCATA
GCTGCTGCCAATTCCTTTCAAGGTTTTGGTACTACTGGTGATGATAGTGCCCGTAAGAAG
GAA
>Reproduction_Unigene_BMK.10028|m.9683 Reproduction_Unigene_BMK.10028|g.9683  ORF Reproduction_Unigene_BMK.10028|g.9683 Reproduction_Unigene_BMK.10028|m.9683 type:internal len:122 (+) Reproduction_Unigene_BMK.10028:2-364(+)
TGGGCTATTAAAATCTTCAAAGAATGGCTGGCCAATGAAAAAAAACCTACCATATTTGAA
CACTTGCCAGACGAAGAAATAAATGACTTGCTCTACAGTTTTTATCCATCCGTCAAAAAA
CAAACCGGGGAACATTTTGGCAACTCCTCACTCACAGCGCTGCGTCTGGGAATTAATCGG
CATCTGCGTGACCCCCCATACTCTAGGCAGCTGAGTCTAATGACTGGTAAACCGTTCCTC
ACCTCAAACCAGAAGTTTCTGGGGCTCCTGAAACTGTTAGAAACGGAGAACAAAGGAATG
TTAAGTCACCATGCCCCCCTTCAACCTGGAGATTTTAAAAAACTCATAGAGACGGGAGTC
CTG
>Reproduction_Unigene_BMK.10035|m.9686 Reproduction_Unigene_BMK.10035|g.9686  ORF Reproduction_Unigene_BMK.10035|g.9686 Reproduction_Unigene_BMK.10035|m.9686 type:complete len:61 (-) Reproduction_Unigene_BMK.10035:145-327(-)
ATGAGAATTAGTGCAAGTTACACTGAAATACAGTTTAAACCGGAACAAGCTGGTTCACAC
AAACACTGGGCTTATTATCGTAAAGCGACTCCTGAGATGGCATTACACACAGAAGGTCAT
TTCAGCTCCAGTGGACCAGATTCTGGATCGGTGGAGGCTGAGGCCCCTTCAGAAAAATCA
TAA
>Reproduction_Unigene_BMK.10036|m.9687 Reproduction_Unigene_BMK.10036|g.9687  ORF Reproduction_Unigene_BMK.10036|g.9687 Reproduction_Unigene_BMK.10036|m.9687 type:5prime_partial len:113 (-) Reproduction_Unigene_BMK.10036:45-383(-)
TGCATTATTCGTGCTATATTTTTGGATCGTATTAAGCAAGCTTATGACAGAAATGCAGAT
CTCGCTAACCTGCTTGTGGATGAAGAGTTCGCAAAGGAGGTAGTTGAACGCCAGTCTGCC
TGGAGAAGAGTGGTCTGCCTAGCTATAAATTCGGGTATTAGCACACCTGGCATGTCTTCA
AGTCTTGCTTACTTCGACACGTACAGGAGGGAAAGGCTTCCTGCAAATTTAGTCCAAGCT
CAAAGGGATTACTTTGGTGCTCATACTTATGAGAGGGCTGATTTGTCAGGGTCATTTCAC
ACTGAGTGGTTCAAGATTGCCAAACAGTCGAAGATCTGA
>Reproduction_Unigene_BMK.10039|m.9690 Reproduction_Unigene_BMK.10039|g.9690  ORF Reproduction_Unigene_BMK.10039|g.9690 Reproduction_Unigene_BMK.10039|m.9690 type:5prime_partial len:214 (-) Reproduction_Unigene_BMK.10039:89-730(-)
CGGGCCTCCCTGGTATTGATGGCAGGCCTGGACCAATTGGCCCAGCTGGAGCAAGAGGAG
AGCCTGGCAACATTGGATTCCCTGGACCCAAAGGCCCCACTGGTGATCCTGGCAAAAATG
GTGAAAAAGGTCATGCTGGTCTGGCTGGTGCTCGGGGTGCCCCAGGTCCTGATGGAAACA
ATGGTGCTCAGGGACCTCCTGGACCACAGGGTGTTCAAGGTGGAAAAGGTGAACAAGGTC
CCGCTGGTCCTCCAGGCTTCCAGGGTCTCCCTGGCCCCGCAGGTACAGCTGGTGAAGTTG
GCAAACCAGGAGAAAGGGGTATCCCTGGTGAATTTGGTCTCCCTGGTCCTGCTGGTCCAA
GAGGGGAGCGTGGTCCCCCAGGTGAAAGTGGTGCTGCTGGTCCTGCTGGTCCTATTGGAA
GCCGAGGTCCTTCTGGACCCCCGGGGCCTGATGGCAACAAGGGCGAACCTGGTGTGCTTG
GTGCTCCAGGCACTGCTGGTCCATCTGGTCCTAGTGGACTCCCAGGAGAGAGGGGTGCTG
CTGGCATACCTGGAGGCAAGGGAGAAAAGGGTGAAACTGGTCTCAGAGGTGACGTTGGTA
GCCCTGGCAGAGATGGTGCTCGTGGTGCTCCTGGTGCTGTAG
>Reproduction_Unigene_BMK.10041|m.9693 Reproduction_Unigene_BMK.10041|g.9693  ORF Reproduction_Unigene_BMK.10041|g.9693 Reproduction_Unigene_BMK.10041|m.9693 type:5prime_partial len:61 (+) Reproduction_Unigene_BMK.10041:1-183(+)
CAGAGAAGCAAAGTAAAGTTCATGGGAACAAACACAGTTACAGTTAAAACAATGGCAACA
TTTGCAGAAAACCAGAACCGCAAAGCACAACTCATGACAGATAACGCCAGCAGACATGTG
CTGAGTATTATGACAAGCAAAATTCAAGTCACATCTGTTTCCACTTGGACAGCGTGGCTG
TAG
>Reproduction_Unigene_BMK.10051|m.9699 Reproduction_Unigene_BMK.10051|g.9699  ORF Reproduction_Unigene_BMK.10051|g.9699 Reproduction_Unigene_BMK.10051|m.9699 type:internal len:128 (+) Reproduction_Unigene_BMK.10051:2-382(+)
CAGTGTGACCCGCGGCGCTGCAAGTCGGAGGAGGAGTGCGCCCTGAGAAACGGGGTGCGG
GGCTGCTTCAGCAGACGCAGCCAGCACTGCATCGCCTCGGGAGGGGGGGTGTTCCGCACC
TTCGACGGGGCCTTCCTGCGCTTTCCTGCCGCCTGCTCCTTCATCCTCTCCACCATCTGT
CACAAGCTGCCTGAGCTCTCCTTCCAGCTCATCGCCAACTTCGACAAGTGGTCCTACCCC
AACCTGACTGTCATCTCCCACGCCTATCTGTACATCAACGAGGAGAAGATCCTCATCTCT
GGGAACACAGTCAAGGTGAACGGGACCCCTGTGTCGGTCCCCTTCGTGACGGGGCTCCAG
ACCAGGGTCTCCAGCTCCGAG
>Reproduction_Unigene_BMK.10061|m.9706 Reproduction_Unigene_BMK.10061|g.9706  ORF Reproduction_Unigene_BMK.10061|g.9706 Reproduction_Unigene_BMK.10061|m.9706 type:5prime_partial len:81 (-) Reproduction_Unigene_BMK.10061:82-324(-)
GTGGGGCTTGTGAGGAGGTTCTCGAGCCGATTAACCAACGGTTTCAGATCGTCGTTCGGA
AGGAATAAACCGACCAACAGACAAAGGGGCAACCCCCAGACCCAGCGACCATCACCTGCG
GGGCCAGCACAGCAGACAGTGGTCTTGCCAATGGCGCTGCCTGGTAATGTGCATACGGTT
TCTGCTGCCGTAGCTATCGAAGTGCAACCGGACCACACAGCCACGCAAACAACAGCCATA
TAA
>Reproduction_Unigene_BMK.10064|m.9709 Reproduction_Unigene_BMK.10064|g.9709  ORF Reproduction_Unigene_BMK.10064|g.9709 Reproduction_Unigene_BMK.10064|m.9709 type:internal len:73 (+) Reproduction_Unigene_BMK.10064:1-216(+)
AGAAGAGTGGGGTGTGACCGGCAGCTGGGCTCCGAGATGGTGGAGGATGAGTGCCGGGTG
TGTGGAGGAGACGGAAGCTTGTGCGAGAAAGTGCAAGGAGAGTTCAATGTCACGCTGCCA
CGTGGAGCTTACCAGGAGGTGGTCTTGATCCCAAAAGGAGCCATCCATATCAAAGTCTCA
GAAGTTGTTGTGTCCAAAAACTACCTTGCATTAAAA
>Reproduction_Unigene_BMK.10066|m.9712 Reproduction_Unigene_BMK.10066|g.9712  ORF Reproduction_Unigene_BMK.10066|g.9712 Reproduction_Unigene_BMK.10066|m.9712 type:internal len:82 (+) Reproduction_Unigene_BMK.10066:1-243(+)
TCCAGAGACACATCTGACGTCCTGGAAGGGGAGAGTATAGAGGCTGAGGTAGCCTCCCAG
CACTCTGAGCAGGACATCGAGCTCGAGGTGCTGGATACCGATGACCCGACGTGGTCTGTG
GTGGAGAGAGCAACCCGCCACATGGGCATCGAGTGGCCTATGGTGGAACTACCACGGCGC
TCCTTGTTTGAGTCGCCGTCAGCCCAGCCCCATCAGTCCAGGATGCTTCCGGCATTCCCA
GAC
>Reproduction_Unigene_BMK.1007|m.951 Reproduction_Unigene_BMK.1007|g.951  ORF Reproduction_Unigene_BMK.1007|g.951 Reproduction_Unigene_BMK.1007|m.951 type:5prime_partial len:62 (-) Reproduction_Unigene_BMK.1007:26-211(-)
CAAAAGTACAGTTTCTCCACTGTGGCCAGTTTGTTTGAGAGCAGCAAGTACTGTCTGAAG
AGTATCAACAAGCTCCCTTTGTCTTCCAGACCTAATGAGATGGTTATTGTAGTTCCAGAT
GTACACAGCAGCATTGCAAACAATCCAGGCTTCGTGCAGCTCTACTCCCAGCTCCGCTGC
TCGTAA
>Reproduction_Unigene_BMK.1007|m.950 Reproduction_Unigene_BMK.1007|g.950  ORF Reproduction_Unigene_BMK.1007|g.950 Reproduction_Unigene_BMK.1007|m.950 type:internal len:71 (+) Reproduction_Unigene_BMK.1007:2-211(+)
TCCAGCTATGCAACAGAGAACCTTTTACGAGCAGCGGAGCTGGGAGTAGAGCTGCACGAA
GCCTGGATTGTTTGCAATGCTGCTGTGTACATCTGGAACTACAATAACCATCTCATTAGG
TCTGGAAGACAAAGGGAGCTTGTTGATACTCTTCAGACAGTACTTGCTGCTCTCAAACAA
ACTGGCCACAGTGGAGAAACTGTACTTTTG
>Reproduction_Unigene_BMK.10074|m.9718 Reproduction_Unigene_BMK.10074|g.9718  ORF Reproduction_Unigene_BMK.10074|g.9718 Reproduction_Unigene_BMK.10074|m.9718 type:5prime_partial len:65 (-) Reproduction_Unigene_BMK.10074:18-212(-)
AAAACACAAAAACAAGGCACCAAAATGAACCCTACCTTCAGTAATGATCTGTGGGCTTTG
TTTATTTTCTATGTGAACCCACAAAGACTGGCTAAGTGGAGCAGATCTCAGGCACGGGCT
GGTAATGATGAAAGTCATTTAGATCTGGTAGCTGTTGGGGCTCTGTGTGAAGTGAGTTCG
GATGGTCATTTCTGA
>Reproduction_Unigene_BMK.10077|m.9721 Reproduction_Unigene_BMK.10077|g.9721  ORF Reproduction_Unigene_BMK.10077|g.9721 Reproduction_Unigene_BMK.10077|m.9721 type:complete len:66 (-) Reproduction_Unigene_BMK.10077:11-208(-)
ATGTCACAGCTGCATATGATCTGCACAATCAAAATCATGTCTTTGTTATCTTCAAAACAA
AGTGATAAGGCAGTGCAACATAATTCTGGTTGCATTACCATCCATGCAACAAAGATCTCT
CAAGAAACATCTGTGTGCACAATGCTTGGAAATCCTGTTCACATTGGTTTATCTGTCTTT
TCTCTCATCCTTGTGTGA
>Reproduction_Unigene_BMK.1008|m.952 Reproduction_Unigene_BMK.1008|g.952  ORF Reproduction_Unigene_BMK.1008|g.952 Reproduction_Unigene_BMK.1008|m.952 type:internal len:145 (+) Reproduction_Unigene_BMK.1008:2-433(+)
CCCTACATGAGCATCCAACCCGCTGAGGACCCCGATGACTATGACGACGGGTTCTCCATG
AAGCACACAGCGGCAGCTCGTTTCCAGCGGAATCACCGGCTAATCAGTGACATTCTGAGT
GAGGTGGTGGTGCCTGATGTTCGCTCGGTCGTGACCACCGCTCGCATGCAGGTCCTCAAG
CGCCAGGTCCAGTCCCTCATGGTGCACCAGCGAAAACTGGAGGCCGAGCTGCTTCAAATC
GAGGACCGGCATCAGGAGAAGAAGAGGAGATTCCTGGAGAGCACAGACTCCTTCAATAAC
GAGCTCAAACGGCTCTGCGGTCTGAAAGTGGAGGTGGACATGGAGAAGCTGGCAGCTGAA
ATGGCTGCTGCAGAAGAGGCGGCTCGCCGGAGGGCGGAGGAGAGAGAGCGGGAAGCAGCG
GAGCAGGTGGAG
>Reproduction_Unigene_BMK.10085|m.9730 Reproduction_Unigene_BMK.10085|g.9730  ORF Reproduction_Unigene_BMK.10085|g.9730 Reproduction_Unigene_BMK.10085|m.9730 type:internal len:68 (+) Reproduction_Unigene_BMK.10085:2-202(+)
GACTACAAGGAGCCGCCGCCGGCTCCGCTGTTCGAGGCGGGAGAGCTGACGTCGTGGTCG
TTCTACAGAGCCGGCATCGCCGAGTTCATCGCCACCTTCCTCTTCCTCTACATCACCGTT
CTCACAGTCATGGGCGTCGTCAAGGAGGACAGCAAGTGCAAGACCGTCGGCATCCAGGGC
ATCGCCTGGGCCTTCGGCGGC
>Reproduction_Unigene_BMK.10088|m.9735 Reproduction_Unigene_BMK.10088|g.9735  ORF Reproduction_Unigene_BMK.10088|g.9735 Reproduction_Unigene_BMK.10088|m.9735 type:5prime_partial len:51 (+) Reproduction_Unigene_BMK.10088:2-154(+)
AGAGCCTTTGTTCACTGGTATGTAGGTGAGGGTATGGAAGAGGGAGAGTTCTCTGAGGCT
CGTGAAGATCTTGCTGCCTTGGAGAAAGATTATGAAGAAGTTGGAGTGGATTCTGTTGAG
GCAGAAGGAGAAGAGGAGGGAGAGGAATACTAA
>Reproduction_Unigene_BMK.10092|m.9736 Reproduction_Unigene_BMK.10092|g.9736  ORF Reproduction_Unigene_BMK.10092|g.9736 Reproduction_Unigene_BMK.10092|m.9736 type:internal len:86 (+) Reproduction_Unigene_BMK.10092:3-257(+)
TTAAATGAAATGGAAGAAATGCTAGAAGGAGATCAAGGTGGTGAAAATGAGATTGGCATT
CCAACAGCCAATAAACCAGGACCTGAACATCGGGCAGAGCTGGATTTTCCTTTTGGTACT
AATGTAGGAAACAACGTACAGTTCCTTGAGGAATTAGGCGTAGTTAAAGAAGGCACTGGA
AACCACCAAGATGTTTTTATTTCAGACTCAGAAGATCCAATAAAGTTAACAGGAAACAGC
AACCATTTTAGCAAG
>Reproduction_Unigene_BMK.10097|m.9741 Reproduction_Unigene_BMK.10097|g.9741  ORF Reproduction_Unigene_BMK.10097|g.9741 Reproduction_Unigene_BMK.10097|m.9741 type:internal len:69 (-) Reproduction_Unigene_BMK.10097:1-204(-)
TCGACCAGTCTGCTGTACGACCAACCTAGTCCACTGGTGTCAGACAACGACTGTAACTGG
ACTTGCAGAACCATGAAGGCGCCCGTGGCTCTCTGTTTCTGGATTTGTGCAACAGGTTTA
ACACCTGCTTTCACTTCTACTGACGTGGCCGATACCATCACCTCAGCATCCACTACCCTC
CTGCCACCCACTGCAGGGCCTGTT
>Reproduction_Unigene_BMK.10098|m.9743 Reproduction_Unigene_BMK.10098|g.9743  ORF Reproduction_Unigene_BMK.10098|g.9743 Reproduction_Unigene_BMK.10098|m.9743 type:internal len:79 (-) Reproduction_Unigene_BMK.10098:2-235(-)
CTCATCCGCCTTGTCGGTGCACCTCATCAGCTAACGCGGCTGCCACAAGCCATAAATATT
GCCTCTTCACACAGTCATTCCCTCGTTCCAGTTCTGTTCTTGGCAGCACTCCAAGATCCT
GGAGAAAAACATTCCATGCACACGAACACCCTCGATTTGATCCCTGATATGGAGCCCTCA
TTTCCATTTCACAGGCTCCTCTCCTGTGTACCACGGAGAGGGGGGTGTGGGGTC
>Reproduction_Unigene_BMK.1010|m.956 Reproduction_Unigene_BMK.1010|g.956  ORF Reproduction_Unigene_BMK.1010|g.956 Reproduction_Unigene_BMK.1010|m.956 type:3prime_partial len:88 (-) Reproduction_Unigene_BMK.1010:1-261(-)
ATGGATAACCTTACCATAGCACCGATAGGTTCCTGCACCTACAATGAGAACTTCAAGCAA
ATTCTCCTTCCAGTCGTCTACAGCGTAGTCTTTATAATTGGACTCCCCTTAAACTTTACT
GTCATTGTTCAGATATGGCAGTCCCGAAAATGCCTGACCAGGACAACCATCTACATGCTG
AACCTTGCTTTAGCGGACCTGCTTTACGTCTGTTCCCTTCCACTACTCATCTACAACTAC
GCCCAGCAAGATTACTGGCCT
>Reproduction_Unigene_BMK.10103|m.9749 Reproduction_Unigene_BMK.10103|g.9749  ORF Reproduction_Unigene_BMK.10103|g.9749 Reproduction_Unigene_BMK.10103|m.9749 type:5prime_partial len:54 (+) Reproduction_Unigene_BMK.10103:1-162(+)
GATTCATCGTGTTCATGTGACAGAATAAGAAACACACAACTTGAAACTGCTTCAGTGACA
GTGCAGTCAGAATGTCTGTATCAAACCCTACCTGAAGCGATGCAAACAAACTGGCAAGTC
AACAAAGCAGGGTGCACAAAGCTAAACTATGGAACAATGTAG
>Reproduction_Unigene_BMK.10104|m.9750 Reproduction_Unigene_BMK.10104|g.9750  ORF Reproduction_Unigene_BMK.10104|g.9750 Reproduction_Unigene_BMK.10104|m.9750 type:internal len:142 (+) Reproduction_Unigene_BMK.10104:3-425(+)
TCTTGTTATGAGTTTGTAGGTTTTCAATGTAGTTTTCATAGTGCCCAGGGCTGGTGTGAG
AGGGGAGGGGGGCACCTGGCCTTCATCCTGAATGACGAGACCCAGCAGTTCCTGCAGAAG
CATCTGCAGCCGGATAGGGACTGGTGGATTGGACTTGCACCAGCCACTGAGAACCTGACC
CGGGAGTCTGCTGCTGCAGAAGGACCCCTGTCCTGGCTCGATGGCTCTGATGTGAGTTAT
GCGAATTGGAAGACAGACGCCCCAGCCGCTGTGCAGTGCGGCCACATCCTGAAGGATTCT
GGGTACCAATGGGAAGCTACCAGCAACTGCAGCCAGGAGCTGTACTTCGTCTGTGAGTTT
GAGTCAGGCCGGTCTCTGGCCTGTGTGGAGTACAATGCTACACTGCAGTGTGGCTCAGGT
CAG
>Reproduction_Unigene_BMK.10106|m.9751 Reproduction_Unigene_BMK.10106|g.9751  ORF Reproduction_Unigene_BMK.10106|g.9751 Reproduction_Unigene_BMK.10106|m.9751 type:5prime_partial len:96 (-) Reproduction_Unigene_BMK.10106:208-495(-)
ACTCCCCCACTTCACACCACAGTCACCCGAGAGCACTGTAACTGCAGCGAGTGTCTGACG
AGATTCACCCCTCACATCCTCCTACACTATTCAGTAGCCTGCCGCCCCTGGTCAACCCTA
CTGAGAGCTGAGAGAAGGAGTCTGGTGAATCCCCAGGGGTTGTTTGACAATGGTGACGTC
AGCCCCTTGTGTAATGACCTCAAAGAAGCAAACACGCAGCAGTCACGGGGAAGACAAACT
GCAGCCTCATCTTCTATAGTTTTGTACAGCAGAAGAACCTTTTACTGA
>Reproduction_Unigene_BMK.10107|m.9752 Reproduction_Unigene_BMK.10107|g.9752  ORF Reproduction_Unigene_BMK.10107|g.9752 Reproduction_Unigene_BMK.10107|m.9752 type:complete len:68 (+) Reproduction_Unigene_BMK.10107:39-242(+)
ATGAGGGCATTGTTACTAGCGTTCACGATCGTTCTGGTGCTGACCATTGTTTCTGCACAG
GGGCCTTTCATGGACTATGGAATGTATGGCCCTCCACCCATGTATATCATCGGTGGTTAC
CCAGGATACATGGGGTATCATAAAGGTGTAATATGGGGAGGAGCTGGTCCAGGAGAGGCA
TACTCACATGGCTACCGCTTCTAA
>Reproduction_Unigene_BMK.10114|m.9758 Reproduction_Unigene_BMK.10114|g.9758  ORF Reproduction_Unigene_BMK.10114|g.9758 Reproduction_Unigene_BMK.10114|m.9758 type:internal len:243 (+) Reproduction_Unigene_BMK.10114:1-726(+)
GTTGATTTTGTGAAGAACGGTGTACTTAGATTGCCACCAGGATTTAGGTTTCGTCCAACT
GATGAAGAGCTTGTGGTACAATACTTGAAGCGTAAGGTCTTCTCCTTCCCTTTGCCAGCA
TCCATTATACCTGAGGTGGAAGTTTACAAGTCTGATCCTTGGGATTTGCCAGGTGATATG
GAGCAAGAAAAGTACTTCTTTAGCACAAAGGAGGTGAAGTATCCAAATGGAAACAGGTCA
AACAGAGCAACAACGTCAGGATATTGGAAGGCAACTGGAATTGATAAACAAATTGTGATG
AAGGGCCAACAACAACAACAATTAGTAGGATTGAAGAAAACATTAGTATTCTACAGGGGA
AAATCACCACATGGTTGCAGGACTAATTGGATTATGCACGAATATCGTCTTGCCAATTTT
CAATCTAACAACCATCCAACCCAGGGAAACTGGGTTATCTGCCGAATTTTCTTGAAGAAA
AGAGGCACTACCAAAAATGAGGAGGAGAATGCGAGGAATATAGGCGGAGCTGTAGCCTGC
ATTGCAGAGAAGAAGAAGAAGAAGAACGCGTTAGTCTTTTATGATTTTATGGGGAGGGAT
AATATGAACGGAACCGCAGCAACGACAACCTCATCATCCAGTACCACCAGTAGTGGCATT
ACTGACTTGACTACTAATAATGAAGAATCTGATGAAAGTAGCTGCACTTTTAATACTAGT
TTTAGA
>Reproduction_Unigene_BMK.1012|m.959 Reproduction_Unigene_BMK.1012|g.959  ORF Reproduction_Unigene_BMK.1012|g.959 Reproduction_Unigene_BMK.1012|m.959 type:3prime_partial len:93 (+) Reproduction_Unigene_BMK.1012:78-353(+)
ATGGTTGATCTCTCATCTTCACCTTTTCATTGCTTTGTGCCAATCCTTTACTGCGAAGGA
CATTTGCTTGAGCACAGGGTAGTGAGAAGGATTATTGAAAGGGGTGGATTCACCAACACT
TTTTTAACTTCAAAAAGGAACATTTTGAAAACTAATTTTGCCAGAAATAAAAAGGTCAAC
TTGCACGCCTCTTTCCATTGTGTTTTTAATATATACAAGCAATACAATAAAATTGTAGTT
CAGTTCAATGAAAGAAGTCATGGTAAAGCACAGGGA
>Reproduction_Unigene_BMK.10127|m.9765 Reproduction_Unigene_BMK.10127|g.9765  ORF Reproduction_Unigene_BMK.10127|g.9765 Reproduction_Unigene_BMK.10127|m.9765 type:5prime_partial len:85 (+) Reproduction_Unigene_BMK.10127:2-256(+)
GAGCCCTCTATTTCCAGTTTTAAGTTCCAAGTTCTAAGCTCAATCAACATGTCGGACACC
TGCGGCAACTGCGACTGCGCTGACAGGAGCCAGTGTGTGAAGAAGGGAAGCAGCTATGCT
GCTGACTTCGTCGAGACTGACTTGAGCTTTGTCAGCACCGTTGTTGTCATGGACGTTCAG
GCTGCTGAGGCTGAAGGTAACTGCAAGTGCGGCCCCACCTGCGCTTGTGTGAACTGCACT
TGTGGTAGTCACTAA
>Reproduction_Unigene_BMK.10140|m.9776 Reproduction_Unigene_BMK.10140|g.9776  ORF Reproduction_Unigene_BMK.10140|g.9776 Reproduction_Unigene_BMK.10140|m.9776 type:5prime_partial len:65 (-) Reproduction_Unigene_BMK.10140:26-220(-)
AAACCTCCCCGTCTCAAGAAGCTGGTCAGGCAGTACAGCTTCAGTCACAGCGATGAGGAC
GACCTCCCAGCTGCCCTGGCTATGATTTCTGGTGAGAGCAGCACAGAGAAGACAGCATCC
CAGACAGTGTTCCAGACATCCCCCTCCTCCGAGGGGCCAGCAGCCAGTGGAGCCAAGGTA
CACCAGAGGATCTAG
>Reproduction_Unigene_BMK.10141|m.9779 Reproduction_Unigene_BMK.10141|g.9779  ORF Reproduction_Unigene_BMK.10141|g.9779 Reproduction_Unigene_BMK.10141|m.9779 type:internal len:78 (+) Reproduction_Unigene_BMK.10141:3-233(+)
GCCGGTCTCTCCCCCCCGCCAGCCTCCAGACTCGAGCTTCAAGAGGCAGCAGCCGAGGCA
GAGGGGGAGGCAGAAAGGGAGGCGGACGAGGAAGTGTTGAGGTACCTGGTGGGACGGATC
CTGTCCAGTATGGGGAGCGAGGGGGGGCAGCAGTCGGAGGGCCACAGACGCTCCCGCCGG
TCCCTGGACGACGGAGCGAGCAGCCCCGACGAGGAGAACCTCCTGCGGGTG
>Reproduction_Unigene_BMK.10142|m.9782 Reproduction_Unigene_BMK.10142|g.9782  ORF Reproduction_Unigene_BMK.10142|g.9782 Reproduction_Unigene_BMK.10142|m.9782 type:5prime_partial len:87 (-) Reproduction_Unigene_BMK.10142:18-278(-)
ACAGCATGCAAGTTCTGTTCAGGAATTATGGAAATGTGTTGCTGGACAAAATTTGCATCT
TTTCAAAATACAGTCTATGTTTGGATCGACTTGCTTTTGCCAACATACATTCTCAGCCAG
TGCCGGATTAAGTCCCGCTATCGCGCTCGCTTGACTGAAGCAAACCTTCATGCACAGCTG
CGGTGTGCTGTCACCCATCTTCAACCAGACTGTGAAGCAGTTACTGCTTCAAACAAAGTT
AGTTGCCAGATCTCCCACTAA
>Reproduction_Unigene_BMK.10151|m.9788 Reproduction_Unigene_BMK.10151|g.9788  ORF Reproduction_Unigene_BMK.10151|g.9788 Reproduction_Unigene_BMK.10151|m.9788 type:3prime_partial len:58 (+) Reproduction_Unigene_BMK.10151:91-261(+)
ATGGAGCGTGCTGGCAACATCCAGTTGGAAATCCCCGACTTCAGCAACTCTGTGCTGTCC
CACCTGAACCAGCTGCGCATGCAGGGCCGCCTGTGTGACATCATCGTCAATGTGCAGGGT
CAGAGCTTCCGTGCCCACAAGGTGGTGCTGGCAGCCAGCTCGCCATACTTC
>Reproduction_Unigene_BMK.10155|m.9792 Reproduction_Unigene_BMK.10155|g.9792  ORF Reproduction_Unigene_BMK.10155|g.9792 Reproduction_Unigene_BMK.10155|m.9792 type:internal len:89 (+) Reproduction_Unigene_BMK.10155:3-266(+)
GAAGCATCACTGCAGGCAGTGCTGGTACACACATCAGAAACGACTCGCCTGAGGTACTTC
ATGGACCTGCTTCTGGAAAGAGGGAAGCCGGTGATGTTGGCGGGGAATGCTGGTGTTGGA
AAGACAGCACTGGTGGGAGACAGAATGGGGGGCCTCTCTGAAGAATACATGGTCTCTAAT
GTACCACTGAACTATTACACCACCTCAGCTGTGCTGCAAAAGGTTCTTGAGAAGCCCTTG
GAGAAGAAGGCTGGCCGTAACTAT
>Reproduction_Unigene_BMK.10163|m.9798 Reproduction_Unigene_BMK.10163|g.9798  ORF Reproduction_Unigene_BMK.10163|g.9798 Reproduction_Unigene_BMK.10163|m.9798 type:internal len:94 (+) Reproduction_Unigene_BMK.10163:2-280(+)
AGGGTTTCTCTTCCAGGCAGCATGGGCAGCCTTCACCACACACTGCGGCGCTTGCTCTCA
GAATCTCAGCTGAACAACACGCAGGCCAGCCCCTGTGTCAAATTCAGTGACTCTTCCAGG
GCTGCTGCCCAGGACCACCACTCCTACATATACGTCGTTTTCATCCTTGTGCTCTTTGCT
GCGATTGTGGCAGGCATGGTGCTGGGCTACACGAGGGTCAAAAAGGTGGATGAGGGACAG
GACCCCTACAAGATATACAAACAAAGAATGGTCCCAGAG
>Reproduction_Unigene_BMK.10176|m.9811 Reproduction_Unigene_BMK.10176|g.9811  ORF Reproduction_Unigene_BMK.10176|g.9811 Reproduction_Unigene_BMK.10176|m.9811 type:3prime_partial len:58 (-) Reproduction_Unigene_BMK.10176:2-172(-)
ATGGATGTTTTTAAAGACAAGCTCTCCCCGGTCATTGAGCAAGCATTGAAAGCTGCCGTG
GAAACGGTGATCGGTGAAATCACACAGCTGGTCGGTAACGAATTCGCGGATCTGTCTGAA
AGAGTGAAAGAAATGAAACAGCTGAGGCGTCGATTGGAAACATCCGAGCGG
>Reproduction_Unigene_BMK.10178|m.9812 Reproduction_Unigene_BMK.10178|g.9812  ORF Reproduction_Unigene_BMK.10178|g.9812 Reproduction_Unigene_BMK.10178|m.9812 type:internal len:134 (-) Reproduction_Unigene_BMK.10178:3-401(-)
AACAACCAAAAACCACAAGAGGAAGATGGAAACACAACAACCTCAGCCGTAGTCCAAAAG
ATCACCATCAAAAACCTACAAGTTGTGGGTCAAACTGAGCAGAGTGCAGTTGTGACTTGG
ATGGCGTCTAATGCCCCTAGAGGTGTTGCTCTGAATGTGATGTACTCGGAGTACGGTGTA
AGAGACAAGCAAATGATTAACACAGACACAGGGAAAAGCAAGATCTCCATTGATGGATTA
GTCCCAAGCACTAAATACACAGCGTGTGTGAGCCTAAAAGGAAGTCAACCTAAGAAAGAC
CAATGTATTGTTTTCTCCACATTAGACGCTGAGACGGAAGACCCCCAGGCACACATTCTG
ATTGTTGCTGGCAGCATCGCCTGTGCCATTGCGCTGCCT
>Reproduction_Unigene_BMK.10181|m.9815 Reproduction_Unigene_BMK.10181|g.9815  ORF Reproduction_Unigene_BMK.10181|g.9815 Reproduction_Unigene_BMK.10181|m.9815 type:5prime_partial len:55 (+) Reproduction_Unigene_BMK.10181:2-166(+)
GTGTGCCTGCTTGGAGACAGACTATATGCAGTTGGTGGATATGATGGACAGACTTACCTG
AACAGTGTTGAGTCATATGATACACAGAACAATGAATGGAACACGGAGGTGTCTCTCAAC
ATTGGAAGGGCCGGAGCCTGCGTTGTGGTTGTCAAACTTCCATGA
>Reproduction_Unigene_BMK.10185|m.9818 Reproduction_Unigene_BMK.10185|g.9818  ORF Reproduction_Unigene_BMK.10185|g.9818 Reproduction_Unigene_BMK.10185|m.9818 type:3prime_partial len:50 (-) Reproduction_Unigene_BMK.10185:1-147(-)
ATGAATGGTAGTTGTAGTTCCTGGGTGAGATGGAAGCACCTGAGAATACCCTTAATTCAG
CAGCATGTTCTGGTGTTTGGTACATACAGTAGCTCCAGGTTTCATCTTCAGGATAAAACA
ACCCTTACCATCACTGGTGAAGTTAGC
>Reproduction_Unigene_BMK.10186|m.9819 Reproduction_Unigene_BMK.10186|g.9819  ORF Reproduction_Unigene_BMK.10186|g.9819 Reproduction_Unigene_BMK.10186|m.9819 type:internal len:70 (-) Reproduction_Unigene_BMK.10186:1-207(-)
GAGGGTAGCTGTAGCTGGTGGCTGGAAGGAAGAAACAGCGAGGTTTCATTAGAACAAAAA
ACAAAGGACTCGAAAAGGAAGAAACTCAATAAAATATTGGCTTGTGGAATGGATATTCTG
CCTGGCTCATGTTATTTGATCATTTCCATGATTCTGTGCATCTTATTTGAGTTCAAAACT
GCCTTTATAAAAGTTTCCCACAGTAAA
>Reproduction_Unigene_BMK.10187|m.9821 Reproduction_Unigene_BMK.10187|g.9821  ORF Reproduction_Unigene_BMK.10187|g.9821 Reproduction_Unigene_BMK.10187|m.9821 type:5prime_partial len:57 (-) Reproduction_Unigene_BMK.10187:42-212(-)
TCTTCACAAACTCCACACACTCCCTGCAGAGGAAGAGAGAGAGACAGCAGAGGAGGGACT
GGATCAGCACACAGTGAGCACGGCAAGGCCATGGACAAGCAGGACATGCACAAGGAAGGA
TCTCACTACATTAATGGTGTCCTACAATACTGCAAAGCACTTTACAATTAG
>Reproduction_Unigene_BMK.1019|m.966 Reproduction_Unigene_BMK.1019|g.966  ORF Reproduction_Unigene_BMK.1019|g.966 Reproduction_Unigene_BMK.1019|m.966 type:5prime_partial len:315 (+) Reproduction_Unigene_BMK.1019:3-947(+)
TCACTCCATACACAAAGAAAGAAGAAGATGAGCATCTCAAACTACACATCAGTTTCCACC
AAAAATCAGTTAGTATTTTTTAAACCAAATCAGAATCCCCTTTTACTTGGTGATTCTGTA
CTTCCAAAATACATTTCATTTGCTAGAAGAAAATGTAGCACAAGGGCTGTGCTTTCATGT
TCCAAAGAAGCAGTCTTGAAAGAATTTCATGAGAAAAAAGCACTTAAGATTATCGCAGGG
TTGCAGAATCTGGACAAAGAGAATGTGGCTTCTGTTGTTACTGCTGCAGATAAGGGCGGA
GCAACCCATGTAGATATAGCTTGTGACCCTGAGCTGGTTAAGCTTGCTATAAGCCTGACT
TCCCTTCCGGTTTGTGTTTCTTCTGTGGATCCCGCAGCATTTCCAGCTGCCGTGGAAGCA
GGAGCCTTGATGGTTGAGATCGGAAACTATGACTCGTTCTATGAGAAGGGATTGGTGTTC
TCTCCTGAGCAGATTCTGAACCTAACGAGGGAGACAAAGAGGTTACTTCCATCAGTGACA
TTGTCGGTCACCGTGCCACACACACTAAGCCTTCCTGATCAGGTCAAGCTGGCTGAACAA
TTAGAACTGGAAGGTGTTGACATCATCCAAACAGAAGGAGGAAAATGTTCAACTCCATCA
AAAGCTGGTGTTCTTGGATTAATCGAGAAGGCAACACCAACACTAGCAGCTGCTTATTCG
ATTTCAAGGGCACTCAATATCCCTGTCATGTGTTCATCTGGATTGAGTGCAGTCACGGCA
CCAATGGCAATCACAGCTGGAGCTGCTGGCGTGGGCGTTGGCTCAGCCATCAACAAGCTC
AACGATCAGGTGGCAATGATCGCGGAAGTCAAATCCATAGCTCATTCACTAGGATTGTCA
ACCAAGAAACAGAATTTATTTGAGGGCAGCAATTTGAGACTGTAA
>Reproduction_Unigene_BMK.10192|m.9824 Reproduction_Unigene_BMK.10192|g.9824  ORF Reproduction_Unigene_BMK.10192|g.9824 Reproduction_Unigene_BMK.10192|m.9824 type:internal len:70 (+) Reproduction_Unigene_BMK.10192:1-207(+)
GGGGGCGGCTGTGGGGAGCTCCCAGTCTGGAGACAGAGAGTCATTCGAGATTCTGCAGCC
CGGGGACAGGATCAGATCATCGAGAGCAATGTTCCCAAATCTACCTCCTCCGAGAACGCC
TTCAATCACAATCTGGAAGGAGGTGTTGACTGCGAAGTGGACCTTCTCCCTGACCCAGAG
GTCGCCCCTCTCTCCCTGCTCGCTCTT
>Reproduction_Unigene_BMK.10197|m.9830 Reproduction_Unigene_BMK.10197|g.9830  ORF Reproduction_Unigene_BMK.10197|g.9830 Reproduction_Unigene_BMK.10197|m.9830 type:internal len:67 (-) Reproduction_Unigene_BMK.10197:3-200(-)
GAAGCAAATCAGCAGTGTAAAAAAAAAAAAATGCATAAAGAAGAAACAACAAGAAATATC
CAAAATCTGAAATACAACACGCGACAAGAGCTGACTTTAGACAAGGAATGGCTTTTGGAT
GTATCTGTGGATGGTATCCCACAGCAACAAATGCAAAACCTCACCAATGAACCATGTAGG
TACTGCCTATTGCACAAA
>Reproduction_Unigene_BMK.10199|m.9833 Reproduction_Unigene_BMK.10199|g.9833  ORF Reproduction_Unigene_BMK.10199|g.9833 Reproduction_Unigene_BMK.10199|m.9833 type:internal len:82 (-) Reproduction_Unigene_BMK.10199:2-244(-)
CAGCCTCTGTTGCCTTTTTTTGGAGCTGCAGGCATCTTAGAGGGAATGTGTCAAGACACA
GGAGGAGAAAATAAAGCAGACCCTGGGGAAGTGACAGTGGGAGGGGAGCCCCCAGCCAAG
CAAGCGGCAGCGGGAACTCCACTTCTCCCCCTAGTGAAGGAGGAGGGAGCTGTAGGTAGT
CTCCCAGTGGCAGTGGAGGCGGGAGCTGCAGGCAGTCTTCTTCTGGTTGTGAAGGTGGGA
GCT
>Reproduction_Unigene_BMK.1020|m.969 Reproduction_Unigene_BMK.1020|g.969  ORF Reproduction_Unigene_BMK.1020|g.969 Reproduction_Unigene_BMK.1020|m.969 type:internal len:103 (+) Reproduction_Unigene_BMK.1020:1-306(+)
AAGGAATCCCTTCAGCATCAATCAGAAACTTTGACGATCCAACATACTGAAGCTCTGAGT
TTTCTAAAGAAACAGTTTCAGGCAAGAATCAGAGGCATTGAAGAAGAAAAGGGCAAATAT
CAACTAAATGCAGAATTAAAAGAAAAAGAGATCAATGGACTTAAGGAAGAACTGAAATCA
TTACAGTTGTTCAGGTACAGTTTGCAAAAGAAACTAAGTGAATTGGAGCAAAAGCTGCAG
TTGCAGACACAAGCTAAAGATAATCATCTAATCCAGTTAAGTGAAGTTGAGAAAAGGTAT
GCTGGC
>Reproduction_Unigene_BMK.10206|m.9840 Reproduction_Unigene_BMK.10206|g.9840  ORF Reproduction_Unigene_BMK.10206|g.9840 Reproduction_Unigene_BMK.10206|m.9840 type:internal len:80 (-) Reproduction_Unigene_BMK.10206:1-237(-)
AATCAGTCACACATGTCAGTTGCTGATGAACTCAGAGCCAAAACAAAGTCAACTTCACCC
AAACCCTTTAAAGAAGATGAGCAGCCTCTTAACACCAGAGCGAGATCTGCTAATCAGGTG
GAGCTTCCCGTTGCATTAGGCACGGCTGTCTCTTATGGACAGAATGCCAAAATGTCTGTG
TGCAACGACCTTCGGTCAACTGCGCCCTTGAGCCACGATGGAGTCCACCACAGATAT
>Reproduction_Unigene_BMK.10210|m.9841 Reproduction_Unigene_BMK.10210|g.9841  ORF Reproduction_Unigene_BMK.10210|g.9841 Reproduction_Unigene_BMK.10210|m.9841 type:internal len:274 (+) Reproduction_Unigene_BMK.10210:1-819(+)
AGGGAGGTGGCCACCCCAGCCAGCACCTCCCAGACAGTGGTGCAGTCTGTGGGCAGTGTG
ACTGACCTGCGTGTGGTGGAGACGCTGGGCAGCACCGTGCAGCTGGGCTGGACCGGAGTG
GCTGGAGCCACTGCCTACCGCATCCAGATCAGCAGCTCTGAGGGGGACGCGGAGGTGAGC
AGCCTTATTTCAGGGGACCAGACCACCTTTGACCTGGAGGACCTACGCGAGGGCAGGACC
TACTTGATCAGATTGACAGCGCTCGTGGGAAGCAGGGAGGGAAACCCCGTCACTGTGAGC
GTCAGGGCAGAGGAGGCTGCAGTGGCTGGAGTGACGAGTGTGAGGGTGGTGGAGACGGAC
AGCTCCCGAGTCAGAATCACCTGGACTGGCATCGCCAAGGCGACGGGGTACCGCATCAGC
TGGAGGGGTGAAGACGGCAGGGAGACGTCTCGCGTGGTCCCCGGAAACACGACCGTGTAC
GACATCGGGGGTCTGCAGGAGGACTCGGGGTACACTGTGGGGGTGTCCGCGCTGGTCGGG
ACCCGAGAGGGGAACCCCGTCACTGTGAGCACCAGGACAGAGCCTTCGACTGTGGACGGA
GTCACCAACCTGCGAGTGATTGACACGGGCAGCTCCCGCCTTCGCATCACATGGTCCGGG
GTTGCCAGGGCGACAGGGTACAGGGTCACGTGGAGACAAGGCAACGGTCGTGCGGAGTCG
CGCGTCGTGCCCAGTGACATCACTTCCTATGAAATCGAGGGTCTGCAGCCCGACGCCGCC
GTGGTGATCGGAGTGTCGGTATTGGTCGGTGGGAGTGAG
>Reproduction_Unigene_BMK.10214|m.9844 Reproduction_Unigene_BMK.10214|g.9844  ORF Reproduction_Unigene_BMK.10214|g.9844 Reproduction_Unigene_BMK.10214|m.9844 type:internal len:70 (-) Reproduction_Unigene_BMK.10214:1-207(-)
CCACCATCAGTTGCAAGCCAGAACAGTTTCTTCACAAGACCACTTTCTTCATTGACTTTT
GTAAGTTTTCAGGTAAACATGAAGACTTTATTTATACTTGCTCTTATTGTGGTGGCCAGT
CAGGCATATAGAAAGAAACCATGCAAAGGTAAGATGTGCGGGTATGGAATGGGATACGGC
GGAATGGGTGGCATGGGAGGATACGGC
>Reproduction_Unigene_BMK.10215|m.9845 Reproduction_Unigene_BMK.10215|g.9845  ORF Reproduction_Unigene_BMK.10215|g.9845 Reproduction_Unigene_BMK.10215|m.9845 type:internal len:121 (-) Reproduction_Unigene_BMK.10215:2-361(-)
CAACAACTCGTTGTTGACAATGGAACTGGAATGGTTAAGGCTGGCTTTGCTGGAGATGAT
GCTCCCAGGGCTGTATTTCCTAGTATAGTTGGTCGTCCTAGACACCAAGGAGTAATGGTT
GGAATGGGGCAAAAAGATGCCTATGTTGGTGACGAAGCTCAGTCTAAAAGAGGTATTCTG
ACATTAAAATATCCCATTGAACATGGTATCGTCAGCAACTGGGATGACATGGAGAAAATT
TGGCATCATACATTTTACAATGAGCTTCGTGTTGCTCCTGAGGAACATCCTGTTCTTCTT
ACTGAGGCACCACTTAACCCCAAGGCAAACCGAGAGAAAATGACCCAGATCATGTTTGAA
>Reproduction_Unigene_BMK.10216|m.9847 Reproduction_Unigene_BMK.10216|g.9847  ORF Reproduction_Unigene_BMK.10216|g.9847 Reproduction_Unigene_BMK.10216|m.9847 type:internal len:103 (+) Reproduction_Unigene_BMK.10216:1-306(+)
GCTTCAAAGAATAACATCAATCTTCAGTGTCTGAATGTGAAGCTAGTCACTGAAAACATA
AAGGATGCTTTCCCATTTAACTGGGCTCGTGGCTCGGACCATGTCACCTGGGATGCGAGA
AACCACTTGGACAGATCAGAAAAATGGCTCCCTCAGCTCTGGCATTTCCTGAAAAAACAC
TGTCCTACTGACCTTCGTCCCTTTGAAGGACTGCCAGTTATACCACTCAGACGCCAGGCT
GAGGCAAAAGGGACAGTTGTACTGGCACGTCTCATAAAGAACACAACATTGATTTTTCAA
GAACTT
>Reproduction_Unigene_BMK.10217|m.9849 Reproduction_Unigene_BMK.10217|g.9849  ORF Reproduction_Unigene_BMK.10217|g.9849 Reproduction_Unigene_BMK.10217|m.9849 type:5prime_partial len:108 (-) Reproduction_Unigene_BMK.10217:181-504(-)
CGCGCTTTTGCTGAGAAGCATTATGCAGATTTGTCTGCTAAGCCTTTCTTTAATGGGCTT
GTTGAGTACATTGTTTCTGGACCCGTTGTCGCTATGGTCTGGGAAGGTAAGGGTGTAGTT
ACCACTGGCAGGAAGATCATTGGAGCAACCAACCCCTTGGAATCTGCTCCTGGTACCATC
CGTGGTGATTATGCTATTGACATTGGCAGGAATGTCATTCATGGAAGTGATGCTGTTGAG
AGTGCAAGGAAGGAGATTGCTCTTTGGTTCCCCGAAGGAGTTGCAGAGTGGCAGAGCAGC
CTTCACTGTTGGATCTACGAGTAG
>Reproduction_Unigene_BMK.10218|m.9852 Reproduction_Unigene_BMK.10218|g.9852  ORF Reproduction_Unigene_BMK.10218|g.9852 Reproduction_Unigene_BMK.10218|m.9852 type:internal len:72 (-) Reproduction_Unigene_BMK.10218:2-214(-)
AAAAGGCGCTTTGGTACCAAGTGTGCGGGCTGCTCTCAGGGCATCTCCCCGAGTGACCTG
GTGCGGAGAGCCAGGAGCAAGGTGTTTCACTTGAACTGCTTCACTTGCATGATGTGCAAC
AAACAGCTCTCCACCGGAGAGGAACTCTACATCATCGACGAAAACAAATTCGTTTGCAAA
GAAGATTTCCAAAACAGCAGCAGCAGCGGCAAA
>Reproduction_Unigene_BMK.1022|m.971 Reproduction_Unigene_BMK.1022|g.971  ORF Reproduction_Unigene_BMK.1022|g.971 Reproduction_Unigene_BMK.1022|m.971 type:internal len:76 (-) Reproduction_Unigene_BMK.1022:3-227(-)
GGTTTTACCTCGTTAGCCCTCGTTTTAAGAGTTCAATATGGATATCTGCCAGTAGTATTT
ACTAATAAGCAGCATGATTTAAAGCCATGGTTTTCTAACTCCTTTGAGGCCTTATCTGCC
CTGCCATCCAGGGGCCCAGGTTCTCCCAATGGCCCTGCAGTGTGCAGGGTACATCAGCCG
GGTGCACACAGGAACAGTCCTGCCGGTAGCCTGGAAACTAATTTC
>Reproduction_Unigene_BMK.10223|m.9854 Reproduction_Unigene_BMK.10223|g.9854  ORF Reproduction_Unigene_BMK.10223|g.9854 Reproduction_Unigene_BMK.10223|m.9854 type:complete len:53 (+) Reproduction_Unigene_BMK.10223:165-323(+)
ATGTTTCTGTTCATGCCCCTTTTCGAAGTGACAAGGTTTTATGCAGGAGTGTCCCGCTAC
ATCTTTTACTTGGGGCTCCTGTGCAAACCACAAATGCTGGATAAAGCCATGGCGAGCTTG
AGTCAAGCAAGTTTGGCAGAAGATTGGTGCTATTGCTAA
>Reproduction_Unigene_BMK.10224|m.9856 Reproduction_Unigene_BMK.10224|g.9856  ORF Reproduction_Unigene_BMK.10224|g.9856 Reproduction_Unigene_BMK.10224|m.9856 type:3prime_partial len:95 (+) Reproduction_Unigene_BMK.10224:118-399(+)
ATGGTTCTGGATCCTCGATGCACACTGGAGATGGTCCTGGACACAGGAGAAGGGAGTCCT
GGTGCTGCTGGATCTTCCACAGCCTTGGTGCTACTGCTGCTGACGTTACCCAAAGACAAG
GTCCAATCAGAACAGATGGAATCGGGTCAGTTATGGGCTGAGCTGGTGCCAGTGTGGACA
CTGACGGTTCTGCTGGTTTACTCTGAAGACGCCGCTGAGGAATCCTGGTGGTTCCGGAGA
CACTGTGGGTTTAGTTCCCTTGACAGATGGAGCAGGGTCAGT
>Reproduction_Unigene_BMK.10231|m.9861 Reproduction_Unigene_BMK.10231|g.9861  ORF Reproduction_Unigene_BMK.10231|g.9861 Reproduction_Unigene_BMK.10231|m.9861 type:5prime_partial len:95 (+) Reproduction_Unigene_BMK.10231:2-286(+)
CCGCTGTTTTCACTCAGCAGCCCAGGTCTATACCTTGCCTGTAAATGCAGGCTCGTGGTG
CGGTCAGAAACACACTGCTTCAGAAGAGAGCAGATTGGGGAGACTTCTCACATTTATAGG
AATGGAGCATTAGCCAAGATTATAACCATAGCTGTACAGCAGGGGTGCAGCCCTGAGGTG
TCAAACCCCACGTGTGCCTGTCAGAAAATGTTTAGCTTCGTTGCGTTCACTTCAAGAGCA
AGCACAACGTCCGCTTTTGGATTGCACAGAGCGTTTAATGTGTAG
>Reproduction_Unigene_BMK.10233|m.9863 Reproduction_Unigene_BMK.10233|g.9863  ORF Reproduction_Unigene_BMK.10233|g.9863 Reproduction_Unigene_BMK.10233|m.9863 type:internal len:96 (+) Reproduction_Unigene_BMK.10233:3-287(+)
GAAGGTCATTTGCCCCTTGTACAGGCAGTTTTAAATTCGATTCACAAAGCTGGCCTGACC
GCAAATCCTGAAAAGTGTACTCTGGGCATGGAGGAAGCAAAATATCTGGGGTACGTTGTG
GGAAGGGGTATGATTAGGCCACAGGAAAGCAAAGTTGAGGCCATTAAAAATTGGCCACGT
CCGATAAACAAAAAACAGGTCCGGGCGTTTTTAGGTATAGCGGGATATTACCGCCGGTTT
GTTCCAGATTTCGCCACCATTGCCTTCCCTCTCACTGAATTAACC
>Reproduction_Unigene_BMK.10236|m.9866 Reproduction_Unigene_BMK.10236|g.9866  ORF Reproduction_Unigene_BMK.10236|g.9866 Reproduction_Unigene_BMK.10236|m.9866 type:internal len:126 (-) Reproduction_Unigene_BMK.10236:1-375(-)
CATGTTCTCATTCACACCAACATCCGAGCCTACCAGTGCCACCTCTGCTTCAAGAGCTTT
GTGCAGAAACAGACTCTAAAGGCACACATGATCGTGCACTCAGACGTCAAACCCTACAGA
TGCAAGCTGTGTGGAAAGGAGTTCAACCGAATGCACAATTTAATGGGCCACATGCACTTG
CACTCAGACAGTAAGCCATTCAAGTGTCTTTATTGCCCGAGCAAATTCACTCTGAAAGGA
AACCTCACCAGGCACATGAAGGTCAAGCATGGCGTGATGGGTGGAGGACTCAGCTCACAA
GGCTTCAGAAGGAGAGGAAGGTTCCGACTGTCATCCCAAACAGATGTGGTGGCCAGCTTT
GTGCAGCAGGAGCCG
>Reproduction_Unigene_BMK.10239|m.9870 Reproduction_Unigene_BMK.10239|g.9870  ORF Reproduction_Unigene_BMK.10239|g.9870 Reproduction_Unigene_BMK.10239|m.9870 type:5prime_partial len:75 (+) Reproduction_Unigene_BMK.10239:1-225(+)
CGCCTGGCTGCAGTTAAAGGTGTACCCTGCAGTGGTGTGTGGTTCACTAGTGTTACTGAT
TCTCACCCCTTCCCAGAGAGCTCCATCACTGCTCATCCAAACGGGCTCTTTTGTGCAGTG
GTTAAGGTGCATGCGTGTTTGGAGGGTTCAAGCCCAGCCTCAATCCTGGCCTCAAATAAG
CTGGACCAAGACGCTGCTTTGAACAGGGTTTTGAAATCAGGGTAA
>Reproduction_Unigene_BMK.10240|m.9872 Reproduction_Unigene_BMK.10240|g.9872  ORF Reproduction_Unigene_BMK.10240|g.9872 Reproduction_Unigene_BMK.10240|m.9872 type:internal len:92 (-) Reproduction_Unigene_BMK.10240:3-275(-)
GCCAAGAGGTGCATCAGCAGCGTTATCCATAGATGTGTATCTTGCCGGAAACTGCGAGGA
AGAAGAGAAGAGCAACAAATGGCTGACCTACCTGCTGAACGTCTGCAAACGGAACCTCCC
TTCTCCTATGTGGGGCTTGATGTTTTTGGGCCATGGGAAGTCACCGCAAGACGTACTAGG
GTTGGCCAAGCTAATAGCAAAAGGTGGGCAGTACTTTTCACCTGCATGTGCACCAGGGCT
ATCCACATTGAAGTAGTGGAATCAATGAGCTCT
>Reproduction_Unigene_BMK.10242|m.9876 Reproduction_Unigene_BMK.10242|g.9876  ORF Reproduction_Unigene_BMK.10242|g.9876 Reproduction_Unigene_BMK.10242|m.9876 type:5prime_partial len:57 (+) Reproduction_Unigene_BMK.10242:2-172(+)
CGTCTGCATCGTAGAGTAACCGTTATGAATGGTTCCTATGGAATCCTTTTACAGCAGTCT
CTCAAAGAGGTTAGGAATGTGGTGACGGCCAGTGTGTTTGAGTCCTGCACGCACGCCCTG
TCTAGGGGTTACACAAACAGAGAGAAACACTGCTGGGCAATGTTGTCCTGA
>Reproduction_Unigene_BMK.10245|m.9877 Reproduction_Unigene_BMK.10245|g.9877  ORF Reproduction_Unigene_BMK.10245|g.9877 Reproduction_Unigene_BMK.10245|m.9877 type:internal len:79 (+) Reproduction_Unigene_BMK.10245:1-234(+)
GAGCTAGCTCCTCGTCCCAACTCTCGCAAAGGGAAAACGAGCAAGAGGACATTGTTCATC
AGATCACTGATCAGGGAGGTTGCTGGATTTGCTCCTTACGAGAAGAGAATCACTGAGCTT
CTCAAGGTTGGTAAGGACAAGAGGGCTCTCAAGGTCGCTAAGAGGAAGTTGGGTACCCAC
AAGAGAGCCAAGCGAAAGAGAGAGGAGATGTCTAGTGTTCTCCGTAAGATGAGG
>Reproduction_Unigene_BMK.10250|m.9879 Reproduction_Unigene_BMK.10250|g.9879  ORF Reproduction_Unigene_BMK.10250|g.9879 Reproduction_Unigene_BMK.10250|m.9879 type:internal len:101 (+) Reproduction_Unigene_BMK.10250:3-302(+)
CACACAAAGGTGGTTGTTACGGCGACAGACAGGGGAAGCCCAAAGTTAGCTGGCATAGCT
ACTCTCACTGTGGTCATCGTGGACCTGAATGACAACAGTCCTACAATCCCACTGCCACAA
GAGATTCGAGTGCCTGAGAACACCTTAATTGGTACAGAGCTCACCCAGGTTACAGGAAAT
GATGTGGACTCAGGCCCTGTCCTCTCATACACACTTCTGCTTGATGGCAGCTCCGTTGGA
AAGTTTGGAATCCATCGATATGGGGGCGTGATCTCGCTGACTGCCCCGCTTGACTTTGAG
>Reproduction_Unigene_BMK.10256|m.9887 Reproduction_Unigene_BMK.10256|g.9887  ORF Reproduction_Unigene_BMK.10256|g.9887 Reproduction_Unigene_BMK.10256|m.9887 type:5prime_partial len:99 (-) Reproduction_Unigene_BMK.10256:181-477(-)
GCCACCACCCCAGGGTTTCTAAAGGTCTTCGAGGTCTTCGGAGCCTGCGTGGTCTTTGTC
ACTCTGGACAGCGACGTAGTGGATAAGTGCAATGCTGGCCCGCTTTTCTGGTGGTGCGTG
GCAGTTTACTGCAGCTGTTTTTTTGATGTCCCTATGCACCATCGGAGTCATGCTGGGGGA
GTGTACGGGACGCTGTCCTGTCCCCTTCGACAGGATCCTGGCAGGCTTCGGCTCTCTATG
TGTCCTGATGTACATCACAGCCTTGGGCTACTGGGTCTGGGCTCTGGTGCATCCTGA
>Reproduction_Unigene_BMK.10256|m.9886 Reproduction_Unigene_BMK.10256|g.9886  ORF Reproduction_Unigene_BMK.10256|g.9886 Reproduction_Unigene_BMK.10256|m.9886 type:complete len:108 (-) Reproduction_Unigene_BMK.10256:63-386(-)
ATGCTGGCCCGCTTTTCTGGTGGTGCGTGGCAGTTTACTGCAGCTGTTTTTTTGATGTCC
CTATGCACCATCGGAGTCATGCTGGGGGAGTGTACGGGACGCTGTCCTGTCCCCTTCGAC
AGGATCCTGGCAGGCTTCGGCTCTCTATGTGTCCTGATGTACATCACAGCCTTGGGCTAC
TGGGTCTGGGCTCTGGTGCATCCTGACCGCTGTAACCAGCACACTTGGAAGGTTATAACC
ACCACTGTAATGACTTGCCTGAACTTGCTGGCTTACACTGTGGACTTGGCTTTCTCCATC
AAGCTGCTGTATTACAGAGCCTAA
>Reproduction_Unigene_BMK.10257|m.9889 Reproduction_Unigene_BMK.10257|g.9889  ORF Reproduction_Unigene_BMK.10257|g.9889 Reproduction_Unigene_BMK.10257|m.9889 type:complete len:71 (-) Reproduction_Unigene_BMK.10257:155-367(-)
ATGGAGCTACACTCACTGAGCTTGCAGTTCATGGCAGCTCCTCCGCTACGGGCTGTGGAA
ACGATCTGCTCTGAATCCTCTCAAATGAGGTTTACTGATAAACTGCAGCACTGCAATTCT
GAGGAAGCCAAGAGCTTTGGAAACACACTGACTGGATTTCAAATTTCAAAACAACATGAA
CTGAACCGTCTTCTAATGGTCCAATTAATTTAA
>Reproduction_Unigene_BMK.10265|m.9893 Reproduction_Unigene_BMK.10265|g.9893  ORF Reproduction_Unigene_BMK.10265|g.9893 Reproduction_Unigene_BMK.10265|m.9893 type:internal len:84 (-) Reproduction_Unigene_BMK.10265:3-251(-)
AAGGGTGCCAGCTCAATAAAGGAAGTATACGATATGCCGAATGGTTATGAGGACCCCATG
GGCGATGAGCCAAGTGATGCCAAAACCAACCTGATCATCAACTACCTACCCCAGAATATG
AGTCAGGAGGAACTTCGGAGTCTCTTCAGCAGCATTGGAGAGGTGGAGTCAGCCAAACTC
ATTAGAGACAAGATGGCAGGCCACAGTTTAGGGTACGGATTTGTTAACTATCTTAACCCT
AATGATGCA
>Reproduction_Unigene_BMK.10272|m.9897 Reproduction_Unigene_BMK.10272|g.9897  ORF Reproduction_Unigene_BMK.10272|g.9897 Reproduction_Unigene_BMK.10272|m.9897 type:3prime_partial len:96 (-) Reproduction_Unigene_BMK.10272:2-286(-)
ATGTCGGCCACTGAGGTGAAGGCTGGCTTTCAGAATCTGGAGCAGTTCCTCCTGCTCGCC
AAGTCCACTAAAGGAGCTGCGCTGGCAGCCCTGCTGAAGCAGCTGCTGGAGAGCCCCGGA
GTGTACGTGTTTGGAGAGGTGCTGGATATGCCCAATGTGAGAGAGCTGGAGTCTGGTCCT
CATGCTTCAGTCTATCAGCTTCTCAACCTGTTTGCGTACGGAACCTACTGCGACTATAAA
GAGAATGCCTCCTCCCTGCCTGAGCTCAGTGCTGCTCAGAAGAAC
>Reproduction_Unigene_BMK.10275|m.9901 Reproduction_Unigene_BMK.10275|g.9901  ORF Reproduction_Unigene_BMK.10275|g.9901 Reproduction_Unigene_BMK.10275|m.9901 type:internal len:170 (+) Reproduction_Unigene_BMK.10275:2-508(+)
GTGGCGGTGACACTGGGCTCCCTCTTCCTCACCTTCGTGGTGCTCCTCTTCCTGCGCTCG
CTGCACTCCAACCAGTCCAGCATCAGCAAGAACATGGCAGTGGCTCTCTTCCTCTCCGAG
CTCATCTTCCTGCTGGGGATCAACCAGGCAGACAACCCGTTTGTGTGCACGGTGATCGCT
ATCCTGCTCCAGTTCTTCTACATGTGCACCTTCGCCTGGATGTTCCTGGAGGGGCTGCAC
ATGTACCGCATGATGACGGAGGTGCGTGACATCAACTACGGCCCCATGAGGTTCTACTAC
ATGATCGGCTGGGGAGTACCTGCATTCATCACAGGGCTGGCTGTGGGTCTGGACCCCGAA
GGCTACGGCAATCCTGATTTCTGCTGGCTCTCCATTTACGACACCCTGGTCTGGAGCTTC
GCAGGGCCCATCGCCCTGGCGGTGTCTATGAATGTTTTCATGTACATCCTGTCTGCCAGA
GCATCCTGCTCACCCCGGCATCACGCT
>Reproduction_Unigene_BMK.10277|m.9903 Reproduction_Unigene_BMK.10277|g.9903  ORF Reproduction_Unigene_BMK.10277|g.9903 Reproduction_Unigene_BMK.10277|m.9903 type:5prime_partial len:53 (+) Reproduction_Unigene_BMK.10277:3-161(+)
TGGTACACATTTTCTCATGTAGGAATGCCCAAAGAGATCCTCACTGACCAAGTGACAGCT
TTTATGTCAGGGTGCACTCAGCAGATTTGCAAATTGTTCAAGGTTCACTCTATGAAGACA
TCGGTGTACCACCCCCAGACAGATGGACTGGTAGAATGA
>Reproduction_Unigene_BMK.1028|m.976 Reproduction_Unigene_BMK.1028|g.976  ORF Reproduction_Unigene_BMK.1028|g.976 Reproduction_Unigene_BMK.1028|m.976 type:5prime_partial len:69 (+) Reproduction_Unigene_BMK.1028:2-208(+)
GGCACTCCTGATGTCCGCATCGACACACGCCTCAACAAGGCCGTGTGGGCCAAAGGAGTG
AGGAATGTGCCGTACCGCATGCGTGTGCGTCTGTCCCGGAAACGCAATGAGGATGAGGAT
TCCCCAAACAAGCTCTACACCCTCGTCACATACGTCCCCGTCACCACCTACAAAGGTCTG
CAGACAGTAAATGTGGATGAAAATTAA
>Reproduction_Unigene_BMK.10286|m.9908 Reproduction_Unigene_BMK.10286|g.9908  ORF Reproduction_Unigene_BMK.10286|g.9908 Reproduction_Unigene_BMK.10286|m.9908 type:internal len:76 (-) Reproduction_Unigene_BMK.10286:3-227(-)
GTGATTATAAATCACTGCAATATCTCTGTGCATAAGAGACGTCGCCTTGCCCAGTTTGGG
GGCGAGGTTTCTGGCTGCTGCAAAATGACGTCCCTTATTGGGACCGGGCAGAAACTCGTA
CTCGGAATTGCCTTTAAAAAGAAGTATTTGGGTCGGCAGATATTCAATAAATCCGTTGAT
GAAGGTCTGGATTTCAAGAAAGTGAAAAGCTGTCCTTCCCTCGCC
>Reproduction_Unigene_BMK.10287|m.9912 Reproduction_Unigene_BMK.10287|g.9912  ORF Reproduction_Unigene_BMK.10287|g.9912 Reproduction_Unigene_BMK.10287|m.9912 type:5prime_partial len:51 (-) Reproduction_Unigene_BMK.10287:168-320(-)
GGCTCCATTCGCACTTTCAAAGCAGGACACAATCACATCGGTCTTGTAACTATGGCTCCC
TGTCAGAGTGATATAAATGGGGGGCGACTGTATAAAGGTACAAATCTACACCCCGTGACC
ATGCTGAGTCCTTACCGTGGTGTGTTCCGCTGA
>Reproduction_Unigene_BMK.10289|m.9917 Reproduction_Unigene_BMK.10289|g.9917  ORF Reproduction_Unigene_BMK.10289|g.9917 Reproduction_Unigene_BMK.10289|m.9917 type:5prime_partial len:60 (-) Reproduction_Unigene_BMK.10289:205-384(-)
CAACTACTCAGCAACAACAAGGGGAAGAAAAAGGATCTCAGTGACCTCAGAAGGAGCGTG
ATATCAGATTGCCCGTGCAGTCCCTCACACACGGTGGCTGTATTGACTAACTGCAGCATC
CATCACAACAGCCTCTGGAGTGTTCCTGGAATGGTAACGTTTGTGGAAAGCCCCCCATGA
>Reproduction_Unigene_BMK.10289|m.9918 Reproduction_Unigene_BMK.10289|g.9918  ORF Reproduction_Unigene_BMK.10289|g.9918 Reproduction_Unigene_BMK.10289|m.9918 type:3prime_partial len:55 (-) Reproduction_Unigene_BMK.10289:1-162(-)
ATGTGTGCAACACATTGTGACAAGAAACACGTTAATAGGTGTTGCCATTCTGCTGGCATT
TCTTCAATGCAATACTCTCTCTCTCTCTCTCCCCTGCACAATAGAAAGACTGCTCCCATG
CACCGCAACTATCTCTCCAAGAAAATGAAGTCATCAAGCACT
>Reproduction_Unigene_BMK.1029|m.977 Reproduction_Unigene_BMK.1029|g.977  ORF Reproduction_Unigene_BMK.1029|g.977 Reproduction_Unigene_BMK.1029|m.977 type:5prime_partial len:63 (-) Reproduction_Unigene_BMK.1029:80-268(-)
TTGCTTTCATGCTGTGGTCAAGCTTCAAGTGTGCCCTGGACTGGACTGGAGAAACCGCCC
TCTCTCATCAACATGAGACAAACACCTGCCAAATTTCACATTTCTAGTTTAGGATTAATA
GAATACCAGGTAGAATCTACACACCAGGGCCTGGATTTCACAGCTTCCCTTGTTCAGGTA
CACTGTTGA
>Reproduction_Unigene_BMK.10290|m.9919 Reproduction_Unigene_BMK.10290|g.9919  ORF Reproduction_Unigene_BMK.10290|g.9919 Reproduction_Unigene_BMK.10290|m.9919 type:internal len:95 (-) Reproduction_Unigene_BMK.10290:2-283(-)
CGGAAGACGGACAGCGAGACGGAGGATGAAGATGATGACGAGTTCTGCAAACCGGATGAA
AAGACTCACGACGAGTCACGACACGAGAAGTCGCTGATTCAACGCGATAAACGGTCTAAT
TTTCAGTTTCTGGAGCAGAAGTATGGATTTTATCACTGCAGTAAGTGCAATATCCGATGG
GAAAGTGCATTTGTGTGGTGCATTTCAGGAACCTCTAAGGTGTACTTCAAGCAGCACTGC
AGGAAGTGCCAAGCAGGGCTGAATCCATATAGGGTGGAGTCC
>Reproduction_Unigene_BMK.10301|m.9923 Reproduction_Unigene_BMK.10301|g.9923  ORF Reproduction_Unigene_BMK.10301|g.9923 Reproduction_Unigene_BMK.10301|m.9923 type:internal len:70 (+) Reproduction_Unigene_BMK.10301:1-207(+)
TATAAATTGCCCTTTGGTGTCTTCATCTGTCCTGACGGATTCAGCCTCCAAGGCAAGAGA
GGATGGGGCAACACACCCATAAGGCGACATTGTTGGAGAGGTTGCAGAAGGAAGGCTTTG
ATGAAAAGCAATGCAGGCGGAAAACCAAGGCATGCCACAGGTTTAAATAAGGAGACTCAT
TACAATGCCTTCAGAACCACACTAAGG
>Reproduction_Unigene_BMK.10305|m.9925 Reproduction_Unigene_BMK.10305|g.9925  ORF Reproduction_Unigene_BMK.10305|g.9925 Reproduction_Unigene_BMK.10305|m.9925 type:complete len:213 (+) Reproduction_Unigene_BMK.10305:59-697(+)
ATGGACGCAGGTGTTGTAGCTGCTACTATTCCTGCTGATGGAAGCCTAGAGAGTAAGGTT
CATACTGATGTTATGCTGTTCAACCGCTGGAGTTATGACGGTGTTGAGATCAATGACATG
TCTGTTGAGGATTACATCACAGCAACCGCTAACAAGCATCCAGTTTACATGCCACACACA
GCTGGTAGATACCAGGCCAAGCGTTTCAGGAAGGCTCAGTGCCCAATTGTTGAGAGGCTC
ACCAATTCTCTCATGATGCATGGTAGGAACAACGGGAAGAAGCTGATGGCTGTTCGCATT
ATTAAGCATGCAATGGAGATCATTCATTTGTTGACAGACCAAAACCCAATTCAAGTCATT
GTTGATGCTGTTATCAACAGTGGGCCAAGGGAAGATGCTACTCGTATTGGTTCAGCTGGT
GTTGTCAGACGTCAAGCTGTGGATATTTCTCCCCTTCGCCGTGTTAACCAGGCAATCTAT
TTGCTGACAACTGGTGCTCGTGAGAGTGCTTTCAGGAACATCAAGACCATTGCTGAATGC
CTTGCTGATGAACTCATCAATGCTGCTAAAGGTTCTTCAAATAGCTATGCCATTAAGAAG
AAGGATGAGATTGAAAGGGTTGCGAAGGCCAATCGTTAA
>Reproduction_Unigene_BMK.10308|m.9930 Reproduction_Unigene_BMK.10308|g.9930  ORF Reproduction_Unigene_BMK.10308|g.9930 Reproduction_Unigene_BMK.10308|m.9930 type:internal len:130 (-) Reproduction_Unigene_BMK.10308:3-389(-)
CGCAATATCCCCCCTCCCCTGAACTTAAACGGGAAGAGGAGTTCCGACCTGCCTCCAGGA
AAAGACCATGCAGTCGAATCAACAGCGTCTCCCAAAGAGTTTGGGCAGGGTCCGAGAGCC
ACGCCCCCTCCGCCTCCGCCCCCCACCTACAGGACGGTGGTGTCCTCCCCGGGACCCTGC
TCAGGGGCAGGCACTGGCAGTGGTTCTTCTTCCCCGGCTCGTCCTGCCACCCCATTGGCT
AGCTGCAGCACAACCCCGCCCCCTCCTCCTCCGCGGCCGCCTTCCCGACCCAAACTGCCT
CCTGGGAAGCCTGGTGCCGGAGACGTGCCCCGGCCATTCAGCCCTCCCGCCCACTCATCC
AGCCCACCCATGGTGGCGCCTCTGGCA
>Reproduction_Unigene_BMK.10308|m.9932 Reproduction_Unigene_BMK.10308|g.9932  ORF Reproduction_Unigene_BMK.10308|g.9932 Reproduction_Unigene_BMK.10308|m.9932 type:5prime_partial len:81 (+) Reproduction_Unigene_BMK.10308:1-243(+)
CGTGCCAGAGGCGCCACCATGGGTGGGCTGGATGAGTGGGCGGGAGGGCTGAATGGCCGG
GGCACGTCTCCGGCACCAGGCTTCCCAGGAGGCAGTTTGGGTCGGGAAGGCGGCCGCGGA
GGAGGAGGGGGCGGGGTTGTGCTGCAGCTAGCCAATGGGGTGGCAGGACGAGCCGGGGAA
GAAGAACCACTGCCAGTGCCTGCCCCTGAGCAGGGTCCCGGGGAGGACACCACCGTCCTG
TAG
>Reproduction_Unigene_BMK.10309|m.9935 Reproduction_Unigene_BMK.10309|g.9935  ORF Reproduction_Unigene_BMK.10309|g.9935 Reproduction_Unigene_BMK.10309|m.9935 type:5prime_partial len:118 (-) Reproduction_Unigene_BMK.10309:26-379(-)
CTCACGGACTCCCGGCTGCCAGAGGAAGAACACGAGTTCTTCCAGATCTTAAATCTTTTC
TTTCCTGCAATCTATGATGTCAAATATCTGATGAAGAGCTGTAAAAACCTTAAGGGTGGA
CTTCAGGAAGTGGCGGACCAGTTGGAGCTCAAAAGAATCGGCAGGCAGCATCAGGCCGGC
TCAGACTCTCTGCTCACTGGAATGGCTTTTTTCCGCATGAAAGAGCTGTTTTTTGAAGAC
AACATCGATGACGCCAAGTACTGCGGGCGACTCTACGGCCTGGGATCGGGTTCTACTCAA
AGTCAGAACGGGATCTCCAACTCCTCGCAGGAAGAGACCAACAACAAGCACTGA
>Reproduction_Unigene_BMK.1031|m.980 Reproduction_Unigene_BMK.1031|g.980  ORF Reproduction_Unigene_BMK.1031|g.980 Reproduction_Unigene_BMK.1031|m.980 type:5prime_partial len:136 (-) Reproduction_Unigene_BMK.1031:77-484(-)
CTCATTCCAACAATAACAATGGCGCTCACTCTCTCCAACACTTTCCTCCAAAAAAATGTC
GCCACTCCTGCATTCTCCCTCAACAAGGTGGGAGTTGGGAGTGATCAGATGAGGTGGAGC
TGCAGGAAGAAGGACATACACCCGCAGTTCTACGAGAATGCTAAGGTTTATTGTAACGGA
GAGCATGTGATGACAACAGGGGGGACAAAGAATGAGTACACAGTGGATGTTTGGTCAGGT
AATCACCCTTTTTACCAAGGTAGTCGTTCACAGCTTCTTCTTGATGCTGATCAGGTAGAA
AAATTCCGGAAGAAGTTTAGTGGGTTATCGCAGATTATGCAAATTCCTACTCTCAAAGGT
GAGATTGTGCTTCCTCCTAAGAAGAAGAAACCGACCAAGAAGAAGTAG
>Reproduction_Unigene_BMK.10316|m.9939 Reproduction_Unigene_BMK.10316|g.9939  ORF Reproduction_Unigene_BMK.10316|g.9939 Reproduction_Unigene_BMK.10316|m.9939 type:internal len:100 (-) Reproduction_Unigene_BMK.10316:1-297(-)
ACTTTGAGAAACAAACTAAAATATTTCTTTTCTTTCCCAGGGTTAGAAAAGATTGGGAGG
GATTCCAGTTTTGAGCAAGAAGGTAAAGTGCAGTTTGTCATTGATGCTGTGTACGCCATG
GCTCACTCGTTACACAGAATGCACAAAGACCTCTGCCCTGGATATGTTGGTCTTTGTCCA
AGAATGAGCAACATTGATGGAAAGGAGCTACTTAGTTGCATCCGGGCTGTAAACTTTAAT
GGAAGTGCAGGAACCCCTGTCGTTTTCAATGAGAACGGAGATGCTCCTGGACGCTAT
>Reproduction_Unigene_BMK.10322|m.9945 Reproduction_Unigene_BMK.10322|g.9945  ORF Reproduction_Unigene_BMK.10322|g.9945 Reproduction_Unigene_BMK.10322|m.9945 type:3prime_partial len:75 (-) Reproduction_Unigene_BMK.10322:1-222(-)
ATGGATTTTGTCTTTTTCTTTCTTTCTTCCATTAAAACCAATGAAAGTGATGACACAGGC
AGTTTAAAAGTTGCATGCTCGACAGCACTGGAGACTGAACCCCTCTATTTACCCAAGCTT
CTGATACACAGGGCCTGCCACCTTTTTGCCTACCTTCTGTCTCAAGCCTGCCCAAGTCAG
AGAGCAGTGCAGTTAATGTCTATTCTCATCCAAAACATGGTC
>Reproduction_Unigene_BMK.10325|m.9946 Reproduction_Unigene_BMK.10325|g.9946  ORF Reproduction_Unigene_BMK.10325|g.9946 Reproduction_Unigene_BMK.10325|m.9946 type:3prime_partial len:62 (-) Reproduction_Unigene_BMK.10325:1-183(-)
ATGTGTTCCCACGGTAAACTGGCTATCATGCAGTACCACCAAGGGGCTTTCTCAGGAAAT
CAAATAGACCTTAGACCTGTGTGGCTTCCTGTTAAAAATTCAGAAAAAGTAATGCACACA
AAAATACATGTACTGAATCAGCTGGGACCAGATCATGTTCAGATTACTAATTTTACTGAA
GAC
>Reproduction_Unigene_BMK.10326|m.9949 Reproduction_Unigene_BMK.10326|g.9949  ORF Reproduction_Unigene_BMK.10326|g.9949 Reproduction_Unigene_BMK.10326|m.9949 type:5prime_partial len:56 (-) Reproduction_Unigene_BMK.10326:53-220(-)
CGCCAAGCCGTCCTCTACCTGGCAGCAGACAAGGTCCTAGTGACCATGCTGCAGGCACAG
GGGCCAGACTGCCCTGGAGAGGAATCACCAGCATTGAGCCGGGAGAACCAGTGCTTCGGG
TTGAGAGACAGCGAGGAAACAGCAGAGAGACGGAGACAAACTGTTTGA
>Reproduction_Unigene_BMK.10328|m.9951 Reproduction_Unigene_BMK.10328|g.9951  ORF Reproduction_Unigene_BMK.10328|g.9951 Reproduction_Unigene_BMK.10328|m.9951 type:5prime_partial len:97 (+) Reproduction_Unigene_BMK.10328:2-292(+)
AGGGCAACCATGGGCCCGAAAGAGGCCGAAGAGCTCGGCGGCGGCGGCGGAGACGTGGAG
GACGTGGTGGTGGACGGCGGCGGCGGCGTGGATCCGGACGAAGTGTTGGTGGACGGCGGG
GGAGGGGACGACGCGGCGGCGGCGATGACCTCAATGCTCAACTTCTGGCCGGAGCTGCAG
TGGGTCCCAATGGTGCAAATGAAGTGGAAATCCCCAACAGCTGTGAGGGGCACAATGGCT
GGGCTTGTGCTGATCACACCAGTAGTAACCTTTGTACAAGCATCATGTTGA
>Reproduction_Unigene_BMK.10335|m.9954 Reproduction_Unigene_BMK.10335|g.9954  ORF Reproduction_Unigene_BMK.10335|g.9954 Reproduction_Unigene_BMK.10335|m.9954 type:internal len:78 (+) Reproduction_Unigene_BMK.10335:3-233(+)
TCCTCAGTGGGGGAGCAGCTTGCCAGTAATCGTCAAGGACGCCGGATGGACAGAGGTGAC
GTCAGGCGCAGCTCTTCCCTCCCCCGACAACTGAGCAGAACGGACCTCAGGAGTCCCATG
GAGGGCTCTCTCAGTGCCCAGCAGCACTCCCCAGAAAAGTACAAGCTGGAGACAGTTGGA
TGTGGCAGGGCTGGAGGTCACCTGGGTGTGACTGGGCTGGAGAAGGAGAAG
>Reproduction_Unigene_BMK.10336|m.9956 Reproduction_Unigene_BMK.10336|g.9956  ORF Reproduction_Unigene_BMK.10336|g.9956 Reproduction_Unigene_BMK.10336|m.9956 type:5prime_partial len:98 (-) Reproduction_Unigene_BMK.10336:3-296(-)
CCCCGTTGGCCTCTGGGATTAGCGGTGAAATGCAAAATGATTTGCAGCCCATTCGTTTTC
CAAGTTCAACGAAAGGTCGCCGATTACAGGAGCGTGGCTTATTTCAGCCCGATCCCAGAG
CTGCAGGAGATCATCTCCTCTTCACACACTTTGCCAGGATTGACAGATTACAGTACAAGA
CATCCTGTCTGTCTCGAGGGAGATCGATGGGACTCTTGTGAGGCTCTGTGTGAGAGTCCT
GTTCCTGGTCATTACTGCAGGCTGTGTTTATTTCTGTTTCTTATCCCTGTTTAA
>Reproduction_Unigene_BMK.1034|m.987 Reproduction_Unigene_BMK.1034|g.987  ORF Reproduction_Unigene_BMK.1034|g.987 Reproduction_Unigene_BMK.1034|m.987 type:internal len:79 (+) Reproduction_Unigene_BMK.1034:1-234(+)
GACCTTGCTAGCAGAGACCGAACAGTCCTCCAATTGAAGAATGAGATGTCCAACTGTACA
AAGACAGAGGAAATACTACAGTTGTATCGGGCAGCTTGCAAAGATCTGAAAGCCAAAGAA
AAAATTATTGAAGATATGCGACAGGCTCTCACTGAGCAAGAAGAGACACAGGAAGAGCAA
GATAAAGTTCTTGAATCTAAAGTTAAAGAGACTGAATGTTTAGCTGCAGAACTT
>Reproduction_Unigene_BMK.10340|m.9959 Reproduction_Unigene_BMK.10340|g.9959  ORF Reproduction_Unigene_BMK.10340|g.9959 Reproduction_Unigene_BMK.10340|m.9959 type:internal len:93 (+) Reproduction_Unigene_BMK.10340:3-278(+)
CATTCATTCAGAGGACTTCGGGATTTAACACATCTGTCCTTGGCTAACAACAATATCAAA
TATTTGCCAAGGGAAGTCTTCAGTGATTTGGACTCATTAATTGAATTAGACTTGAGAGGC
AACTCTATAGAATGTGACTGCAAATCCAAGTGGCTTTTAGTCTGGCTGAAGACTACCAAT
GCTACAGTATCTGACGTGTACTGTGCTGGTCCAGCAGAACTGAAGGGCAGGAAGCTCAAT
GACCTTCAATATTTAAATCACAAGTGCACATCTACA
>Reproduction_Unigene_BMK.10343|m.9961 Reproduction_Unigene_BMK.10343|g.9961  ORF Reproduction_Unigene_BMK.10343|g.9961 Reproduction_Unigene_BMK.10343|m.9961 type:5prime_partial len:78 (-) Reproduction_Unigene_BMK.10343:52-285(-)
AGACTGAAAATGGCACAGAACATGACAACTAGAATCTCAAGTGGGACCAACAACACATGG
CACACCATCCAGATCTTAGCTCAGCTTTACTGCTCTAAACTAGGTGTGGACTTTGAAATC
CTTTGCAGCAGGGGTTCAGATGCTGGCTTTTTGACCTTACCAGTAGCTTGGTGTTCTACT
CAGGAATGTCGCACCTATTTTCTTAAGGCAAAATTTAAAAAGTATTTTATCTAG
>Reproduction_Unigene_BMK.10347|m.9963 Reproduction_Unigene_BMK.10347|g.9963  ORF Reproduction_Unigene_BMK.10347|g.9963 Reproduction_Unigene_BMK.10347|m.9963 type:internal len:177 (+) Reproduction_Unigene_BMK.10347:3-530(+)
TGGGGTGCAGTGCTGCAGGTGGCTTCAACATTTGCCAAAGTAATTGCCCTGATCATCATC
ATCATTGCTGGCTTAGTGAAGCTGGGTCAAGGTAACACTGGGAATTTTGACAACTCTTTT
GACGGCTCCATGCTGGATGCAGGCAGTATGGCCTTGGCTCTTTACTCGGCTCTGTATTCA
TACTCTGGCTGGGACACACTCAACTTTGTTACTGAAGAAATCAAAAACCCAGAAAGGAAC
CTGCCATTATCAATTGCCATTTCCATGCCTATAGTTACAGTTATCTATATCCTGACAAAT
GTTGCTTATTACACAGTCTTGGACTTGGATACAGTCTTAAGCAGTCACGCTGTGGCTGTG
ACATTTGCAGATGAAGTTCTTGGCTTTGTTAAATGGCTGATCCCATTATCGGTGGCAATA
TCATGCTATGGTGGGCTGAATTCTTCAATTATAGCTGCCTCCAGGTTATTCTTTGTGGGT
TCCCGGGAGGGCCACCTTCCAAGCATTCTCTGCATGATCCATGTCTTG
>Reproduction_Unigene_BMK.10354|m.9968 Reproduction_Unigene_BMK.10354|g.9968  ORF Reproduction_Unigene_BMK.10354|g.9968 Reproduction_Unigene_BMK.10354|m.9968 type:internal len:84 (+) Reproduction_Unigene_BMK.10354:3-251(+)
GCGCGCTCAGCCCGCATGGGAATTGGCTGGTTCACCCGCTTCCCAAGCGATCACCTCCAG
TGCGCAAACCAGCAGCAAACTGGCTCCCAAGGCCCCAGCATCCTCAGCCTCGGAGACTTT
AAGCCACAAGCCGAGCAGCAGCCCTGGGACTTTGCTGCCACAGGTCCAGACACCCTTCTC
AGGGAACCATCTGGAGTATTGGCATCAGTACACCATAGACATCTGGGTGTTTACTACCGT
TCAAACCAG
>Reproduction_Unigene_BMK.10356|m.9969 Reproduction_Unigene_BMK.10356|g.9969  ORF Reproduction_Unigene_BMK.10356|g.9969 Reproduction_Unigene_BMK.10356|m.9969 type:complete len:51 (-) Reproduction_Unigene_BMK.10356:9-161(-)
ATGGCTGGGTGCTGCCTGTCTGCCGAAGACAAGGAATGTCAAAGGATAAATCAAGAAATT
GATAGACAGCTGCGCAGAGACAAGAGGGATGCTCGCAGGGAGCTTAAATTGCTTTTGTTA
GGTGAGTTGCAGTTGTTTAGTAATTTTAATTAA
>Reproduction_Unigene_BMK.10363|m.9973 Reproduction_Unigene_BMK.10363|g.9973  ORF Reproduction_Unigene_BMK.10363|g.9973 Reproduction_Unigene_BMK.10363|m.9973 type:5prime_partial len:99 (-) Reproduction_Unigene_BMK.10363:39-335(-)
TGCACCAATGCAAGCTCTAGACCTGGGAGGCCTCCCAAGAGGACGCAGAGTGTTACATCC
CCAGAGAATCAGCACATCATGCCACATACTGTCCCAGGTCTCATGTCACCAGGAATCATT
GCTCCTACAGGTCTCTCAGCCGCAGCAGCTGCAGCTGCCGCTGCCACAAACGCTGCCATT
GCAGAGGCCATGAAGGTAAAGAAGATCAAGTTAGAAGTCATGAGCAGCTACCACGGCAGC
AATAACCAGCATGGGGCAGATTCAGAGAACGGAGACCTGAATTCCAGTGTGGGATGA
>Reproduction_Unigene_BMK.10365|m.9976 Reproduction_Unigene_BMK.10365|g.9976  ORF Reproduction_Unigene_BMK.10365|g.9976 Reproduction_Unigene_BMK.10365|m.9976 type:internal len:88 (+) Reproduction_Unigene_BMK.10365:2-262(+)
TTAAAGCTAAGTGGACTCTTGGATAACAACCGGCCTTTGGAAGCCAGCATGAAAGTGTCG
GTCACAGATGGTATCCACCAGGTGACAGCCCTGTGCACGCTGCGAGTGACTATCATCACA
GATGACATGCTGACCAACAGCATTACGGTGCGGCTGGAGAACATGTCCCAGGAGAAGTTC
CTCTCCCCACTACTCTCTCTCTTTGTGGAAGGAGTGGCTGCTGTGTTGTCCACCACCAAA
GACGAAATCTTCATCTTCAAC
>Reproduction_Unigene_BMK.10367|m.9979 Reproduction_Unigene_BMK.10367|g.9979  ORF Reproduction_Unigene_BMK.10367|g.9979 Reproduction_Unigene_BMK.10367|m.9979 type:3prime_partial len:135 (+) Reproduction_Unigene_BMK.10367:99-500(+)
ATGCCCAGGTCGTTTTTGGTGAAGAGTAAGAAAGCTCACAGCTACCATCAACCGAGGTCC
ATAGAAGACGACTTCAACAGACTGGATAATATTTTAGCACATATATGTACAGAAATTCCA
GAAGAAGCGAGTTGCCACTCTGAGTCTCCTGGTTCAGATTCCAAAGGCAGATTCTCGCCG
GAGTCTCACCTGGGTGAGACGGCTGGCTTCTCCTCCAAGTCACCGCTGAGCTGTGAGGGT
AGTGTCTGTGGCCAATCTTCAGACTATGAAGATTACTGGAGGCCGCCTTCTCCATCTGCA
TCACCGGATTCAGAAAAGTCACTCTCTCCATCTGCAGACGAGAGCCACCCGTTCTCCATC
CCTTTCAGACCCTTTGCCTGGAGTAATTACCCTGGATCTGAA
>Reproduction_Unigene_BMK.10376|m.9988 Reproduction_Unigene_BMK.10376|g.9988  ORF Reproduction_Unigene_BMK.10376|g.9988 Reproduction_Unigene_BMK.10376|m.9988 type:internal len:81 (-) Reproduction_Unigene_BMK.10376:2-241(-)
AGTGAAGAGCTGTGTGGTTCCGTAACCTGTGCCACAGGCATGTTTAGCTGCCCTGGTTCT
CATGCCTGTGTCCCACAACGCTGGCTGTGTGATGGAGAGAGGGACTGCCCTAATGGAAGT
GATGAGCTCTCTGCAGCTGGCTGTGCCCCAAACACCACTTGTGATGAAAATGCCTTTTTA
TGTCACAACAAAGCCTGCATTCCAAAGCAATTTGTATGTGACCATGATAATGACTGCGAA
>Reproduction_Unigene_BMK.10377|m.9990 Reproduction_Unigene_BMK.10377|g.9990  ORF Reproduction_Unigene_BMK.10377|g.9990 Reproduction_Unigene_BMK.10377|m.9990 type:internal len:95 (-) Reproduction_Unigene_BMK.10377:3-284(-)
CTCGCGCCGGAGACTCCTTACTCGGAGTTTGATCACAAGTTCCAGGAGATCGGGTTGGAG
AGAGGTTGGGGTGACACCGCTGAGCGCGTGCTCGAGATGATCCGGCTTCTCTTGGACCTC
CTTGAGGCCCCGGACCCTTGCACTCTCGAGACGTTCCTCGGCCGAATCCCCATGGTCTTC
AATGTGGTCATCCTCTCTCCTCACGGATACTTTGCCCAAGACAATGTTTTGGGGTACCCT
GACACTGGAGGCCAGGTTGTTTACATCTTGGATCAAGTTCGG
>Reproduction_Unigene_BMK.10378|m.9994 Reproduction_Unigene_BMK.10378|g.9994  ORF Reproduction_Unigene_BMK.10378|g.9994 Reproduction_Unigene_BMK.10378|m.9994 type:internal len:67 (-) Reproduction_Unigene_BMK.10378:3-200(-)
TTTTCAATCTGTCTCTCACTTCGCCAGCCCAGCCTGCCACCCAGTTCAGCAGCACTGAGC
CAGCGAGAATTCCCAGGTAACATTAAATGGGCCAGTCTGGTCACCCCTGCCCTTGCAAAC
CTGGCACACAATGCCTCTGACCTGAGACATGGTGCTGGGAACAGAGAGTTGAAGAAAAGA
GGTTCCTGCATCAGTTTC
>Reproduction_Unigene_BMK.10383|m.9999 Reproduction_Unigene_BMK.10383|g.9999  ORF Reproduction_Unigene_BMK.10383|g.9999 Reproduction_Unigene_BMK.10383|m.9999 type:internal len:128 (+) Reproduction_Unigene_BMK.10383:1-381(+)
TTTTCCTTTTCGTTTCCATTTTCTTACCCATTTTCTCTCCAACCAAACAGAAAAAAATCA
AAATCCATGGGTTCTGCAGAAGTCGAGTACAGGTGCTTCGTCGGGGGGCTCGCGTGGGCC
ACCGACAGCCAGTCTCTCGAGAACGCGTTCTCTCCGTACGGCGAGATCATCGAATCGAAG
ATCATCAACGATCGCGAGACTGGGAGGTCGAGGGGCTTCGGATTCGTGACTTTCAGTAAC
GAGAAGGCGATGAGAGACGCGATCGAGGCGATGAACGGCCAGAACCTCGACGGCCGGAAC
ATCACCGTCAACGAGGCGCAGTCGCGCGGCAGCGGCGGAGGCGGAGGCGGCGGCTACGGT
GGTGGCCGTCGCGAGGGCGGA
>Reproduction_Unigene_BMK.10387|m.10004 Reproduction_Unigene_BMK.10387|g.10004  ORF Reproduction_Unigene_BMK.10387|g.10004 Reproduction_Unigene_BMK.10387|m.10004 type:internal len:70 (+) Reproduction_Unigene_BMK.10387:3-209(+)
AGTCAGTGTAACAGGATCACTGCGCTGAGAGGAACGTGGTGGATCTCCTCTTTGTGGCTC
ACACCGGTACTGTCCACTATGGGACTGAGTGACAGGGCTGAGTGTGTATCTGGCTCCAGT
GGTGCCTCTGATCTGTACTGTGCCTCCCTGACTGCTCTTGTACCAGAGATATTGGCAGCC
AGTGAAACCCCCCTCAACCCCACAGCT
>Reproduction_Unigene_BMK.10388|m.10006 Reproduction_Unigene_BMK.10388|g.10006  ORF Reproduction_Unigene_BMK.10388|g.10006 Reproduction_Unigene_BMK.10388|m.10006 type:internal len:78 (-) Reproduction_Unigene_BMK.10388:3-233(-)
TCTCTCTCTCTCTCTCTGCAATTCTCTGCCAGAACAGCCATGGCGAGCAACGATCCCGAG
CACAGAGAGGACGAAGAAGCTCAGGCCGCCGAGGACGAGGACACCGGAGCTCAGGTCGCT
CCGATCGTCAAGCTCGAGGAGGTCGCCGTCAGCACCGGCGAGGAGAACGAGGACGCCATC
CTCGATCTAAAAGCGAAGCTCTATCGCTTCGATAAGGACGGAAACCAGTGG
>Reproduction_Unigene_BMK.10398|m.10013 Reproduction_Unigene_BMK.10398|g.10013  ORF Reproduction_Unigene_BMK.10398|g.10013 Reproduction_Unigene_BMK.10398|m.10013 type:internal len:68 (+) Reproduction_Unigene_BMK.10398:2-202(+)
CAGTCACCAAGACAGCTACAAGATACGATGGGAGAGACTGCAAGCAATCTGAGCCGAAGC
ACATATCTCAGTCAATGCAGAGCTGCTGGGCCAACAGCTGTGCTCGTGTTTCTGTTTAAA
AAAAAAAACAAAACTAAGAATCTGGAATTATGTAAGTTTAAAGGAATGCTGAAAACGCAA
AAAAAAAAAACAAAACATGGG
>Reproduction_Unigene_BMK.1040|m.993 Reproduction_Unigene_BMK.1040|g.993  ORF Reproduction_Unigene_BMK.1040|g.993 Reproduction_Unigene_BMK.1040|m.993 type:internal len:92 (+) Reproduction_Unigene_BMK.1040:1-273(+)
GTTGCTGCCATCAAAGCTCCTGGATTTGGCGAAAGGAGAAAGGCTCTTCTGCAAGATATT
GCCATTGTGACAGGATCTGAGTACCAGGCATTGGATTTGGGCTTGCTCGTTGAGAATACC
GCAGTCGAAGCACTTGGAACTGCAAGAAAGGTGACGATTACCAAGGACTCAACAACCCTC
ATTGCTGATGCAGCATCAAAGGATGAGATACAAGCTAGGATTGCTCAGCTTAAAAAGGAG
CTGTTTGAGACAGACTCCGTGTACGACACTGAG
>Reproduction_Unigene_BMK.10409|m.10021 Reproduction_Unigene_BMK.10409|g.10021  ORF Reproduction_Unigene_BMK.10409|g.10021 Reproduction_Unigene_BMK.10409|m.10021 type:5prime_partial len:61 (-) Reproduction_Unigene_BMK.10409:171-353(-)
CAGCTGCTGTCTGACCTGGTTTGGGATCTGGGACTCTGCATCTCACCAGGCCTGACAGTT
GAGCATGTGCCGTGCCTAAAGAAAAGAACTGTCTGGTCTTGCATAGTGGTGTCGGATGTC
AACATGAAAGGGGTTTATGAAGGGTCTGAAAGCTTAATTCAAGTTTTAGCTTTTAAAAAA
TAA
>Reproduction_Unigene_BMK.1041|m.995 Reproduction_Unigene_BMK.1041|g.995  ORF Reproduction_Unigene_BMK.1041|g.995 Reproduction_Unigene_BMK.1041|m.995 type:internal len:131 (-) Reproduction_Unigene_BMK.1041:1-390(-)
CCTGTTTCAAAAGATCCCCACAGATGCCTTCCAGGATGTCAAATTTGCCAACAGCTTGTC
CGGTGCTGCTGTGGGCGGCTGGTCAGGCAACATGCTGGCTTCACCGCCAGCCTGGCCATG
AAGTACTCCGATGTGAAGCTGGGTGAAAATGAAATGCCCGAATTGGAGTGGTCAGTGGAA
AAACATACAGAGGCAAGCCCAACCGATGCGTATGGCATCATCAACTTTCAGGGAGGGTCC
CATTCCTACAGAGCCAAGTATGCACGGCTGTCCTACGACTCTAAACCCGAATCGGTCCTT
CGCCTCATGCTCAAAGAATGGCAGATGGAGCTACCCAAGATCGTCATCTCTGTCCACGGT
GGGATGCAGAACTTCGATCTCCATCCGCGC
>Reproduction_Unigene_BMK.10410|m.10024 Reproduction_Unigene_BMK.10410|g.10024  ORF Reproduction_Unigene_BMK.10410|g.10024 Reproduction_Unigene_BMK.10410|m.10024 type:internal len:84 (+) Reproduction_Unigene_BMK.10410:3-251(+)
TTGCAGGGTCTGGCAATGTCACCATTCGGGAGCCTTTTCCCTTATCCGTACACCTACATG
GCAGCAGCTGCAGCTGCCTCGGCCTCTTCAGCAGCGTCGTCCTCTGTGCATCGCCACCCT
TTTCTGAACGCAGTGCGCCCCCGTCTCCGGTACAGCCCTTACTCCATCCCCATGGGTCTG
CCGGACAGCAGCACCCTCCTTACCACGGCACTACACACTATGGCCAACAGCGCAGGAGAG
CCCAAGCCG
>Reproduction_Unigene_BMK.10411|m.10025 Reproduction_Unigene_BMK.10411|g.10025  ORF Reproduction_Unigene_BMK.10411|g.10025 Reproduction_Unigene_BMK.10411|m.10025 type:complete len:114 (+) Reproduction_Unigene_BMK.10411:235-576(+)
ATGTCACCTGGTGTTTATAAAAAATCCCACAGGGAAACCTGTGGCAGATTGTGTGTGGCA
GTCTCTGGTCCCCTTTTCCTTTTTCAAGATTATAATCACAAAGTAAAACTGAGAACCACG
TCTTTCCTGAGAGGCACTGCAGTGGATAGTCAATCAGTAACAGATCCAGCTGAAACTGAA
TTATCCTTTTGCTATGAAATTAAAAACATCTTGCGCACAGTTTCCAAACGCAACGCAGAT
CCAACTGCCCAAACCCAAGCAGATCCTCACAGAGCCCAACCAGGAACTTTATTCTCCAAC
TGCCCAATCAGGAACAGGATCCAATGCCTACCCAGACTGTAG
>Reproduction_Unigene_BMK.10411|m.10026 Reproduction_Unigene_BMK.10411|g.10026  ORF Reproduction_Unigene_BMK.10411|g.10026 Reproduction_Unigene_BMK.10411|m.10026 type:3prime_partial len:55 (+) Reproduction_Unigene_BMK.10411:428-589(+)
ATGAAATTAAAAACATCTTGCGCACAGTTTCCAAACGCAACGCAGATCCAACTGCCCAAA
CCCAAGCAGATCCTCACAGAGCCCAACCAGGAACTTTATTCTCCAACTGCCCAATCAGGA
ACAGGATCCAATGCCTACCCAGACTGTAGGTTAAAGAATCTG
>Reproduction_Unigene_BMK.10415|m.10030 Reproduction_Unigene_BMK.10415|g.10030  ORF Reproduction_Unigene_BMK.10415|g.10030 Reproduction_Unigene_BMK.10415|m.10030 type:internal len:123 (+) Reproduction_Unigene_BMK.10415:2-367(+)
TACGATCATTTCTCCAGCGGCCACAAGGTGGCGATCCTCCACAGAGAGAACTGGACCAGC
ACCCCCGGCACGTGGGAGCTCACCTATGATTGCTTCGAGTCTGACGGAGGCCACAAGGTG
GCAGTGTTCCTCAAGACCATACCTCGGAGACAGAGGCTGCAGCAGAGCAGGACCTACACT
GTGGAGGACCAGAGGAGAGGGCCAGTGTTCAGTTACTCGCTGGACAGAGGGAGGAAGGAG
GTCACTGTGTCTGTGTTCTCGGGTCCCGAGGTGAAAGTGAGGCTCTGCTATCGGCACCTG
TTTGTGTGTGACGACCTGCCCTCGCCCGTCACTGCCAGGATCAACACCTCGCAGTCTCTG
AATGCC
>Reproduction_Unigene_BMK.10418|m.10035 Reproduction_Unigene_BMK.10418|g.10035  ORF Reproduction_Unigene_BMK.10418|g.10035 Reproduction_Unigene_BMK.10418|m.10035 type:5prime_partial len:71 (-) Reproduction_Unigene_BMK.10418:86-298(-)
AGAAAACAACAAAACTCGCACACTCGTCCTTTCAGTAACCTGCAGGACAGAGCTGTGATA
CCTGCTTTACTTGCCCAAAATACAAATCATACAGACAAACTCAATTTTGCTGTTGCTGCA
GCTGAACAGTCCCACCCACAGACGGTAAACAAACCAGCAAACGCTTCCTCTTCCTGCTCC
CAAGGAGGCGAGCCCATCGCAGCCTCACGTTAG
>Reproduction_Unigene_BMK.10419|m.10036 Reproduction_Unigene_BMK.10419|g.10036  ORF Reproduction_Unigene_BMK.10419|g.10036 Reproduction_Unigene_BMK.10419|m.10036 type:5prime_partial len:98 (-) Reproduction_Unigene_BMK.10419:120-413(-)
GACCACCACAGCAGCAGCAGCAACAGCAGTTACAGCAGCAGCAACAGCAGTTACAACAAC
AGCAGCAGCAGTAGTAGCAGCTTCAACGGAGGCGGTTACAACAACAATGGACAGGGTAAC
TTTGGCAATCAGTCTGGGGGTTACGGAAACCAAGGTTATCAGAACCAACAGTTCCCTCCC
AACCAAGGAGGTGTCCAGAATGGCATGAATCACCCTCCACCATTCCCTTTTAACCCCCAA
CAGATGCCACAGACCATGCAGTTCCCCATGGCCCCTCCTGCGTTCCCTCAGTAA
>Reproduction_Unigene_BMK.10424|m.10040 Reproduction_Unigene_BMK.10424|g.10040  ORF Reproduction_Unigene_BMK.10424|g.10040 Reproduction_Unigene_BMK.10424|m.10040 type:internal len:90 (+) Reproduction_Unigene_BMK.10424:2-268(+)
GAAGAGCAGGGTACACATGCCAAAGAAACAGTTGTTAACATGACAGGTGCTGGAGATGAA
ACCGGACTTCAAGTGCAGCACACATCCCAGTACCTACACCCAGACATGTACCTGCAGCAA
GGGAACGATGATGAGCAGGGCTGGGTTTCATGGGCATGGTCGTATGTTCCAGCCATCGTG
AGCACTGGTGATGAGTACGATGGAGAGGAATACTATGAAGAGACTGAGGATGGTGTACAG
CAACGCAGACAGAAATCGCAGACACCC
>Reproduction_Unigene_BMK.10425|m.10043 Reproduction_Unigene_BMK.10425|g.10043  ORF Reproduction_Unigene_BMK.10425|g.10043 Reproduction_Unigene_BMK.10425|m.10043 type:complete len:80 (+) Reproduction_Unigene_BMK.10425:146-385(+)
ATGAGAAATGCGCACTGTGTCTTTGCGCAAAACATGGCGTCTTCACGTGCAAGCGGATAC
AGTGTCCAACACCAAAATGTGGTTCAAGCAAACAGAGAGACACGGCTGACGGTTGCTGTA
AAGAATGTATCCCAGCGTGCAAGACAGAAGTATGCCCAAAGCCAGTGGGATGCAATGTTT
CCCAGTATGCATATCCCAGACACTCCTGTTGTCCAGTTTGTGGCTGTACCTTTGATTTAG
>Reproduction_Unigene_BMK.10432|m.10045 Reproduction_Unigene_BMK.10432|g.10045  ORF Reproduction_Unigene_BMK.10432|g.10045 Reproduction_Unigene_BMK.10432|m.10045 type:internal len:94 (+) Reproduction_Unigene_BMK.10432:3-281(+)
GTGGCTGTGTGTGTGTGTGTGTCTGGCTGTGTGACCAGTAACTTCACTTCCTTCTGTGTA
GCCTGGATCCTGCTGCTGAGGACTTTACGACTGTTATTATTTCTAAATCCAACGGAAACC
CACCTCTGCATTTTCCCCTGTGAGGGAACTGGACGTGGTCACAGCTGCAGAGCAGTTGAG
CTCTCATTCTGGAATAGTGCAGACAGAATGAAGGCAGTTATTGCTGTGACACTCTCTGAC
ACTCGCTATTGTGAAAGGGCACCTCATTGGCTGTCTGGA
>Reproduction_Unigene_BMK.10433|m.10046 Reproduction_Unigene_BMK.10433|g.10046  ORF Reproduction_Unigene_BMK.10433|g.10046 Reproduction_Unigene_BMK.10433|m.10046 type:internal len:168 (-) Reproduction_Unigene_BMK.10433:1-501(-)
TTCATTCACCCCGAGGCATTTGGGTCCCTGCGCTCTCTGGTCAAACTAGACCTGACTGAC
AACCAGCTGACCACCCTGCCCCTGGAGGGGCTCAGCGGACTGACACACCTCAAGCTGAAG
GGAAACCTGGCGCTGTCCGAGCCCTTCAGAGTGGAGGACCTTCCCAAGATGAGGGTCCTG
GAGATGCCCTATGCCTACCAGTGCTGTGCGTACGGGGCTTGTAAAACGACCTTCAAGCCC
GCCAGCCAATGGGACGCAGAGGAGACAGGAAGTGAGGACGAAGACGTGCCCAAGAGGACC
ATGGGCATGTTTCTGAGCCACGCTGACAACAACTATTACCTGGATATGGATGACTTTCAG
CTGGATGCTGATGATTCCAAACTGCATCCCAATATCCAGTGCAGCCCTTCTCCAGGTCCC
TTCAAGCCATGTGACTACCTTTTCGATAGCTGGGTGATTCGGCTGGGCGTGTGGTCTATC
GCACTGGTCTCCCTGATCTGC
>Reproduction_Unigene_BMK.10434|m.10048 Reproduction_Unigene_BMK.10434|g.10048  ORF Reproduction_Unigene_BMK.10434|g.10048 Reproduction_Unigene_BMK.10434|m.10048 type:internal len:108 (-) Reproduction_Unigene_BMK.10434:1-321(-)
CCTCAAACCAGTTACAGGCTACGGGCTGCTGGCAGAAAAGAAACTACGACACCAGGGCAC
GAGGGAGGCAGCTCACAGATATACAGCCGCCAACGGAAGCGGGGCTGCTGCCCCAAGCTG
GACAGCCACTGGTTAGGACCTTGCCAGGTCTTGGAGTGCATCGGGGAGGTTGTATGCCAG
ATTCAGTTATCACCCAGCGGACAAAAAATACATAGCAAATATTTTGCTTTCAACAATACT
TGTTGTTCAAGAAACAATATGCTTTTCGTCAGTACTGTAATATACTATATCAGGATTTTT
AATGGTAAGCCTGTGGTGAAA
>Reproduction_Unigene_BMK.10440|m.10052 Reproduction_Unigene_BMK.10440|g.10052  ORF Reproduction_Unigene_BMK.10440|g.10052 Reproduction_Unigene_BMK.10440|m.10052 type:3prime_partial len:85 (-) Reproduction_Unigene_BMK.10440:1-252(-)
ATGTCCAGACTACTTAACCACATGTGGATCAAAAGAGGTGGGAGAGGTACCTTTTCCCAG
CGAGAGCCGACCCTGATCTTAGCAAACAGGCAGGCAGCGCTGAAGAGAGCACCCTGCCGC
TTTTATTTACCCCGTCCCTTTTCATCCCAAGATTTCAAAGCTCTAGTCCGGCTTGCTCTT
CCTGGGAAGGTTTTCCTCTCTGCCTCAGATGAAAACACTCAACTTCCTGTTGTAGAATGG
CCTTGGGGCACC
>Reproduction_Unigene_BMK.10443|m.10053 Reproduction_Unigene_BMK.10443|g.10053  ORF Reproduction_Unigene_BMK.10443|g.10053 Reproduction_Unigene_BMK.10443|m.10053 type:internal len:197 (+) Reproduction_Unigene_BMK.10443:1-588(+)
TGCTACCCAGAAGAGGCCCAGACCACTTTCCTTCCAACAACAGAAGCCCCCACAACTGAA
GCTGAGGAAGGATATCCAGAAACCAGGCCATTTAACACAAGTCCTTCGTCAGAGTTTGAT
CTAGCTGGGAAACGACGATTTACAGCTCCATATGTGAACTACATCCGTAAGGACCCTGGG
GCCCCCTGCTCATTAACTGAGGCATTGGAATACCTTCAAGTGGATATCCTGGAAGATCTC
TTTTCAAAAGATAGGAATAATCAGCCACCCAAAAATAAGCCCCACAATATCACTGTGGTA
GCCATGGAAGGCTGCCACTCCTTCGTCATCCTGGACTGGGCACGCCCTGTGAAAGGCGAC
ATGGTATCAGGGTATATGGTACACAGCGCCTCCTATGATGACATTCTGAATAACAGGTGG
TCAACCAAAAACTCCAGTGAGACCCATTTAGCTGTGGAGAACTTGAAGCCAAACTCAAGG
TATTACTTCAAAGTTCAGGCAAAGAACAATTTTGGTCTTGGACCTATCAGTGACACATTT
ACATATGTAACTGAATCAGATGACCCACTACTGATAGCCAGGCCCCCT
>Reproduction_Unigene_BMK.10446|m.10054 Reproduction_Unigene_BMK.10446|g.10054  ORF Reproduction_Unigene_BMK.10446|g.10054 Reproduction_Unigene_BMK.10446|m.10054 type:3prime_partial len:114 (-) Reproduction_Unigene_BMK.10446:1-339(-)
ATGTCTGTCTGGAATATCGAAGACGAATACATTTATAACATTCCGTCAAATATCATGTAC
CAGTTAACAGTAGTCCTGGACAGCCTCGGCAGTTCTGACTGGCTGAAGTTTGCCTCCCTG
ATCATTCAGGAGCACACGGAGCTGCGTCTCCTGGAGCGGGCGGAGGACAGGAGCAGGGCT
GTGCTGTGGCACTGGGGGATGAAGAACGCGCGGGTCGGGGATCTGCTGGACGTCCTGAAG
CAGCTGAACCTGCTGCGGGCGCGGGACATCGTCCTGTCCTGGAGACCTACGAGACCAATC
CCGTGGCCCGTCAGTCCTGCCAACCATCCTGCTCCTCCC
>Reproduction_Unigene_BMK.10448|m.10059 Reproduction_Unigene_BMK.10448|g.10059  ORF Reproduction_Unigene_BMK.10448|g.10059 Reproduction_Unigene_BMK.10448|m.10059 type:internal len:75 (+) Reproduction_Unigene_BMK.10448:1-222(+)
ATTGGACAATATAAACTTTTTAGACCACGGGTGATAAACCAGTCTTCGTTTCAGACCATG
GGAACTTTGTGCTATCTTAATTGTGGAGACAGCCCATGCCCCCCTCCTGCAAGTATTCTT
AACATCCATCCAGTGGCTTCCTATCTCCTGAACTCCCCACTTAACCCACATCAGAAAACA
TTTCTTTCGGAGAAAAGCAAACTTATTCCTTCAGTGGAACGA
>Reproduction_Unigene_BMK.10450|m.10062 Reproduction_Unigene_BMK.10450|g.10062  ORF Reproduction_Unigene_BMK.10450|g.10062 Reproduction_Unigene_BMK.10450|m.10062 type:internal len:88 (+) Reproduction_Unigene_BMK.10450:3-263(+)
AAGAGGAAGCTGAAGGTCGAAGCATGGTTCGGGTCGAGGAAAACCACTGCTGCTATCCGC
ACCGCGCTCAGCCACGTCAATAACCTGATTAACGGCGTTACTAAGGGATACCGCTACAAG
ATGCGTTTTGTCTATGCTCACTTTCCGATTAATGCTTCTATTACTAATGGTAACAAGTCG
ATTGAGATCCGTAACTTCCTTGGAGAGAAGAAGGTTAGGAAGGTGGAAATGCTCGAAGGA
GTTAATATTGTTAGATCTGAG
>Reproduction_Unigene_BMK.10455|m.10067 Reproduction_Unigene_BMK.10455|g.10067  ORF Reproduction_Unigene_BMK.10455|g.10067 Reproduction_Unigene_BMK.10455|m.10067 type:internal len:72 (+) Reproduction_Unigene_BMK.10455:3-215(+)
GGGACCTACATGAAGCTTTCCTGCTCTCCCTTGGCACAGAGCCGTCAGGTGAGGATGCAG
CCCTCTCTCTTTGATGAGGATGGAGGGGAGCCCTTTTCAAGCGGAATGGACGAAGATCGC
TCCACAGAGCTGCGAGACATTCGCTTTTCCAGCATGTGCTTAGAAAAGGACGCACAGAAC
TCACAAGAGTTGCAGTTGACGAGTGCCTCCTTT
>Reproduction_Unigene_BMK.10457|m.10071 Reproduction_Unigene_BMK.10457|g.10071  ORF Reproduction_Unigene_BMK.10457|g.10071 Reproduction_Unigene_BMK.10457|m.10071 type:internal len:73 (+) Reproduction_Unigene_BMK.10457:2-217(+)
GCAAATGTGCCTCCCAATAAGAAATCCACAATATCAGTCACCCTGTTTAAACCCCAGGAT
GTGCGTCAGACATATAATTTATCTGTGTTCGTTTGCTCCTCCACCTCGCCACTGATGCCT
CATCTGTGTCCTGCTATGGGGGTGGTTTCCAGGTTCAATCTTCAGCTTCACCTGAAAGGT
GACACACTTTCTCTGTCCTGCTGTATAAAGGCAGGA
>Reproduction_Unigene_BMK.10465|m.10075 Reproduction_Unigene_BMK.10465|g.10075  ORF Reproduction_Unigene_BMK.10465|g.10075 Reproduction_Unigene_BMK.10465|m.10075 type:internal len:99 (-) Reproduction_Unigene_BMK.10465:3-296(-)
CTCTTCTGTCTGGATTTGGAAGATGTAACAGAATACATTACTGCTGTGCATGTTGACCTT
CTAGACATTCTTCAAGGGTTCCTGTACAAACTGAGCGGTGAAACTACATACTCCCATTAT
GAGAAAGTGCTCAATCTACTGTCGCACATTATCAACAATCTCAATGAGCAACAGTACAGT
TGGTCTGAAGGTGGCTACCAGGAGGCTTGTTTAAAAACAGCGACTAATCTTCTAGAAAGA
ATTTGCAGAGCAACAAAAGAGCAACGCTTTTATCTGGTTCCTGTCACATGCATT
>Reproduction_Unigene_BMK.10466|m.10076 Reproduction_Unigene_BMK.10466|g.10076  ORF Reproduction_Unigene_BMK.10466|g.10076 Reproduction_Unigene_BMK.10466|m.10076 type:internal len:112 (+) Reproduction_Unigene_BMK.10466:2-334(+)
TGCAGAGCAAAAGCAGCCCGCAGTGCACAGTGTAGGATTACCATGGCTGCTTCGCGCAAG
GCATCCGTTGCTTCTCCTCAGTCAGCAGAGGAGGGAAAGCGCTTAAAGAAGTCAGCGGGC
CCGGATGATTGGGAGACTAGCTTTGCCGAGGTTACACTTGCCTTTAGGGATCAGTCCAGG
AAGCAATTGACGCAGCCTTGCTGCCTGTTCTTCAAAGTGTTGCCGATACCACTGTTGTCC
TCAGTGGTTACTGATATTGCTTCCTCTGTAAAGAAGTTAACTGCCAAGCAGGACATCACC
AGAGCAGCAAAAAGAACCAACAAACTGGAATTG
>Reproduction_Unigene_BMK.10474|m.10079 Reproduction_Unigene_BMK.10474|g.10079  ORF Reproduction_Unigene_BMK.10474|g.10079 Reproduction_Unigene_BMK.10474|m.10079 type:complete len:65 (-) Reproduction_Unigene_BMK.10474:85-279(-)
ATGGTTTTGAGGCTGGCAGCCATCTTGGCTCAAGTGGGGGAACAGCCTGGAGCAAAGATG
GCACCTATTGCACAGCCACATGGTGATAAGATACTTGGCGTGGTGTCTTTCTGGGAGGTT
GATTGTCTGATTGAGGAGCCGAGAATGCTGGGCATTCCTGTATCCTCAGCTGTATCTTTG
TATCCATATAACTGA
>Reproduction_Unigene_BMK.10474|m.10078 Reproduction_Unigene_BMK.10474|g.10078  ORF Reproduction_Unigene_BMK.10474|g.10078 Reproduction_Unigene_BMK.10474|m.10078 type:5prime_partial len:83 (+) Reproduction_Unigene_BMK.10474:2-250(+)
GACTATGCCACCCAGACAGTGCAGGACCACCTGCAGCAGCACATCCAGAGGCAGGGTCAG
GGAGGGTGTTTAGACCATGTAAATCAGTTATATGGATACAAAGATACAGCTGAGGATACA
GGAATGCCCAGCATTCTCGGCTCCTCAATCAGACAATCAACCTCCCAGAAAGACACCACG
CCAAGTATCTTATCACCATGTGGCTGTGCAATAGGTGCCATCTTTGCTCCAGGCTGTTCC
CCCACTTGA
>Reproduction_Unigene_BMK.10476|m.10083 Reproduction_Unigene_BMK.10476|g.10083  ORF Reproduction_Unigene_BMK.10476|g.10083 Reproduction_Unigene_BMK.10476|m.10083 type:internal len:160 (-) Reproduction_Unigene_BMK.10476:1-477(-)
CACCCCGCCTCTGCACCCCCTGTGGTGCAAGCACTGATAGCTGCTCAGCGGCAGCTTTGG
CTCGTCCAGGCACATGTGCTTGATAGGGACAAGGCCTCCCTTTTGAATGCCTCGGTCACA
CCAGGCCATACATTCGGTCCAGTGGTGGATGAACTTTTGCTGAAGTCCCAGAAGGCGCGC
AAATCCACCAAAGAGCTGGTTCGCTTGCTGCCCAGAAAGGCTCCTCAATCCAGGAAGCAA
ACGGCGACTTGGCATCCTAGAGCTCAGCAGCCCCAGACTCAGCGGGCGACAGTGCCTGCA
GGTTGGGGGGCTCCCCACCATAGGGGTGGCCAGACACAGAGGGGGCACAGCCGCCAATTC
CGCCGACCGCCTTATGCACAAAAGGCAATGGCGAAACTACAATCTGCTCAACAGCAGCCC
TATGGGTTTTCTGCCACAGGTCCAGGGCCCTTATTCAGGGAGCCAACTGGATTACTG
>Reproduction_Unigene_BMK.10477|m.10085 Reproduction_Unigene_BMK.10477|g.10085  ORF Reproduction_Unigene_BMK.10477|g.10085 Reproduction_Unigene_BMK.10477|m.10085 type:internal len:70 (+) Reproduction_Unigene_BMK.10477:3-209(+)
GATGCTAAGGATAAGGAGAGTGAGGAGGATGAAGTTGGAAACCTGCAGTTGGCCTGGGAG
ATGCTTGAAGTTGCAAAAGTTATTTATAAAAGAAAAGATGACAAAGAAGATCAGTTAATG
GCAGCACAGATTCACCTGAAACTTGCAGAAGTTGGAGTTGAATCAGGAAACTACAGTCAG
GCTCTGGAGGACTTCAATGAGTGTTTA
>Reproduction_Unigene_BMK.10479|m.10086 Reproduction_Unigene_BMK.10479|g.10086  ORF Reproduction_Unigene_BMK.10479|g.10086 Reproduction_Unigene_BMK.10479|m.10086 type:3prime_partial len:50 (+) Reproduction_Unigene_BMK.10479:64-210(+)
ATGTCAAAGGAGACCAGTGGAGCGAGGAAGCGTGTCGTAACAAAACCTCATTTTAATGCC
TGCGTTAGACAGAGGACTCCAGTCTGCAGAGCTGTCAGGCACTCGCTTCTAACAGGCACT
AAATTGAACGGCCAAATATTGAAAAAG
>Reproduction_Unigene_BMK.10480|m.10089 Reproduction_Unigene_BMK.10480|g.10089  ORF Reproduction_Unigene_BMK.10480|g.10089 Reproduction_Unigene_BMK.10480|m.10089 type:5prime_partial len:72 (+) Reproduction_Unigene_BMK.10480:1-216(+)
AAGCAGCTGGCCAAACTGTTCCTGCGGGTGCTGGCCGTGGAGCTGGCCAGTACCAGCCGT
TTCGAGCTGGCAACTAGGACTTTCCCAGGCGTCATCACCGTGCCTGTCGTGCACCCCGTG
GACGGCTTGAAGGTCAAGTTCTTTGGACTCGACTCCAACCAGAACGAAATCATGGCCGAG
ACAGATGAAATGCTGGGGCTGGGAGCTACTGTCTGA
>Reproduction_Unigene_BMK.10483|m.10091 Reproduction_Unigene_BMK.10483|g.10091  ORF Reproduction_Unigene_BMK.10483|g.10091 Reproduction_Unigene_BMK.10483|m.10091 type:internal len:75 (-) Reproduction_Unigene_BMK.10483:3-224(-)
AACTCTTTCGTTGGGTCCAAAACCCTGCAGGAGATCCGAAAGCTTTTGGGCGAGGCAGAG
AACGTTGTGTCCGGCAGGTCCTCCTTTTCATCCCTGTCTGCATCCTTAAACGGATCGGAT
GACTTTTCGTCATTCCTGCATAGGAAGTTAGACAGCTTTCAAGACTCGTTCACTTCTACT
GTGGATAACAAAGAGAGCGAGTCATCGCTGCTGTGGAGGAAG
>Reproduction_Unigene_BMK.10486|m.10096 Reproduction_Unigene_BMK.10486|g.10096  ORF Reproduction_Unigene_BMK.10486|g.10096 Reproduction_Unigene_BMK.10486|m.10096 type:complete len:52 (-) Reproduction_Unigene_BMK.10486:33-188(-)
ATGAGCGAGCTTCCTTACAGCACAAGGTCAGCAGTGACAGTCACAGACAGGCAGGTAGGA
TTCGTCATGAGACTGTTCCTTAAAAACAACCAACACATCCAAACACAGCACAAGATCCCT
GCAATACAGTGGAACAGTAGAACCCCCTTTGACTGA
>Reproduction_Unigene_BMK.10487|m.10097 Reproduction_Unigene_BMK.10487|g.10097  ORF Reproduction_Unigene_BMK.10487|g.10097 Reproduction_Unigene_BMK.10487|m.10097 type:internal len:151 (-) Reproduction_Unigene_BMK.10487:2-451(-)
GACCAGCACCACTTCTACCTGGCTCTGGACAATCGCATGATTGCAGAGATGCTGCGGACT
GAGCTGGCATACCTCACTTCCTGCTGGAGGATGACTGGGCGTCCCACCCTTACCTTTCCC
ATCACGCACAGCATGCTCACTGAGGGCGGAACTGACATTGACCCTGCTATCCTCGCCACA
CTCAGAAAACTGCAGGATGGGTACCTTGGCGGGGCAAGGGTCCAGACCGGCAAGCTGTCC
AGTTTTCTTACCACCTCCTTCCACACTGAGCTGAGCTTTCTGGACCTGGGCTGCGACGAC
CAGCTGCTAGTGGACGAGGAGGACTGTGACAGCATCGACAACGATGAATACCAGCACGGA
GGCTATCCACAAGATGATATCAATAAAGATAATGTCAAGGATGAGCTTGATCAGTATATT
CAACACTTGCTTCAAAGCACGGCTCCAAAA
>Reproduction_Unigene_BMK.10489|m.10104 Reproduction_Unigene_BMK.10489|g.10104  ORF Reproduction_Unigene_BMK.10489|g.10104 Reproduction_Unigene_BMK.10489|m.10104 type:internal len:108 (-) Reproduction_Unigene_BMK.10489:1-321(-)
GTTTGCAGAGTATTCGGGAGCAGCAGCGCGATGCCGCTCAGAAGACAAGATACCCAGAAG
GCCCTGCAGCTGATGGAGGAGTGTCGGTCAGTGGCCGGGGACGAGAGGTTCCGGGTTCGA
GCAGAGAAACTGCTGACCATCTTCCAGAGTGATCTCTTTCAAGCACTGCTGGATATTCAA
GAATTTTATGAGCTGACAGTCTGTGAAAACCAGCTGTCTGGACCTCCCAGCATCTCCGCA
AAGAAATACCGTAACCAAGATGAAGACACGCCCCCTTTGGAACACAGTCCTACCCACCTA
ACCAATCAGGGGAAGGCTCCG
>Reproduction_Unigene_BMK.10490|m.10106 Reproduction_Unigene_BMK.10490|g.10106  ORF Reproduction_Unigene_BMK.10490|g.10106 Reproduction_Unigene_BMK.10490|m.10106 type:5prime_partial len:70 (+) Reproduction_Unigene_BMK.10490:1-210(+)
GACGGACCGAGCAAACACTCTGCAGTTACACAATACACACCGGACCAGGAGGAAACACCT
CACCTTCCACAGTACACCTCCAGCGCTGAGCTACCCTGCCTGCTGTTTTTATTCGCTTTC
AACCCCACATATTATCTTTTATTACTTGTATGTACAAACAATAAAAGGGGCTTTTTTTTG
AACGCTTACTGTGTATCTTCACATATCTAG
>Reproduction_Unigene_BMK.10499|m.10112 Reproduction_Unigene_BMK.10499|g.10112  ORF Reproduction_Unigene_BMK.10499|g.10112 Reproduction_Unigene_BMK.10499|m.10112 type:internal len:71 (+) Reproduction_Unigene_BMK.10499:3-212(+)
TACCATCACCGCCAAGAAGACGACGTCGTCGAGGAAGAAGACGGCCATGGCGATCAGCAA
TGCCGCAAGCAGTGCCAACACCACCATGACCAATGGAAGAAGCAACAATGCATGCAAGAC
TGCAGGCAGTGGCGGCGCCAGGAGGAGGAAGAGGCCGCCGTCGACGAGGAAGAAGACCAC
AACTACGGCGGCGAGAGAGAGCAACACTGC
>Reproduction_Unigene_BMK.10501|m.10116 Reproduction_Unigene_BMK.10501|g.10116  ORF Reproduction_Unigene_BMK.10501|g.10116 Reproduction_Unigene_BMK.10501|m.10116 type:internal len:126 (+) Reproduction_Unigene_BMK.10501:3-377(+)
CGACAGCTCAGGTTCAGGGGGCGTGCGCGTGTCTCTGCTCCGGGTCGGTACGGCGCTGGC
TCGGGGTTGATCCTGCTGGACGAGGTGCAATGCAAGGGGGGAGAGCGCTCCCTGCTGGGC
TGTGCACACGCTGCCTGGGGGAGACACGACTGCGCGCACAGCGAGGACGTGGGGGTGCAG
TGCGAGGGGAAGGGCGAGACCAACGAGATACCCCAACCCTCACCTGAGACAGGTGCTCCA
GTGAGGCTGGTGGATGGGGAGAGCACGCGGGAGGGCAGGGTGGAGGTGCTGCTCGGTGGG
GAGTGGGGCAGCGTGTGTGATGACGGCTGGACTGACGACCATGCTGCTGTGGTGTGCAAA
CAACTGGGCTACACG
>Reproduction_Unigene_BMK.10505|m.10122 Reproduction_Unigene_BMK.10505|g.10122  ORF Reproduction_Unigene_BMK.10505|g.10122 Reproduction_Unigene_BMK.10505|m.10122 type:internal len:85 (-) Reproduction_Unigene_BMK.10505:2-253(-)
AACGCTGGGGTCGGTCAGATCGGGCCCATCGAGAGCTTGAGCATGCAGGACATGCAGAAG
GTGTTCGAGACAAACTTTTTCGGGGCGGTGCGGATGATAAAAGCTGTGCTGCCGGACATG
AAGAAAAGGAAGAGCGGCCACATCGTCACGATGAGCAGCGTGATGGGGCTACAAGGTAAG
GTCTGGAGAAGTCACCAAGGTCCCAGTGTTTCAGCAACTGGAATGCTGGGACAGGGGGGC
AGGGGGGTCCCC
>Reproduction_Unigene_BMK.10506|m.10124 Reproduction_Unigene_BMK.10506|g.10124  ORF Reproduction_Unigene_BMK.10506|g.10124 Reproduction_Unigene_BMK.10506|m.10124 type:3prime_partial len:52 (-) Reproduction_Unigene_BMK.10506:1-153(-)
ATGGAGCTGGAACAACTACAAGAGAAGGCAAGTACTGCTTTAAGTCAGTTGCAGTGGGAC
CAGCTAGTAGAGACATGCAAATATTTAAAATGCATTAAGGATGATAATGAGACTGTGAAA
AATAAAAGTAAGCGAGCTTTAATTCGATTGGCA
>Reproduction_Unigene_BMK.10507|m.10125 Reproduction_Unigene_BMK.10507|g.10125  ORF Reproduction_Unigene_BMK.10507|g.10125 Reproduction_Unigene_BMK.10507|m.10125 type:3prime_partial len:91 (+) Reproduction_Unigene_BMK.10507:1-270(+)
ATGCACGACAAAGGGAGAGCCATGCAGAGTCTGAAGCGCTTGATCTGGCTGTCCAGCGCC
ATGGGAGAGGTGCACACAGCCGGCCGGCGCGACATCTCCAGCGCAGACCCCGTCTGGGAT
GGGCAGGGGTCCCCCAGCGTCCGCGCCAGCAGAGCGGAGACCATCAGGCAGCTGCTGACA
CTCCTGCTCGCGGAGGAGCCGATGAGCGACACCCCGCCGGCGCTGAGAGCCGCGCTGAAC
AGAAATAACAACCCCCAGGACTCAGAGCGC
>Reproduction_Unigene_BMK.10511|m.10129 Reproduction_Unigene_BMK.10511|g.10129  ORF Reproduction_Unigene_BMK.10511|g.10129 Reproduction_Unigene_BMK.10511|m.10129 type:5prime_partial len:68 (+) Reproduction_Unigene_BMK.10511:2-205(+)
AACGCTACCTATGTTCTTTTGGCCCTGGCCTGGGTGTTTGTGCCCGTGTACATATCCTCT
GGGATCGTGACCATGCCTGAATACCTTGGGAGGCGCTTTGGAGGCGAGAGAATCCGAATG
TACCTCTCTGCCCTGTCACTGCTGCTCTCTGTCTTCACCAAGATATCGTGTGATCAAGAT
GGCTTTGAGTGGCATGGACGGTGA
>Reproduction_Unigene_BMK.10517|m.10131 Reproduction_Unigene_BMK.10517|g.10131  ORF Reproduction_Unigene_BMK.10517|g.10131 Reproduction_Unigene_BMK.10517|m.10131 type:internal len:71 (+) Reproduction_Unigene_BMK.10517:3-212(+)
AGAGCGAGAGAGAGAGAGAAAGGGGGGGTGAGAAAAGGAAGGAAAGGGCAGAAACACGGC
TCAGACACACTGCTGACCTTGAGAACTCTCTGGGAATCCTCAAGGTCAACGAGGGCTTTA
CGATTCCCCAGAATTAACGAAAACTACAAATCTGAAGAAAAAAAGAGAAACGCAAAAAAA
AAAAGAACAGTATATTTCAAGGTTTACAAC
>Reproduction_Unigene_BMK.10523|m.10135 Reproduction_Unigene_BMK.10523|g.10135  ORF Reproduction_Unigene_BMK.10523|g.10135 Reproduction_Unigene_BMK.10523|m.10135 type:5prime_partial len:89 (+) Reproduction_Unigene_BMK.10523:3-269(+)
CGACTGTGTCACCCCTGCCAGATAAATTACGACTTTGTAGGAAAGTTAGAAACTTTGGAC
GAGGATGCAGAATACTTACTCAGCCTTCTCAACGTGGACAATGTTGTTCAGTTCCCTCCT
AGCTATCACAACAGGACAGTCAGCAGCTGGGAGGAAGACTGGTTTGCCAACATCCCCGTG
GAGTGGAGGAGAGAGCTGTACAAGCTTTATGAGGCAGACTTTTCCCTATTTGGATACTCC
AAACCCAAAACACTTTTACAAGTCTAA
>Reproduction_Unigene_BMK.10525|m.10137 Reproduction_Unigene_BMK.10525|g.10137  ORF Reproduction_Unigene_BMK.10525|g.10137 Reproduction_Unigene_BMK.10525|m.10137 type:internal len:113 (-) Reproduction_Unigene_BMK.10525:3-338(-)
TACCCTGCCTATCTCGGGGCACGCTTGGCCTCGTTCTACGAACGTGCGGGGAGGGTCCGC
TGTTTGGGGTCTCCGGATCGAGAGGGCAGCGTCAGCATTGTGGGAGCAGTGTCGCCCCCC
GGTGGAGACTTTTCAGACCCTGTTACTTCAGCAACACTGGGGATCGTGCAGGTGTTCTGG
GGTCTTGATAAGAAGTTGGCTCAGCGGAAGCACTTCCCTTCTCTGAACTGGCTCATCAGT
TACAGTAAGTACATTGGGGCTCTGGAGCCGTACTATGAGAGGCTGCACCCCGAGTTCGTT
CCTCTTCGAACCCGAGCCAAGGAGATCCTGCAGGAA
>Reproduction_Unigene_BMK.10526|m.10141 Reproduction_Unigene_BMK.10526|g.10141  ORF Reproduction_Unigene_BMK.10526|g.10141 Reproduction_Unigene_BMK.10526|m.10141 type:3prime_partial len:72 (+) Reproduction_Unigene_BMK.10526:53-265(+)
ATGTTGCCAAAAAACTGTCAAACGAAGGCCAGCGCCTTCGTTCAGTCACATAAATGCGAG
CTAATTACGTGGTTCCAGAGCGACTCAAGCTACATCCTGCAGAAAGCACACTCCAAAGAC
CTGCTGACGCAGCTGGAGTACCAGAGGATCAAGTCCACCCAGGACCCTGCGGAGAGGGTG
ACTGAGTTGCTGGATATTATGCTGGGCCGCGGA
>Reproduction_Unigene_BMK.10530|m.10147 Reproduction_Unigene_BMK.10530|g.10147  ORF Reproduction_Unigene_BMK.10530|g.10147 Reproduction_Unigene_BMK.10530|m.10147 type:internal len:75 (-) Reproduction_Unigene_BMK.10530:1-222(-)
GCCTACAAGCGCAAGTCCCGCGAGAACGACCTCACACTCAAGCGGCTGCAGATGCAGATG
GACAACCTGGAGTCTCGCGTGGCCTTGGAGTGCAAGGAAGCCTTTGCAGAGCTGCAGACA
GACATCAACGAGCTGACCAGTGACCTGGACCGAGCCGGCATCCCACACCTGGAGTATCGC
ACCTACGCCATGAGGGTTCTCTTCCCAGGCATTGAGGACCAC
>Reproduction_Unigene_BMK.10532|m.10150 Reproduction_Unigene_BMK.10532|g.10150  ORF Reproduction_Unigene_BMK.10532|g.10150 Reproduction_Unigene_BMK.10532|m.10150 type:internal len:90 (+) Reproduction_Unigene_BMK.10532:3-269(+)
TACAAGGAAAAACATCAAAGCCTGCTCTATTCTGTTTCTGTTGGGTTTCCAGTAGCAGGC
CCTCACTTTGCAGTGTTTGTCTCACACAGCCGCAGTTTCGTATTGTCCTCGCTGGGCGTC
ACTGCCATGGCCTTCATGACGGGGGCGCTGGCGTTCTGGACCCCGGTCTTCCTGTCCCAC
GCTCAGGTCCTGCAGGGAACCAGGGTGCAGTGCACACAGGAGCCGTGCAGCAACACAGAC
AGGTACAGCCAGCGCTGGCTTCTCATC
>Reproduction_Unigene_BMK.10535|m.10152 Reproduction_Unigene_BMK.10535|g.10152  ORF Reproduction_Unigene_BMK.10535|g.10152 Reproduction_Unigene_BMK.10535|m.10152 type:internal len:69 (+) Reproduction_Unigene_BMK.10535:3-206(+)
AAATACATTTTGCTGCCTTTTTTACTTACCTTCTACCAAAAGCACCCATTAACGGCTGTA
AATGGGATGCCTCATCAAAAGAGCCATCAGTTGGATTTAAAGGGACAACAACCAAAGCCT
AACCAAGCACAGCAGCAGCACAATTCCTTTATATTCTTTGCAATTGTTTACTTTTTTGGA
TTTTACATTTTTTACTTTGAATTG
>Reproduction_Unigene_BMK.10538|m.10154 Reproduction_Unigene_BMK.10538|g.10154  ORF Reproduction_Unigene_BMK.10538|g.10154 Reproduction_Unigene_BMK.10538|m.10154 type:internal len:183 (-) Reproduction_Unigene_BMK.10538:1-546(-)
AGAGTAGGTGGTGACCTCAACAACTCTGCTATAACAAGTTCCAACAAGTCAAATTACAAT
CTTTTTAGTAATGATGGTTGGAAAATTGCTGACCCATTAACCCAAATAGATGGGAAAGGG
GTACTTGGGGTTGGTTTAAATGGTGGATTTAACAAAGGGGTTTATTCAAATCAAGGGTTG
ATGAACTTTAGTTATAGTAAAGGTACTAATAATGTTGCAGTAGGTACAAAAGGGATGAAC
AAGAAGTTTGGTAAAGGGGGTGTTGAAGATGAGGTTGTTATGTATGGGAATAATAAGAGT
GTAAAGAAGAATAATAAGAGTGTTAAAGAGGGGAATAAGGATGGTGGTAACAGTGAGAAA
CAGAATGGTGTTGATAAAAGGTTTAAGACTTTGCCACCAGCTGAATCTTTGCCAAGGAAT
GAGACTGTTGGTGGGTATATTTTTGTTTGCAACAATGATACTATGGCTGAGAATCTCAAA
AGGGAACTCTTTGGCTTACCACCACGTTACAGGGACTCCGTTAGGCAAATCACACCTGGA
TTGCCT
>Reproduction_Unigene_BMK.10539|m.10157 Reproduction_Unigene_BMK.10539|g.10157  ORF Reproduction_Unigene_BMK.10539|g.10157 Reproduction_Unigene_BMK.10539|m.10157 type:5prime_partial len:110 (-) Reproduction_Unigene_BMK.10539:2-331(-)
AGCTCCACTTCCGGCTCTGAGGAGAAACGAACAGCAGCGATCATGAAGACTCCCGCGCAG
ATCCTGAAACCGCGGAAGAAGACGCAGACCGGAAGATGCGGCTGGTCGCGCAAGAGCAGC
ACATGCGCATACTCCGCCCGCATCTACAGGATTGAGAAGGAGCTGCGCACTGACGCTGGA
GACGCGCTCTCCATGACGCTGCGTCTGACTGATGCGCATGCGCAGGTGGGCGCCGAGGCC
GCGCGTCTCTCCAAGCGGAACCGGCGGCGCGTCATCACGCAGCGCGAGCTCAACGCCGCC
GTGCACGCGCTCCGTGGAACGCGCTCCTGA
>Reproduction_Unigene_BMK.10542|m.10160 Reproduction_Unigene_BMK.10542|g.10160  ORF Reproduction_Unigene_BMK.10542|g.10160 Reproduction_Unigene_BMK.10542|m.10160 type:internal len:105 (+) Reproduction_Unigene_BMK.10542:3-314(+)
TATATCATGGAGGTCCAAGCTTCAGGAATCGAGCTGACTTGTGACAAGGATATGGACCTG
GCAACACAAGTGCAGGAACTGCTGGAGTTTCTTCACGAGAAACAGCACGAGCTGGACTTG
AATGCTGATCAGACCCAGAAGTGTCTAGAGCAGTGTCTTCAGCTGAGACACCTGCAAGCT
GAGGTCAAACAGGTGTTAGGCTGGATTCGGAATGGGGAATCCATGCTCAATGCCAGCCTC
GTGAATGCAAGCTCCCTGTCTGAGGCAGAGCAACTCCAGAGAGAGCATGAGCAGTTCCAG
CTGGCCATCGAG
>Reproduction_Unigene_BMK.10543|m.10162 Reproduction_Unigene_BMK.10543|g.10162  ORF Reproduction_Unigene_BMK.10543|g.10162 Reproduction_Unigene_BMK.10543|m.10162 type:internal len:85 (+) Reproduction_Unigene_BMK.10543:2-253(+)
TGGAGTTGCCCTGTGGAGTTGGTTTGTTCCCCCGGTTTGTGGACTGCAGGGGCCACGCCT
CTCTGCAGGCTTCTGGAGGTGGCATGCTGGCAGATGTGTGCCCACCCCTCACTGGACAGT
CCTCGTAAGAGTAAGGGTCGGGCCCCCCTGGAACTTGAGGAGCTCCCTCTGGAGATCCAG
CTGGCTGCTGGTCCAAAGGATGAAATCCAAGTCCAGGTTGCAGGGGTCATGTACTGCCAC
TACCCACATCTA
>Reproduction_Unigene_BMK.10544|m.10167 Reproduction_Unigene_BMK.10544|g.10167  ORF Reproduction_Unigene_BMK.10544|g.10167 Reproduction_Unigene_BMK.10544|m.10167 type:complete len:59 (+) Reproduction_Unigene_BMK.10544:234-410(+)
ATGTGCCTGTGGACGCAGGGCTTCCTCCATTTCCCTCCACCTGCTACCTTTGTGTCTGTG
TCTATATTCCTTTGTGAGAAGGAGCTGGAACTAGTCTGTGCTCAAGTGCTAACTTTTTTT
TTTACAGTTGTAGTCTGGCTTTGCCATGCCCAGTGTTTAAAACAATGCTTCTTGTGA
>Reproduction_Unigene_BMK.10546|m.10169 Reproduction_Unigene_BMK.10546|g.10169  ORF Reproduction_Unigene_BMK.10546|g.10169 Reproduction_Unigene_BMK.10546|m.10169 type:3prime_partial len:64 (-) Reproduction_Unigene_BMK.10546:3-191(-)
ATGATACAAAAAGATCTGCTCTTCTACAGCGTTGCCTGCAGCCCTGTGCTGGATATCTGG
TTAGGCAATGTGGATTTAACACCTGCTGACTGCCAAGAGTTCAATGTGTCCGTCATGGAG
TTCCAACGTGATTGTTTTGTGCAGATCAGCTTTGACAGAATATTGCCTTGGTTCTCAATT
GTGGACGTC
>Reproduction_Unigene_BMK.10547|m.10171 Reproduction_Unigene_BMK.10547|g.10171  ORF Reproduction_Unigene_BMK.10547|g.10171 Reproduction_Unigene_BMK.10547|m.10171 type:internal len:83 (+) Reproduction_Unigene_BMK.10547:2-247(+)
ATCAGTGGTGGGACCTGGACACTGGGAGCACAGACATATCCTGAAATTATTATTACAGGG
CATGCTGATGGATCAATAAAGTTTTGGGATGGATCTGCCATAACCCTTGAGATGCTGTAC
AAGCTGAAAACATCCAAGGTGTTTGAAAAGCAGAAGGTGGGAGAGGGGAAGCAGGTAGCG
GAGATTGTGGAAGAGGACCCATATGCCATACAGATGATCAGCTGGTGTCCTGAAAGCAGG
ATCCTA
>Reproduction_Unigene_BMK.1055|m.1003 Reproduction_Unigene_BMK.1055|g.1003  ORF Reproduction_Unigene_BMK.1055|g.1003 Reproduction_Unigene_BMK.1055|m.1003 type:internal len:111 (+) Reproduction_Unigene_BMK.1055:3-332(+)
GTTTTTAGGTTTGGCTTCGGTTTGGGCATCAACAGCTTCGTTTGCATGGTGGCAGCACCT
GAAGCATTGCCCGTGGTGGCCGCGCCTGCAGCAACCGTAGCGACAACCGCCGTCACCGCG
CAGGCCGTTATAGCCACTCCGTCCATCAGCGCCGAGCTTTTCGGGGTGCTTTGCATCAAG
ATCAGTGGCATCCACTTTTTCATTAGTGGAGTCCTCAGCAAGTTCTCTAGCCGCAACATC
GGAAGAGATAACAAGAACGATCGCAAACAAAAGGCCAAGCAGAAGGAAAGCCTTAGAACC
CATTTTGAAATAGATAGAAAGATTAAGGTA
>Reproduction_Unigene_BMK.10550|m.10177 Reproduction_Unigene_BMK.10550|g.10177  ORF Reproduction_Unigene_BMK.10550|g.10177 Reproduction_Unigene_BMK.10550|m.10177 type:5prime_partial len:64 (+) Reproduction_Unigene_BMK.10550:1-192(+)
GAGAACTGTGCTCAATGCATTGCTGAAGTAAATGCCACATCCAAGGTTACCAATATCCGT
CCTATCAATGCCATGTTGTTCAACCGCAACTTTTGGCAAAAGAAGTCCCCTGGACAGAAT
ACCAACGAAGCTGCTCGCAGAGGAGGCGTGGAACAGTGGCTGGACATTGCCAAGCTGGCT
CTGGAAGTCTAA
>Reproduction_Unigene_BMK.10550|m.10175 Reproduction_Unigene_BMK.10550|g.10175  ORF Reproduction_Unigene_BMK.10550|g.10175 Reproduction_Unigene_BMK.10550|m.10175 type:internal len:118 (-) Reproduction_Unigene_BMK.10550:1-351(-)
TCACTTGCTAAATACCAGGCCCTGAGGTGCAGTGTGGAGCATGTAGCCCCAAACACCGAA
GAGTTTTCTACCATTAAGGAGCTTCTAATGCATAGGAATGAAAGTTTGACTTCGGTGAGG
ATCCATCAGATATTCCGCATTGGCAGAGTGAATGAGATGTTAGACTTCCAGAGCCAGCTT
GGCAATGTCCAGCCACTGTTCCACGCCTCCTCTGCGAGCAGCTTCGTTGGTATTCTGTCC
AGGGGACTTCTTTTGCCAAAAGTTGCGGTTGAACAACATGGCATTGATAGGACGGATATT
GGTAACCTTGGATGTGGCATTTACTTCAGCAATGCATTGAGCACAGTTCTC
>Reproduction_Unigene_BMK.10552|m.10179 Reproduction_Unigene_BMK.10552|g.10179  ORF Reproduction_Unigene_BMK.10552|g.10179 Reproduction_Unigene_BMK.10552|m.10179 type:internal len:104 (+) Reproduction_Unigene_BMK.10552:2-310(+)
ATTAATAATAAAGAAGAAAAAAAAACTGCAAAAGCTAACGTGGCCGTTTCTCTAACAAAG
TGCTTCTTCATAAGGTGCAAAGAACTGAACACAGTGTCCACGCGGTCCGCTGTGCTCTCA
ACACCAGCCCCAGCATCAGGGGTCCCCCTGACAGCTCCCTGCAGCCCACGCTATTCACAG
AGCTGCCACTGCTTCACATACCGTGCTGATCAATCAAACACAGAGCTGGAAACGCGCTTC
CTGACCAACACTCCAGAAAGACTACAAATCAGAACAGATCCAAACCTTCTCCGAGTGACT
GTGAAGCTC
>Reproduction_Unigene_BMK.10554|m.10181 Reproduction_Unigene_BMK.10554|g.10181  ORF Reproduction_Unigene_BMK.10554|g.10181 Reproduction_Unigene_BMK.10554|m.10181 type:5prime_partial len:67 (+) Reproduction_Unigene_BMK.10554:2-202(+)
GATGTTTCAGTAGGGAAAAACAAAACAAATTTAGCACTGCAGAAGAATGACTTTTTAAAA
CCATACAGAAATGTGCTCCCGTTTGTCACTTACATTGAGTCCTCCTCTCATGTGCGCAAT
CGCTCCCACAAGAGCACGTTTCACTTGAACCCAGTTTTCACACCCGTGTCAAACCGCTAC
ACGGTGAGGGGTGAGGGGTGA
>Reproduction_Unigene_BMK.10555|m.10183 Reproduction_Unigene_BMK.10555|g.10183  ORF Reproduction_Unigene_BMK.10555|g.10183 Reproduction_Unigene_BMK.10555|m.10183 type:internal len:92 (+) Reproduction_Unigene_BMK.10555:3-275(+)
GACCAGAATGAGAACAGTGATGGGACATCTGAAGGTGAAACTCAGTGGGAGAATGACAGC
AGCTCCAGTGACTCTTCTAGTGAGTATTCTGATTGGACGGCAGATGCGGGAATCAACCTC
CAGCCACCAAAGCGAACCACTAGAAGGCCGGCCCGTGTGGCTGTAAGCAGTAGCTCTGAG
GATGAGGAGGGAACAGGACAGGGTGAAGGGGAAGCTGCGCAGACCACTAAACAGGCTGAA
AAGAAGAAGAAACCTAAACAGAGGTCTGTGCCT
>Reproduction_Unigene_BMK.10561|m.10188 Reproduction_Unigene_BMK.10561|g.10188  ORF Reproduction_Unigene_BMK.10561|g.10188 Reproduction_Unigene_BMK.10561|m.10188 type:internal len:80 (-) Reproduction_Unigene_BMK.10561:3-239(-)
CCCTGTAGTAACTGCACCTGTGAAAACGGTAGAGTTCAGTGCATCGATCAGGAATGCCCC
CCCACAAACTGCCAGCACCCCATCATTCCAAGGGACATGTGCTGCCCTGAATGTGTTGGC
TGTGTCTACAATGGGAAGAGGCTGAGGAATGGCCAGAGCTTCCAGTCAGACCGCTGCACC
AAGTGCACTTGCAGGAATGGCAACGTGCAATGCCTGGTTGTCCAATGCCCGGACTTG
>Reproduction_Unigene_BMK.10563|m.10190 Reproduction_Unigene_BMK.10563|g.10190  ORF Reproduction_Unigene_BMK.10563|g.10190 Reproduction_Unigene_BMK.10563|m.10190 type:internal len:90 (+) Reproduction_Unigene_BMK.10563:3-269(+)
GCTTCTGTGACTGGGAGGGAGCTGCTGGGAGGAGGAGGGGCTGGGGGCAGCACTGAGGTC
CAGTTGAGCTGTGATTACGCTGAGGGGAACCAGTCTTCATACCCCAGTGACACTGTGAGA
GTGATTGTATATAGACCTGTAAACTACCTCTGGCGTCACATCCTGAGCACATTGGTCTCT
CTCGCCATTCTGGCAGTCCTGATCGAATTCTACTTCAGCAAACACCAAAGAGTTGCTAAA
GACAGAAAATCGGAAGCAGTCGAGGCA
>Reproduction_Unigene_BMK.10568|m.10195 Reproduction_Unigene_BMK.10568|g.10195  ORF Reproduction_Unigene_BMK.10568|g.10195 Reproduction_Unigene_BMK.10568|m.10195 type:3prime_partial len:53 (+) Reproduction_Unigene_BMK.10568:135-290(+)
ATGCCAGAGGACTTGAAGATGTCTGTGTGCAGTGACTTTGCGGAACACGTGTGGAAGCCT
GGCTTTTGCAAAACCTGCTTCTATCCCAGAAGTTCCCACAGGGTACAGAGACCCTTTGAG
ATCGCTGCTAACAACAGTGTGCCTTCACAGAGTGTC
>Reproduction_Unigene_BMK.10573|m.10197 Reproduction_Unigene_BMK.10573|g.10197  ORF Reproduction_Unigene_BMK.10573|g.10197 Reproduction_Unigene_BMK.10573|m.10197 type:internal len:86 (-) Reproduction_Unigene_BMK.10573:1-255(-)
ATCAAGCTGGGAGGGATCTGCAAAGGAAGGCAACTGCGTATAGGAGATGAAACTGACCCT
GACAGCACAAGGCTCAGCATCAATGTGTATTATAATGGCACTATAATGATTCAGGGAACT
GAGGCCAGCCTAGAACTATTCGAGAAAGATTTCCAGGCTCTAAAAGAACTGGCTGAGAAG
GAGAAAAAAACCCCAGAGGTACTAGACCCAGAACAGCAGCCAGCTCCCCACACCGCAGAC
ACAGCCCCCCGCAGC
>Reproduction_Unigene_BMK.10576|m.10200 Reproduction_Unigene_BMK.10576|g.10200  ORF Reproduction_Unigene_BMK.10576|g.10200 Reproduction_Unigene_BMK.10576|m.10200 type:5prime_partial len:90 (-) Reproduction_Unigene_BMK.10576:8-277(-)
CATTCATACATACAGAAGGGTTCAAATGTTGCCAACGGATTCAACTGCCCCAGCTATGCC
CTTATAATCCACTTAGTGCAAAGTGAATTAGACAGGCTGGGTCAGAACGATTGCAGCTCC
TCTCCTAATCCCTGCAGGTATGAATTAAAACAGCGGTTTCTCCACCACAGGAGTCACAGC
ACCAGAGCAGTCATGCGAAACTGCTGGTCACCATTTGAACCCCTGCATGTAGATTTTTTA
ACAGAACCACGACAAGTACGCACGGCATGA
>Reproduction_Unigene_BMK.10579|m.10202 Reproduction_Unigene_BMK.10579|g.10202  ORF Reproduction_Unigene_BMK.10579|g.10202 Reproduction_Unigene_BMK.10579|m.10202 type:internal len:87 (+) Reproduction_Unigene_BMK.10579:3-260(+)
CACTCTGAGACAGGACTCTGCATTGAAAACCGCTTCCAAGTCAGGGTACATTTCCCTTGT
CTCCCAAAGTCGGACCTGAAGCGTGCAGAACTCGAAAATGAAGCATCTTTGGGCCACCGC
AAGAGTGTTTTGCATAACAATCGCAGGGGAATCTCTGAGAGGGAATTTGGCAGCACAGGA
AACAGATCTGTCCAGCGAGTGGCCAGGGCTGATTTGGATCAAAGACGCTTTCGAGGGTTA
AAATCTCATGAGGCTTTC
>Reproduction_Unigene_BMK.10586|m.10207 Reproduction_Unigene_BMK.10586|g.10207  ORF Reproduction_Unigene_BMK.10586|g.10207 Reproduction_Unigene_BMK.10586|m.10207 type:5prime_partial len:170 (+) Reproduction_Unigene_BMK.10586:1-510(+)
GATCTTCATGAAGCGGGAGGCGAAGACTTTCCTATGGACGAGGATGGCGATGAGAGCATT
CATAAGTTAAAAGAGAAAGCCAAGAAGAGGAAAGGTCGTGGATTTGGATCTGAGGAAGGA
GCCAGATCTAGAGTCAGAGAGGACTATGACACAGTAGAACAGGATGGAGATGAGCCTGGA
CCACAGAGATCTGTTGAAGGATGGATTCTGTTTGTGACCGGTGTTCACGAGGAGGCAACA
GAGGAGGATGTCCACGACAAGTTTGCAGAGTTTGGAGAAATCAAGAACTTGCATTTAAAT
TTGGACAGGAGAACCGGTTACCTTAAGGGCTATGCATTGGTGGAGTACGAGACCTACAAA
GAAGCGCAGGCTGCAATGGAGGGTCTGAATGGTCAAGAACTTATGGGACAACCAATCAGT
GTTGACTGGTGCTTTGTAAGGGGACCCCCGAAGAGCAAGAGGAGGGGTGGAAGGAGGCGC
AGCAGGAGTCCTGACAGACGGCGACGCTGA
>Reproduction_Unigene_BMK.10587|m.10211 Reproduction_Unigene_BMK.10587|g.10211  ORF Reproduction_Unigene_BMK.10587|g.10211 Reproduction_Unigene_BMK.10587|m.10211 type:5prime_partial len:51 (-) Reproduction_Unigene_BMK.10587:205-357(-)
GAAGCCGTCTCTCTGCTGCTGCACCACGAGATCCGTTTCTCAAAGGCTGGAGTAAATGAA
GCGCTGAGCAGCAGGGAGGCTCTCTGCGCTGCCCGAGGGCAATCGTGTGAGAAATTCAGC
CTGGGGCTTCATTCCAATTCAACACGGATTTAG
>Reproduction_Unigene_BMK.1059|m.1007 Reproduction_Unigene_BMK.1059|g.1007  ORF Reproduction_Unigene_BMK.1059|g.1007 Reproduction_Unigene_BMK.1059|m.1007 type:internal len:124 (+) Reproduction_Unigene_BMK.1059:1-369(+)
TCGATGTCTGGTGAGGAAAATACTGCTGTAAATAATGAATACGCTGCTAATGCAAGTACT
TTGAATCCATTCAGTGGTTATTCTGTACCACAGCAGCAAAGTCAAGTGTGTACAAATCCA
TTTATAGCAAACAATCCTTTTGTAAATTATCAAACTGATACAAATCAAGTGTCGGGCTTA
GAGAGCAGGCACACTGCTAACACTCCGGTGAGTGTGGCCTACAGTCATCGCCAATCAACA
CCATTGCAGGACGGTGAATCATTTTTTGTGCCATACACACCAATAATGCCAGGTCGCCAG
CACCGTGCTGATTGTGTAGCTAGCAATAGCCATGGTCTGATATATTCACAGCCAGTTGAG
AGAGAGCAG
>Reproduction_Unigene_BMK.10590|m.10212 Reproduction_Unigene_BMK.10590|g.10212  ORF Reproduction_Unigene_BMK.10590|g.10212 Reproduction_Unigene_BMK.10590|m.10212 type:5prime_partial len:71 (+) Reproduction_Unigene_BMK.10590:2-214(+)
GGATCTGGCTGCAAGTGCGGCAACGGTTGCGGAGGTTGCAAAATGTACCCGGACTTGGGC
TTTTCCGGCGAGTCGACCACGACCGAGACTTTTGTCTTCGGCGTTGCACCGGCGATGAAG
AACCAGTACGAGGCTTCTGGAGAGGGTGTCGCTGAGAACGATGCATGCAAGTGTGGATCT
GACTGCAAGTGTGATCCTTGCACCTGTAAATGA
>Reproduction_Unigene_BMK.10592|m.10216 Reproduction_Unigene_BMK.10592|g.10216  ORF Reproduction_Unigene_BMK.10592|g.10216 Reproduction_Unigene_BMK.10592|m.10216 type:3prime_partial len:56 (-) Reproduction_Unigene_BMK.10592:2-166(-)
ATGCACCAAGCAGTCAAATTACATATTGGCTTATTGAATGGACAGTCTTGGGTGAATGCT
TCTAAAGAGTCCATCAATCAAGGAGAAACCTCCTGTAGGCTGCTGACAGCAATTCTAAAA
AGTCTTGTCCCGCTGATGAACTTTCCAATTGATCAAATCATTGAA
>Reproduction_Unigene_BMK.10599|m.10221 Reproduction_Unigene_BMK.10599|g.10221  ORF Reproduction_Unigene_BMK.10599|g.10221 Reproduction_Unigene_BMK.10599|m.10221 type:5prime_partial len:50 (-) Reproduction_Unigene_BMK.10599:78-227(-)
CATGATCCAACAACGTCACCACAGCAACCAAGCCCGGAGATCGTCACTTGCCGTTGTCAT
GACAACACCCACCCTAACCTGCTCCGAGCACGCTCACAGGGGGCGCAGACAATGGCCTGC
GAGGAGAGCCTCCCTCAGCAGACCCGATAG
>Reproduction_Unigene_BMK.10600|m.10222 Reproduction_Unigene_BMK.10600|g.10222  ORF Reproduction_Unigene_BMK.10600|g.10222 Reproduction_Unigene_BMK.10600|m.10222 type:3prime_partial len:61 (+) Reproduction_Unigene_BMK.10600:98-277(+)
ATGGCTGGGGCACAGCCTGGGGTTCATGCGCTTCAGCTCAAACCTGTCTGCGTCTCTGAA
AGCCTAAAGAAAGGCAACACATTTCTGAAATGGGATGATGACTCCACTGTCGCAACTCCA
GTTATTCTTAAAGTGGACCCACAGGGATTCTTCCTCTACTGGACAGATCAGAACAAGGAA
>Reproduction_Unigene_BMK.10602|m.10225 Reproduction_Unigene_BMK.10602|g.10225  ORF Reproduction_Unigene_BMK.10602|g.10225 Reproduction_Unigene_BMK.10602|m.10225 type:5prime_partial len:58 (-) Reproduction_Unigene_BMK.10602:69-242(-)
ATAAATAGGTTCAACTTTGAACTGAGTGAACGCAGTAATCCATTTATTTATATGTTGAAA
ATGTATGGTGCATGCGGAGGCGTCCTGGTGCCAATGAGGGAAGGGGAAGAAAAAAGGAGT
CTCCTGGCTGGGAGAGGAGAGGTCCTACGTAGGACTTTTGTCTCCTGGCTATGA
>Reproduction_Unigene_BMK.10608|m.10229 Reproduction_Unigene_BMK.10608|g.10229  ORF Reproduction_Unigene_BMK.10608|g.10229 Reproduction_Unigene_BMK.10608|m.10229 type:internal len:97 (+) Reproduction_Unigene_BMK.10608:2-289(+)
AAGCAGTGTCTGCGGCTGGGATTGGTCAGTGTGATCGACCGCCGGCCAATCACCAACCGC
ATGGTGCAGGTGAAGAAGAGCATCTGTGTGCTGTCCCACTGGCCCTTGTTCGACGTCTTC
CAGAAGTTTCTAACCTTCATCTACCGCTACTCCATCTCGGGCCCCCACGTCCTCCCCATA
GAGAAGCACATCTCCAGCTTCATGCACAATGTGCCCTTCCCCTCTCCACAGAGACCCCGC
ATACTGGTGCAGCTCTCCCCCTACGACAACCTGCTGCTGTGCCAACCA
>Reproduction_Unigene_BMK.10609|m.10231 Reproduction_Unigene_BMK.10609|g.10231  ORF Reproduction_Unigene_BMK.10609|g.10231 Reproduction_Unigene_BMK.10609|m.10231 type:internal len:166 (+) Reproduction_Unigene_BMK.10609:1-495(+)
TCTGAAGGTCATAAGCATAAAGAATGGCATCTTAGTAGTGTAAAAAATTGCCCCACAGAT
GGGAACACTGAAGAAACAAACATTGATCTTGAAGACTGTCGTGACAAAAAGCCTTCTCAA
TCTTCCAAGGCACCCCATAATTCCCCACTGGAAAAAAAGGTGCCCAATCATGTAGACAAA
GAGAAGTATGATCACAAGCGGAACAAGGAGTCTCCCTCGTTCAACTCGATAACAGAGAAA
ACGTATAGTAGTGCCAAAAGCTTAATTAAAAAGTCAACAAAAGTTACAAATGGTGATCAT
GTAAAATGTGATGCGAAAAGTACTCGGTCGACAGAGAAACGATCATCTACTTCAGATAAA
CTGGAAATGGACAACAAGAAAGCAAAACTGACAAAGAGCATAAAGTCTGTGAAGTTCATG
GATGTGAAAGATAAGAGTGGTGATAGTGACTTTGAAGAGCCAACCTTGTCCTTTGAAACC
TACCTGAACTATGAC
>Reproduction_Unigene_BMK.1062|m.1009 Reproduction_Unigene_BMK.1062|g.1009  ORF Reproduction_Unigene_BMK.1062|g.1009 Reproduction_Unigene_BMK.1062|m.1009 type:3prime_partial len:63 (-) Reproduction_Unigene_BMK.1062:1-186(-)
ATGGGGAGAAGTTCATGGAGGAATCATGTGAAGTGGATCTGCCTTTTAATAATTTCTATG
CAAGCATCGTACCATTGGGTCCAGGCTCAGCATTGCGTGTGGTATGGAGAGTGCCAGACA
GTACCAAATACAGAAGAGAAGAAGTTTAACTGCAACTACACAGGGCCACCTCAGTCGTTG
CCACAG
>Reproduction_Unigene_BMK.10627|m.10238 Reproduction_Unigene_BMK.10627|g.10238  ORF Reproduction_Unigene_BMK.10627|g.10238 Reproduction_Unigene_BMK.10627|m.10238 type:5prime_partial len:85 (+) Reproduction_Unigene_BMK.10627:2-256(+)
AATGATCAGAAAAAAGAACTGGGAAAACTTCTGAATGAAACCATTGGCTGCATTGGAAAA
AGTTTTCAAGTTCTACAACAGAAACGAGTATCACGTTTCAGTGTCTTTGACTTTACTCTA
TGGCCTATTATGGATGCAGAAGCTCTTGCAACATTTGGAAATAATGATGTTTCAGAACTA
ATTAGACGCTTTGAGCAAATTTTAAGTGATGGAGAAGAAAAACATGCCCAGTGTGAGTGG
ATTGCCCTAAAATGA
>Reproduction_Unigene_BMK.10629|m.10240 Reproduction_Unigene_BMK.10629|g.10240  ORF Reproduction_Unigene_BMK.10629|g.10240 Reproduction_Unigene_BMK.10629|m.10240 type:internal len:98 (-) Reproduction_Unigene_BMK.10629:3-293(-)
CCATCAAAAAACAGCCATTCAGTTTCAATGATCATCAAAGAGAAAGGTTTTCAAGCCGAT
ATAGGATTATTTGATAGTGAACCAATTCACTCACCCCCAAAGCATGTCAACACACTTGAG
GTACCATTACAAACCTACACCTCCAAAGACAAAGTCAAGGAAGAGAACTCAGTGCAAACT
AGCAATTCCCTGTCAATAAACATGAATCCAGCTTCAGCTATAGAGCTCAGTTCAGAGACA
CCACAGGCAAGTGATATCATTATTAAAGAGCTACAGCCTCAAGTTAAACAC
>Reproduction_Unigene_BMK.10636|m.10243 Reproduction_Unigene_BMK.10636|g.10243  ORF Reproduction_Unigene_BMK.10636|g.10243 Reproduction_Unigene_BMK.10636|m.10243 type:internal len:84 (+) Reproduction_Unigene_BMK.10636:2-250(+)
ACTGGATCTTTTTATCGTTGTGATGGCGATATCATACAAGTACACGAGAGCACAGTTTGC
TGTACTGTTTATAAAGTCACTGCAATCATTGCATCCTTACACACTTCATATATAACTATG
CCAAATGAAGAGGAGCAGTGGGACATCTGCACAGCCTTTTTTTTAGCAAAGCAGGAATCC
TGGGAGTTGTTGGTTCCATTGACTGTACACACATCCCCATTCGCTTTCATGGGCAAAGAA
AGGAGCCAG
>Reproduction_Unigene_BMK.10636|m.10244 Reproduction_Unigene_BMK.10636|g.10244  ORF Reproduction_Unigene_BMK.10636|g.10244 Reproduction_Unigene_BMK.10636|m.10244 type:5prime_partial len:60 (-) Reproduction_Unigene_BMK.10636:70-249(-)
TGGCTCCTTTCTTTGCCCATGAAAGCGAATGGGGATGTGTGTACAGTCAATGGAACCAAC
AACTCCCAGGATTCCTGCTTTGCTAAAAAAAAGGCTGTGCAGATGTCCCACTGCTCCTCT
TCATTTGGCATAGTTATATATGAAGTGTGTAAGGATGCAATGATTGCAGTGACTTTATAA
>Reproduction_Unigene_BMK.10637|m.10245 Reproduction_Unigene_BMK.10637|g.10245  ORF Reproduction_Unigene_BMK.10637|g.10245 Reproduction_Unigene_BMK.10637|m.10245 type:3prime_partial len:63 (-) Reproduction_Unigene_BMK.10637:1-186(-)
ATGCTTTTTTTTAAGGCCGTGGATTTAAATAAAAGTAATTTGTGCTGCTTCTGCTCTCTG
CCTAAGTGTTTATGGTTGAGCCTTTGTGATGTTTATCAAAACTGTACCATGTTCTGTTGC
TATTGGAGGATGACAGTGTTTGGAATCCCAATGAAAGTGAACAGCAGAGAGATTCTCTTG
TCATTT
>Reproduction_Unigene_BMK.10639|m.10246 Reproduction_Unigene_BMK.10639|g.10246  ORF Reproduction_Unigene_BMK.10639|g.10246 Reproduction_Unigene_BMK.10639|m.10246 type:3prime_partial len:62 (-) Reproduction_Unigene_BMK.10639:1-183(-)
ATGTTCACTGCAAGACTTAATTCAGTCAAATCCAATGCTAAGGTTGAGCCAGCAGCCAAT
TCAGCCAACATGCCAATAATACCCCAGAGTAGCTGCAAGGAGACAGTAAGACAAGACACT
TATGCTGGTGCCACAAGTGCAAGTTCAATGTCCAAATGCATTCAGGGATGGAAACAAGAC
TCC
>Reproduction_Unigene_BMK.1064|m.1010 Reproduction_Unigene_BMK.1064|g.1010  ORF Reproduction_Unigene_BMK.1064|g.1010 Reproduction_Unigene_BMK.1064|m.1010 type:internal len:94 (+) Reproduction_Unigene_BMK.1064:2-280(+)
TTCCTACGAGTTTATGCGCCAAATCCGTCCAACCCAGGAGAGGCAATGAACCCAGAAGAG
CAGCTGGTGGAGGTGCATCTCAAGGATCCCATCATACAAGTGGAGGCCGGAAAGTTTGTC
TCTGGTACAGAAAATCTTCACTTGGCCGTTTTGCAGCCCAGAAAGCTGTCTGTGTATACA
GTCTCTGGAACCACTGGCACTGTAGATCATGGAAATCAATACCAGCTAAGACTAATATAT
GAGCACAATCTTCAGAGAACAGCATGCAACATGACCTAT
>Reproduction_Unigene_BMK.10645|m.10253 Reproduction_Unigene_BMK.10645|g.10253  ORF Reproduction_Unigene_BMK.10645|g.10253 Reproduction_Unigene_BMK.10645|m.10253 type:internal len:72 (+) Reproduction_Unigene_BMK.10645:1-213(+)
AATCTGTTCCCCCGTTTGGCCTTCATAGTTAATGTAGTACCTGAAGAAACTTTGGTCCAG
GTTATTGTAGGAATAGGATTTCCTGAAGCTTCACATGGTACAAAGGCATCAGAGTTGGAA
AGAACAGTGAAGCTGGCTGCATTCCCACCCACTATTCTGGGCTTTGATGGATGGTTCTTT
GGCAAAGGTTCCAAGTCTATGACATTAGAAGTT
>Reproduction_Unigene_BMK.10646|m.10255 Reproduction_Unigene_BMK.10646|g.10255  ORF Reproduction_Unigene_BMK.10646|g.10255 Reproduction_Unigene_BMK.10646|m.10255 type:internal len:99 (-) Reproduction_Unigene_BMK.10646:3-296(-)
GACGTGGCTATTGAAGCAGCAGACATAGTGCTCATTAGGAATGATTTATTGGATGTGGTG
GCCAGCATAGACCTATCCAAGAAAACAGTCCAAAGAATAAGAGTTAATTTTGTCTTTGCT
TTAATTTATAACCTGGTTGGAATACCAATTGCTGCAGGTGTTTTTATGCCTGTGGGCCTG
GTACTGCAACCATGGATGGGATCAGCAGCTATGGCAGCTTCTTCAGTCTCTGTGGTGGTT
TCCTCACTCTTACTGAAACTATACAAGAAACCAGACCCTGAAAAACATGAGTGT
>Reproduction_Unigene_BMK.10647|m.10256 Reproduction_Unigene_BMK.10647|g.10256  ORF Reproduction_Unigene_BMK.10647|g.10256 Reproduction_Unigene_BMK.10647|m.10256 type:5prime_partial len:83 (+) Reproduction_Unigene_BMK.10647:1-249(+)
GAAAAACATGAGTGTCACGCTCAGGGTCGCATGAAGTGCCTGACCCCCGACCAGGTGAGC
GTGCACATCGGGATGGATGACAGGAGACGTGACTCCCCAACTCCCAGCGTCTGGGACCGG
ATGAGCCGTGCCAGCCACATGTCCCTGTCCTCCATGGACAAGCGCTCTGGCCACAGCGGC
TCTGTCCGGGAGGGGGGTGACAAGTGGTCCCTGCTGGCTGCTGACAGAGATGAGGAGCAC
ATCATCTAG
>Reproduction_Unigene_BMK.10650|m.10262 Reproduction_Unigene_BMK.10650|g.10262  ORF Reproduction_Unigene_BMK.10650|g.10262 Reproduction_Unigene_BMK.10650|m.10262 type:internal len:72 (-) Reproduction_Unigene_BMK.10650:2-214(-)
AACCTGACCTCTTCAGACCTGCGCTTCCAGCCTGATTTCGGTCTGGTCTTCGAGGTGCAC
AACTCCTCCATCAGCCTCAACTTCATGCGCCGCATCTTCTACTGGTTCTTTACTGACGCG
GGTTCGATCAACGCCTCAGCGGAGGGAGTCAACATCCACACGGCTGTCAGGCTGTCCAAG
GATTCCCTGGGGCGCCTCAAAATATCCAACATC
>Reproduction_Unigene_BMK.10653|m.10264 Reproduction_Unigene_BMK.10653|g.10264  ORF Reproduction_Unigene_BMK.10653|g.10264 Reproduction_Unigene_BMK.10653|m.10264 type:internal len:68 (-) Reproduction_Unigene_BMK.10653:3-203(-)
AAGAATGATAGAATACAAAATACTATGAATATAAATATTATGAAAATAAAATGGTATTGT
TTACTTTTTCAGTGCAATACATTAAATTGTTGTTCATATAAAGATAAGAAACTTGCACTG
CCAGACCCAGAGGGACCGAATGGTGTCCCGGAGTATGGAGAGGATGAACTGCCCGAGCCA
GCAGGAGTGGATGAAGATGGC
>Reproduction_Unigene_BMK.10658|m.10269 Reproduction_Unigene_BMK.10658|g.10269  ORF Reproduction_Unigene_BMK.10658|g.10269 Reproduction_Unigene_BMK.10658|m.10269 type:internal len:184 (+) Reproduction_Unigene_BMK.10658:1-549(+)
ATAGAAGCCAAAAACATTCCCAAGAAGGATCTGTTGTCTCAGTCAGACTGCTACGTGGCT
CTCAGACTCCCCACGGCATCGTCGAAGACTCACCGCACCCGAACCGTGTGGGACTCTAGC
GCCCCCGTGTGGAACGAGACCTTCCGCTACAGGATACACAGCCACGTGAAGAACGTTCTG
GAGCTGAGTGTGCTTGACCAGGACCTGCTCTCCAGAGACGACCTCTGCATCAACGTGTTC
TATGACCTCGATAACCTTTCACCCGGGGAGGTGGTGCGGCACGTCTTCACACTGGACCCT
GAGACGAGGGGGGAGCTGCACGTGGAGTTCACAGTGGAGGAGAGCAAGGAGCCTCCTGGA
GAAATTCAGACCAATGGTGTGCTGGTGGCCAGCCATCTTTCCCTTCTGGAGGTCCAGGTG
GAGAACAGCACAGAGGCGAAGGCGCTCACTAGAGAGGATGAAAACCTCGCCCTGCAGGTG
ACAGGAGCCTATGAGAAGGAGCAGACTGTGTTTGGCCTGCCCCCCCACCCCGCCCCTATG
CAACCCCTG
>Reproduction_Unigene_BMK.10662|m.10274 Reproduction_Unigene_BMK.10662|g.10274  ORF Reproduction_Unigene_BMK.10662|g.10274 Reproduction_Unigene_BMK.10662|m.10274 type:3prime_partial len:57 (+) Reproduction_Unigene_BMK.10662:76-243(+)
ATGGAGAACGATGTTTTTGACAGTGACATGGAGCTGGGAGGGAACCCTCCATGTGGCGTA
GTTCGTCAGAGGCCCCCTGCCACCCGCAACCTCTCAACACACGTGCCCAGTCCCGTGGGC
GAGTCGACCCTCCGTAGGGAGTACCTGAGCCTGTCCGCAGTGCCCCTT
>Reproduction_Unigene_BMK.10668|m.10277 Reproduction_Unigene_BMK.10668|g.10277  ORF Reproduction_Unigene_BMK.10668|g.10277 Reproduction_Unigene_BMK.10668|m.10277 type:internal len:125 (+) Reproduction_Unigene_BMK.10668:3-374(+)
CCAGTGCACTGCATGCCAACTACACACGGTTCCCATTGTAAATCCTGCCAAGATTGTTTC
AGCCCAGGAAATGCGTCAACTTTGCCATTGAGGAACGAAGGGACTGAACGTCAGAGTGTT
GGTCAGGGTAATTTTCATCATGCAAAGACTTTGAGAAGTGCCAAAGACTGCCTTCTCTCT
GAGAATCCCTGCTTTACTAACTCCTTCAACAAGCTCCAGCCTGGCTCTCCAAGCAAACCA
CTTGCAGAGTTAAGCACTGCCCCTCTATCACTGGCTTCGAGTCAAAAAGCTTGGTCCAGC
TCACTCAGTGATACTGGTAGCACAAACCCTCAGTCTAGCAGCATGTCAAGCCTTCTGCAG
AAGCAGCAAATT
>Reproduction_Unigene_BMK.10671|m.10280 Reproduction_Unigene_BMK.10671|g.10280  ORF Reproduction_Unigene_BMK.10671|g.10280 Reproduction_Unigene_BMK.10671|m.10280 type:internal len:78 (+) Reproduction_Unigene_BMK.10671:3-233(+)
AACCTGAACATTGCTGCGGAGCTCCTGAGAGACACCACGCTGGGGGCCACACTCCGGGTC
CACCTGATCCGCATGGTGATTCTGACGGAGCCCCAGGTAGACATCAAGATAAACAACAAC
ATCACGTCGTCTCTGATCAGCGTGTGCGACTGGGGTGACAAAGTGAACCCCCAAAACGAC
TCGGACCCCCAGCACGCCGACCTGGTCCTGTACATCACACGGTATGACCTG
>Reproduction_Unigene_BMK.10673|m.10285 Reproduction_Unigene_BMK.10673|g.10285  ORF Reproduction_Unigene_BMK.10673|g.10285 Reproduction_Unigene_BMK.10673|m.10285 type:5prime_partial len:58 (+) Reproduction_Unigene_BMK.10673:1-174(+)
GTTCGGAGTCAGCCGCTGTACAGACTCCCCGCTAGCAAGCCAGCACGGGACCATCAGATC
TCAGATCGTGAAGTTTTCCAAGCATGTCTACCATCAATGCCAAAAACAGATGACCTAAAA
TACTTGACAACAACCATTGTCACCATGATTGACAGAAGCTATGAAGTCCAATGA
>Reproduction_Unigene_BMK.10678|m.10290 Reproduction_Unigene_BMK.10678|g.10290  ORF Reproduction_Unigene_BMK.10678|g.10290 Reproduction_Unigene_BMK.10678|m.10290 type:internal len:94 (-) Reproduction_Unigene_BMK.10678:1-279(-)
AGCGACGGGACGCTGATCGGGGACGGCCGCGAGAGCGGCAGGAGGGGCCGGCTGCTCTCC
TCCTGGAGCCGGGCTTTCGTGAGCATCCAGGAGGAGCTGGTGGACGACCCCGTGACCTAC
AGCCCGCGTCTGATGACGGTGGTGAAGATGGACCCCTCGGTGCAGCTGGCCCCGTTCCGC
GCCGTCCTGCGCTACCTGTACACGGGCCAGCTGGACGAGCGCGAGAAGAGGCTGATGCAC
ATCGCGCACATCGCAGAGCTGCTGGAGGTGTTTGACCTG
>Reproduction_Unigene_BMK.10683|m.10298 Reproduction_Unigene_BMK.10683|g.10298  ORF Reproduction_Unigene_BMK.10683|g.10298 Reproduction_Unigene_BMK.10683|m.10298 type:3prime_partial len:51 (+) Reproduction_Unigene_BMK.10683:231-380(+)
ATGTTGGCATTTGGACTATTAGGATTGATTAGGATTGACCATTATGTAGGGGACACAGGA
ACTGAGAATGAGAGAGAAATGTGGGTGAGACTTGTAAGCAAGACTGAACAGCTGCAGTAT
CCCTTCTGCTCTGTACACATCTTCATACCG
>Reproduction_Unigene_BMK.10684|m.10299 Reproduction_Unigene_BMK.10684|g.10299  ORF Reproduction_Unigene_BMK.10684|g.10299 Reproduction_Unigene_BMK.10684|m.10299 type:complete len:51 (+) Reproduction_Unigene_BMK.10684:189-341(+)
ATGTGCTGCTCAACCAAAACAAATTGGTCTATGAAGCCTTTGAGAGCCCTCCTGGATCTG
TTGCACAGCCTGAGCTACTTTTCATGTGAGGTGCTAACTTTCCTCTATAAAAAAAAAGAG
TTGGATCTACCTGAGGAATGTGAAATAGTATAG
>Reproduction_Unigene_BMK.10697|m.10305 Reproduction_Unigene_BMK.10697|g.10305  ORF Reproduction_Unigene_BMK.10697|g.10305 Reproduction_Unigene_BMK.10697|m.10305 type:internal len:132 (+) Reproduction_Unigene_BMK.10697:1-393(+)
AGTTCACCTGGGACTCCCATACTACAGCTAAAAGCCACAGACGCAGACGTTGGGGTAAAT
GGGCAAATAGAGTATGTATTTGGGGCAGCAACTGAGTCAGTACGCAGACTGCTTCGATTG
GATGAAAATTCAGGCTGGTTAAGTGTTTTACATCGCATAGATCGAGAAGAGGTGAGCCAG
CTACGCTTCACAGTAATGGCAAGGGACAGGGGACAGCCCCCCAAAAATGACAAAGCAACA
GTTGTGTTAAACATCAAAGATGAAAATGATAACGTGCCAGTAATAGACATCAGGAAAATT
GGTCGAATACCTTTAAAAGATGGGATAGCTAATGTAGCAGAAGATGTGGTAGTAGATACC
CCTATAGCTTTAGTACAAGTGTCAGACAGGGAT
>Reproduction_Unigene_BMK.10698|m.10307 Reproduction_Unigene_BMK.10698|g.10307  ORF Reproduction_Unigene_BMK.10698|g.10307 Reproduction_Unigene_BMK.10698|m.10307 type:internal len:101 (-) Reproduction_Unigene_BMK.10698:1-300(-)
AGTCTCCTTAACTCTTTTGTTGGTCTCACCCCTATTCATCCCCTCTTCTCTCTCTCATCA
CCAGATTCAACCAGTTTTGAGCATTGTTTTACTGTGATTGACAATGGAGGGCGATTCTTT
GCCATGAGGCATGGGAGGAGGGTGCCAAAACTTAATAGGCCCCCTGACCAGCGTCGAGCT
CTTCTGCGGGGTCTGACAACTCAACTCCTGAAGCATGGCCGCATAAAGACCACGAGAGCA
AGGGCCAGTGCAATGAGAAAGTACGTCGACAAAATGGTCACTCTGGCTAAGGATGGTTCT
>Reproduction_Unigene_BMK.1070|m.1017 Reproduction_Unigene_BMK.1070|g.1017  ORF Reproduction_Unigene_BMK.1070|g.1017 Reproduction_Unigene_BMK.1070|m.1017 type:internal len:143 (+) Reproduction_Unigene_BMK.1070:3-428(+)
GAAGACGGTTTAAACATGACGGATCTTCTGGTTCCCGAGCTCGAGATAGACGTAGAGAGT
CTGGAAACAGAAAGCGATGACCAGGCAGAATTTGGTGTAGGTCTGTCCGGAGCTGGAGAC
GCCGAACCTGGATGCAAGCACCACGAGAGGTCGGATCAGCACTCCCAGGGATCGGGAGAT
CAGAGAAAGCTCAGCCGAACCCCGAAGTGTGCCCGCTGCAGGAATCACGGAGTGGTTTCG
TGCCTTAAAGGGCACAAGCGGTTCTGTAGATGGAGGGACTGTCAGTGTGCCAACTGTCTG
CTGGTGGTGGAGAGGCAGAGAGTGATGGCAGCGCAAGTGGCACTCAGGAGGCAGCAGGCG
ACAGAGGATAAGAAAGGACTTTCAGGGAAACAGATGACCGCTGAGCGCAGGGCAGTCTAC
CAAAGA
>Reproduction_Unigene_BMK.10703|m.10311 Reproduction_Unigene_BMK.10703|g.10311  ORF Reproduction_Unigene_BMK.10703|g.10311 Reproduction_Unigene_BMK.10703|m.10311 type:5prime_partial len:50 (+) Reproduction_Unigene_BMK.10703:2-151(+)
AACCATGGAGATATCCATTTAAAACATTTATTTAGTGCTATAGCCATGCAAACAATGCCC
CCCAGTGGTGTCCTGCTTTGTTTGAACCCTGGTTTGGATAGTGAGACTGGCCATGTCGAC
CCTGGTCTGTGTGCATTAACCACAGTTTAA
>Reproduction_Unigene_BMK.10705|m.10313 Reproduction_Unigene_BMK.10705|g.10313  ORF Reproduction_Unigene_BMK.10705|g.10313 Reproduction_Unigene_BMK.10705|m.10313 type:5prime_partial len:82 (+) Reproduction_Unigene_BMK.10705:3-248(+)
CGAAGAAGTCATTGTAGCAGTGAAGTCATTCCTCTGTCCAGGGGAGTAACCACCACGAAA
CGATTAGAGGGCGCATACATGGCCAAAGAAATGATCTTGCTTGCTCGTCTCTTACCTGCT
GATGTGAAGTCTCTGTTTCAAGTACAGTACCTGGTTCAGAAAGACCTGAGCAGAGGATTC
CCCAACACCCACACTGGACTGCAAGCACTGCTTACAAAAAAGCATTATTTAGAATCCGCC
GTGTAG
>Reproduction_Unigene_BMK.10707|m.10314 Reproduction_Unigene_BMK.10707|g.10314  ORF Reproduction_Unigene_BMK.10707|g.10314 Reproduction_Unigene_BMK.10707|m.10314 type:internal len:96 (+) Reproduction_Unigene_BMK.10707:2-286(+)
GAACATGTTTTTGTCGAGCACAAAGAAAAACCAATTTGCTTGGTATGTAAAGAAAGTATA
GCGGTGATGAAGGAGTTCAATATAAGGCGCCACTATGAAACTAAACATAAAGAAAAGTAT
GGCGAGTTAGAAGGAACTGACAGGCAGGAAAAAGTAGATGAATTACAACGAAGCCTTGAT
TTTCAGCAAAACATGTTTAAAAGAGCAAAATGTGAAAGTGATGCGGCAGTAAAGGCGAGT
TACGTTGTGACAGAATTAATTGCAAAGTCATCAAAGTCGTTTTCT
>Reproduction_Unigene_BMK.10710|m.10317 Reproduction_Unigene_BMK.10710|g.10317  ORF Reproduction_Unigene_BMK.10710|g.10317 Reproduction_Unigene_BMK.10710|m.10317 type:internal len:72 (+) Reproduction_Unigene_BMK.10710:1-213(+)
CTGAAAGTAGCGGACGGCAGCAAGGGTATGACAATTCTGTTCATTCAAATCGGTTTGAAT
ACCATGCGCCTGCATTTCATAGATCCTTGGTCAGGCAAATTTCAATTTAGAGAGGAAAAC
AAAAAAAGTGAAATGAAGGTGCGAGCAGGAAAGGAAGCAGTGAAGATTCATCCAAAATGT
GAAAACGTAGATGCAGTTAGGATGGACAGCTTT
>Reproduction_Unigene_BMK.10713|m.10320 Reproduction_Unigene_BMK.10713|g.10320  ORF Reproduction_Unigene_BMK.10713|g.10320 Reproduction_Unigene_BMK.10713|m.10320 type:complete len:56 (-) Reproduction_Unigene_BMK.10713:4-171(-)
ATGACAAACACAGCACTGGATGAAAAAAATGAACTCAGGATACCAAAAAATATGAAAGAG
ACACAAGCAATGGATGTTTGCAGACAATGGGCCTCGTTCGCAGGCCCTATTTTAGAGGCT
GCTTTTTTAAGAACTGATGTTTGTTTTATAAACATTCTATTAGGTTAA
>Reproduction_Unigene_BMK.10714|m.10321 Reproduction_Unigene_BMK.10714|g.10321  ORF Reproduction_Unigene_BMK.10714|g.10321 Reproduction_Unigene_BMK.10714|m.10321 type:internal len:81 (-) Reproduction_Unigene_BMK.10714:3-242(-)
TTGCGGTCGCGCGGTGTTTGCGGTCGCGCGGTGTTTTGTGGTCACACGGCAAGCAGGGTA
AAAAATGACATCATGCTTTATTTTGTTTATGTAAATACACCCCAAACAGAGCAGAGCATG
AGAATTAAAGTGAAAGTGTGCTTTTGTTTGAGTGACAACGTGTCCAGACTCGGACAATAC
GAGCCCGATATCAACGTTTCCGAGGGGGCGGCAAAAACAGAATACTTTATGCTGGGGTTC
>Reproduction_Unigene_BMK.10717|m.10329 Reproduction_Unigene_BMK.10717|g.10329  ORF Reproduction_Unigene_BMK.10717|g.10329 Reproduction_Unigene_BMK.10717|m.10329 type:internal len:156 (+) Reproduction_Unigene_BMK.10717:3-467(+)
ACCATAGTTACCAGAATGATCGCCACCTTGCAAGGGTTGCTGTGCAATGGGTTGCGAGCC
CCAGTTCTGATTAATGGTCTGGCGCCGTTTGGAATCTGGCTGGTTGTAGCCATCGGCTTT
GCGCTTGCCTCCTACATTTCCACCGCGTCCACCCCGAGCACCACGTACCCCGCGCCCTCT
CGGCAGAACACCGCCTCTGGCTCCTCCGCGCAGGCCCCTGCTGGCTCCCGGCCCGGCCCC
GGCACCTCCGCGCTGCGGAAAGCCTGCCCTACCCCGTGGAGCGCTGGCCCCTCTGCCACG
CGCAGGGGATGTCCCACCTCTGGCACTGCCGCGGCCCCCTCGGCCTCGAGCGGGCGCCTG
GAAATCATCATAGCCGAAGTACGGGTCGTCATAGCCACCCCTGTAGTTATGGTAATCGTA
ACCATAGTAATCGTAGTAATCTTCATAGCCGTAATAGTCTGGCGG
>Reproduction_Unigene_BMK.10717|m.10330 Reproduction_Unigene_BMK.10717|g.10330  ORF Reproduction_Unigene_BMK.10717|g.10330 Reproduction_Unigene_BMK.10717|m.10330 type:5prime_partial len:111 (-) Reproduction_Unigene_BMK.10717:134-466(-)
CGCCAGACTATTACGGCTATGAAGATTACTACGATTACTATGGTTACGATTACCATAACT
ACAGGGGTGGCTATGACGACCCGTACTTCGGCTATGATGATTTCCAGGCGCCCGCTCGAG
GCCGAGGGGGCCGCGGCAGTGCCAGAGGTGGGACATCCCCTGCGCGTGGCAGAGGGGCCA
GCGCTCCACGGGGTAGGGCAGGCTTTCCGCAGCGCGGAGGTGCCGGGGCCGGGCCGGGAG
CCAGCAGGGGCCTGCGCGGAGGAGCCAGAGGCGGTGTTCTGCCGAGAGGGCGCGGGGTAC
GTGGTGCTCGGGGTGGACGCGGTGGAAATGTAG
>Reproduction_Unigene_BMK.10722|m.10334 Reproduction_Unigene_BMK.10722|g.10334  ORF Reproduction_Unigene_BMK.10722|g.10334 Reproduction_Unigene_BMK.10722|m.10334 type:internal len:126 (+) Reproduction_Unigene_BMK.10722:3-377(+)
ACAAAGGACTTTCAGGAGGAGGTCATCAAGGGCTGTCCACAGTGCAGAGTGAAGTCCTCC
TTTTATATTCCCAGCAAGCACTGGGTCTGTGATGGTGAGGAAAAGGCATCACTGATAGCC
TCTTTTAAAGAAAGAAGCAGCAAATTAAAGTGCACTTTCTTCATGCGTCATGGATGCTGC
CCATTTAAATCTGAGTGCATCTACAGTCATGACATGCCCGTGAATCACACACACCGTCGC
AGGCGCTCAACACACAGGGACACTGCTGAAATGCTGGAGCATTTGGGTATTGATGGCCTT
CAACTATGGAGCTACATTTTTGCCTTAACTCTGTTGGATGAAGATGACGATGACCTTCTG
GATTTTCTTGATGAT
>Reproduction_Unigene_BMK.10723|m.10336 Reproduction_Unigene_BMK.10723|g.10336  ORF Reproduction_Unigene_BMK.10723|g.10336 Reproduction_Unigene_BMK.10723|m.10336 type:internal len:130 (+) Reproduction_Unigene_BMK.10723:2-388(+)
TCCGGGGTTGTGGAAGATGTACCTCTCCAGCTGGGTGCATCAAGAACTCTGTATCAAAGC
AATGCTACACACTCCAGTTCTTCACACAACTACACCTCTACATCCTTCATGGCTGCACCA
GCACCTGTCGAAGCCACAAAAATTACTGTAGCCGAGGCTGAAACGCAGGTGACTAAGTCG
CCAGTGAGATCAGGTCAGGTTGCAGCAGCAGTCTCATCAGTGCAGCAATGTTCAGGGGCC
TTTGACCAAAGCAATGATGTTGCCTGTGGCATCTGCATGGACAAGATTTCTGAGAAATCC
ACCGCTCAGGAACGACGTTACGGCATCCTACCCAACTGCAATCATGCTTTCTGCATTGGC
TGCATTGTGACTTGGAGAAAAACAAAG
>Reproduction_Unigene_BMK.10735|m.10348 Reproduction_Unigene_BMK.10735|g.10348  ORF Reproduction_Unigene_BMK.10735|g.10348 Reproduction_Unigene_BMK.10735|m.10348 type:5prime_partial len:92 (-) Reproduction_Unigene_BMK.10735:190-465(-)
CAGCTGGACACGGTCAGGAGGGAGGAGACTAACAAGGGCGGAGCTCATTACATCACCCAG
CGGCGCCGATCGCCACGACGATCCCCCTCAGGGGGGCTGCTCTCCCCCCTAATCTCCGGG
AACGAGGTCAGCGTGCTCAAGCCCCTCAGCCGCTCCCCCTCGAGGCAGGGCTGTCACGGG
GTTCAGAAAGTGGTGCAGAGAGGCAGAGGGAGAGAGAGGGGGCTGCAGAACACAGACAGC
GACGGGGAGACGTCAGCCCAGCACAGCACCCCCTAG
>Reproduction_Unigene_BMK.10736|m.10350 Reproduction_Unigene_BMK.10736|g.10350  ORF Reproduction_Unigene_BMK.10736|g.10350 Reproduction_Unigene_BMK.10736|m.10350 type:3prime_partial len:53 (+) Reproduction_Unigene_BMK.10736:138-293(+)
ATGAAACAAGACATGGCGGATGATTCTGACAAAATCTCCAGTAATTCCTTCCGACTCAAG
AAGGAGATCTCCTTGCTGCATGGCGTCTGCCTCATCGTAGGAAACATGATTGGCTCTGGG
ATTTTTGTTTCACCAAAAGGAGTTCTATTATACACT
>Reproduction_Unigene_BMK.10741|m.10353 Reproduction_Unigene_BMK.10741|g.10353  ORF Reproduction_Unigene_BMK.10741|g.10353 Reproduction_Unigene_BMK.10741|m.10353 type:internal len:72 (+) Reproduction_Unigene_BMK.10741:1-213(+)
GTAACCTCCACCTCAGCCAAAACAGTAATTCCTGCTCTCGACAAGATTTTCTCCTGTTTT
GGCATCCCTCAAGAAGTCAAGAGTGACAACGGTCCGCCCTTCACAAGTGACGCATTCAAA
CAGTTTGCAAACTACTTGGGCTTCCAGCATCGCAAGATTACCCCATACTGGCCTAAAGCC
AATGCAATGGCAGAGCGATTCATGAGAACTTTG
>Reproduction_Unigene_BMK.10743|m.10355 Reproduction_Unigene_BMK.10743|g.10355  ORF Reproduction_Unigene_BMK.10743|g.10355 Reproduction_Unigene_BMK.10743|m.10355 type:internal len:119 (-) Reproduction_Unigene_BMK.10743:2-355(-)
ACATTTGTAGGCTCTCCTGAAGCGGTGCTAGAGGGAGCACTCAGTGCTGCCAGAGTTGCC
TTTCAGCTCATTGACATGACGAGACACACAGGGGAGCACCCCCGGATGGGTGCTATGGAC
GTGTGTCCTTTCATTCCCGTGCGGAATGTCTCCATGGAGGAGTGTGTTTGCTGTGGAAAT
CGCTTTGCACAGCGACTGGCTGAGGAGCTGGGAGTCCCTGTGTATTTGTATGGGGAGGCA
GCTCGTAAGGAGAACAGAAGATCGTTGCCATCAATCCGTGCTGGAGAGTACGAGGCTCTT
CCAGAAAAGCTAAAAAAGCCAGAATGGGCCCCAGATTTCGGACCATCTCGTTTC
>Reproduction_Unigene_BMK.10744|m.10359 Reproduction_Unigene_BMK.10744|g.10359  ORF Reproduction_Unigene_BMK.10744|g.10359 Reproduction_Unigene_BMK.10744|m.10359 type:3prime_partial len:70 (-) Reproduction_Unigene_BMK.10744:2-208(-)
ATGGCTCCAACTGTTAGTCGATACTGTAATTATTACTGTCTTAAAGGGAGTGGGCTGTGC
AGTACAGCAAAGACGTTTTGCATGCTGTCATGTTTGTACAGCAGCTGTATTTTGGTGATA
GATCAGTTATCCCATGTGGTCTCACTGCCCCACCCAACAAGGCTTCCAAGAAAGAGGAGA
GAATCTGCTGTCTTTGTTGTTGTTTTT
>Reproduction_Unigene_BMK.10746|m.10362 Reproduction_Unigene_BMK.10746|g.10362  ORF Reproduction_Unigene_BMK.10746|g.10362 Reproduction_Unigene_BMK.10746|m.10362 type:internal len:212 (+) Reproduction_Unigene_BMK.10746:3-635(+)
CAGGAGGACCAGGACCAGGAATGTTCTCAAATGAAACAGGAGGGTCATGACCCAGAGTCT
GCCCACATTAAACAGGAGGTCCATGAATTTAATCCTGATCACATTAAAGAGAAGATCCCT
GCAATTGAATCTTCTCCCGTTAATGAAGAGATTCCTGAACACATTAATGAAATATCATAT
CCCTGCAAAGTTTGTGGCAAGGATTTTAATCATGCAGGGACCCTTAAAAATCACCAGCGA
GTTCACTCCCAAGAGAGACCATTTTGCTGCACTGAATGTGGAAGGATTTACAAAAGTTTG
GGTTCTCTGAGAAAACACCAGCGGATTCACATTGAAGAAACAAGAGAAACGCCCTCTTTT
TACTGCGAAATATGTGAGAAGAGGTTTAAATGGGCAGACTGCCAAACAAAACACATGCGA
ATTCACACAGGAGAGATGCCCTATTGCTGCACAGAATGTGGGAGGCGTTTCAGAAGAATT
GACTTTTTGACCAAACACATGCGAATTCACACAGGCGAGGCCCCTTATTTGTGCACTGAA
TGTGGGAACAGGTTCAAAAGCAAAAGCTCCCTAACCATACACAGGCGAATTCACACAGGA
GAAACTCCCTATCCCTGTACTGATTGTGGGAAG
>Reproduction_Unigene_BMK.10747|m.10364 Reproduction_Unigene_BMK.10747|g.10364  ORF Reproduction_Unigene_BMK.10747|g.10364 Reproduction_Unigene_BMK.10747|m.10364 type:internal len:93 (-) Reproduction_Unigene_BMK.10747:1-276(-)
CTGGAGGTGGAGAGCTCAGACACCATTGACAATGTAAAGGCCAAAATCCAGGATAAGGAG
GGCATCCCACCGGATCAGCAAAGGCTTATCTTCGCTGGGAAACAGCTTGAGGATGGCCGC
ACTTTGGCTGACTACAACATACAGAAGGAATCGACACTTCACTTGGTTCTGAGGCTTCGT
GGAGGTATGCAAATTTTTGTCAAGACCTTGACGGGCAAGACGATCACCTTGGAGGTGGAG
AGCTCAGATACCATTGACAATGTGAAGGCTAAGATT
>Reproduction_Unigene_BMK.10755|m.10372 Reproduction_Unigene_BMK.10755|g.10372  ORF Reproduction_Unigene_BMK.10755|g.10372 Reproduction_Unigene_BMK.10755|m.10372 type:complete len:59 (-) Reproduction_Unigene_BMK.10755:65-241(-)
ATGTTTGAAGCTGTTAGAGCAAACTACAGGACTGCATATGTACTGGGGAATATATATGTT
GAAACAAGAGAGAAATCCACTCCAGACAGCTTGCAGCTTGCAGGAAAGGCATCAAGGAAA
CACTTAACAGGGCTGTCAGAATGGAACTGGCTGCCTGATATCAAGTCATCATCTTAG
>Reproduction_Unigene_BMK.10756|m.10373 Reproduction_Unigene_BMK.10756|g.10373  ORF Reproduction_Unigene_BMK.10756|g.10373 Reproduction_Unigene_BMK.10756|m.10373 type:5prime_partial len:87 (-) Reproduction_Unigene_BMK.10756:61-321(-)
AACGGAGGAGGAGTTGGATGGGGAGAAGTTACTAACGGTGGGTTCGGGCTGGTTCTTGAC
GGCTCTGGAGATGCTGCGAGGAGAGTCACAATGATGCTGAACTGGGATGTTTCTAATGGG
GTGGCTCGACGGTGCTGGTCAGGGAATGACAAGGCCTACGAGACGATCTGCCAGACCATG
CGGGAGCACAGTGACCTGAGAGTGACCCTGCCACACAGCGTGGCGGACGAGGGGCTGCTG
GACAGGGCTCTGCGGCACTGA
>Reproduction_Unigene_BMK.10762|m.10375 Reproduction_Unigene_BMK.10762|g.10375  ORF Reproduction_Unigene_BMK.10762|g.10375 Reproduction_Unigene_BMK.10762|m.10375 type:internal len:103 (-) Reproduction_Unigene_BMK.10762:2-307(-)
GGTCTGAATTTGGTCGTTTTAATCGATATTAGTGCCTGTACGGCATACAACATAAACATG
GCCTCGGTTCGGTTCACCGTGACGCCTACCAAAGCAGAGGACGTACCGGGCCTGCCAGAC
ACCTCCCCCGATGTCAGCTCGCGGTCCAGTTCGCGGGTCCGGTTCGGCTCCCGGGAGAGT
GTGAGTCGGAGCGAGCCGCTGAGCGAGGGGTCCGGAGCGCTCACCACGTCTGTCGGCACA
ACTGGAGCTGAAACGCCTGATAGGAGCGCCGTGGGGACCGAACCAGTCGACAGTCACCCA
AAGACT
>Reproduction_Unigene_BMK.10765|m.10378 Reproduction_Unigene_BMK.10765|g.10378  ORF Reproduction_Unigene_BMK.10765|g.10378 Reproduction_Unigene_BMK.10765|m.10378 type:internal len:79 (+) Reproduction_Unigene_BMK.10765:1-234(+)
AAACAACTTAAAAACATTTTCAGACGCTTCAACATTCCAGACACGTTTTTCTGCGAGATC
TTGAAGAACGGCAGCAGGTTTGTTATTGTTCAGGGTAGCGAGGATAAGCTCCCCGGGTGT
GGGGTCAGCCCCGACAGCACAGTGATTGCTAAAACCTCCGTGCGGCTGTGCAAGGACTAC
CCCAAAGACTGTGGTGACTGTGAAGGGCTTCATCTCTGTAGGGATTTTGTTCAG
>Reproduction_Unigene_BMK.10773|m.10386 Reproduction_Unigene_BMK.10773|g.10386  ORF Reproduction_Unigene_BMK.10773|g.10386 Reproduction_Unigene_BMK.10773|m.10386 type:internal len:97 (-) Reproduction_Unigene_BMK.10773:1-288(-)
GAGGGTATGTGGTCAAAGCCCTCATACCCCCTGCCCTTCCAAAGCTTAACTGGAATCCGC
CATGCACCATTCCACACCCCATCAAGGTCAGTGACCTTCGAGGCCGCCCCCTCTACAGAG
CAGTACCTCCTCAACCACGTGCACACGTCCTCCTCTGTAACAGCCTCAGAGCACATCCTT
ACAACCACCGTTCTCCTGGATAAATCAGTCAGAGTACTTACTTCAAATTTTTTTAACAAC
TCATGCTGCCCCATCCTAGAAAAACCATCACAACACCGTTTAAGCAAT
>Reproduction_Unigene_BMK.10777|m.10388 Reproduction_Unigene_BMK.10777|g.10388  ORF Reproduction_Unigene_BMK.10777|g.10388 Reproduction_Unigene_BMK.10777|m.10388 type:internal len:87 (-) Reproduction_Unigene_BMK.10777:1-258(-)
CCTGATTACTGTAATCGTTTCCGACAGCTGGAGGTCTTGCATCAAGTGACCAGCGTCTTT
TCAAACTTGTTCAATAATGTAAGCATAAATACGTCAGGTGTCACTGAACGTCCTGTGACT
ATCCCAGAGGAAAAGAAATCATCTGAACTGAAAGAAAAGAGAAAAAAGTTAGCCATGCTT
CTCCGACGAGCCTCCAAACAAACCATAAGCATGGCACAGAGCAAGCAAGAACCACAGAAA
TTAACACAAACATCAGAG
>Reproduction_Unigene_BMK.10778|m.10390 Reproduction_Unigene_BMK.10778|g.10390  ORF Reproduction_Unigene_BMK.10778|g.10390 Reproduction_Unigene_BMK.10778|m.10390 type:internal len:81 (-) Reproduction_Unigene_BMK.10778:3-242(-)
ACATCAGAGAAAGACAATGGCTCCCCTAATGCTGCAAGAACAGACGTAAAAATAGCTTTT
AGGCAGCCAAGACAATGTCTTCTTGAAAATGGATGCCTGTCACCCCTGGAAGAAGAGCAG
AGTCCTGCAGCTGAGACACCTCCAGATTTGCATCTAGAGAAGGTTGCCCAGAAAGAGAAT
CCTCAGACTGCTACTTTATCTGGAGTGACAGGGGGTGAACATTCACCAGCCTTGGAATGT
>Reproduction_Unigene_BMK.10779|m.10392 Reproduction_Unigene_BMK.10779|g.10392  ORF Reproduction_Unigene_BMK.10779|g.10392 Reproduction_Unigene_BMK.10779|m.10392 type:internal len:105 (-) Reproduction_Unigene_BMK.10779:2-313(-)
CCAGAAGTAGACCAGCACCAGCAGCATCAGTACCAACAGGCTGGCATCTCCATCGCATCG
GATGGCACAGTTGACAGTGGCCAGGGCTCCTCGGTGTTCTCCGAGGCTCACCTGGGCAGC
CAGCAGACTGTCTCTTACAGTTCTCCCCCAGAGCAGCCTGTGTCCTCGGGCCAGGCCCCT
GGAGGACAGCAGCAGCAGTACCAGCAGCCGACTGTGGCGCCCGGGCAACAACCTCCAACC
AGTCTCTCCTTGCCTACCACCTCTCAGCCTGCACAGGTCTCCACACAGCAGGCTGCTCCC
CAGCAGACCGCC
>Reproduction_Unigene_BMK.1078|m.1019 Reproduction_Unigene_BMK.1078|g.1019  ORF Reproduction_Unigene_BMK.1078|g.1019 Reproduction_Unigene_BMK.1078|m.1019 type:3prime_partial len:59 (+) Reproduction_Unigene_BMK.1078:80-253(+)
ATGCAGGATATGTTACATGCGCAAATGTGTTGCTGGAATTATGTCCACACTGAGACAGGG
TGTAAAATCCGCTGTATGAGGACTGGAACTTTGAAAACAATACAAGTCAGCGTCGATAAC
AGGCTACTTACTGTCAGCAGCAGTACTGGAGATGTAACTAGCAACCAGAAGCTG
>Reproduction_Unigene_BMK.10783|m.10396 Reproduction_Unigene_BMK.10783|g.10396  ORF Reproduction_Unigene_BMK.10783|g.10396 Reproduction_Unigene_BMK.10783|m.10396 type:5prime_partial len:62 (+) Reproduction_Unigene_BMK.10783:2-187(+)
GAGGACAGCTTTGAGGGTCTCGGGCAGCTGCGTCACCTGTGGCTGGATGATAACAGCCTG
ACAGAGGTCCCAGTCGGTCCGCTCAGTAACCTCCCCTACCTGCAGGCCCTGACACTGGCA
CTCAACAGAATCTCAAATATCCCGGACCGGGCCTTCGCAAACCTCTCCAGCCTGGTGGTG
CTGTGA
>Reproduction_Unigene_BMK.10784|m.10397 Reproduction_Unigene_BMK.10784|g.10397  ORF Reproduction_Unigene_BMK.10784|g.10397 Reproduction_Unigene_BMK.10784|m.10397 type:internal len:145 (+) Reproduction_Unigene_BMK.10784:3-434(+)
CAAACCATGAGAGAGTTGACAACAGATTGTGAAGATAGCGGGACAGACCATGGTAGCAAG
ACACATGGAATTATACAAGATAGTGAGCCTGGAAATGAAATAGTGCATGAAGGGGGTCTG
ATAGGATCAGACAGGGACAAGCAGGGTTTCGCTGTGGATCAAACAGAAGCTGAAAGGGAA
AACACTGAGGAGCTCAAAGCACAAGAGAAAACTTGCGGAGGGGAGGTCCTTATTGGGTTT
GGTCAAGCATGGTCACTGTGTACAGAAGAGCACAGAAGATTGAGCAGGGAGAAGGAGGGA
GTGTGTGAATCAGAGCAGGCAGATCTCGGGGACGATAAGAGGAGGTTGCAATTTCTAACG
AAACAAGAAGAACCAGTTTCTCTGGCTCCTGAGGGAGAGGAATCCCAAACATCTCCGCCC
ATAAATGGGTGT
>Reproduction_Unigene_BMK.10785|m.10400 Reproduction_Unigene_BMK.10785|g.10400  ORF Reproduction_Unigene_BMK.10785|g.10400 Reproduction_Unigene_BMK.10785|m.10400 type:5prime_partial len:70 (-) Reproduction_Unigene_BMK.10785:121-330(-)
CAGAATTTTGAAGCAGTGTGCCCTCACAGATTAAACAATATACACATGTTCCTTAAATTG
GTGGTACTTGAAGAGCGTTTCAGTCTGAGTGGTAGTGGTAGGCTGTTCTCTGTTTTTCTG
GGTGTGGGGCTCTCACTTGTCTTTGCTTTGCCTGCACGCTGGGTGATTGGGAAGAGCTCA
GGGGAGCACACCTCAGGCCAGCTGTGCTAG
>Reproduction_Unigene_BMK.10793|m.10404 Reproduction_Unigene_BMK.10793|g.10404  ORF Reproduction_Unigene_BMK.10793|g.10404 Reproduction_Unigene_BMK.10793|m.10404 type:internal len:90 (-) Reproduction_Unigene_BMK.10793:3-269(-)
AGTGCAGGGACAACTTTCTCTGTAGATGTGTTCAAAGTGAAGAGCGAATTCACTATGTCT
GTCAGCAACACCTTTACAGTTGAAAAGGGGAAATCTGAATCACACACTGAGACAAAGAAG
GTGGAAATCACCCTGCCAGCGACAATCCGTCCGCACACCAAGCTCTCTGTGTCTGTGATC
AGGAAAGAAGTTGATGTGAAGCTGCCAGTCAAGCTGACTATAACTCGGGGCAAGCACAGT
GTGATTGAATATGGAGAGTATAGGTGC
>Reproduction_Unigene_BMK.10795|m.10409 Reproduction_Unigene_BMK.10795|g.10409  ORF Reproduction_Unigene_BMK.10795|g.10409 Reproduction_Unigene_BMK.10795|m.10409 type:internal len:97 (+) Reproduction_Unigene_BMK.10795:3-290(+)
CATTCAGCTGGAGTTTCAGGAGGATTTATGGACTCCTCAATAAATATGCAGGCGGATGAA
TTGTTTGGTAGAAAGTTTAAAGCTTTGAACGGTAACATGGGACCTCCGTCTTCAACTATA
CAGGGGAAATCCGAAGCGCCAGCTATGCCTAAAATGGGGGTACGAGCAAGGATCTCAGAG
TGGCCTCCTAGGAAGGATGGTTTGGAAGGCAGACCTCCACCAAACTATGAAAGTTTAGTG
TTAGGGTTCCAGAACGGACAGATTGACCAAGGCATGGACTCAATTAGT
>Reproduction_Unigene_BMK.10796|m.10410 Reproduction_Unigene_BMK.10796|g.10410  ORF Reproduction_Unigene_BMK.10796|g.10410 Reproduction_Unigene_BMK.10796|m.10410 type:5prime_partial len:50 (-) Reproduction_Unigene_BMK.10796:131-280(-)
GCAGACACACTCCACAGACACAGACCACGCATAGCAGTCAGAATAAAAACATGGCCTGGA
CGCTCCTCAGATAGTTTCAAGGTGAATGTAGATGACCTTGAAGAGAGTGCAATGAAGACT
AATCCCAGGACCCAAAGGAATGAGCGCTGA
>Reproduction_Unigene_BMK.10800|m.10414 Reproduction_Unigene_BMK.10800|g.10414  ORF Reproduction_Unigene_BMK.10800|g.10414 Reproduction_Unigene_BMK.10800|m.10414 type:5prime_partial len:52 (-) Reproduction_Unigene_BMK.10800:112-267(-)
ATTTCTTTTAAAAAACACACTTCCTTCACTTTCAATGGTAACAAAGAGGATAAGGTGCTG
TGCGTTGGTACAACAGAACGCACCTGCATGTGTCTGGTTTTGTGTACAACTGCACAGTTT
ATAGTAAAAACAAGTGCACAGCAAATGATGTCCTGA
>Reproduction_Unigene_BMK.10806|m.10416 Reproduction_Unigene_BMK.10806|g.10416  ORF Reproduction_Unigene_BMK.10806|g.10416 Reproduction_Unigene_BMK.10806|m.10416 type:internal len:75 (+) Reproduction_Unigene_BMK.10806:2-223(+)
TGCCGTTTCAGCTCCACAACCCAGGAAGAAAAACTCTGGGACACCAAGAAACAGAACTCG
ACAGCCCACAAAAGAAGCACCTTTTCAGAAACCAACAGGCGCGGAGGAACAGATTGTACC
AGTGAAACCTCAAGCATGGGAAGTGAATTCGATGAAGCTGACAATGAAGTTAAGTGTCTC
ACAGATTTGGCCTTTAAAAGTTTATCATACCCTCAAGATGAT
>Reproduction_Unigene_BMK.10808|m.10419 Reproduction_Unigene_BMK.10808|g.10419  ORF Reproduction_Unigene_BMK.10808|g.10419 Reproduction_Unigene_BMK.10808|m.10419 type:5prime_partial len:51 (+) Reproduction_Unigene_BMK.10808:1-153(+)
TGTGAGGATCATCTCCAGTTAAGCCCAAACTCAGAACTATCTTCACCCCAATTGCAATGT
AAAAACGCAGTGATCCCAACCTTTAGCACAGACCTCGGAGTTAAACTGGTCATTCCCTTC
CTGTTTGGGAAAGTGGGGGAGGGGGCAGAATGA
>Reproduction_Unigene_BMK.1081|m.1021 Reproduction_Unigene_BMK.1081|g.1021  ORF Reproduction_Unigene_BMK.1081|g.1021 Reproduction_Unigene_BMK.1081|m.1021 type:5prime_partial len:125 (+) Reproduction_Unigene_BMK.1081:1-375(+)
GGGAACAGGTATCATGTTTTTGACAGTAGCATCAAGGATGATCGCACTCAGGTAAAAGAG
CTCTTGAAGAAAATAAACCAAATGGTGAAAGCCAATGGAGGCAGCAATTACACCAATGAA
GTATTCGATGAGAGAGAAAGGGAAGTCAGAAGAGTGCAAGAAAAGATAATGAAGGAGAGA
GAGAAGGATATAAAGAGACATGAAGTGGAGCTGAAGTATAGGTTCACAGGTATAGAATAT
AAGAAAGAGAAGAAAGCTCTCTGGCTGCGTGAAGAGGAAAAGGCAAGAAAAGAAGCAGAA
GAGAGAATTCTAAAGAAGTGTATTTTACAAACTGCAGCAGCAGCAGGAGCAGGAACAGCA
AAAGAAAAAAAATAA
>Reproduction_Unigene_BMK.10811|m.10421 Reproduction_Unigene_BMK.10811|g.10421  ORF Reproduction_Unigene_BMK.10811|g.10421 Reproduction_Unigene_BMK.10811|m.10421 type:internal len:130 (+) Reproduction_Unigene_BMK.10811:2-388(+)
AAGGAATTGAAAAGACAGTATTCTGAAATGCAGAAGTCTTTCCAGGCATCTACTCAAGCC
ATGGAGGATGAAATTAAATACTTGAGTGAAAAACTGAAAATAAATGAACAGAGCACAGCT
GAATCCCTGTCTAGACTGACACAACCCAACAAAGAGAGGGTTCCAGAAGTGACCATTAGG
AGGGATTTCAAGATCTCTGGCCAGATTGGGGAAAGGGGCCAAAAAGACAAACTATCATAT
ACAAATTTGATGCACCAGGTTGACACAGGCTTGCAAAAAGGTCACACTGAAGTAGAAATC
ATTGAAGCTGTGGTGAAAGCTAATAGCCCTGGACTTAATCTTAGAGACATGCTTGAAATT
AAAAGTGACCTCACCAGAGGGAGGCTG
>Reproduction_Unigene_BMK.10813|m.10424 Reproduction_Unigene_BMK.10813|g.10424  ORF Reproduction_Unigene_BMK.10813|g.10424 Reproduction_Unigene_BMK.10813|m.10424 type:internal len:102 (-) Reproduction_Unigene_BMK.10813:1-303(-)
AGATCCAGACTGACTTCTGAGAGCGCAGATACTGAGCTGAATAGAAGAAAGTCGGTTCCT
GCTGATATCCCAGCCCTGGTGGGAAACACCTTGGCTCAGCTTGCTATAGTGGACATGAGT
CAAAAGGCAGCTAGAAGTGAGAGCCAAGAAGAGATTGGCTACTGTGTTTTCAGTGAGTAT
ACTGGTCCTATGCCCTCACCTGCTGATTTGCACAGCCCACTGGGTTCACCTCTCCAAATC
TTCACCACGCCAGTTTTAGAGGAGTACAAGGAAGAAATTATGAAAGCAACTGAGTCTATG
AAT
>Reproduction_Unigene_BMK.10819|m.10426 Reproduction_Unigene_BMK.10819|g.10426  ORF Reproduction_Unigene_BMK.10819|g.10426 Reproduction_Unigene_BMK.10819|m.10426 type:5prime_partial len:57 (+) Reproduction_Unigene_BMK.10819:2-172(+)
ACAATGGACATCAGGACAAAGAGCCATAATGGAGAGCCGACATACAATGTTTCCATAGGC
AGAGCTGGCAAAGTGTTGGTTTTAGTGATGGGAAAGGAAGGTACCCATGGAGGATCGCTC
AACAAGCAAGCATATAGCATGGCTGATTACCTGAGGAAAGTTGGATACTAA
>Reproduction_Unigene_BMK.1082|m.1026 Reproduction_Unigene_BMK.1082|g.1026  ORF Reproduction_Unigene_BMK.1082|g.1026 Reproduction_Unigene_BMK.1082|m.1026 type:5prime_partial len:112 (+) Reproduction_Unigene_BMK.1082:2-337(+)
GAGCGAGCCGCTCAAGAAGAGCAACAGCCCGCCAGCGCCCAGGCCAATGCCAACACAGAG
CAGACCTCTGCCAGCGAGACCAAGGATGGAGAAGACAAGCCCACCCCGATGGAGACAGAG
TCTCTTGCTGAAACTTCTGAAGGATCTCAGGAGGCTGAGCAAGGCACACCTGCAGCAGGA
GAGAAAGCAGCCCAGCCTGAGCCTGCAGAGGGCGCAACAGACGAGGGCACCAGCGACAGC
ACGGCTCCATCTGAGAGCAGCTCCGGACCCCCAGCAGAACACCAGACCGCATCAGACAAC
ACCCCTGAGGAGCGCCTGCCCACCCAGCCACAATAA
>Reproduction_Unigene_BMK.10822|m.10428 Reproduction_Unigene_BMK.10822|g.10428  ORF Reproduction_Unigene_BMK.10822|g.10428 Reproduction_Unigene_BMK.10822|m.10428 type:5prime_partial len:62 (+) Reproduction_Unigene_BMK.10822:3-188(+)
GATGCGGTGGTGGATCTCAGAAAAAAGAAAAGGAGAATGGAAACGGACATTGCCAGTCTA
ATAAAATCGGCTGACGAATTTGCTGAAAAAGCAGAATCAACAGGACATTTAACGTGGATT
AGTAAATCCAACAGCATGAGGGGAACTGCTAAAGAAAGAGCGAGACCTCACTTCCTTTCA
AGCTAA
>Reproduction_Unigene_BMK.10823|m.10430 Reproduction_Unigene_BMK.10823|g.10430  ORF Reproduction_Unigene_BMK.10823|g.10430 Reproduction_Unigene_BMK.10823|m.10430 type:internal len:84 (+) Reproduction_Unigene_BMK.10823:2-250(+)
GAGCAAAACTACCAGCAGCCTTACCTCCCCTCTCTCCATTCAGCCAACCAGCCAATGGGA
CGCAGCCAGAACGCCGACCCCAAATCTCAAAGGGGCCCCAAAGGGGGGTCCGGACAGCCC
CCCAAACACCAGGGGGGCAGAGCGGAGCTGCCCAAATCCGGGGGTGCCGGTCTGGGGGAG
AGGGAGAGACTGAGGAGGTCTCACAGCAATGTCCAGCCAGAGGTTTCTCAGCTACACACA
GGTCTGAAA
>Reproduction_Unigene_BMK.10825|m.10433 Reproduction_Unigene_BMK.10825|g.10433  ORF Reproduction_Unigene_BMK.10825|g.10433 Reproduction_Unigene_BMK.10825|m.10433 type:3prime_partial len:74 (+) Reproduction_Unigene_BMK.10825:123-341(+)
ATGTGCTTGTATATGGAAAGCTCCATACAGCTAATGGAGGAAAAAGTTAAAATAGAAAGG
CAGAGTTTAGATCTGGATAGGGCATATTATGGATCATATTCTTCACAGCCACCACACACA
CAAGTAACAGCAGAAACAAACACAGATCCTATCCCATTTACCTTGCAGGCTTCTACTTCT
TGTGCCCAAGATCGGGGTGAATCTGTGGCCCCATTTATG
>Reproduction_Unigene_BMK.10830|m.10438 Reproduction_Unigene_BMK.10830|g.10438  ORF Reproduction_Unigene_BMK.10830|g.10438 Reproduction_Unigene_BMK.10830|m.10438 type:5prime_partial len:57 (-) Reproduction_Unigene_BMK.10830:69-239(-)
AGACAGCCCCTCACCTCCCTCAACACCTTCGCTGCCTGCCTCTCACATCGCCAGCCCAAC
ACGCCTTTCAATTCAGCTGCACTCAGCCAGCAAGATAGTCCAGGCACCAAAAGCTGTCCT
AACCTAGTAAGACCTGCTTTTACAAAACTGCCCTGTAGTGCTAAAGACTGA
>Reproduction_Unigene_BMK.10830|m.10437 Reproduction_Unigene_BMK.10830|g.10437  ORF Reproduction_Unigene_BMK.10830|g.10437 Reproduction_Unigene_BMK.10830|m.10437 type:internal len:81 (+) Reproduction_Unigene_BMK.10830:1-240(+)
AATATGACATCTCAAAATCTCTTAGAAGAACCACTGTTTTTTAATTCTCTCATATCAGCG
CAGTGCCTTCAGTCTTTAGCACTACAGGGCAGTTTTGTAAAAGCAGGTCTTACTAGGTTA
GGACAGCTTTTGGTGCCTGGACTATCTTGCTGGCTGAGTGCAGCTGAATTGAAAGGCGTG
TTGGGCTGGCGATGTGAGAGGCAGGCAGCGAAGGTGTTGAGGGAGGTGAGGGGCTGTCTG
>Reproduction_Unigene_BMK.10831|m.10439 Reproduction_Unigene_BMK.10831|g.10439  ORF Reproduction_Unigene_BMK.10831|g.10439 Reproduction_Unigene_BMK.10831|m.10439 type:internal len:169 (-) Reproduction_Unigene_BMK.10831:3-506(-)
CGACAACGCAGCTTCTCTCAGGACAGACTTGGGGACCCCCCTCCCCTCAGCCACTTCCGG
GGGCCACACAGTGCCTCGCAGGACTTCCTCCTGCACCAACACCACTGGGGCCACCCCTCT
GGGGCCCCGAGCGTGATTGAGGACTCCTGCTGGAGCCGTGCAGGCAGGGCGCGCTCGGAG
AACCAGCTGGCCAGCAGGCGGGAGCTCCACGGCCGCTCGCTGGAGACCCTGGACCGAGCG
GCGCTGTCCCCCGGGCTCGAGCGCCCGACCTGGCTGCAGCAGCAGTGCCAGCACAGCAGG
ACCAGCGTGGGAACCAGCGCCCCCAGTAACAGGGAGAGAGCCCAGCCCCAGCCGCAGCAG
CCAGCTCAGCTGGGGAGCAGGGAGAGGGGGAGGGAGGTGCCCAGGCTGCCTCCCCAGCAG
AGCTTCGAGGACCCGTTGGTGGGCTACCGCAGCTACAGCCCCTCCTTCTACCGCAAGACT
GACCTGCTCCTCAACGCACACTCC
>Reproduction_Unigene_BMK.10836|m.10444 Reproduction_Unigene_BMK.10836|g.10444  ORF Reproduction_Unigene_BMK.10836|g.10444 Reproduction_Unigene_BMK.10836|m.10444 type:internal len:192 (-) Reproduction_Unigene_BMK.10836:1-573(-)
TCCCACAAAAATGAGAAACGCTTCAAGTGTGATCAGTGTGACTATGCATGCCGCCAGGAG
CGTCACATGGTCATGCACAAGCGCACACATACTGGGGAGAAGCCATATGCCTGCAGCCAA
TGTGAGAAGACCTTTAGGCAGAAACAGCTGTTGGACATGCACTTTCGCCGCTATCATGAC
CCCAACTTTGTACCCACATCCTTTGTATGCACCAAGTGCGGAAAGACCTTCACTCGCAGG
AATACCATGGCAAGACATGCAGAGAACTGCACTGGTATGGATTCTGCTGATGGAGAGAAC
GGAACTCCACCCAAAAGGGGCCGTGGAGGCAGAAAGAGGAAGATGCGGTCTAGAAAGGAT
GATGACGATGATGATGACAGTGATGAGCATGGTGAACCTGACCTTGATGACATTGATGAA
GAGGATGAGGATGACCTTCTTGATGAAGACCAGATGGGTTTGCTAGACCAGGCTCCACCC
AGTGTTCCAATCCCCGCACCAGCTGAGCCACCAATCAAGAGGAAACGGGGCAGACCCCCT
AAGAACGCACCCAAGGTCTCTCCTACCAAGTCC
>Reproduction_Unigene_BMK.10840|m.10450 Reproduction_Unigene_BMK.10840|g.10450  ORF Reproduction_Unigene_BMK.10840|g.10450 Reproduction_Unigene_BMK.10840|m.10450 type:complete len:50 (-) Reproduction_Unigene_BMK.10840:42-191(-)
ATGGAAGCCAAATTCGCTCTGCACACTGTGATCAAGGAATGTGCAATGGAACAGGAGTGT
TTCTGTGGTCTTGCTGCAAGCATTAATGGGATGACAGAAGTGGCTTTGGGCATTCTGAAG
GCTGACCACCGTTCTCAAATGCACCGTTAA
>Reproduction_Unigene_BMK.10842|m.10452 Reproduction_Unigene_BMK.10842|g.10452  ORF Reproduction_Unigene_BMK.10842|g.10452 Reproduction_Unigene_BMK.10842|m.10452 type:internal len:98 (-) Reproduction_Unigene_BMK.10842:1-291(-)
AAAGGATATACGTGTTATTCCTGTGGTACTCAGCCGGAATTCATAATGAATTTGCGGTCA
TTATTTCAAAGTGTTCCCCTGATGTGTCCACGCAGGAGTGCCACGGGGGAGGCATGGCAT
GACATCATGCTGGCCTGCCTGGGAGGGAAGGAGTGTGACGTGCGATCGGGGACGAAGGAG
CCCGAGTGCGGGAGTGTGTTCGCGTACCTCTACTTCGTCTCCTTCATCTTCCTTTGCTCC
TTCCTGATGTTGAACCTGTTTGTGGCCGTCATCATGGACAACTTTGAGTAC
>Reproduction_Unigene_BMK.10847|m.10456 Reproduction_Unigene_BMK.10847|g.10456  ORF Reproduction_Unigene_BMK.10847|g.10456 Reproduction_Unigene_BMK.10847|m.10456 type:internal len:114 (+) Reproduction_Unigene_BMK.10847:3-341(+)
CATAAAACTATGTGCAAGTTAGAAGAACAGATAGCTCAAATGGAAAATTTTGCAAGCCAT
TTGGAGGAGATTTTCATCACTGTTGAGGAAAATTTTGGGAGACAAGAACAGAACTTGGAG
CAGCATTATAACGAAGTCATTCAAACACTCACCCAGAGATACGAGGACAAGACCTCGGGA
CTGGAGGACGAAAAGAAACAGAAACTGGAGAAGTTGTATAGCCAGCTGGTGAACTGTGGG
AAAACCCTGGATATTTCAAAGGATTTGATAGAAGCTGCTCAGGAGATCTGCAGAAATGAA
GACAAACTTGCCTTCCTTCAGGTTGCTGTACCCACTGTG
>Reproduction_Unigene_BMK.1085|m.1029 Reproduction_Unigene_BMK.1085|g.1029  ORF Reproduction_Unigene_BMK.1085|g.1029 Reproduction_Unigene_BMK.1085|m.1029 type:internal len:77 (+) Reproduction_Unigene_BMK.1085:2-229(+)
GACGAACCTCCCGCTGATGGACAATCTCCAAGGACCTCTCGCAGCGACCCCAGAGCAGCG
ATTCATTACAAGACACGTTTGCGGTTCAGCAAAACATCCAGGCTTTCAACTGAAATATTC
TCACAGACTGCTTTGCAAAATACTTCAAAGCTTACTACTGTACTCCAGGTCCGTCTGTCC
TTGATTTCTTATCACTACTCTCAGTCAAACCGAAATAACCTGTTCCTT
>Reproduction_Unigene_BMK.10855|m.10463 Reproduction_Unigene_BMK.10855|g.10463  ORF Reproduction_Unigene_BMK.10855|g.10463 Reproduction_Unigene_BMK.10855|m.10463 type:internal len:80 (+) Reproduction_Unigene_BMK.10855:3-239(+)
CACTCCCTACAGGCATTTACAGAGAAAATTGAAGATATCCGTAAGTTGCATGAAGAAATT
GGCTCTCTGCACATAACTGTACCCCTGGCTGTGTTCTGCTTGGACGCTGTGAGCTTGAAC
GTAGACCTGTGTGTTCGAGCAGAGAAGCTCAAGGAGAGACTGATTTTGTTTGAGGTGGAT
GAAAACAGAGAGCTAAATAAGAGCGTTTGTCGGCGGTATGATGAGATAGCAGAGAAA
>Reproduction_Unigene_BMK.10858|m.10466 Reproduction_Unigene_BMK.10858|g.10466  ORF Reproduction_Unigene_BMK.10858|g.10466 Reproduction_Unigene_BMK.10858|m.10466 type:complete len:330 (+) Reproduction_Unigene_BMK.10858:53-1042(+)
ATGGCTGGGAAGGTTATGCACGCTGTTCAATACAACTCTTATGGCCGCGGAGCCGCTGGT
TTGAAGCATGTGGAAGTTCCTGTGCCTACTCCGAAGACAGATGAGGTCCTGCTAAAACTG
GAGGCTGCAAGCATAAATCCTATTGACTGGAAAATTCAGAATGGCATGCTTCGTCCACTT
CTTCCTCCCAAGTTTCCTTTTATTCCAACTACCGACGTGGGAGGAGAGGTTGTAGAGGTA
GGATCTAATGTAAAAAGTTTCAAGGCCGGCGACAAGGTTGTGGCTATGCTCGGTACCCGG
AATGGAGGTGGATTGGCTGAATATGCGGTGGCTAAGGAGAGTATGACCGTTACAAGACCC
ACCGAAGTATCAGCTGCAGAAGGTGCAGGTCTTCTTGTTGCAGGTCTTACAGCTCTTCAG
GCCCTTGTCAATCCTGCTGGGGTCAAGCTCGATGGAACTGGACCTCGGAAGAACATTCTA
GTTACGGCTGCCTCCGGTGGTGTTGGTCACTATGCTGTTCAATTGGCAAAACTTGGTAAC
ACCCATGTTACTGCTACCTGTGGAGCCCGCAACTTTGATTTTGTGAAGAGCTTAGGAGCA
GATGAGGTTCTTGATTACAAGACCCCAGAGGGAGCAGCACTTAAGAGTCCATCAGGCCAA
AAATATGATGCAGTGGTTCACTGCACAACAGGGATCCCTTGGTCTACCTTTGAGCCTAAT
TTAAGTGCGAGTGCAAAGGTCATCGATCTAACTCCTGGAGCTGGCGCCATGTGGACCTTT
GCTGTAAAGAAATTAACTTTTTCAAAGAAGCAGTTGGTACCTTTCCTTTATACTCCCAAT
AAGGAGAACCTGGAATTGCTTGTTAGGCTTGTGAAGGAAGGGAAACTTAAAACAGTGATC
GACTCCAAACATCCTCTCAGCAAGGCTGAAGATGCTTGGAGCAGGAGTATTGATGGACAT
GCGACAGGAAAGATCTTTGTGGAGCCATAG
>Reproduction_Unigene_BMK.10860|m.10471 Reproduction_Unigene_BMK.10860|g.10471  ORF Reproduction_Unigene_BMK.10860|g.10471 Reproduction_Unigene_BMK.10860|m.10471 type:3prime_partial len:58 (+) Reproduction_Unigene_BMK.10860:152-322(+)
ATGAAAGCACACTTATTTTACCAGCAGCTGAAACCCTCAGCCATCCCAGATGAGATGACA
GTTCACCACAGCACACAAGCCCTGAAGTGTTACAGATGTGTCCTGCTGACCGCCGGCCTG
GTCGTTCTCCTGCTGGCCGTGATGTTGGTCCAGCTGCTGCTCTTCCCTCTG
>Reproduction_Unigene_BMK.10864|m.10472 Reproduction_Unigene_BMK.10864|g.10472  ORF Reproduction_Unigene_BMK.10864|g.10472 Reproduction_Unigene_BMK.10864|m.10472 type:internal len:115 (-) Reproduction_Unigene_BMK.10864:2-343(-)
AACTACATATGCAGCCCTGTTAAGGCGAATGAACTAAGTAAGGAAGACGCTAATTCAACA
GAAGAGGATCAGGAGTTAAGAAAATCTTATCAGGATCAAGGAAACGTCTCCCACGAAAGT
CCCACAGGTGTGGATAGAGGCGATGACGGGGGTCGAAGCGACATGGGGAGAGGACAATTG
ATTGAGAAAGATATTGAAAACATGGCTAAAGACGAGCTGCAGAAACTCCTCGTAGAACAG
ATGGACTTGAGGAAAAAGCTGGAGCGAGAATTTCAAAGTCTCAAAGATAATTTTCAAGAT
CAAATGAAAAGGGAGTTGTCGTACAGAGAGGAGATGGTTCAA
>Reproduction_Unigene_BMK.10866|m.10474 Reproduction_Unigene_BMK.10866|g.10474  ORF Reproduction_Unigene_BMK.10866|g.10474 Reproduction_Unigene_BMK.10866|m.10474 type:3prime_partial len:75 (-) Reproduction_Unigene_BMK.10866:1-222(-)
ATGCACTTACTGGGAGAGTCGGAGCAGTCCCAGCTCGCCCAGTCCATGCTGGCCATTCAG
ATGGACCTCAGTGACCTCACCCTCCAGGTCAACTCTCAGGTAGGTCCGTCCGGTCAGTGT
CCTCTAGAACCAGAAGGTGTGTCCCCCAGCAAGAGAGTGGAAGTAAAAACTCAACGTTAC
TGCATTGTGATTCTATCCAGGCTGTTTAAGAATGCACTGCTC
>Reproduction_Unigene_BMK.10869|m.10475 Reproduction_Unigene_BMK.10869|g.10475  ORF Reproduction_Unigene_BMK.10869|g.10475 Reproduction_Unigene_BMK.10869|m.10475 type:internal len:82 (+) Reproduction_Unigene_BMK.10869:2-244(+)
TGTGATTTCTGTCCTGGGAGAAAGTTAAAAGCTGTAAAATCCTGTTTGGTGTGCCTGGCT
TCTTACTGTGAGATGCATGTGAAGTCTCACAGTGAAGTTGCAACTTTAAGGAGGCACACA
CTGGTTGGTCCAATCAGAAATCTTGAAGAAAGGCTGTGCTCGAAGCATGAAAGGCTTTTG
GACCTGTTCTGTACTGCGGATCAAGCATGTATTTGCTCATTGTGTGCAGAGAAAGACCAT
CAG
>Reproduction_Unigene_BMK.1087|m.1031 Reproduction_Unigene_BMK.1087|g.1031  ORF Reproduction_Unigene_BMK.1087|g.1031 Reproduction_Unigene_BMK.1087|m.1031 type:5prime_partial len:193 (-) Reproduction_Unigene_BMK.1087:49-627(-)
GCAGTGGCGGACACCAGCGGCGATCAGGGGACAACAGAGGAGTTGGATCCGGGGGCCGGT
CTCGGTTTAGGCGGCATGCTGCTCAATCTCAGCGTTCTCGTGCTCGTGCTGGCCGCGTGT
TACGTGCTTTACGCGCGCTGGTGGAGGAGGGCGGGCGCGGATTTGGGCCGGGGCAGTGAG
GCCTCGCCGCTGCCCAAGATGAGGAGACGCGACTTCACCCTGCAGCAGCTGCGCGACTAC
GACGGCGTGCAGAACCCGCGCATCCTCATGGCAGTCAACACCAAGGTCTTCGACGTGACC
AGCGGCAAAAAGTTTTACGGACGCGAGGGCCCCTACGGGATCTTTGCGGGACGTGATGCT
TCTCGGGGTTTGGCAACATTCTGCCTGGAGAAGGACGCGTTGCGGGACGAGTATGATGAC
CTTTCAGACCTGAACGCTGTACAGATGGAAAGTGTTCGAGAATGGGAGATGCAGTTCATG
GAGAAATATGACTATGTTGGCCGTTTATTGAAGCCAGGAGACGAACCATCTGAGTACACA
GATGAGGAGGACATGAAGGACCATCAAAAACACGAATGA
>Reproduction_Unigene_BMK.10872|m.10479 Reproduction_Unigene_BMK.10872|g.10479  ORF Reproduction_Unigene_BMK.10872|g.10479 Reproduction_Unigene_BMK.10872|m.10479 type:5prime_partial len:53 (+) Reproduction_Unigene_BMK.10872:2-160(+)
TTTCAGTGCAATGTGAAAGCACAAGTCAGTTCAGAAAACTGTTGCAGTGAAGCTGCTAAA
ACAACTGAGTCCTTTTGCACTGAGGTGCGCATGTGCAGACAAAAGGAATGGGGTTCTTTT
CCTCCAGAGTTTGTTTCCAAATCGGTTTGGTTCGTCTAG
>Reproduction_Unigene_BMK.10875|m.10481 Reproduction_Unigene_BMK.10875|g.10481  ORF Reproduction_Unigene_BMK.10875|g.10481 Reproduction_Unigene_BMK.10875|m.10481 type:internal len:137 (+) Reproduction_Unigene_BMK.10875:2-409(+)
TTTCAGGTCTTTTCGAGTGGATATACGCATATGTCGATATGTACACCTGGGTTTGAGTTG
GAGGAATTTGTTTTTAAAGTGCACCGAGGTCACCTTCACAGTGGGAAAAGACTAGGCAAA
GTGACTTTCAATAACTGTGATGGAAGAACAAGAACGCTCTTTCAGTCCATTGACAAGCGG
TTTGAGATAAACACTGATGGAACTGTTACACTGAAGAGACAAGTGACACTTCATGAGGGC
CACAAGGTGTTTTCTGTGCATGCCTGGGACTCCAGTGGTATGAAGCACACGGCATCTGTC
AGAGTTGAGCGTGTCCCTGCACAGGTGGAATCTTCCTCTGATGTGGATCTGACTAAAAAT
AAAAGAGTAAAGAGAGGTTGGATTATTCCTCCAATCAGTGTATCTGAA
>Reproduction_Unigene_BMK.10881|m.10485 Reproduction_Unigene_BMK.10881|g.10485  ORF Reproduction_Unigene_BMK.10881|g.10485 Reproduction_Unigene_BMK.10881|m.10485 type:complete len:55 (+) Reproduction_Unigene_BMK.10881:89-253(+)
ATGCCAGCCAAAGGCTGGAATGATAGGAGACAGAGCAGTGTGTTAAAAAAAAATGCCTTT
GGCAGCAGGTGGTTGCTCATTGGCACTAGCCAGTACAGTGCAAGGAACAGGAAATTCTAT
CTACTTACAAACACATTTGCATTCTGTTTAATAGAACAAGCATGA
>Reproduction_Unigene_BMK.10884|m.10486 Reproduction_Unigene_BMK.10884|g.10486  ORF Reproduction_Unigene_BMK.10884|g.10486 Reproduction_Unigene_BMK.10884|m.10486 type:internal len:136 (+) Reproduction_Unigene_BMK.10884:1-405(+)
ACTTTATATATGTTTCCATTTTCTGAATGTTACAGAGCTGAAGAAATGTTCATGCAGTTA
AAAGAGGTCACCGAGAAAGTCTGCTTCATCAAGGAGTCCTTGCAGTCTCTGGACAGTCAG
CTAGGGCATCTTCAGGACCTCTCTGCCCTGACTGTCGACACTCTGACGGTCATGTCTGCA
GTGGACAACTTGAAAGTGGAAGAAGCCTTGTTGGCCCACAAGAAGCATGCCTCCTGTAGA
AAGCTGCCTCACAGCTGGAGCAACCCAAAGCTGGTGGATAACTTCCATGAAGAAATCACA
AAGAAGTACAACTACTACAGCAGCCCACCCTCCCTGCTTCGAAACCTGGCACAGAGTCAG
CAGCCTTCACAGTGCTATGATCCAGAAGATAAAGAAGAAGAGGAG
>Reproduction_Unigene_BMK.10886|m.10491 Reproduction_Unigene_BMK.10886|g.10491  ORF Reproduction_Unigene_BMK.10886|g.10491 Reproduction_Unigene_BMK.10886|m.10491 type:3prime_partial len:97 (+) Reproduction_Unigene_BMK.10886:3-290(+)
ATGTCCTTGATAGACATTCTTACAGAGTCAGAAGAGGAAGAAGATCTCCTAAAATCTGTG
AAACGTGATCAGCTACCAGCAGATGTCAGCAGTGACAAACTTGCCATGGCGGAGGTCCAG
CATGCCATTCAAAAGCCTACAGCACCTGATAGTAATGGTCAGTCACTGTCACCAACTGGA
GAACAAGATAATTTCTTGTCCCCTAAGTTGACCCCAACAGAGTACAAAAATGAAGCTGGG
TCACACTTCTCAGATCAGAAATTGCCAGAAATCTTAACAAATATTCCT
>Reproduction_Unigene_BMK.10891|m.10494 Reproduction_Unigene_BMK.10891|g.10494  ORF Reproduction_Unigene_BMK.10891|g.10494 Reproduction_Unigene_BMK.10891|m.10494 type:3prime_partial len:53 (+) Reproduction_Unigene_BMK.10891:112-267(+)
ATGCTGTCTTTGGTCTATCAGCTTAGTCTCCCCCCCCCTGCCAATAACCACTCTTTAAAT
CTAGTGTGGAAAACCAGACGGAACCGCTCAGTGCCTGAAGGGTGTCATCTATTCTTGGCA
GCAGGTAAGAATCTCTCAGTAACCAACCTCATTCAA
>Reproduction_Unigene_BMK.10898|m.10501 Reproduction_Unigene_BMK.10898|g.10501  ORF Reproduction_Unigene_BMK.10898|g.10501 Reproduction_Unigene_BMK.10898|m.10501 type:5prime_partial len:52 (+) Reproduction_Unigene_BMK.10898:2-157(+)
GAGGAGGACAAGGAGGGGGAGGCGCTGGGGGGCGCCGGGAGTAGGGAGAGGGAGAGGGAG
AAGACCATCTGGGTCGCCCAAAACAATTCAAGTTCACACATGGTCTTGGTGACATCAGGA
CTCGGAGACAGCCTATTGGCCGAAACGGAGATGTGA
>Reproduction_Unigene_BMK.10901|m.10503 Reproduction_Unigene_BMK.10901|g.10503  ORF Reproduction_Unigene_BMK.10901|g.10503 Reproduction_Unigene_BMK.10901|m.10503 type:3prime_partial len:257 (-) Reproduction_Unigene_BMK.10901:3-770(-)
ATGAGTGCTGCAATTGCAAAGCCATCGGCGAAGCCATCGGCTCACGTCGATCCCAAATCT
GCTCCTCTGAAAGAGATTCCCGACGTTCTGGTGGATCCGAGAACCATGAAGAGATACATG
AGAGGTCGCTTTTTGGGAAAAGGAGGATTCGCCAAATGCTACGAAATCACAGATATGGAC
ACAAAAGAGGTCTTCGCTGGGAAAGTTGTGCCGAAGTCGATGCTGCTGAAGCCGCACCAG
AAGGAGAAAATGAGCACAGAAATCGCCATTCACAAAAGTCTCGATAATCCGCATGTTGTG
GGCTTTCACGGGTTCTTTGAGGATGATGACTTCGTGTATGTGGTGCTGGAAATCTGTCGC
AGAAGGTCTCTCCTTGAATTGCACAAAAGGAGGAAGGCAGTGACTGAGCCTGAGGCCCGA
TACTTCATGCGCCAGACTATTCAGGGTGTTCAGTACTTGCACAACAACAGAGTCATTCAC
CGTGATCTCAAACTTGGGAATCTGTTCCTCAATGATGACATGGATGTGAAGATCGGTGAC
TTTGGTTTAGCCACTAAGATTGAGTTTGATGGGGAGCGAAAGAAGACCCTTTGTGGCACT
CCAAACTACATTGCTCCTGAGGTGCTCTGCAAGAAAGGCCACAGCTTTGAAGTTGACATT
TGGTCACTAGGATGCATTCTATACACACTGCTGGTTGGAAAGCCTCCATTTGAGACATCC
TGTCTGAAAGAGACCTACATTAGGATTAAGAAGAATGAGTACTCAGTT
>Reproduction_Unigene_BMK.10902|m.10506 Reproduction_Unigene_BMK.10902|g.10506  ORF Reproduction_Unigene_BMK.10902|g.10506 Reproduction_Unigene_BMK.10902|m.10506 type:internal len:72 (-) Reproduction_Unigene_BMK.10902:1-213(-)
GAGTACTCAGTTCCTAGACACATTAATCCAGTTGCATCTGCTTTGATTCGTCGGATGCTG
CACGCTGACCCTACACTCAGACCTTCTGTAGCTGAACTGCTGACTGATGAGTTTTTCACC
TCTGGTTATGCACCCATGCGGCTGCCCACTTCCTGTCTCACTGTTCCTCCCAGGTTCTCC
ATCGCCCCCTCCAGCCTGGATCCTGCCCTCCTC
>Reproduction_Unigene_BMK.10911|m.10513 Reproduction_Unigene_BMK.10911|g.10513  ORF Reproduction_Unigene_BMK.10911|g.10513 Reproduction_Unigene_BMK.10911|m.10513 type:complete len:125 (+) Reproduction_Unigene_BMK.10911:3-377(+)
ATGGTGTTGATTGATAAACTTTGGGATGATGTTATGGCTGGTCCCAGCCCTGATAAAGGC
CTAGGCAAACTCCGAAAGAGCCTCTCTGTTCATACTGGTGGGCAATCATCAGGAGAAGGA
TCTAGCAAGTACCAGAGGTCTCTGTCGATGTCGGCGACTCCGCCGACGCCAGGTACGCCG
GTGACGCCGACAAACACGTCGCCGACGGTACGTAAGGAGAACGTATGGAGGAGTGTGTTT
CACCCAGGAAGCAATCTAGCTACCAGGAGGATTGGTGCTGAGGTGTTTGATAAGCCTTCT
CACCCTAATGCTCCCACTGTTTATGACTGGCTGTACAGTGGGAACACCAGATCTAAGCAT
CATGAGAAGAGCTGA
>Reproduction_Unigene_BMK.10914|m.10514 Reproduction_Unigene_BMK.10914|g.10514  ORF Reproduction_Unigene_BMK.10914|g.10514 Reproduction_Unigene_BMK.10914|m.10514 type:internal len:81 (+) Reproduction_Unigene_BMK.10914:1-240(+)
CAACAACTGTATTTAATACAGGCAGTTTTTGAATCTCCTACCTTGTACAGATGGAGTGCT
GTACTTCTTTATGGATTTAACATGTCTCAGAGAAGACACATTAAACAGTTCCACTTGAAG
GAACAAAGGAGACCTGCTTTCCTTGATTCTCACCCCAGTCATGAAGGACTTTGTGATCAG
AGCAAGTTCCCAAGGATTATGTATTTTATGAAAGTTGGCAGCGGTCAATACTCTTCTTGG
>Reproduction_Unigene_BMK.10920|m.10520 Reproduction_Unigene_BMK.10920|g.10520  ORF Reproduction_Unigene_BMK.10920|g.10520 Reproduction_Unigene_BMK.10920|m.10520 type:internal len:150 (-) Reproduction_Unigene_BMK.10920:2-448(-)
CCACCTTCCTTTGTTGGCTTGCCTTATTATGGATATGTATATGAGGACACATTATCAGGA
TCAGAAGTCTTTACAGTAGTAGCCAATGATGGAGACCGTGGAAACCCTAATGCTATCCAT
TATTCTATCGTCAGTGGAAGTGATGGTTCATTCATTATAAATAACACAAGTGGATCAATA
ATGGTTCTTGATTATCCGAACCATCTTAAGAAGGTGTTATATGAACTTAAAATCCAGGCT
TCAGAAGTAAGCCCAGAAGGTGATGTGGTTGCGCATGCGTTTTCAATCGTAACTATTCGA
GTTGTGGACTTGAACAACCACCCTCCAACATTCTATGACGAAAATGGTCCTCAGAGCAAG
TTTGAACTTAACATGTATGAACATCCACCTGAGGGAGAGATACTGAGGGGGTTAAAAATA
ACCGTCAATGACTCTGATCAGGGAGCC
>Reproduction_Unigene_BMK.10923|m.10522 Reproduction_Unigene_BMK.10923|g.10522  ORF Reproduction_Unigene_BMK.10923|g.10522 Reproduction_Unigene_BMK.10923|m.10522 type:5prime_partial len:60 (-) Reproduction_Unigene_BMK.10923:399-578(-)
ACACATATATGGATCAGTAACCTGGAAGAGTATTTGAAGAATAACAACAACAAAAATAAC
TTGTGCAATACAGTAACACAACAGTGGGGAAAGGACGCAAGGGGCCCTCCTTTGAAGCAA
GTGCAAAGGGAAAACAATGGAGAGAATTACAACTTCTGTAACCGTGTACATTTTAGTTGA
>Reproduction_Unigene_BMK.10925|m.10525 Reproduction_Unigene_BMK.10925|g.10525  ORF Reproduction_Unigene_BMK.10925|g.10525 Reproduction_Unigene_BMK.10925|m.10525 type:3prime_partial len:78 (-) Reproduction_Unigene_BMK.10925:1-231(-)
ATGTGCTTCAGCCACGAAGGTATATCCATTAATGTTCTTTGGATAAACTCTGGGTTCAAC
TTTTTGAAAGACTCTGGGAACTTCCTCTCCTGTGTCATTGTTAACCACATGAAGAATGCA
GACTGGTATGGAACAGGAAACCTTGGGAATCACGAGCATGTCTTCAGGGACATGAAACAC
CTCCCTGAAAACTACGAACCAGCTATTCATTGGTTGATCAGGATATGTTAC
>Reproduction_Unigene_BMK.10925|m.10524 Reproduction_Unigene_BMK.10925|g.10524  ORF Reproduction_Unigene_BMK.10925|g.10524 Reproduction_Unigene_BMK.10925|m.10524 type:internal len:210 (+) Reproduction_Unigene_BMK.10925:1-627(+)
GTAACATATCCTGATCAACCAATGAATAGCTGGTTCGTAGTTTTCAGGGAGGTGTTTCAT
GTCCCTGAAGACATGCTCGTGATTCCCAAGGTTTCCTGTTCCATACCAGTCTGCATTCTT
CATGTGGTTAACAATGACACAGGAGAGGAAGTTCCCAGAGTCTTTCAAAAAGTTGAACCC
AGAGTTTATCCAAAGAACATTAATGGATATACCTTCGTGGCTGAAGCACATTCTGGCGAT
TTACTGCTACCAGCAGGAAAGTGGAAATTGCGCCTGATTGGTTCTTACAATCCCTTGCCA
GTTCTCGGCCGTGAGACTGTAAACAACAATTTTTCCATCAAGGAAGTAAAGGATTATTTT
CTGCCTAATGATAAAAACCTTATTTGTAGGTACCAAGTAAAGGTTATTTCGGATCATCTT
GCCACTGTCCAAGTACAGACTTCCAAACCAGACGTGTATATCAAACTGCAAATTCTAGAT
AATGAGGATGAAGTGGCTTGCAGTACTGGGAAAGGTCATGCTGTTGTTCCTGCTTTCACT
TTTTTACCAAATGAAAAGCCATCATCCGCATCACGTAAAGGTACAGCTATACAAAGCCTG
ACAGTGGGAAGTAAAAAGGAAAGAAGC
>Reproduction_Unigene_BMK.10926|m.10528 Reproduction_Unigene_BMK.10926|g.10528  ORF Reproduction_Unigene_BMK.10926|g.10528 Reproduction_Unigene_BMK.10926|m.10528 type:internal len:77 (+) Reproduction_Unigene_BMK.10926:1-228(+)
AAAAAGGAAAGAAGCAGCTCTGCTTGCAGTCAAAGTGCCAGATCTGTTGAAGAATCCCAG
TCTCAGCGGGATGACGAGACCAGCAGCTCCACACCACAACCTCTGCAAATGATGCACAAG
TACGTAATTCAAGCCACAGTGCTGCACAAGAGCTGGACCCTGAATGAAAGTGAGCTAGCC
TATGTGCAGGTGCTGATAGAAGCTGAGAAAAATGATATTAAAGTTCAT
>Reproduction_Unigene_BMK.10929|m.10531 Reproduction_Unigene_BMK.10929|g.10531  ORF Reproduction_Unigene_BMK.10929|g.10531 Reproduction_Unigene_BMK.10929|m.10531 type:3prime_partial len:123 (-) Reproduction_Unigene_BMK.10929:1-366(-)
ATGTCAGAAAAAAAGATGACCTCCAGCCGTAGGCATCATTTGAAGAGCCTGGTGCTCTCC
ATTGCCTTCAATCTGCTGGATGCCGAAGCCAAGCAGCACATAGCTGACAAAGAGTCTCAC
ATGAGCGAAAACTGCCCTGCTCTCGATCTGCCTGGATCTGTGCAGGAGCTGCAGGATTTG
TGCAAAAAGCTGCACCAACAGATTGACAAGGTTGATGAGGAGAGATATGACATGGAGGCC
AAGGTTGCCAAGGCAGACAAGGAGATTGAGGATCTGAAGATCAAGGTCATCGACCTGAAG
GGCAAGTTCAAGAAGCCTGCACTGAAGAAAGTGCGCATGTCTGCTGACGCTATGCTTCAG
GCTCTG
>Reproduction_Unigene_BMK.10938|m.10536 Reproduction_Unigene_BMK.10938|g.10536  ORF Reproduction_Unigene_BMK.10938|g.10536 Reproduction_Unigene_BMK.10938|m.10536 type:internal len:71 (+) Reproduction_Unigene_BMK.10938:2-211(+)
GAAAATAAAACTGGATCATCTAAACAGTGTGCTGAGGCCTACAGTCAACAACACATAATA
AACTTCACAGAAAGTCTGCTTGAACTGAAGCTCACACAAAGTTTGGATATGCCTTTACTG
GCAAGCTGTCAGAAGTTAACTTCTGCCGTACTAAATAGTAATCCCAGGGAACCAGCTCTG
CATGTGTTGTACCGCTCTCATTCAATTACT
>Reproduction_Unigene_BMK.10939|m.10537 Reproduction_Unigene_BMK.10939|g.10537  ORF Reproduction_Unigene_BMK.10939|g.10537 Reproduction_Unigene_BMK.10939|m.10537 type:internal len:90 (-) Reproduction_Unigene_BMK.10939:1-267(-)
CAGGTACAGAAATCAATCAAGGACATAGTGCCAGGGAACATTAAGTCCACCAAACAAGTG
TTCTTGTCCGAAAATGTGTCAGAGCAAAGCAGTGTTCAGAAAGAAGAAATCTTACGTGGG
GACATCACTGCTGCTAAGCAGTCACTTGGACAGGCAATGAGTCAGCCAATTGTTGTAGAA
AAAGAGGAAATTGTTTCTGGGGACATTAAGGCAACACTGCAGTCCCTGGAGCGTGCAAAG
ATTCAGAGCAAGCAGCTGGAACGTGAA
>Reproduction_Unigene_BMK.1094|m.1035 Reproduction_Unigene_BMK.1094|g.1035  ORF Reproduction_Unigene_BMK.1094|g.1035 Reproduction_Unigene_BMK.1094|m.1035 type:internal len:69 (-) Reproduction_Unigene_BMK.1094:3-206(-)
AGACTCCGTCTGGTGAACATGTACGCACCTACATTAAAAGGAACAAGGTTGGACACATTT
AAGCACTTACCTGATATTCTATGCACCAATCGCACAGTTGTAATGGGCGGGGATTTTAAC
ACATGTTTAGAGGGCGACTATGATTTTTCTGCACAGTATTTAAAAAAGGTATTGGGGGAT
TATGATTTGGTGGAGCCGGGGAAC
>Reproduction_Unigene_BMK.10943|m.10541 Reproduction_Unigene_BMK.10943|g.10541  ORF Reproduction_Unigene_BMK.10943|g.10541 Reproduction_Unigene_BMK.10943|m.10541 type:5prime_partial len:51 (+) Reproduction_Unigene_BMK.10943:2-154(+)
TGTAGGAGGCAACACACCTACTATCTCAAAGACAAATCTAAACTCCCAACAGAAACAAGC
TTCAGTTCAATTCCGGAACAGGAGTATACTGTGGCCAAACCTGAACATAGCAACATTATT
CATGAGCTGTTTCACCTTCCAGCCAATGGATAG
>Reproduction_Unigene_BMK.10950|m.10549 Reproduction_Unigene_BMK.10950|g.10549  ORF Reproduction_Unigene_BMK.10950|g.10549 Reproduction_Unigene_BMK.10950|m.10549 type:internal len:140 (+) Reproduction_Unigene_BMK.10950:2-418(+)
CAGGACCCTGCTTACAGACTGTTCCAGGTTCGAGGCACTGATGAATATAACACTAAAGCA
AGCGAGGTCCCGGCCCGTGCCTCCTCCCTCAACACCAACGACGTGTTTGTACTCAGAGCC
GACCACGTCTGCTACCTGTGGTGTGGGAAGGGCTGCAGTGGGGATGAGCGGGAGAGGGCG
AAGAACGTGGCCGACATCGTCTCCAAACGGGACAAGCAGACTATCCTGGAGGGACAGGAG
CCTGCAGACTTCTGGGTAGCTCTCGGAGGGAAAGCACCCTACTGCAGTGATAAGAGGTTC
CAGGAGGAGAAGCCGCAGCGGGTGCCACGCCTTTTCGAATGCTCCAATCAGACGGGCCGC
TTCATGATGACAGAGGTCTTTGATTTTGCCCAGGAGGACCTCGATGAGGAGGATGTG
>Reproduction_Unigene_BMK.10951|m.10551 Reproduction_Unigene_BMK.10951|g.10551  ORF Reproduction_Unigene_BMK.10951|g.10551 Reproduction_Unigene_BMK.10951|m.10551 type:internal len:154 (+) Reproduction_Unigene_BMK.10951:1-459(+)
CTCACCCAGAACAGGATGACCGTGTCCCACCTCTGGTTCGACAACCACATCCATTCCGCT
GACACCACGGAGGACCAGTCCGGTCAAAGTTTCGATCAGTCCTCGGAGACATGGCGAGCG
CTGGGCAGAGTGGCTGGCTTGTGTAACAGAGCTGTCTTCAAACCAGGACAGGACGCTGTG
CCAATCCCTAAGAGAGATGTAGTGGGAGACGCCTCAGAGACAGCCCTCTTGAAGTTTACT
GAACTCGCCTTCGGAAACATCGTGGATTACCGGAACCGCTTCAAGAAAGTCTGTGAGCTC
CCGTTCAACTCCACCAACAAGTTCCAGCTGTCTGTCCATGAGCTGGAGGACCCCCTGGAC
CTGCGCTACCTGCTGGTGATGAAGGGGGCGCCGGAGCGCATCCTGGAGCGGTGCTCCACC
ATCATGATCAAGGGCCAGGAGCTGCCTCTGGACGAGCAG
>Reproduction_Unigene_BMK.10957|m.10556 Reproduction_Unigene_BMK.10957|g.10556  ORF Reproduction_Unigene_BMK.10957|g.10556 Reproduction_Unigene_BMK.10957|m.10556 type:internal len:75 (+) Reproduction_Unigene_BMK.10957:1-222(+)
GGCGAGGGAGATGACTTCATCTATGGTGGAGGTGGAGCAGACAGGATTGATGGGGGTCCT
GGGGTTGACACAGTGTTCTTCAGCGGAGACGTGAAGACGGGCAGTGGGGTCACAGTGGAT
TTGGTCACCGGAAGAGGCGGGGGAGCGGACGCGGAGAACGACACATTCACTGGAGTGGAG
AGGGTGATCGGGACTGAGTTCAATGACATGCTGTTTGGGGAC
>Reproduction_Unigene_BMK.10962|m.10561 Reproduction_Unigene_BMK.10962|g.10561  ORF Reproduction_Unigene_BMK.10962|g.10561 Reproduction_Unigene_BMK.10962|m.10561 type:5prime_partial len:61 (-) Reproduction_Unigene_BMK.10962:176-358(-)
GGAGAGAGGCCGCACGTCTGCGCCGACTGCGACAAGAGCTTCAGCGACGTGGGGTGTCTG
CGGAAGCACAGGCGGATTCACACGGGGGTGAAACCGTACCGCTGCGCCGCGTGCGGGGAG
ACATTCCGCTATCTGAAGGGCTTGAAAAGCCACGAGAAAAGCCACGCCAAAGAACCTCTT
TGA
>Reproduction_Unigene_BMK.10975|m.10569 Reproduction_Unigene_BMK.10975|g.10569  ORF Reproduction_Unigene_BMK.10975|g.10569 Reproduction_Unigene_BMK.10975|m.10569 type:5prime_partial len:71 (+) Reproduction_Unigene_BMK.10975:1-213(+)
GGGCTACAGGTGAGTACTAGAGAGCCCTCTGTACCTTTCTCAGTGAACTGCTTTGATATT
ACTGCTGAGAGCACAGCACAGTGTTGTGAACCATCTCCTTCTAAAACTTCACTGGGGCGT
CATGTGGTTAAAGCACAGCAGAGTGTAGTAAACCACAGAGAAGATAATCAACCAGCCCCC
TTCTCAAAGTCAGCTGCTTTGGTAAGCCCATGA
>Reproduction_Unigene_BMK.10980|m.10575 Reproduction_Unigene_BMK.10980|g.10575  ORF Reproduction_Unigene_BMK.10980|g.10575 Reproduction_Unigene_BMK.10980|m.10575 type:internal len:85 (+) Reproduction_Unigene_BMK.10980:3-254(+)
TTTTTCAATCAGAAGACGGCATACGAGATCAAGGAGAAACCTGGGGCTCTCTGGCACATC
TATGCTGCCAAAGACGCTGAGAAGATCCGAGAGCTCTTACGAAAGGTTGGAGAGGAACAA
GGTCAAGAGAACCCACCAGACCATGATCCTATCCATGACCAGAGCTGGTACCTGGACCAG
ACGTTGCGTCGCAGGCTGTATGAGGAGTATGGAGTCCAGGGATGGTCCATTGTGCAGTTT
TTGGGAGATGCA
>Reproduction_Unigene_BMK.10981|m.10578 Reproduction_Unigene_BMK.10981|g.10578  ORF Reproduction_Unigene_BMK.10981|g.10578 Reproduction_Unigene_BMK.10981|m.10578 type:internal len:77 (-) Reproduction_Unigene_BMK.10981:1-228(-)
AAGACTGAGGCCAAATCTAAGGCCCTGAAAGCCAAGAAGGCTGTGCTGAAGGGAGTCCAC
AGCCAGAAGAAGAAGAAGATCAGGACTACCCCGACCTTCCACCGGCCCAAAACCCTGCGT
CTGAGGAGGCAGCCCAAGTACCCTAGGAAAAGCGCTCCACGCAGAAACAAGTTGGACCAT
TATGCCATCATCAAGTTCCCCTTGACCACTGAGTCGGCCATGAAGAAG
>Reproduction_Unigene_BMK.10987|m.10582 Reproduction_Unigene_BMK.10987|g.10582  ORF Reproduction_Unigene_BMK.10987|g.10582 Reproduction_Unigene_BMK.10987|m.10582 type:internal len:204 (-) Reproduction_Unigene_BMK.10987:3-611(-)
GCTGAGCTTCAGCAAGGAGTGGAACCATTTGAGGAGAAGAATAGACGCTACTTTGATTTC
CAACGTAGAACTGGTCAATTGCCAGTGCAAAAGGAGGGTGAAGAGGTTGACTACAGAGGC
GTCCTTCATCGTGATGGCTCTGTTCTTATGTCTGTTTCCCTGGATCAATTGAAGGCACCT
GAACTCCTATACAAGTCTCTGGCAGCAAAACTAGTCATTGGAATGCCATTTAAGGATCTG
GCTACTGTGGACTCAATCTTATTGAGGGAGCTTCCACCATCAGATGATAAAGATGCTCGA
CTGGCTCTCCAACGGTTGATAGATGTTAGTATGGGGGTTATAACTCCCTTGTCAGAGCAG
TTGACAAGGCCATTACCCTCTGCCATGGTCTTAGTAACTCTCAAGGAATTGTCAAGTGGT
GCTCACAAGCTTCTTCCTGAAGGTACACGTTTGGTGGTTTCCGTGCGTGGCGATGAACCC
CAAGAAGAGTTAGAAATTCTGAAGAGTGTTGATGCGACGATGATTCTTCACAATTTACCA
TATACAGAAAAGAAAACTAGCAGAGTTCATGCAGCAAGGAGGCTTTTTGAATATCTTTCT
GAGAATTCC
>Reproduction_Unigene_BMK.10989|m.10585 Reproduction_Unigene_BMK.10989|g.10585  ORF Reproduction_Unigene_BMK.10989|g.10585 Reproduction_Unigene_BMK.10989|m.10585 type:internal len:88 (-) Reproduction_Unigene_BMK.10989:3-263(-)
CCTAAACTGGAGAAACGTCTTCGAACTACAGCTGAGAGAGTTAAGGCCCTGGAGGGTGCA
CTGAAGGAGGCCAAGGAGGGCGCCATGAAGGACCGTCGGAGGTACCAGCAGGAGGTGGAG
AAAATCAAGGACGTGATGAGGTCGAAGAACCCCCTGAGGAGGCCCCACTCTGCCCAGATC
GCCAAGCCTATCCGCCCTGGGCATTACCCGGTGTGTTCGCCCACCAACCCCCTGGTGATC
CGCTGTGGTGACGCAGTGGCA
>Reproduction_Unigene_BMK.10991|m.10587 Reproduction_Unigene_BMK.10991|g.10587  ORF Reproduction_Unigene_BMK.10991|g.10587 Reproduction_Unigene_BMK.10991|m.10587 type:3prime_partial len:127 (+) Reproduction_Unigene_BMK.10991:20-397(+)
ATGGAAGAGATTCCTGTCAAGGTTGCTGTGCGAATAAGGCCTCTGCTTCCAAAGGAGATC
CTCCACAATCAGCAGGTTTGTGTGCGAGTGGTCCCCAACACACAACAAGTCATCATGGGA
AAGGACCGGGCCTTCACCTTCGACTTTGTGTTTGGACAGAAATCCTTGCAGAATGAATTG
TACGTTACTTGCATAAAACCCTTGGTTTTGTCCCTGATTGAAGGATACAATGTCACAGTG
TTTGCTTACGGGCAGACTGGATCTGGAAAGACATACACCATCGGTGGAGGTCATGTTGTT
TCCTCATCTGATGAAGAGAAAGGTATTATTCCACGTGCTATCCAGGAAATCTTCCACAGC
ATCTCTGAAAACCACAAC
>Reproduction_Unigene_BMK.10992|m.10592 Reproduction_Unigene_BMK.10992|g.10592  ORF Reproduction_Unigene_BMK.10992|g.10592 Reproduction_Unigene_BMK.10992|m.10592 type:3prime_partial len:53 (-) Reproduction_Unigene_BMK.10992:2-157(-)
ATGACCTCCAGCACAGACTTCGATGAGTTGGAGGTTCAGCAGCAGTACAGCAACGTGAAC
ACTCGCTGGGAGTGCCTGGATGAGGATCTGGACAATGACAACAGCTCCGCAAGGCTGTTC
GAGAGATCCAGGATCAAGGCTCTTGCAGATCTGCCC
>Reproduction_Unigene_BMK.10993|m.10593 Reproduction_Unigene_BMK.10993|g.10593  ORF Reproduction_Unigene_BMK.10993|g.10593 Reproduction_Unigene_BMK.10993|m.10593 type:3prime_partial len:101 (-) Reproduction_Unigene_BMK.10993:3-302(-)
ATGGTGGCAAGCAACATACAGGAGCATCAGCAGCATGGGTGCGCATCTGACGAAAACGAC
ACGTTTGCTACACCAGACGAAAAGAATGCAATCGCTCCAAATGGAAACCAGTATATGAAC
ATAACTCCTGGACCAGTGCAGGTCATTATTGTTGATAATTCAATAGCCGCTGAGCATGAG
ATATCTCCCGATGAGAACCATACCATGTTGCTTGGGCAACCGAAGCCACTTGAAACCAAA
CTTTACAGGCGTAGATTTGCAGTTTTGATAGTATTTAGCCTTTGTTCACTAGTGAACTCC
>Reproduction_Unigene_BMK.10994|m.10597 Reproduction_Unigene_BMK.10994|g.10597  ORF Reproduction_Unigene_BMK.10994|g.10597 Reproduction_Unigene_BMK.10994|m.10597 type:internal len:76 (+) Reproduction_Unigene_BMK.10994:2-226(+)
GATAGCTCACCTGGTCCGACCAAACAATGGAAGTTTGTCAAGAAAATGATCCTTCAGTTG
TGGGCTGTGAATGCTTTTTTCCGCGCTGTGTTTAAGCAGTGTTTTCTGAGGAACGCCGCG
GCAAACGCATCTCAAAGTGTAGTAAAGAATACTGCACGGGTAAAGCAATGCCTGCCTGCT
TTTCCTCTCTGCAGCTCAGTCCACTTCCGCGCCTCTTGCAGCCAG
>Reproduction_Unigene_BMK.10995|m.10598 Reproduction_Unigene_BMK.10995|g.10598  ORF Reproduction_Unigene_BMK.10995|g.10598 Reproduction_Unigene_BMK.10995|m.10598 type:internal len:112 (-) Reproduction_Unigene_BMK.10995:3-335(-)
CATTTGGAAGAAATGGAAATGAGAGAGGAAGATGTTCAAATGGAGGATGTAGAGGAAAGA
TGTCAGTTGGAGGGCTCAGAGAGTGAAGCACAGGAGGAGGGAGAGGAAGAAGTTCAAAAG
GAGAATGCAGAGGGTGAAGGGCAGCTGAAGGAAGGAAACAGAAGAGATGGAGAGGATTCC
CAGGACGGTCAGGAGGAAGAGGAAGTCCTGGGACTTGCCAAGAGTCTCCTGTTACACTGT
GCCACTCCAGATGCAGTGCTGCGGCTCAAACACTCAGATCTGGGAGTGCAGGAGAGCAAG
GAGCTCCGGATAGAGTACTTCCATCAACAGCAC
>Reproduction_Unigene_BMK.10997|m.10599 Reproduction_Unigene_BMK.10997|g.10599  ORF Reproduction_Unigene_BMK.10997|g.10599 Reproduction_Unigene_BMK.10997|m.10599 type:5prime_partial len:55 (+) Reproduction_Unigene_BMK.10997:3-167(+)
CAAAAACACCATGAGCCTCGATCAGTGCGTGGATGGGTGAAATCCAATGAAAAGCATGTG
CTTCAGGGTGCCCTATGGCCAGAGCTCAACCAGTGCCCCAGGATACTGATTCAGCATCAA
CATGGCAACTCATTCCATACCTTCACCACTCCCTGTGTAAAATAA
>Reproduction_Unigene_BMK.10998|m.10600 Reproduction_Unigene_BMK.10998|g.10600  ORF Reproduction_Unigene_BMK.10998|g.10600 Reproduction_Unigene_BMK.10998|m.10600 type:internal len:69 (-) Reproduction_Unigene_BMK.10998:2-205(-)
GAGGACCCTGCAAGAATTCTGGAAAAAGCCTGTTCTAAAAACCTGGTTACTCCAGCAGAG
TGCCACTGGCTCAGGACAAGCAAATATCCCCGTGATAAACAAATGTGCCAAATGGTAGAG
CTGATAAGTCATAAGAAAAAATCATTACAGTTCCTACAGATACTGGCAGAAGTTTATGGA
AAGGAGTATCAAAAAAAGTATAAA
>Reproduction_Unigene_BMK.11|m.16 Reproduction_Unigene_BMK.11|g.16  ORF Reproduction_Unigene_BMK.11|g.16 Reproduction_Unigene_BMK.11|m.16 type:internal len:140 (-) Reproduction_Unigene_BMK.11:2-418(-)
CAGGAGTTGATTATGGCAGGAAGTGGAGAGGAGTCAAAGAAGATGAAGCTCTATTCATAT
TGGAGGAGTTCATGTGCATTTCGTGTTCGAATAGCACTCAATTTGAAAGGATTGGAATAT
GAGTATAAAGCTGTTGACTTGCTTAAAGGAGAACAGACGGACCCTGAATACTTGAAGCTG
AATCCCCTTGGATACGTGCCCACGCTGGTTGATGGAGATGCAGTAATTGCCGACTCTTTT
GCTATCATAATGTATCTGGAAGAGAAGTATCCCCTGCAAGCATTGTTGCCGCAGGATTGT
CAGAAAAGAGCAATCAACTATCAGGCAGCAAACATCGTTTCGGCAAACATTCAGCCTCTA
CAGAATCTTGTTATACTTAAGTACATCCAGGAAAAAGTTGGCCCTAATGAGACAACC
>Reproduction_Unigene_BMK.11009|m.10607 Reproduction_Unigene_BMK.11009|g.10607  ORF Reproduction_Unigene_BMK.11009|g.10607 Reproduction_Unigene_BMK.11009|m.10607 type:complete len:78 (-) Reproduction_Unigene_BMK.11009:10-243(-)
ATGCCTATTATTGGCATGACTCCAATACATGCTCATTCAGCCAAGCCATGTTTTGGCACA
GTTAACCTCCAGGTGATTTCAGGGAACAAAGGAAATCCAAATGGGATGGAACTTAAAACA
CCGAAAATAAAAGCTTGTCTGGGAAGATCTCACCCACATGAACACCACTGCCATCAAACG
ACTAATTTCAATAAACAGCCAAGCACACAACCTCCTTACCTCATCTGTCTTTAA
>Reproduction_Unigene_BMK.11016|m.10612 Reproduction_Unigene_BMK.11016|g.10612  ORF Reproduction_Unigene_BMK.11016|g.10612 Reproduction_Unigene_BMK.11016|m.10612 type:internal len:94 (-) Reproduction_Unigene_BMK.11016:2-280(-)
AAACTGCCCACTACAGATGCGCTCCTGTACAAACCCTGGTCCACCTTTATCGACGCAGCT
AAATTACACTGCTCTGACAATGTAGATTTAGAAGAGACTGGAAAGGAGTGTGGAAAAGGC
AGGGAGGTGGTGAGACTTAATAGAGAAGATATGTTCATATTTGGCCATTCTCCGGCTCAT
GACGAATTTTATCTGGTTGTCTGCAATATCTGCAATCAATTATTAAAACCACAGATTTTC
CAGTCACACTGCGAACAAAGACACAGTTCCAGGTGTAAA
>Reproduction_Unigene_BMK.11017|m.10615 Reproduction_Unigene_BMK.11017|g.10615  ORF Reproduction_Unigene_BMK.11017|g.10615 Reproduction_Unigene_BMK.11017|m.10615 type:internal len:97 (-) Reproduction_Unigene_BMK.11017:1-288(-)
TTCGTGTTCGGCCCCACCGGCTGTGCAATAGAAGGCTTCATGGCGACACTCGGAGGTGAG
GTGGCTCTCTGGTCCTTGGTGGTGCTGGCCATCGAGCGATACATTGTCGTCTGCAAGCCA
ATGGGCAGCTTCCGCTTCTCCAGCACTCACGCCTCCATCGGTATCGCGTTCACTTGGGTC
ATGGCACTTACCTGCGCAGCGCCGCCGATTTTCGGTTGGTCCAGATACATCCCAGAGGGA
ATGCAGTGCTCCTGCGGGCCCGACTACTACACGATGAACCCTCACTTT
>Reproduction_Unigene_BMK.1102|m.1041 Reproduction_Unigene_BMK.1102|g.1041  ORF Reproduction_Unigene_BMK.1102|g.1041 Reproduction_Unigene_BMK.1102|m.1041 type:5prime_partial len:64 (-) Reproduction_Unigene_BMK.1102:80-271(-)
GGGACACGAGCACTATCGGTCTGGGGCAGCCCTGATGGAAGCCCTGCATCTCCCCCGCAG
CAGCCTGCAGACAGGGGTAACCCTGTCATCATCGACTATCTTTGGCCACAACAGCAGCGG
TGCCCCCTGTTTATTTACGGGACTTTGAGCATCTCTTCAGGGATGAGAGAGCTAAGGAGG
CTGAGAGAATGA
>Reproduction_Unigene_BMK.11020|m.10618 Reproduction_Unigene_BMK.11020|g.10618  ORF Reproduction_Unigene_BMK.11020|g.10618 Reproduction_Unigene_BMK.11020|m.10618 type:internal len:166 (-) Reproduction_Unigene_BMK.11020:1-495(-)
AGCTGCCCGGCAACCAATGAATGTGAAATCACAAAGCGCAGGCGCAAGTCCTGCCAGGCC
TGTCGCTTCATGAAGTGTCTAAAAGTCGGCATGATGAAGGAAGGTGTGCGCCTAGACAGA
GTACGTGGTGGGCGCCAGAAGTACAAGCGTCGGATAGATGCTGAAAACAGCCCATATTTG
AACCCACAGCTTGTGCAGCCAGCCAAAAAGCCATTCCCATTTGGCTGCCTTGCAGATAAC
AAGATCGTGTCTCATTTAATGGTGGCTGAACCAGAGAAGATCTATGCCATGCCTGACCCC
ACGGTTCCTGACAGCGATATCAAAGCCCTCACCACACTCTGTGACCTGGCCGACAGAGAG
CTCGTAGTTATCATTGGATGGGCAAAGCATATTCCAGGGTTCTCCACTCTGTCCCTTGCT
GATCAGATGAGCCTCCTGCAGAGTGCCTGGATGGAGATCCTGATCCTGGGCATCGTGTTC
CGCTCGCTGCCCTAC
>Reproduction_Unigene_BMK.11024|m.10623 Reproduction_Unigene_BMK.11024|g.10623  ORF Reproduction_Unigene_BMK.11024|g.10623 Reproduction_Unigene_BMK.11024|m.10623 type:internal len:88 (+) Reproduction_Unigene_BMK.11024:3-263(+)
GAACAAGAGGAATTGGACGACTTCACTAGCAAAGGAAAACAGCTTCTGAACGACCTGAAG
AAGATTCAAGGCTGTGATCCCATGATAGTGAGAGAGGACATGGATGCTATTATGGATCAG
TGGCTCGATGTGTCTGAAAGAATCGATGACAACATTGAACATCTCAGTGTCAGCTTGGCA
TTGTGGGAAGATGTCCTGAATATTAGTGATGAAATAGATGTGTGGTCTAAGAGTTCAATC
TCAGAGCTCAGTGAAAATTTA
>Reproduction_Unigene_BMK.11025|m.10625 Reproduction_Unigene_BMK.11025|g.10625  ORF Reproduction_Unigene_BMK.11025|g.10625 Reproduction_Unigene_BMK.11025|m.10625 type:3prime_partial len:62 (-) Reproduction_Unigene_BMK.11025:2-184(-)
ATGGATGAAAAAGAGCATGGTCTTGAAAATGTCAAGGTTCTTCTAGCTTGTACAGTGTAT
GATGCCTGGGAAATGAGGTCCATTGTATTGTTTTCAAGATGTGAGCTTTACATCGATTTC
TTTTTTCAAGATGGAGGCTTTGGGAGAATTTTCAGATGCTTTCAGCCAAAAAAAACAATG
CCC
>Reproduction_Unigene_BMK.11031|m.10631 Reproduction_Unigene_BMK.11031|g.10631  ORF Reproduction_Unigene_BMK.11031|g.10631 Reproduction_Unigene_BMK.11031|m.10631 type:3prime_partial len:63 (-) Reproduction_Unigene_BMK.11031:2-187(-)
ATGCTTCCTAGCAGTAGTCAGAGCTGGAAGTGTCCCCTTTGCAAGTGCCCCCTGACCCCT
CTGTGTTGCACGTGCGAGTGCGGGTGCGCTTACGGCTGCTACATTGAGACCAGGCAGACC
AGCAACCCCAGTTTCCTTCGGGGGTGGTACTTTGAAAGGCATCCAAATTGTCAGTCCCTC
CATCAT
>Reproduction_Unigene_BMK.11032|m.10633 Reproduction_Unigene_BMK.11032|g.10633  ORF Reproduction_Unigene_BMK.11032|g.10633 Reproduction_Unigene_BMK.11032|m.10633 type:internal len:93 (-) Reproduction_Unigene_BMK.11032:3-278(-)
CTGGCTTCAACTTTGATTTTAAATGTATGTGCTGCTGAAACACACCAAATGGAATTTCAA
GACGTGAGCCTTGACCTTTCTCAATCAAACACCACTCTGAAATATTCTGAGTCCTTTACT
GGGAATTCAGTGTCACAAGAAGAGTCAGACAGAGAGGATCCTAACTTGACCTCGGCATTA
GTGAGCCCAAAGTCCCCAAAAAGTTCTTCAGCTGCGTCTGAAGACCCAGAGAAGTGTAGC
AAGAGTTTAAGTCCCTCTAATCGAAACCCAGAGTCC
>Reproduction_Unigene_BMK.11041|m.10643 Reproduction_Unigene_BMK.11041|g.10643  ORF Reproduction_Unigene_BMK.11041|g.10643 Reproduction_Unigene_BMK.11041|m.10643 type:5prime_partial len:100 (-) Reproduction_Unigene_BMK.11041:26-325(-)
GAACTGATGACTACATTGGGAAAAAGGCAGTTGCAGAGGATTTTAAAATCTGAAAGGCAT
CAATGTATGCAGATTATCAGACAGACACTGAGTTCAGGTTATGAGCAAGGTGTAGTAACC
AGAGCAGTGCACAGTGATCTGAACAGGATGCCTGCAGGTGTCTGCAATACTCGGTTTAAA
AAACAAAACACCATAAATACAGGATTTAGTAAACGTGTGAACAGCTGTAATCACTATAAT
TGCCATCACAATGTTCCCGATTCTTTGATTGAGAACAGCATGGAAACTAAGATAGCATGA
>Reproduction_Unigene_BMK.11052|m.10647 Reproduction_Unigene_BMK.11052|g.10647  ORF Reproduction_Unigene_BMK.11052|g.10647 Reproduction_Unigene_BMK.11052|m.10647 type:internal len:84 (-) Reproduction_Unigene_BMK.11052:1-249(-)
CATAATCACAGTTTAGAAGCAGCATCCTTGTCCAAGAACCATGTCAGTTCTCCTTCAGGT
GAAACTTCCATGCACGGAAGAGGAGTTGAACAAGGAGGAAGTCCACCACCCAATGCCTTT
TTCACAGTATCGGCAAGTTCAGCACCGGTGACCACCATTGCGATCTCCGAAGCTGAGTTG
ATCACCGGAAACGTGAAAGTGATCCTCGGCGGTGGTGGTTTGGGAGAGTCGGTAATGAAG
GTAACCCAC
>Reproduction_Unigene_BMK.11054|m.10650 Reproduction_Unigene_BMK.11054|g.10650  ORF Reproduction_Unigene_BMK.11054|g.10650 Reproduction_Unigene_BMK.11054|m.10650 type:internal len:68 (+) Reproduction_Unigene_BMK.11054:2-202(+)
TCTGTCCCTGTAAACAAGAAGTCCCTCCACACACTGGAGATCATTAACCCCTCGTTTGCA
TCCCTAATTCTGTTTCAAACCCCGCGGATCCAGTTTGATTTCCAGTATCCATTCCCATGT
TTCCAGCTGCATGTGTTTGACAGCGGCTGTGCAGTTAGGCAGTGCTTGCTTGTCTTTAAG
CTGGTGTGTTGTACCGCGTTC
>Reproduction_Unigene_BMK.11056|m.10651 Reproduction_Unigene_BMK.11056|g.10651  ORF Reproduction_Unigene_BMK.11056|g.10651 Reproduction_Unigene_BMK.11056|m.10651 type:internal len:70 (-) Reproduction_Unigene_BMK.11056:2-208(-)
ACGGCATACGAGATGGAGCAAGCAAAAGTTGCAGATTTACAAGGCTACACCGGCAATCCT
ATATATTCTGTGTGGTATGGTTCAGAAAGTGAAAACAGGGCTGTTTTTGTTGATGAAGTT
AAGTGTATTGGTTGCTTAAAATGTGCCTTGTGCGCTGAGAAAACATTTGCTATCGAATCG
GTATATGGAAGAGCTAGGGTTATTGCT
>Reproduction_Unigene_BMK.11057|m.10653 Reproduction_Unigene_BMK.11057|g.10653  ORF Reproduction_Unigene_BMK.11057|g.10653 Reproduction_Unigene_BMK.11057|m.10653 type:internal len:150 (+) Reproduction_Unigene_BMK.11057:1-447(+)
GGCCTGTACAGCTCCCAGCTGCCTCAAGGTGCTGCCACTCCTCCTGCTTCTTCTAGTGCT
CCTCGTCGGTCCACCAAGCAACATCTCTGCAACATGTGTGGGAAGAACTTTTCATCTGCC
AGTGCCCTGCAGATACATGAACGTACACACACCGGCGAGAAGCCGTTTGCTTGTTCTATT
TGTGGCAGGGCTTTTACGACAAAGGGAAACCTTAAGGTACATGTTGGGACTCATATGTGG
AATAATACAGCAAGGAGAGGTCAACGCCTGTCATTGGATAACCCAATGGCTTTGATGGCC
ATGGGCAACGAGTCGAAGATGATGCCAGACATGCTGCCGCCCCCAAAGGATTTGATTCCC
CCACCCATTAATTTTGACCCATCAATGTGGAACCAGTATGCTGCTGCTTTCACAAACGGG
CTGACCATGAAGACCAATGAAATTTCA
>Reproduction_Unigene_BMK.1106|m.1042 Reproduction_Unigene_BMK.1106|g.1042  ORF Reproduction_Unigene_BMK.1106|g.1042 Reproduction_Unigene_BMK.1106|m.1042 type:internal len:106 (+) Reproduction_Unigene_BMK.1106:2-316(+)
GTTCAGTATGAGCGACGGTACGGAGAGCAGCTGGCGCCCCTGATCGTGGAGCAGTGTGCT
AAATTCATCCGGAGCCAGGGGCTGCTGGAGGTGGGGCTCTTCCGACTGCCAGGGCAGGCC
ACCCTCGTCAAGGAGCTGCGCAACGCCTTCGACGCAGGGGAGAAACCCTCCTTTGACAGC
AGCACCGATGTGCACACTGTGGCTTCTCTTCTGAAGCTCTACCTGCGAGAGCTGCCGGAG
CCACTCGTCCCCTTCTCCAAATACGAGGACTTCCTGCTGTGTGCCAAGCTGCTGGCTGGG
GGAAAGGAGCGGGGG
>Reproduction_Unigene_BMK.11060|m.10657 Reproduction_Unigene_BMK.11060|g.10657  ORF Reproduction_Unigene_BMK.11060|g.10657 Reproduction_Unigene_BMK.11060|m.10657 type:5prime_partial len:64 (+) Reproduction_Unigene_BMK.11060:1-192(+)
GGTTTCTTTAAATCGAGCATTTCTGTGAGTTACAGCAGCAAATACTGTTTTTTTTTTAAA
CCATACACGATAATTAAAATTAAATATGGCTCTCAAAGAGAGACTGTTACAATAGATGCA
AACAGCAGGCAATGGACTGCAGCAGAGCAGCAGAATGTTCCAGAGAGCAGAGTATGTTGG
TTAAGAGCATGA
>Reproduction_Unigene_BMK.11060|m.10659 Reproduction_Unigene_BMK.11060|g.10659  ORF Reproduction_Unigene_BMK.11060|g.10659 Reproduction_Unigene_BMK.11060|m.10659 type:5prime_partial len:52 (-) Reproduction_Unigene_BMK.11060:344-499(-)
AAACGTTGCTATTCACAAAATGCCAAATATTTTAAGATGGAAGTACATTTTGAGTTGGAT
GAAGATATTTTAACAAAGGAATTTCAAAAACATGAAGATGCACTTTACTATGTGCAGCTC
AGTCAGAAGGGACATGCTCTGCCTTGTAAAAAGTAA
>Reproduction_Unigene_BMK.11063|m.10660 Reproduction_Unigene_BMK.11063|g.10660  ORF Reproduction_Unigene_BMK.11063|g.10660 Reproduction_Unigene_BMK.11063|m.10660 type:5prime_partial len:87 (-) Reproduction_Unigene_BMK.11063:28-288(-)
TTTAACAATAAAGACAAGAGCAGTCGCACTCAGGCAACTGACCTGATAAAGGAAATAGAC
CACATGGTGGAAACTAATGATAGGGGGTGCTACACCAAGAACATGTTCAGTGAGACAGCC
TGCCGTCTAAAACAGCAAAAAGTGAAGATGTCGTCCAATAAGGCAGCCTTGAATAAAGGC
AGACGTACAAAATCAGAACCACAGAATGAGGAAAATAATCAAACAGAAATAAACAAATAC
AACTATTGTAGTATTTTATAA
>Reproduction_Unigene_BMK.11064|m.10662 Reproduction_Unigene_BMK.11064|g.10662  ORF Reproduction_Unigene_BMK.11064|g.10662 Reproduction_Unigene_BMK.11064|m.10662 type:internal len:127 (-) Reproduction_Unigene_BMK.11064:1-378(-)
ACTAATAAGTGTGAGAAAAAGACAGGAGTAGTTTCAGGGAGACGTGTAGCTGTGATTGAC
ACTCCCAGCCTGTTTGGCACAGAGCTCAGTCAAGATAAAATTAAACAGGAGATTGAGAGT
TGCATGAGACTGTCTGCCCCGGGACCCCATGTTTTTCTGTTGGTGATAGAAATAGGTCGA
TACACCCAGATTGAGAGGGAAGCAGTGAAGATGATTTTCGGTGACAGTGTTGCCCGGTAC
ATGATGGTGCTTTTCACCCATGGAGACAGTTTGGAAGATGGCATGACAATTATGAAGTAC
ATTGAGGGAGCTGAAGGAGGGAATCTGCAGGAGCTTATTTGGGAATGTGGAGGAAGGTAT
CATGTCTTTAACAATAAA
>Reproduction_Unigene_BMK.11066|m.10666 Reproduction_Unigene_BMK.11066|g.10666  ORF Reproduction_Unigene_BMK.11066|g.10666 Reproduction_Unigene_BMK.11066|m.10666 type:5prime_partial len:66 (-) Reproduction_Unigene_BMK.11066:73-270(-)
GACATCAGCCAGCATCACAAACTGCAGTCTCTCATTCCCACCGAAAATAAAATCAACAGC
GCTCAGATTTCAAGTTCCCTCCTACTGAACAACAAATTCAGCTTACATGATAATGCTGCT
ATCCAAAAGTACTCATGTCCTGTGATGAATTACCCACACAAAACTAGAAGCCCAGCTTTT
CATTTACTGAACTGCTAA
>Reproduction_Unigene_BMK.1107|m.1045 Reproduction_Unigene_BMK.1107|g.1045  ORF Reproduction_Unigene_BMK.1107|g.1045 Reproduction_Unigene_BMK.1107|m.1045 type:internal len:97 (+) Reproduction_Unigene_BMK.1107:2-289(+)
GAAACCAGAAAGAGCCTGGGATTCCCGTTAACAGAAGGGAGCAGAACCCCTGAGCTCCCC
GCCGCTGTGTCCACGGGGCTCGGTGTATTACACCGATATCATCTACCACACAACAGTTAC
TGCTTCCCGTTACTTCCTGTTCGCTGCTTTTTCACTGCGTGTGCCACTCAGTTACATTGC
GAACATGAGAGGTATTCTGATAACCGCAGTACTGTTACATGTGACGTGTTTCCCAGCCCG
CTCACAGCCTCAGTCTGCCGCACACAAAGCGCGTTCACTGACACACTG
>Reproduction_Unigene_BMK.11070|m.10669 Reproduction_Unigene_BMK.11070|g.10669  ORF Reproduction_Unigene_BMK.11070|g.10669 Reproduction_Unigene_BMK.11070|m.10669 type:3prime_partial len:73 (-) Reproduction_Unigene_BMK.11070:3-218(-)
ATGACTTGTGCCATATTTACCTGGGCAACACCTCCTGATCTGTTGTCAACAGAAGCAGCA
GTAAATCTCAACACACTAAAGAGGAAAGATATTTGGTCTCGGATTGAAAATATATCTTGT
GGCCACAGCCAATTCATTTTGAGTGGAGTTACACACAAACAGTACCACATTTTCCTAAAA
GGTCCATTAAAGAAAACAACTAAAATATACTTTCAA
>Reproduction_Unigene_BMK.11071|m.10671 Reproduction_Unigene_BMK.11071|g.10671  ORF Reproduction_Unigene_BMK.11071|g.10671 Reproduction_Unigene_BMK.11071|m.10671 type:internal len:110 (+) Reproduction_Unigene_BMK.11071:1-327(+)
TTCGGCCGCATCGGCAGGCTGGTGGCCAGGGTGGCGCTGCAGAGCGAGGATGTCGAGCTC
GTTGCCGTCAACGATCCCTTCATCACCACCGAGTACATGACATACATGTTCAAGTATGAC
ACCGTCCACGGCCAGTGGAAGCATCATGAGGTCAAGGTCAAGGACTCCAAGACCCTCATC
TTTGGCACGAAAGAGGTTGCGGTGTTCGGCTGCAGGAACCCTGAGGAGATCCCATGGGCT
GCGGCTGGTGCTGAATACGTTGTTGAGTCTACTGGTGTTTTCACCGACAAGGACAAGGCA
GCAGCTCACTTGAAGGGTGGTGCCAAG
>Reproduction_Unigene_BMK.11073|m.10675 Reproduction_Unigene_BMK.11073|g.10675  ORF Reproduction_Unigene_BMK.11073|g.10675 Reproduction_Unigene_BMK.11073|m.10675 type:complete len:68 (+) Reproduction_Unigene_BMK.11073:289-492(+)
ATGTACAACAAGACTCCCTTTAGTGGTACTTTATATTTTACTGGCAGCAGCTATTGTCAC
ACACACACCCTTTTCACGGGCAGCCCTGCCGGAGTGCATTTACTGCAACCAGCAGGAGCA
GAAGGTTTTGTATGTGATGGTGTCTGCCTGCTGCTGGCTTTAAGGGCACACACAAGATTG
GGGATCATTTTTGGGGGGAGTTGA
>Reproduction_Unigene_BMK.11075|m.10676 Reproduction_Unigene_BMK.11075|g.10676  ORF Reproduction_Unigene_BMK.11075|g.10676 Reproduction_Unigene_BMK.11075|m.10676 type:internal len:95 (+) Reproduction_Unigene_BMK.11075:3-284(+)
GCTGGTTACTTCCCTTTAGCTGAACTTGCGCCCCTGCGTGTCTCCACCTCTTTGTCTCGC
CAGCCCGAATGGAACCCGCGTCGTCGCTACTCTCTCCTGGACTCTGGAACCAGTAAGTAT
CGCCATCGTCAACTGCCCCCAGTGGTGCCTCAGGACAATGCACACGGTAAGCAGCTGCTG
GACTCCTCCCAGTTGCACACGTTAAATAGGAATTCACCCAATGAATGCAACCAAAAAAAC
ACTACCCCCCAGCTTGTGCCTTTTCAGGTTCCCAGTACCGTA
>Reproduction_Unigene_BMK.11076|m.10677 Reproduction_Unigene_BMK.11076|g.10677  ORF Reproduction_Unigene_BMK.11076|g.10677 Reproduction_Unigene_BMK.11076|m.10677 type:internal len:91 (+) Reproduction_Unigene_BMK.11076:1-270(+)
GTTTATAATTATTTTAAGAACAGCGCAAAACGTGTAGCCCAGTTCCAAGAATTTCAAGAG
TTTTGCAGTGTGGAACCCCACAAACTGCTGAAGCCCTCACAAACACGTTGGCTGTCACTA
CAGCCAGTCGGAAAGCGGCTATCTAGCCAGTGGGATGCCCTCCGCCTGTTCTTCACTTCA
CAGTGGCTCGAAGCTCGATTGAACGCAGCAGTAAATATCTACAACTGTTTAAACGATGCA
TCACTTCACCTTTACTACTACTTCCTGGAA
>Reproduction_Unigene_BMK.11081|m.10682 Reproduction_Unigene_BMK.11081|g.10682  ORF Reproduction_Unigene_BMK.11081|g.10682 Reproduction_Unigene_BMK.11081|m.10682 type:internal len:150 (-) Reproduction_Unigene_BMK.11081:1-447(-)
CAAGAGGAAGCTGAAGACCCTGCTTGTATTCCTGTCTTCTGGATTAGTAAATGGGTTGAC
TACTCTGACAAATATGGCCTTGGTTACCAGTTGTCTGATAACAGTGTAGGTGTTCTGTTC
AATGATTCCACACGGTTGATCATGTGTGCTGACGGTGATAGCCTGCAGTACATCGATCGC
AACTCTCTAGAATCCTACCTCAGTGTTCGCTCGTATCCCTCTGCACTCTCCAAAAAGATT
ACACTCCTTAAGTACTTCAGGAATTACATGAGTGAGCACTTGCTGAAGGCTGGAGCGAAT
ATAACTCCTCGGGAAGGGGATGAACTGACCCGATTGCCTTACCTTCGCCACTGGTTCCGC
ACAAAGAGTGCTATTGTGCTACACCTGAGTAATGGGACTGTGCAAATCAATTTTTTCCAG
GATCACACTAAGCTTATTTTGTGTCCA
>Reproduction_Unigene_BMK.11082|m.10683 Reproduction_Unigene_BMK.11082|g.10683  ORF Reproduction_Unigene_BMK.11082|g.10683 Reproduction_Unigene_BMK.11082|m.10683 type:3prime_partial len:68 (-) Reproduction_Unigene_BMK.11082:2-202(-)
ATGTACGTTAAGCCTCAGGCTATTTTGGCTCTCAATCATACAACCTCAGCAAAAATACAG
TCATTTATTTCACACAAGAAGTCTCACAAAACGAAAGGTCTTGCCAAAAAAACCACACCG
ATAAACTCAATGGCTGGAGCGAAGGATTTAACATTACAGGGATACTGTATAGTTTTCCAG
ACTTTAAATGAGGAGAGGCTA
>Reproduction_Unigene_BMK.11090|m.10688 Reproduction_Unigene_BMK.11090|g.10688  ORF Reproduction_Unigene_BMK.11090|g.10688 Reproduction_Unigene_BMK.11090|m.10688 type:internal len:110 (+) Reproduction_Unigene_BMK.11090:3-329(+)
CGAACCGTCTGCAGACAGCTGCAGTCACAGCTGAAGAAAATCCAGAGCTGTAAAGACACT
GCATTTGAGAGCGAGGCAGACTCTCTCGTCGACCGGTGGTTAGATGTGACTGAGAAGACT
GACATCTATCTGGATAATATAAAATGTGGTCTGACACTGTGGGAGAAGCTCATTAGTTCA
GCCAGTGACATTGAAGAATGGACAGCGATCAAGCTGGGGGCATTTTCAGAGCATCATCGC
TTCAGAAACCAGCAGGAGATCACAGATTTGGAGGATGAAATACAGGCTCAGGAGAGGAAT
ATTGAGCGTTTTCACTGTAGAGCTGCT
>Reproduction_Unigene_BMK.11091|m.10690 Reproduction_Unigene_BMK.11091|g.10690  ORF Reproduction_Unigene_BMK.11091|g.10690 Reproduction_Unigene_BMK.11091|m.10690 type:internal len:114 (-) Reproduction_Unigene_BMK.11091:2-340(-)
CAGCACACGCCCCCCACAGCCTCCTCCCCGGCCAGCAACACCAAGAACCACCCCATGCTG
ATGAACCTGCTGAAGGACAACCCGCCCCAGGACTTCTGCACTCTGTACGGCTCCAGCCCC
CTGGAGAGGCAGAACTCCTCCTCGCCCCGGACTGACCCCTCTGGGGGACCGGGGGGCGGC
GGAGGGGGGTCCTCCTCCTCCTCCTCGGGGGGCAAATCCAAGAAGAAGCGCCCCCGCCCC
TCGGACAGGCCTGGCGGGGGCGTTGGGGGGACCAGGCAGCCCCAGACAGAGGAGGATTTC
CACCGAGAACTCTTCTCCATGGACGCCGACGCCTCCTCG
>Reproduction_Unigene_BMK.11092|m.10695 Reproduction_Unigene_BMK.11092|g.10695  ORF Reproduction_Unigene_BMK.11092|g.10695 Reproduction_Unigene_BMK.11092|m.10695 type:internal len:109 (+) Reproduction_Unigene_BMK.11092:2-325(+)
GGGCACCTGACACGGCTGTCAGTCCGGAACGACGGCATGCGGCTCCTGGTCCTCAACAAT
CTGAAGCGGGCCGGGAACCTGTCGGAGCTGGAGCTGCTGCAGTGCCAGCTGGAGAGGATT
CCCCATGCTGTCTTCAGCCTGACCGGCCTGCAGTCACTGGACCTGCGTGGGAACAGCATC
CGCAGCGTGGAGGAGGTGGTCAGCCTGCAGCACCTGCGGGGTCTGGCCTGCCTGCGGCTG
TGCCACAACCAGATAGCCGCCCTGCCGCCCACCCTCTGCATGGTGAGGAAACTGGAGCAG
CTGTGTCTGTCCCACAACCTCCTG
>Reproduction_Unigene_BMK.11093|m.10700 Reproduction_Unigene_BMK.11093|g.10700  ORF Reproduction_Unigene_BMK.11093|g.10700 Reproduction_Unigene_BMK.11093|m.10700 type:5prime_partial len:57 (-) Reproduction_Unigene_BMK.11093:186-356(-)
GACACGGCTGCAGAGGGTGGAGTGTTTGACATCTCCAACGCTGACCGGCTGGGATTCTCC
GAGGTGGAACAGGTGCAGATGGTAGTGGACGGAGTGAAGCTGATGATCGAGATGGAAAAG
AAGCTGGAGAAGGGAGGCTCCATCGATGACATGGTGCCTGCCCAGAAGTAG
>Reproduction_Unigene_BMK.11094|m.10703 Reproduction_Unigene_BMK.11094|g.10703  ORF Reproduction_Unigene_BMK.11094|g.10703 Reproduction_Unigene_BMK.11094|m.10703 type:internal len:67 (-) Reproduction_Unigene_BMK.11094:3-200(-)
CTGTCAGCCAGCACCCCACATCTGGACGTGCTCACCCACGTCTTCCACAGCCTGCTGGAG
GTTGTCAGGCACAGTGACCGCAACGCCATGCTCATCTATCAACAGGGTGCAGTGAAAACT
ATCCTGGGAGGATTCCAGAACATTTTGAGTCAATCGGACCCATCTTTAGAGGAGTGCCAA
GGTGTTCTGGTGGAGCTG
>Reproduction_Unigene_BMK.1110|m.1047 Reproduction_Unigene_BMK.1110|g.1047  ORF Reproduction_Unigene_BMK.1110|g.1047 Reproduction_Unigene_BMK.1110|m.1047 type:3prime_partial len:55 (-) Reproduction_Unigene_BMK.1110:1-162(-)
ATGGATACCTGCAACTGTTCAAGAAGTGATGGTCCCAGTTTCCTATACACTGTTGTTAGG
AGATGGCAGATTGTGCGCCGTCACGTTGATCAAATCTACAGGAGACAGGACGAGCCAGAT
AGATCTGCAATGGAAGAGTTGAAGAATCCAGCTGAAGAGACA
>Reproduction_Unigene_BMK.11100|m.10706 Reproduction_Unigene_BMK.11100|g.10706  ORF Reproduction_Unigene_BMK.11100|g.10706 Reproduction_Unigene_BMK.11100|m.10706 type:internal len:70 (-) Reproduction_Unigene_BMK.11100:3-209(-)
ACAAATTCCATAAAAGATGCATCACCAGCTACCTGTTCACGAATCATGGTGTCAACTGTA
CACGGGCTGAGCCGATTGAAAACAAACAATTCAGCTCAAGGTATTCAGTTTATAGGTAAT
TCATTTTGGTTTTTGGATGAAACAATTCCACACGGGTCCCAGTCAGTCTCCCTGAGTAGC
AGCTCCTACTCCAATACAGGAGTCAAT
>Reproduction_Unigene_BMK.11103|m.10707 Reproduction_Unigene_BMK.11103|g.10707  ORF Reproduction_Unigene_BMK.11103|g.10707 Reproduction_Unigene_BMK.11103|m.10707 type:internal len:119 (-) Reproduction_Unigene_BMK.11103:3-356(-)
CTGCTCTCCATCCGTGTCTTCTATAAGAAGTGCCCCAGCATTGTGCAGAACTTCGCCATG
TTCCCAGAGACCATGACAGGTGCTGAGAGCACTTCTCTCGTCATCGCTCGTGGAATCTGC
ATCCCCAACTCCCAGGAAGTGGACGTGCCCATCAAGCTCTACTGCAATGGGGACGGCGAG
TGGATGGTGCCGATTGGGCGCTGCATGTGCAAAGCTGGGCATGAATCAGTGGCGAACGGG
ACGATATGCAAAGCCTGTCCGTCTGGTTCCTTCAAGCCCACCCAGGGGGATGACTCCTGC
TTGCACTGCCCCATCAACAGCCGCACCACCTCTGAGGGGGCGACCACCTGCGTC
>Reproduction_Unigene_BMK.11107|m.10712 Reproduction_Unigene_BMK.11107|g.10712  ORF Reproduction_Unigene_BMK.11107|g.10712 Reproduction_Unigene_BMK.11107|m.10712 type:internal len:97 (-) Reproduction_Unigene_BMK.11107:2-289(-)
CAGACATTACTGAAGGGATGTTCAGTGCTGATCACAAGCAGACCAACAGTCCTGGAGTCC
CTGGATACAAAGAGAGTTGATCGGTATGCAGAGATCCTCGGGTTCTTCCCTGAACAAAGG
AAGAGATACTTCATGAAATTCTTTGACCCTCCGCTTGGCACTAAAGCTTTTGAGTATGTG
GAGCAGAATGACATCATCTACACCATGTGCTACAACCCCTCCTATTGCTGGATTATCTGC
TCTGCTCTGAGATCCCATTTCACTGCAGAAGAATGGAAACAGAGACAC
>Reproduction_Unigene_BMK.11112|m.10718 Reproduction_Unigene_BMK.11112|g.10718  ORF Reproduction_Unigene_BMK.11112|g.10718 Reproduction_Unigene_BMK.11112|m.10718 type:3prime_partial len:69 (-) Reproduction_Unigene_BMK.11112:1-204(-)
ATGAATAAAATGCCCCGTTCTATTCGGCTAATGAGATGCATCAACCTGGAGCTGCAGCTA
CAGAAAAGAATGACATTGAAAAATGAAGGGAGAGACAAACAGCATCAGGTACAACAAGAT
GTAAGGCAGGCAAAGGGTGAAAGACCCCCACTTTACAATCCTAATGCGCAACAGAGAGGA
CCACATGTATGCTTTAATTGTGAT
>Reproduction_Unigene_BMK.11114|m.10719 Reproduction_Unigene_BMK.11114|g.10719  ORF Reproduction_Unigene_BMK.11114|g.10719 Reproduction_Unigene_BMK.11114|m.10719 type:5prime_partial len:66 (+) Reproduction_Unigene_BMK.11114:2-199(+)
GTGCAAAAAAAAACACACACACACCATGCTTCCCAGGAACTGAGACGCTGCTCTGGGTTA
AAGAGATCACCAACCATGCATGCCCTCCCTAAATCAAAACATACATTGTGTGTGTTCCAA
ACACACTGTGACCCAGTTATGAAAGACGGAGTAGCTTCAAAACATTTCAATTTTCCTTTT
CACAACCCTTCTTACTAG
>Reproduction_Unigene_BMK.11115|m.10720 Reproduction_Unigene_BMK.11115|g.10720  ORF Reproduction_Unigene_BMK.11115|g.10720 Reproduction_Unigene_BMK.11115|m.10720 type:3prime_partial len:54 (+) Reproduction_Unigene_BMK.11115:71-229(+)
ATGACTTGGTGCTTTTTGAATAATGACCCTCAGCCAGACACTGAGACACATCCTCCAAGA
CAACTTCCATCTGCGAGATTGCAAATGAAAGCAATTGTGAAAGAAAGTAATTTCCGATTA
AAAAAAAAAACACATTTCAGGACGCAGACATCATACATA
>Reproduction_Unigene_BMK.11116|m.10721 Reproduction_Unigene_BMK.11116|g.10721  ORF Reproduction_Unigene_BMK.11116|g.10721 Reproduction_Unigene_BMK.11116|m.10721 type:complete len:181 (-) Reproduction_Unigene_BMK.11116:175-717(-)
ATGGCTTCCGCAATGCTCTCAACCGCTGCCGTTGCTACCTCCGCCGCCGCCCCAGTTCAA
GCTAGCATGGTGGCTCCTTTCGTCGGCCTCAAGTCGACCTCTGCTTTCCCTGTCACCCGC
AAGAACGTTGACATCACCTCACTCGCCACCAACGGTGGCCGAGTTTCCTGCATGAAGGTA
TGGCCACCACTTGGACTGAAGAAGTTTGAGACTCTCTCATACCTTCCTGATCTCACCAGA
GAACAATTGATCAAGGAAGTAGAGTACCTTCTCCGGAATAACTGGATTCCCTGCCTCGAA
TTCGAGTTGGAGCATGGATTTCCGTACCGTGAGAACAACAGGTCACCTGGATACTATGAT
GGACGTTACTGGGTGATGTGGAAGCTGCCCATGTTCGGGTGCACAGATGCAGTGCAGGTG
TTGAACGAGGTGGACAATTGCACCAAGGAATACCCTCAAGCATTTGTTCGGATCATTGGA
TTCGACAACAAGCGCCAAGTGCAATGCATTAGTTTCATTGCCAGCAAGCCTGACGGATAC
TAG
>Reproduction_Unigene_BMK.11118|m.10724 Reproduction_Unigene_BMK.11118|g.10724  ORF Reproduction_Unigene_BMK.11118|g.10724 Reproduction_Unigene_BMK.11118|m.10724 type:internal len:94 (-) Reproduction_Unigene_BMK.11118:2-280(-)
CTTCTGCCTGGTCCACTGTGCTACATCGCCCGCACAGACACTTTCATCACTGTTTCTTCC
AGTCGATACGTTGAGAGCTACAAGTACCAAACTCTCGCTGTTGCCACAGATGCTGATACG
AGACAGGAATCGGAACACCAAAAGCTTGTCTCTGGAAAAAAACTGGCAGCAGACTGGATG
CTGTCCATTGGAGAGATAGCTCTGGATTTAAACGTTTTGTCTAATCCGGTGGCAGCCTCT
GTGTTTGTGCTGGGAGAGAGAAACTTTTTCTGCATAAAA
>Reproduction_Unigene_BMK.11120|m.10729 Reproduction_Unigene_BMK.11120|g.10729  ORF Reproduction_Unigene_BMK.11120|g.10729 Reproduction_Unigene_BMK.11120|m.10729 type:5prime_partial len:51 (+) Reproduction_Unigene_BMK.11120:3-155(+)
AAAATGTGTTTGTCTTCAGCCTTACAATTTTCAGGAATTGTTCAACACCCTTCCCTTTTT
CTGAGCTGTGGCCGGCCAGAGCAGCAGCTACATGCTGGCCTCAGAGTGAAGAAGCAGGGT
GAGCTAGGGGATGGCACTACAGGGGTTAAATAA
>Reproduction_Unigene_BMK.11121|m.10730 Reproduction_Unigene_BMK.11121|g.10730  ORF Reproduction_Unigene_BMK.11121|g.10730 Reproduction_Unigene_BMK.11121|m.10730 type:internal len:108 (-) Reproduction_Unigene_BMK.11121:1-321(-)
TCTGGAATGATGAGTGGACTTCATTCAGGGGATCTGGACTTCAGCGGCTTACCCAGTGGA
TTCCCCTCTGGAATACCAGACATCAGCGGATTTGAATCTGGATTCCCAGATGTGACCCTT
GTAGACTCCAGCCTTGTCAAAGTGACAGAAAAGCCAGACGTTGAGCAAGAACTGGGAGAG
GGTCCTTCTGGATTTCTGGATTTCGGATCCGGAGAGCCAAGCGGGTTCTCTGGACTTCCA
GATATCAGTGGAGCATCAGGAATCCCAGATATCAGTGGCCTTCCTTCTGGGGAGGTTTCA
GGAATCTCTGCCAGTGGAGAT
>Reproduction_Unigene_BMK.11122|m.10732 Reproduction_Unigene_BMK.11122|g.10732  ORF Reproduction_Unigene_BMK.11122|g.10732 Reproduction_Unigene_BMK.11122|m.10732 type:internal len:125 (+) Reproduction_Unigene_BMK.11122:3-374(+)
AAAATCAGAGCCTGTTGGGAAGAGAAAGTCTATGTAGTGACACTCAAAAAGTATAAGGAC
AGTCCAATGTACGAAGTTAAACCAGAGACCAGCACTGGCAGAGCCAGAATCCTTCACAGG
AACATGCTGCTGCCTTGTGACTTCCTCCCTGTGGATCAGCCAGGGTCAAGCAAAGTGAAA
AAGAAACAACAAAAGAAACCAGCCAGACAGAACAGAACATCTCAGAATCCACATCAAGCT
GAAAACACAAGCGACAGTGAGTCAGACGAGGATGGTTACCAGTGGGCCTGCTACACCAGA
CAAGCACCAGTCAGTCACTATGAGTATGCCAGCAGTATCTTGAGTCCTGAAGCTGAGCCA
TTCCAGCCCCGG
>Reproduction_Unigene_BMK.11123|m.10733 Reproduction_Unigene_BMK.11123|g.10733  ORF Reproduction_Unigene_BMK.11123|g.10733 Reproduction_Unigene_BMK.11123|m.10733 type:internal len:94 (-) Reproduction_Unigene_BMK.11123:3-281(-)
AAACGCCCACGAACTATCCTTACAACGCAGCAGAGACGGGCGTTCAAAGCTTCTTTTGAG
GTCTCCTCTAAACCTTGTAGAAAGGTAAGAGAGACACTGGCAGCAGATACTGGACTAAGC
GTTCGAGTGGTACAAGTTTGGTTTCAAAATCAAAGGGCTAAGATTAAGAAACTTGCCAGA
AGGCAACAGCAACAACAACAACAGCAAGATCCCTACCACCCCCAAAGACTGCATTCAGTG
TCAGCGATGGAAGGTATCAATCTTGACCCAGATGGTGTG
>Reproduction_Unigene_BMK.11128|m.10736 Reproduction_Unigene_BMK.11128|g.10736  ORF Reproduction_Unigene_BMK.11128|g.10736 Reproduction_Unigene_BMK.11128|m.10736 type:internal len:82 (-) Reproduction_Unigene_BMK.11128:2-244(-)
CTTCCTCCCACCATTGGATACCTCCATAATCTCCGGACGTTAGCTGCTGATGAAAACTTC
CTGTCTGAGTTGCCGAGAGAGATCGGAAGCTGTAAAAATGTGACTGTCATGTCTCTGCGC
TCCAATAAGCTTGAGTTTCTGCCTGAGGAGATTGGACAGATGCAGAAGCTGAGGGTTTTA
AATCTGAGCGACAACAGGTTAAGAAACTTGCCGCTCAGTTTTACAAAGCTGAAGGAACTT
GCA
>Reproduction_Unigene_BMK.11129|m.10738 Reproduction_Unigene_BMK.11129|g.10738  ORF Reproduction_Unigene_BMK.11129|g.10738 Reproduction_Unigene_BMK.11129|m.10738 type:internal len:74 (-) Reproduction_Unigene_BMK.11129:1-219(-)
CCAGTGATGAGGCACAATGTAAACGGCGCCCACAGCTCAGCAATTCCAAGCGCTGCCACC
GTTGTGATTGTGGTGTGTATCAGCTCTCTGCTCCTCATCGTAGTGCTGGGAATCTACAGG
GTTCGAGTGGCCCACCTGCACTCCTGTGAGAGTAGGGGAGGTGCAAAGGAAAACCAAATG
GATTGGGACGACTCGGCGCTGACTATTACCGTCAACCCC
>Reproduction_Unigene_BMK.11130|m.10740 Reproduction_Unigene_BMK.11130|g.10740  ORF Reproduction_Unigene_BMK.11130|g.10740 Reproduction_Unigene_BMK.11130|m.10740 type:internal len:143 (+) Reproduction_Unigene_BMK.11130:3-428(+)
GACGGTGGCGACCACAAGAACCTCATCCGACAGATCAGCAGCGGGGAGTACCGTGAGCCC
ACGCAGTCATCAGATGCGCGTGGTCTGATCCGATGGATGCTGATGGTGAACCCGGATAGG
AGGGCCACGGTGGAGGATATCGCCAACCACTGGTGGGTGAACTGGGGCTGCAGTCGCAGC
GTGTGCGACTGCGATTCCCTGCGGGAGGCCGGCTCCCCTCTGCTGGCACGCTTCATCGAC
TGGCAGCACCGCTCCTCCGGCCTGCAGCCCGAGCTCGAGAACAAGCCGGGCAAACCACTC
GCGGTCGCCCGCCAGCGCTCTGTGCGCAAGTCCAAGAAGGAGAATGACATGGCTCGCTCT
CTGGATGATGAGGACAAGTCGGGCCTGAAGAGACCCAAAGGCATCCTGAAGACCAGGACC
CCCGGA
>Reproduction_Unigene_BMK.11132|m.10744 Reproduction_Unigene_BMK.11132|g.10744  ORF Reproduction_Unigene_BMK.11132|g.10744 Reproduction_Unigene_BMK.11132|m.10744 type:internal len:151 (-) Reproduction_Unigene_BMK.11132:3-452(-)
AATGACAAAGTGGTGGTTCACTTCAAGAATCTGGCCTCACGTTCCTACAGTGTGAATCCC
ATTGGAATCTCCTACTGGAAACAATCGGAGGGTGCCGAGTACAGCGATGAAACCTCCCCA
ACAGAGAAAGGGGATGATGCAGTGGCCCCTGGGGAGGGGTATCAGTATGTCTGGGACATC
CTACCTAGCATTGGGCCCACCTTGGGGGATCCACAGTGCCTCACATACTCCTATTCCTCC
CATGTCCACACAGTCAGAGACTTCAACTCAGGGCTGATCGGAGCACTGCTGGTCTGCAAA
GCAAACACTCTGAAGGCAGATGGGAGTCAAAAAGACATGCAGGAGTTTGTCTTACTGTTC
TCAGTGTTTGATGAAGCTCAGAGCTGGTATGGAGAAGCAGACATGTTCAGAGAAAGAATT
CAAAACACGCGGAAAACCGTTAAAAAAACA
>Reproduction_Unigene_BMK.11133|m.10746 Reproduction_Unigene_BMK.11133|g.10746  ORF Reproduction_Unigene_BMK.11133|g.10746 Reproduction_Unigene_BMK.11133|m.10746 type:internal len:115 (-) Reproduction_Unigene_BMK.11133:2-343(-)
CAGTGGTGGCTGGAGTCCTCCCTGCTGCAGAATAATGACATGAACAAGATTAGCACCAGC
GGTAAGGTGCACACCCTGGTACTGAAGAAAGTCACTCAGGAGGAGACGGGCACAGTGACC
TTTGGAGTGGGGTTAGAGAAATCCACAGCCAGCCTTGTGGTACAAGAGAAACCCAAAGCC
TTGCCGATGGTTTTCAAACAAGAGCTCCAGAACCTGGAGGCGGAGGAGGGCAGCACTGCT
ACCCTGCGGTGCGAGCTCTCTAAACTTGGAGTCCGTGTGGAGTGGAGGAAAGGAGGAGTT
GTGCTTCAGCCCAGCGATAAGTATGAGATGAAGCAGAGAGGC
>Reproduction_Unigene_BMK.11144|m.10752 Reproduction_Unigene_BMK.11144|g.10752  ORF Reproduction_Unigene_BMK.11144|g.10752 Reproduction_Unigene_BMK.11144|m.10752 type:3prime_partial len:59 (-) Reproduction_Unigene_BMK.11144:3-176(-)
ATGTCGACTGAGGCTTCGCCAGAGAAAACAGGCCAAGGAAATGCAGTGAACGGCAAGTCC
AACCATGAATCGAGAAAGGAAAGGCCCCCGAAGCGTGGTGGTGGGGGACGGTTCGAACCC
TATTCGAACCCCAACAAGAGATACAGCGTGTTTGTCAGCAACATTCCCTATGAT
>Reproduction_Unigene_BMK.11145|m.10753 Reproduction_Unigene_BMK.11145|g.10753  ORF Reproduction_Unigene_BMK.11145|g.10753 Reproduction_Unigene_BMK.11145|m.10753 type:internal len:78 (+) Reproduction_Unigene_BMK.11145:3-233(+)
ATTCCCTATGATGTTAAATGGCAAACGCTGAAAGATCTCATGAAGGAAAAAGTGGGTGAG
GTAACGTACGTGGAACACTTAATGGACGGAGAAGGCAAATCAAGGGGTTGTGCGGTGGTT
GAGTTCAGAACTGAAGAGCTCATGAAAAAGGCTGTTGAAAAGGTCAACAAACATGTCATG
AATGGCCGTCCTCTCAAGGTTAAGGAGGATCCAGATGGAGTAATTTCTCAG
>Reproduction_Unigene_BMK.11147|m.10755 Reproduction_Unigene_BMK.11147|g.10755  ORF Reproduction_Unigene_BMK.11147|g.10755 Reproduction_Unigene_BMK.11147|m.10755 type:internal len:78 (+) Reproduction_Unigene_BMK.11147:2-232(+)
TTCAAGCAGGGTCCTCTTGCCAGGAGCAGCAGTCACCTGAACGACGTCAACGGCTCCTTA
GACAGCGTGAGGCTGGCGAGTGTCCTCGGCTCGCGGGAGTCCCTGACGATGCCCGTTAGC
ATGGCGGAAAGCCTCGATCTGAGCAACGACAAAAACATCGTCATTCGCCCGCTCCACAGC
AGCATCCTGGGGGAGAAGTACTGCTTCGAGGTGATCAACGCGGAGGGGAGC
>Reproduction_Unigene_BMK.1115|m.1053 Reproduction_Unigene_BMK.1115|g.1053  ORF Reproduction_Unigene_BMK.1115|g.1053 Reproduction_Unigene_BMK.1115|m.1053 type:internal len:90 (+) Reproduction_Unigene_BMK.1115:2-268(+)
GCCCTCATTCGGATGCAAGCTGATGCTACCTTGCCTGCAGCACAGAGACGCAATTACACA
AATGCATTCCATGCACTCTCCCGTATTGCGGCTGATGAAGGAATTCTAGCCCTCTGGAAA
GGTGCTGGCCCCACAGTAGTAAGGGCAATGGCGTTGAACATGGGGATGCTTGCCTCTTAT
GATCAGAGTGTGGAGTTCTTCAGGGACAACCTTGGCATGGGCGAAGCTGCTACAGTAGTA
GGCGCGAGCAGTGTCTCTGGATTCTTC
>Reproduction_Unigene_BMK.11152|m.10759 Reproduction_Unigene_BMK.11152|g.10759  ORF Reproduction_Unigene_BMK.11152|g.10759 Reproduction_Unigene_BMK.11152|m.10759 type:5prime_partial len:76 (-) Reproduction_Unigene_BMK.11152:61-288(-)
CTTTCCACAACCCAAAGTGAGCCAGCAAAAGAAAAGGCAGCGAACAGCCTGGCACAACCC
ACAGGCACTCAGACGCATGTTTTAAGAATGAATGTGTCCCTCCTCGCTTCTAACACAATA
AATAATGAAACAGTAGAGAAAGCTATGGAATATCTAAAAAACATCATGCAAGATCATTTC
AAAGATGAACATTGCACATTTAGGATTCTGAAAATACAGAAGAAATGA
>Reproduction_Unigene_BMK.11155|m.10761 Reproduction_Unigene_BMK.11155|g.10761  ORF Reproduction_Unigene_BMK.11155|g.10761 Reproduction_Unigene_BMK.11155|m.10761 type:5prime_partial len:83 (+) Reproduction_Unigene_BMK.11155:2-250(+)
GAAAACCCATCCCAAGTGTTGTGTGTCCCTGTAGCAAAGCTGCAGTCACTCATTCGTTCT
GCAGTTTATACAGCTGTCTTGATAATAGAGGGCCACTTTAAACAGTTAAATGTAACAGAA
CTTCTTATTGGCAGCAGTACAGTCCGAATAGACACGCTGCTGCTGTGGAAAAACAGCATA
ACCTCCCCGAAACTTCATTTAAAAATACAACTGCATCTGGTGGATATTTCCTATGTTATG
GTTCGGTAG
>Reproduction_Unigene_BMK.11157|m.10762 Reproduction_Unigene_BMK.11157|g.10762  ORF Reproduction_Unigene_BMK.11157|g.10762 Reproduction_Unigene_BMK.11157|m.10762 type:internal len:89 (-) Reproduction_Unigene_BMK.11157:3-266(-)
TTTGTTTTGAATGTTCACTACAGAACGCCCATGACACACACTATGCCAGAATGGGTAAGG
TCTGTCTTTCTCAGGATTTTGCCTAAAATGATGCTGATGAGAAGACCAATGGAACAGCAA
GCGGTCAAATCCAGTGGCCGAAAAAGAAAAGACAGCACATCCCAGACAGCATCAATGAAC
TGCCTGGAATACAGAGAAAATAAATTACCAAAAGAAGAGAAGAAGTGTCCTTGTCAGCAC
CCCAAAGACCCCTCAGAACCTGAT
>Reproduction_Unigene_BMK.11161|m.10764 Reproduction_Unigene_BMK.11161|g.10764  ORF Reproduction_Unigene_BMK.11161|g.10764 Reproduction_Unigene_BMK.11161|m.10764 type:5prime_partial len:164 (-) Reproduction_Unigene_BMK.11161:124-615(-)
CAAACAAGGGGTACCCTGAGATCACATACAAAAATGGTGAAGGCTGTCGCCGTCCTTAGC
AGCAGTGAATGTGTTAGTGGCACCATCCTCTTCAGTCAAGATGGAGATGCTCCAACCACA
GTTACCGGAAATGTCTCTGGCCTAAAACCTGGACTTCATGGCTTCCATGTACATGCCCTT
GGTGATACCACAAATGGCTGCATGTCAACAGGACCACATTACAATCCTGCTGGTAAGGAA
CATGGTGCTCCTGAAGATGAGAACCGTCATGCTGGTGATCTTGGTAACATCACAGTTGGA
GAAGATGGTACTGCTTCTTTTACTATTACCGACGAGCAGATTCCTCTCACTGGTCCACAA
TCCATCATTGGAAGAGCTGTAGTTGTTCATGCTGATCCTGATGATCTTGGAAAGGGTGGA
CATGAGCTCAGCAAAACCACTGGAAACGCTGGCGGAAGGGTTGCTTGTGGTATTATCGGC
CTCCAGGGTTAA
>Reproduction_Unigene_BMK.11162|m.10767 Reproduction_Unigene_BMK.11162|g.10767  ORF Reproduction_Unigene_BMK.11162|g.10767 Reproduction_Unigene_BMK.11162|m.10767 type:internal len:128 (+) Reproduction_Unigene_BMK.11162:2-382(+)
ACTGCGAACGACATCGACACGACAGACAGCATGCCGAGGGACCTGTCGGAGCTCATCAAG
CTGGCCACGCGGGAGGTGCACGAGCGCGCTGAGAACACGGAGTTCATGAAGGGGTTCCAG
AACGTCACGCTCGCGCAGTTAAAGCTCCTCCTCTCCTCTCTCTATCACATCTACTCTGCT
CTGGAGGAGGAGCTGGACCGGCTCTCCTCGAACCCGTGTCTCTCTCCTCTGTATTTCCCG
GTGGAGCTGCACCGCGTCGCCGCCCTGGAGGCTGACCTGCGCTATCACTACGGGCCTGGC
TGGAGGGACGAGGTGCTCGCCGTCCCCGCGGCAACCCGAGAGTACGCAGAGCGGATCCAC
CAGGTGGCGCACTCTAACCCC
>Reproduction_Unigene_BMK.11163|m.10769 Reproduction_Unigene_BMK.11163|g.10769  ORF Reproduction_Unigene_BMK.11163|g.10769 Reproduction_Unigene_BMK.11163|m.10769 type:internal len:70 (-) Reproduction_Unigene_BMK.11163:2-208(-)
TATCAGTGCACCATCTGCCTGAATCGATTCACCACCAGGGGCAATCTGAAGGTGCATTTC
CACAGGCACAGGGAGCATTATCCTCATGTTTCTATGAATCCGTACCCCATGCAAGAACCC
AGTGACGCCAGTAACAATAACGATAATGAGTTTGGAAGGTCATCCAGTATCCCAGGATCC
TCCAGCACAGCTTCCACCCCCTCCCCC
>Reproduction_Unigene_BMK.11167|m.10774 Reproduction_Unigene_BMK.11167|g.10774  ORF Reproduction_Unigene_BMK.11167|g.10774 Reproduction_Unigene_BMK.11167|m.10774 type:internal len:180 (-) Reproduction_Unigene_BMK.11167:1-537(-)
TTCGACTCCATCTTCAGGAACCCCATCTTCTGCAGCATCGTGCTGGGCACCTTCGTGATG
CAGATCGTGATCGTGCAGTGGGGGGGAAAGCCATTCAGCTGTGCACCCCTCAATGTGGAA
CAGTGGCTCTGGTGCCTGTTTGTGGGAGTCGGGGAGCTGCTGTGGGGGCAGCTCATCTCC
TCCATCCCCACCAGTCACCTGAAGTGCTTGAAGGAGGCGGGGCACGGGCCAGGCCAGGAC
GAGATCAGCGACGACGAGCTGGCAGACGATGAGGATGAGATCGACCACGCGGAGAGGGAG
CTGAGGAGAGGACAGATCCTGTGGTTCAGAGGAATGAACCGCATCCAGACACAGATCCGG
GTGGTGAGAGCGTTCCGTAGCTCGGGGTACGAGGGTGTTGAGAAGAAGCCGGACACACGG
AACTCCATCCATAACTTCATGTCGCTCCCCCAGGAGTTCCTCCTGAACGATTTCATCCAC
AACATCCCCCTGATCGACGACACGGACCTGGAGGAGGAGTCGGAGCTGTCAGTCAAG
>Reproduction_Unigene_BMK.11170|m.10781 Reproduction_Unigene_BMK.11170|g.10781  ORF Reproduction_Unigene_BMK.11170|g.10781 Reproduction_Unigene_BMK.11170|m.10781 type:5prime_partial len:57 (+) Reproduction_Unigene_BMK.11170:2-172(+)
AGACAAATAGGGATAGCACAGCAGGAGAACCTCATTCACAGCAGACATGAGCAAACATGT
TCTTTTTCAGAGGCCAGACAAGTTGCTGGAGTTCATTTTCCCCCCAGACTGATTTCCAAT
CTTTTTATGGTGATCTGTGCCTACAGCAGCGCAGTGCCCCCCAGAAGATAA
>Reproduction_Unigene_BMK.11172|m.10783 Reproduction_Unigene_BMK.11172|g.10783  ORF Reproduction_Unigene_BMK.11172|g.10783 Reproduction_Unigene_BMK.11172|m.10783 type:5prime_partial len:141 (+) Reproduction_Unigene_BMK.11172:2-424(+)
TCAGCTTCAGCTCTTCCATACAAAAGGACTCCACCAAGTTGGCTCAAAATCTCTGCTCCT
GATGTTGAGGATAACATCTGCAAGTTCGCCAAAAAGGGTTTGACACCTTCCCAAATTGGT
GTTATTCTTCGTGATTCTCATGGGATTGCTCAGGTGAAGAGTGTTACTGGTAGCAAGATT
CTCAGAATTCTGAAGGCTCACGGTCTTGCTCCTGAAATTCCCGAGGATCTTTACCATCTC
ATCAAGAAAGCAGTGGCAATCAGGAAGCATCTTGAGAGGAACAGGAAAGACAAGGATTCC
AAGTTTAGATTGATTCTCGTTGAGAGCAGGATTCATCGACTTGCTCGCTACTACAAGAAA
ACAAAGAAGCTTCCACCAGTCTGGAAGTACGAGTCTACCACCGCCAGTACTCTTGTGGCT
TAG
>Reproduction_Unigene_BMK.11176|m.10787 Reproduction_Unigene_BMK.11176|g.10787  ORF Reproduction_Unigene_BMK.11176|g.10787 Reproduction_Unigene_BMK.11176|m.10787 type:5prime_partial len:76 (+) Reproduction_Unigene_BMK.11176:3-230(+)
TCCCTGCATTACACAAGTCACTTTTTTGCAGCTGTTGTGCAGAAGATCTTCCTTTTCTTT
TTGTTTCTCAACTTCTCCAGGACCTTCCCATACTCAAATTCCTTCCAGCGAGGTCCCTCA
GCCCTCATGACAAGGAGGGTATTCAGTCTGTCACTTGCTAGTCTGTTTCTGAGGGCTGTC
TTCAGCACATTTCAAGCCCTAAAGCCCCTCTCCACATCTGCTGCATGA
>Reproduction_Unigene_BMK.11179|m.10790 Reproduction_Unigene_BMK.11179|g.10790  ORF Reproduction_Unigene_BMK.11179|g.10790 Reproduction_Unigene_BMK.11179|m.10790 type:internal len:68 (-) Reproduction_Unigene_BMK.11179:1-201(-)
GGGAGCAAACTGAACATTTCAAAAGAAAAGGCAGAACATTTCTGTCAGATGTACAAACCA
GGAATTACCTTCAAGGAGCTGGAGGTTACCGTGGGGAGAGCCACTGTCACCCGGATTCAG
AACGTGGCAGTCACACTGCGCATGGAAAAGCAGACATTTGCAGCGACTCGTCCCTCTTCC
GTGCTTCTGGAGCAGCTGTCT
>Reproduction_Unigene_BMK.1118|m.1056 Reproduction_Unigene_BMK.1118|g.1056  ORF Reproduction_Unigene_BMK.1118|g.1056 Reproduction_Unigene_BMK.1118|m.1056 type:5prime_partial len:68 (+) Reproduction_Unigene_BMK.1118:2-205(+)
AACCACAATAAACTAGACTGTAATAAAAAAATCAAGTCGCTCGTGAATTCCCAAGTGAAA
CCCGTGCTGGGACGAAGCATGCATGGCTGGCTTCTGATTGGTTCCTGTAACAGGACTTCG
AAAGGACCGATTGGAAGAGAATTGAAAGAGCAGGACAGTGGCACTGAATGGGTTCAGAAC
CAGAGTTTGAATGAAATGAATTGA
>Reproduction_Unigene_BMK.11182|m.10794 Reproduction_Unigene_BMK.11182|g.10794  ORF Reproduction_Unigene_BMK.11182|g.10794 Reproduction_Unigene_BMK.11182|m.10794 type:3prime_partial len:59 (+) Reproduction_Unigene_BMK.11182:261-434(+)
ATGGCCTTTGCTCTGCTGGGGAAAGTCTGTCGTTCTCCTCTTGCAGTGATTGTGCGCCAT
CTTGTGGCACTCCTGGTGAATAAAAAGGGAAACGGCAACTCCAAAAACAAGAAATGTATT
TCTAGAGGAGGATCTGGAATCAAAAGAAAAAAAAAAGACACACACTCTGGAGTC
>Reproduction_Unigene_BMK.11184|m.10795 Reproduction_Unigene_BMK.11184|g.10795  ORF Reproduction_Unigene_BMK.11184|g.10795 Reproduction_Unigene_BMK.11184|m.10795 type:internal len:112 (+) Reproduction_Unigene_BMK.11184:3-335(+)
AACGCATACTTCAAAGGAGCTGATCCCAGCAAGTGTGTTGTGAAGATTACAGGAGAGATG
GTGCTTTCGTTTCCAGCAGGAATCACCAGGCACTTTGCCAATAATACCTCCCCGGCTGTT
CTAACATTCAGTATAACAAACTACAGCAGGCTGGAGCACGTCCTGCCTAACCCCCAGCTT
CTCTGCTGCGATGCCACACAATCAGATGCCAACTCAAAGGAATTCTGGGTTAACATGCCA
AGCCTGATGACACATTTAAAGAAAGTGGCCGAGCAGAAACCACAAGCAACATATTACAAT
GTGGATATGTTAAAATATCAGGTATCTGCGCAG
>Reproduction_Unigene_BMK.11185|m.10796 Reproduction_Unigene_BMK.11185|g.10796  ORF Reproduction_Unigene_BMK.11185|g.10796 Reproduction_Unigene_BMK.11185|m.10796 type:internal len:198 (+) Reproduction_Unigene_BMK.11185:1-591(+)
AAAGCGGCTTGGCATAACACATCTGCAAAGATGGTGAAGATCTTCATTGGTAATCTGCCT
CAGCAGGCAGAAGTAGACGAATTAAAGTCTCTGTTTTCGCAATATGGAACAGTCACTGAG
TGCGCCATTATCAAGAACTTTGCATTCGTCCACATGGATGATCGCAAAAGTGCCACAAAG
GCCATCAAAAACCTTCATTTGTACAAGCTGCATGGAACACCCATCAATGTTGAAGCAAGT
CGGGGCAAGAACCAGGGTCCAGTGAAGCTTCACGTTGCCAATGTGGAGAAGGGAACCGAT
GATGAACTCAGAGCACTGTTCGAAGATTATGGCACCGTTGCAGAGTGTGCCATAATTAAG
AACTTTGCCTTCGTACACATGAACAACTCTGATGAAGCCATGGATGCCATCAAAGGGTTG
GACAACACTGAATTCCAAGGCAAACGAATTCATGTGCAGATTTCCAAGAGCCGACCAAGA
GGAGAGGAGGATGACTATGGTCACCCTGATGCTGGATACTGGCCACCCCGTTACCCCGGT
GAACGCCCAGAGCCCCCTGGTTATCCTAGGGGACGCTATGGGTACCCCCCT
>Reproduction_Unigene_BMK.11197|m.10806 Reproduction_Unigene_BMK.11197|g.10806  ORF Reproduction_Unigene_BMK.11197|g.10806 Reproduction_Unigene_BMK.11197|m.10806 type:internal len:83 (+) Reproduction_Unigene_BMK.11197:2-247(+)
GGAGGGGGGGTCGTAGGGGCCCCCGAGATGCCGGAACATTCCTACCTGGATATGGACTCC
TACCCTCAGGGGCAACAACCACCTGGGGCAATTGCAGGGGGGGTGAGTGGGGGTCTCAAG
CTCAGTCACACGTCTCCAGAGCTGCCCCCGGCCTCGGATTCGGGGGTCCCCCCACCCCAC
AGGGAGCTGCCCAACGCACACTCTCAACAGCAGGTGTCAGCGCGGACTGCCCCCAGACCC
CCCAGC
>Reproduction_Unigene_BMK.11198|m.10807 Reproduction_Unigene_BMK.11198|g.10807  ORF Reproduction_Unigene_BMK.11198|g.10807 Reproduction_Unigene_BMK.11198|m.10807 type:5prime_partial len:126 (+) Reproduction_Unigene_BMK.11198:2-379(+)
ACGCCCTCAGCAGAGGCTGTGAAAGAAGCTATTCAACATGAGGTGAATGTACAGGAAATG
AGAATGAAGGAGTACCTGCTGCCAATCTTGATTGGTTCCGGTGTTGGATTCATGGTGCTG
GTTCTCTTCCTGTCACTCCTCATCTGCTGCTGCTGTAAGAGGAATTTCAGGAGGAAGATG
AAGATGGCCAAAGAAATGGAAAAACCACCACTCAAAGACGGCATTTACACCATTGGCATT
GCTCCACCCACTTACGAGACCAACGGTATCCCACCGATGTATTATGAGGAGGCCAAAGGT
GAGAAGATCACATCCCGCAGCCCTGCAGTCGTCGAGGGCACAGATCAAGCCCAGGAGGTC
GAGGGAGTCAAAATGTAA
>Reproduction_Unigene_BMK.11211|m.10813 Reproduction_Unigene_BMK.11211|g.10813  ORF Reproduction_Unigene_BMK.11211|g.10813 Reproduction_Unigene_BMK.11211|m.10813 type:internal len:191 (-) Reproduction_Unigene_BMK.11211:3-572(-)
GAGTGCAAGACCCTGTCTTGTGTTGTTACAAGACTCATAAAGAACAACGAATATATCTTC
CGTGTTAGAGGTGTCAACAAGTATGGATCTGGTGTGCCACTTGAGTCTGAACCCATCATT
GCTAGAAATTCATTCACTAAACCATCAGCCCCTGGAGCACCTGAAATAGTGAGTGCTGGA
AAGGATCACGTTATCATTGAGTGGTTAAAGCCAGAAACAGACGGTGGAAGTGAAATCAGC
AACTACCTTGTAGACAAGCGTGAAAAGAAGAGTGTGCGCTGGACAAGAGTTAACAAAGAT
TATACAGTCTATGACACAAGACTTAAAATCTCTGGCCTTTTGGAAGGTTGTGACTACCAG
TTCCGTGCAACTGCTGTTAATGCTGCTGGTGATAGTGAACCAAGTGAATCATCTCTATAT
GCCTCCTGCAGGGATCCAACATACACTCCAGGTGCTCCCTCAATTCCAAGAGTTGCTGAT
ACAACCAAACACAGCATAAGCCTTTCATGGACAAGACCTATGTATGATGGTGGTGTTGAT
GTTCTTGGGTATGTTCTTGAAATAAAAGAA
>Reproduction_Unigene_BMK.11213|m.10816 Reproduction_Unigene_BMK.11213|g.10816  ORF Reproduction_Unigene_BMK.11213|g.10816 Reproduction_Unigene_BMK.11213|m.10816 type:internal len:114 (+) Reproduction_Unigene_BMK.11213:1-339(+)
CGGGACTGTGTGCGCTACGTCCAGAGCAACATGGAGAACGCTGTGGGGGCGCTGTACGTG
AGAGAGAGCTTCACAGGAGAGAGCAAGAGCATGGTCAGTGGGATGATCAGTAAGATCCGG
CAGGCCTTCATCGAGACGCTGGATGAGCTGCGCTGGATGGACCAGCACTCCAAGGAGAAG
GCCATGGAGAAGGCCATGGCGATCAAGGAGCAGATTGGATACCCCGATTACATCCTAGAG
AAGGGGAACCCCAAGCTGGACATGGAGTATGCACACTTGAACTTCAGTGAGCTGAATTAC
TTTGAGAACATCCTGGAGAATCTGCGTGCCGGAGCCCAG
>Reproduction_Unigene_BMK.11216|m.10818 Reproduction_Unigene_BMK.11216|g.10818  ORF Reproduction_Unigene_BMK.11216|g.10818 Reproduction_Unigene_BMK.11216|m.10818 type:3prime_partial len:165 (-) Reproduction_Unigene_BMK.11216:2-493(-)
ATGTACACGAACGAAGGACTGCTGTTGAGCAGGATCATCTTGCTTATTTCAGTCTACACT
CTGTCTGCGGCACAGGTTTCAATCACAGCATCTCCCTCCCTGAGTGTCAGACAAAGGGAG
AAAGTCACTCTGACCTGTGTTGCCAACGCTACCAACAGAAACGACTTCTTATACACCTGG
AGCAAGAACAAACACATAATCAAGCATGCAAACAAACAGTCGCTGGAGTTCGAGGCAGAG
AGCGACGGAGATGTCTACTTCTGTGCTGTGAAATGGGAATCGATGAACGAGGTCTCGACA
GCAGTCACTATCAATGTGCAGTGTCTTCTAGACAACAAGACCGTCATCGGAAGCATGTTT
GGGGCTCTGAGTTTCATCGTGCTCTTCGTGGCAGCCTTGTTCGCTGTGAACTTCATATTG
CAGAAAAGAGCCCGGTCCTTGGTTTTCAAGGAGATAGAAGTTACAAAAGAAAGTTCTTAT
GAAGATATGGAA
>Reproduction_Unigene_BMK.11217|m.10823 Reproduction_Unigene_BMK.11217|g.10823  ORF Reproduction_Unigene_BMK.11217|g.10823 Reproduction_Unigene_BMK.11217|m.10823 type:internal len:105 (-) Reproduction_Unigene_BMK.11217:1-312(-)
TCTCTCTCTCAAGCTCTCTGCTCCAGTAATGAGTTCTCCTCTTCACTTCTTCACCTGGAT
CTCAGTAAAAATCCTGGGATCCTGTCTGGGGAGGAAGCAGCAAATCTCTACCTGTTTCTC
GCCCAGCCTAACTGTCTGGTTCACTTGGACCTGTCTGGTACTGACTGTGCTATTGACACT
TTGTGCGGTGCATTGCTTCGTGGGTGCTGCGCTGATCTCTCCTACCTCAACCTCTCCAGA
AATGCCTTTTCACACAAGAAGTCTAAAGAAATGCTCCCCTCCTTCAAGCAGTTCTTTAGC
TCTGCATTCAGC
>Reproduction_Unigene_BMK.11221|m.10828 Reproduction_Unigene_BMK.11221|g.10828  ORF Reproduction_Unigene_BMK.11221|g.10828 Reproduction_Unigene_BMK.11221|m.10828 type:5prime_partial len:101 (+) Reproduction_Unigene_BMK.11221:2-304(+)
GAAGGCTATTACAAGTCCACCCAGTGCCATGGTAGCACTGGGCAGTGCTGGTGTGTGGAT
AAATACGGCAATGAGATTGCAGGATCCAGGAAACATGGAAATCCCACTTGTGAGGAGGAC
CAGGAGACCTCTGGTGATTTTGGCAGTGGTAGCGCAGTGGTTCTGCTGGACGACCAGGAA
GATGATCGGGAGCAGGTTGAGCAGCAGAAGGAGCATAAGGTCAGCGTTCACCCGAGAGGC
GCCATCGAAGATGACGAGGATGAGGAGGATGACAAGGACGATGAGGTCGGCTACGTCTGG
TAG
>Reproduction_Unigene_BMK.11222|m.10830 Reproduction_Unigene_BMK.11222|g.10830  ORF Reproduction_Unigene_BMK.11222|g.10830 Reproduction_Unigene_BMK.11222|m.10830 type:complete len:71 (+) Reproduction_Unigene_BMK.11222:142-354(+)
ATGCTGGTCCTGCTGACGCGCTGCGTAGCAGAGACACCGCGGGTCTCCAGGCGACAAGCA
CCGGGGTCGCGCCGCCGATACAGCAGTGCCGGGGCCGTGTGCCAGCCGACAGCGAAGCCC
TTCCAGGCTACAGAACGCAGCCCGCTCGGATACCGACAGAAGCATCTCCGCGGAAGCATC
GCCGAAAATACCGCTGTGGAGAACGAGGAGTAA
>Reproduction_Unigene_BMK.11224|m.10834 Reproduction_Unigene_BMK.11224|g.10834  ORF Reproduction_Unigene_BMK.11224|g.10834 Reproduction_Unigene_BMK.11224|m.10834 type:3prime_partial len:60 (+) Reproduction_Unigene_BMK.11224:109-285(+)
ATGTCGCTGTTTCTAAACCCGGCGTTCCCAGCGTTCCCCGCGCACCTCAACAAAAACGCC
GCTTTGAAAAGGGCCGCCATTTTGCTTGTGGCTGCTTACGGTGTCAAAAAACTGTACCCC
TTCCTTTACCACCGTCTGTGTAAGAAGAACGACGCGAGCCAGACAAACCCCTTAACA
>Reproduction_Unigene_BMK.11225|m.10835 Reproduction_Unigene_BMK.11225|g.10835  ORF Reproduction_Unigene_BMK.11225|g.10835 Reproduction_Unigene_BMK.11225|m.10835 type:5prime_partial len:71 (+) Reproduction_Unigene_BMK.11225:1-213(+)
GGAACTGGTAACATCCCGGATAAGGAAATTCTCGAGATCGTGAAGGAGAGTTTCGATTTC
AGGCCAGGCATGATTGCCATTAACCTGGATCTTAAGAGGGGTGGCAACAGTAGGTTCTTG
AAGACTGCTGCTTATGGGCATTTTGGGAGAGATGATGCTGATTTCACTTGGGAAGTCACT
AAATCTCTCAAATGGGAGAAGGGACAAGCTTAG
>Reproduction_Unigene_BMK.11240|m.10846 Reproduction_Unigene_BMK.11240|g.10846  ORF Reproduction_Unigene_BMK.11240|g.10846 Reproduction_Unigene_BMK.11240|m.10846 type:internal len:68 (+) Reproduction_Unigene_BMK.11240:1-201(+)
CAGTACAGGATGTTGGACCCTGGTCATATTGTTGAGTCGGTCACAGTTGAGTCGGACCCT
CATGAGGCGTTGCCTATTATTTCAGTCGAAACTGGTGACGATGGCACCACACGTCGCACC
GAGACCACAGTAAAGAAGGTCACAAAGACGACCACCACACGAACAGTCATTCCATCAGTC
TCTGACACACTTTCCCTGGAT
>Reproduction_Unigene_BMK.11242|m.10848 Reproduction_Unigene_BMK.11242|g.10848  ORF Reproduction_Unigene_BMK.11242|g.10848 Reproduction_Unigene_BMK.11242|m.10848 type:3prime_partial len:50 (+) Reproduction_Unigene_BMK.11242:300-446(+)
ATGACCACCTTCGAGGAAGGTCTGATCATGACCTGTCGCTTCCCCCTCTTCTCCGCATTG
TACATGCTCTTCAGAGCATCATTCAACACGCTGATTCTCACCATCCTTCCAAATTCAAGC
TATCTGAGAGAGAGACACGAGGCTCGG
>Reproduction_Unigene_BMK.11242|m.10847 Reproduction_Unigene_BMK.11242|g.10847  ORF Reproduction_Unigene_BMK.11242|g.10847 Reproduction_Unigene_BMK.11242|m.10847 type:complete len:131 (-) Reproduction_Unigene_BMK.11242:11-403(-)
ATGGTGAGAATCAGCGTGTTGAATGATGCTCTGAAGAGCATGTACAATGCGGAGAAGAGG
GGGAAGCGACAGGTCATGATCAGACCTTCCTCGAAGGTGGTCATCAAGTTTCTCTTGGTG
ATGCAGAAGCACGGTTACGTCGGAGAGTTTGAGTACGTTGATGATCACAGGTCCGGCAAA
ATCGTTGTGGAGCTGAACGGAAGGCTGAACAAGTGTGGTGTCATCAGTCCCCGCTTTGAC
GTTGGTGTCAAGGAGATTGAGGGTTGGACCGCTAGATTGCTTCCTTCAAGACAGTTTGGT
TACATTGTCTTGACCACTTCTGCCGGAATCATGGATCATGAAGAGGCTAGAAGAAAGAAC
GTTGGTGGTAAAGTTCTTGGTTTCTTTTACTAG
>Reproduction_Unigene_BMK.1125|m.1058 Reproduction_Unigene_BMK.1125|g.1058  ORF Reproduction_Unigene_BMK.1125|g.1058 Reproduction_Unigene_BMK.1125|m.1058 type:internal len:126 (+) Reproduction_Unigene_BMK.1125:2-376(+)
TTGCTCTGGATCAAATATGGGGAACAAAGCAACATCTGGTTAAGAGAAACCCTGTATCTC
ACCAGCCACCAACCCTTCCAGATTTTAGTGGAAGGTACTGTGGGTGATGACTTTAATGGA
GATATTGGAATTGACGATCTGTCCTTCATGGACTGTGTTCCCTATAATGGTGAGTTACCA
CCAACAGCCCCAACAACACCTTCAGGAACCTCAAACCCCATCACTGCACATCCTCACAAC
TGCACAGTGAACCAGTTTGTGTGCAGAGCTACTGGCCACTGCATTGACCTCATGAACAGA
TGTGACTTTAGAGATGACTGCTCTGATAAATCAGATGAACTCACCTGCGTACATCCGATG
TGTGATTTTGAAGGA
>Reproduction_Unigene_BMK.11251|m.10855 Reproduction_Unigene_BMK.11251|g.10855  ORF Reproduction_Unigene_BMK.11251|g.10855 Reproduction_Unigene_BMK.11251|m.10855 type:internal len:68 (+) Reproduction_Unigene_BMK.11251:1-201(+)
TTTGTTGTGTGTTTTTTTTTTGTTTACCTCATTCAGGATATGCAAAGTTTTAAATGCAAT
GCTCTAGAAAATATGCTGCATCCTGGTACACATGCAGTAGATCACATGGTCCTATTGCTG
CCTGACCATTGGATTGAAGTAGAACTAGAGCACATGAAGTCAGTAGGTACCAGGAAGCAG
CTGCAACTTTTGCTTGAGGTT
>Reproduction_Unigene_BMK.11255|m.10857 Reproduction_Unigene_BMK.11255|g.10857  ORF Reproduction_Unigene_BMK.11255|g.10857 Reproduction_Unigene_BMK.11255|m.10857 type:5prime_partial len:91 (+) Reproduction_Unigene_BMK.11255:1-273(+)
GATTGGATTTACCAGGAGGAAAACACTTGGGCTCGACAGTTACTGCCTGAATCGCTGTAT
ACTCTGCTGGAGTTTGACACAAAGATCTCCCAAGAGAGTTTGCATGGGGACTCAGTGTGT
GCTCAGCTGAGTCGAGTGATGTGGCTGTATCTAAACTCAGGTCAGCAGGAGTATCTGGAG
GAGCTGAAGGCTATGGTGCTGCACTGTGCTCGGGTCTGTCTCGGGCAGATCTCAGTCAGC
TGGAACTCAGCAGACTCACCACACACACGCTGA
>Reproduction_Unigene_BMK.11260|m.10860 Reproduction_Unigene_BMK.11260|g.10860  ORF Reproduction_Unigene_BMK.11260|g.10860 Reproduction_Unigene_BMK.11260|m.10860 type:internal len:84 (-) Reproduction_Unigene_BMK.11260:3-251(-)
CGGACACCGTGCTCACCCCCCAGCCCCGGAACCGACCGGACCATCTCGCAGATCGCCAAG
GCTCACAGAGAGAGCTTCGTGTTCGCTCACGACAGGGTCTCATGCACCGCAGTGGCACCA
GGCTGCCACAAGGGGGCGCTAGACAACTGCGATGCAAACGGCTGCGCCAGTGGGTACCAT
TTTAACGGCGTCAACAACCTCTACCATCACAATAACAACCTGCCCCTCTCCCACTCCCAC
TCCCACTCC
>Reproduction_Unigene_BMK.11261|m.10862 Reproduction_Unigene_BMK.11261|g.10862  ORF Reproduction_Unigene_BMK.11261|g.10862 Reproduction_Unigene_BMK.11261|m.10862 type:internal len:69 (-) Reproduction_Unigene_BMK.11261:2-205(-)
GAGGACAAGGATGTGGCAATCAAGCGTTTCCCAGCTCACTTGGGAATGCACTGGGTGGCA
GATGCAGCCACAGCCCTGAGGATGAAACTGTTGGAGAATAATCTTCCTCTGGTGAAAATT
AAAAAAGTGGTGTTGAAAGTGCCAGATGCCAGGTATGTAAACCGACCCTTCCCTGCCTCA
GAGCACAAAGCTCGGCACTCCTTT
>Reproduction_Unigene_BMK.11264|m.10866 Reproduction_Unigene_BMK.11264|g.10866  ORF Reproduction_Unigene_BMK.11264|g.10866 Reproduction_Unigene_BMK.11264|m.10866 type:complete len:51 (-) Reproduction_Unigene_BMK.11264:9-161(-)
ATGTCTCTGCCAATGTCATTGCAGGTGACGGACAAAGAGCAGACCAAGAAGAGCAGGAAG
AAACAAGGCAGGTGTGAAAAGGCTGAGGCACCCTTTGTCAGTATCCATTTCCACATTGTA
CTGAAGCTCTCGGTACTAGAAAAAGCCTCATAG
>Reproduction_Unigene_BMK.11264|m.10865 Reproduction_Unigene_BMK.11264|g.10865  ORF Reproduction_Unigene_BMK.11264|g.10865 Reproduction_Unigene_BMK.11264|m.10865 type:internal len:107 (+) Reproduction_Unigene_BMK.11264:1-318(+)
GTTTCTTTCTATGAGGCTTTTTCTAGTACCGAGAGCTTCAGTACAATGTGGAAATGGATA
CTGACAAAGGGTGCCTCAGCCTTTTCACACCTGCCTTGTTTCTTCCTGCTCTTCTTGGTC
TGCTCTTTGTCCGTCACCTGCAATGACATTGGCAGAGACATGCATTCAACCGAGGTCAGC
AATTCTTCCTTGGTTGTCGGGAGGCATGTGCGCAGCTACGATCACCTCCTAGGAGATGTT
CGCAGGAGAAAGCTCTTCTCCTTTCACAAGTACTTTCTCAAGATTGATAAAAATGGCAAG
GTCAGTGGGACGAAGAAA
>Reproduction_Unigene_BMK.11266|m.10869 Reproduction_Unigene_BMK.11266|g.10869  ORF Reproduction_Unigene_BMK.11266|g.10869 Reproduction_Unigene_BMK.11266|m.10869 type:internal len:137 (-) Reproduction_Unigene_BMK.11266:1-408(-)
GAAGCGCTCTCGCAGAAATTCCAGAGCAGACTGAAAATTAATTCTGAAGTGTCGGAGCTG
AACAATAATAACTTGGTAAGCGCGGGAGAGGTGGAGGAGAAACCGGCGACAGCGAACGCC
AATTGGGAGCTGTGTGCTAAACTGACCAGGCGGCTGGACATAAACGAGGGACTCGCACTT
CCGAAGCAGGCGAAGTATTTTAACGCTTACACCGAGTTCAAGGAATTCAGCAGGACGCAG
ATCAAAGACATGGACAGCATGTTTAAACATTATGACTCGGGGAAGGATGGATTCATTGAC
CTGATGGAGCTGAAACTGATGATGGAGAAGCTGGGAGCTCCTCAGACTCATCTGGGCCTG
AAGGATATGATCAAGGAGGTGGATGAGGACTTTGATGGGAAGCTCAGC
>Reproduction_Unigene_BMK.11269|m.10873 Reproduction_Unigene_BMK.11269|g.10873  ORF Reproduction_Unigene_BMK.11269|g.10873 Reproduction_Unigene_BMK.11269|m.10873 type:internal len:102 (-) Reproduction_Unigene_BMK.11269:2-304(-)
CTTGTCTACAGCCTCCTTCAGAAAAACTTCCGTCTGTTTTGTAGAGTTTTCATTAACGTT
TGCCAGAATGATGAGTGCACAGCAGACAAGGAAAAGCTGGATAGCATTTTACAAAGAATG
AATATAATACTCCTTCCAATGGAACTGGGGAAACTCTGGTATAGCTTGCCTATCAGCTAC
CCTGTAGAAGCCATTTCTCTGAGGAAATTTCTTCGCCATTTCAGCAAACTTAAGATAGAG
AAGGAATCAGGTCCCAGAGAAGAGAACCCTGTGGAGCTGACCCAGATTAAGCTGAGGAAT
AAC
>Reproduction_Unigene_BMK.1127|m.1060 Reproduction_Unigene_BMK.1127|g.1060  ORF Reproduction_Unigene_BMK.1127|g.1060 Reproduction_Unigene_BMK.1127|m.1060 type:5prime_partial len:92 (-) Reproduction_Unigene_BMK.1127:32-307(-)
CGCCGCGCCGCCAAGAAGCCGTACTCTCGGTCGATTGTTGGCGCCACATTGGAAGTTATT
CAGAAGAGGAGAACCGAGAAGCCGGAAGTTCGTGACGCCGCTCGTGAGGCCGCCCTTCGG
GAAATTAAGGAGAGGATCAAGAAGACCAAGGATGAGAAGAAGGCTAAGAAGGCAGAGTTG
ACCAAATCACAGAAGACTCAGAGCAAGGGCAATGTTCCCAAGGGAGGCCCTGGCTCCAAG
GGCCCCAAGCTTGGAGGCGGTGGCGGGAAGCGGTGA
>Reproduction_Unigene_BMK.11272|m.10877 Reproduction_Unigene_BMK.11272|g.10877  ORF Reproduction_Unigene_BMK.11272|g.10877 Reproduction_Unigene_BMK.11272|m.10877 type:complete len:68 (-) Reproduction_Unigene_BMK.11272:184-387(-)
ATGGACGCATTGCAGAGAAAACAAATACAAAGGAGCCAAGCTTGGTGTAAAAATCAACAC
AGCAAGCCATCAGAATTGTTTATTTTCATGTTTAGTTCTTACAGTGTGTCTCTCCTGGTG
ATTTTTAATGGTTTGACAGCTATCAATACTGTGCATGAAGAGCAGAGAGCTGTGCCATTA
GGCCACAGAGTCTTGGTTGTGTGA
>Reproduction_Unigene_BMK.11275|m.10881 Reproduction_Unigene_BMK.11275|g.10881  ORF Reproduction_Unigene_BMK.11275|g.10881 Reproduction_Unigene_BMK.11275|m.10881 type:internal len:122 (-) Reproduction_Unigene_BMK.11275:1-363(-)
CAGGGTGACAGCGTCAGGAGAGCACTCTGCAGTAAAACCAGCAGCTGTGAGCCTGGGTGT
GAAAACGGTCGCTACAACGAAACCTCGGAGCGGTCCTGGCTTCCCGGGAGACTGCAGAAG
GACTTGACGCAGCCCTGCCATCCCACAACCGAGCCAGTTTCCTCTTCTACAGCGGACGTC
AGCTACCAGGCTCTGGAGGATGAGCCCTGCAGGTGTCTGCCAAGTCGTTTTATCTTAGAT
TTCGGATCCAGTTCCGAGTCCTGGGTTCCTACAGCTCAGAGACAGAAAGGTGCTGGCAGA
TCAAAGATGATTGAACCACCCCCTGTAAAACTTTATGAGCAGCACGTGGGTGTACCACGG
GCA
>Reproduction_Unigene_BMK.11277|m.10883 Reproduction_Unigene_BMK.11277|g.10883  ORF Reproduction_Unigene_BMK.11277|g.10883 Reproduction_Unigene_BMK.11277|m.10883 type:5prime_partial len:133 (+) Reproduction_Unigene_BMK.11277:3-401(+)
GCAGAGCATATGGAGAATGATCCAAGGCCATTGCCAGATGTAGCCATGACAGGGAAGTGC
ACCAGGGAATGCAATGAATTCGGTCACTCAGATTCCTGCTGGATGCCTGTCCGAACTTCG
CCTGAAAGAAAACAGAAGAATCAACCAAAGCTCTCAACATTTATGCCCACAACCGAAGAA
GGCAGCCAGGAACAACTCGCCAACGGAGACCCCCATCTCATGGGTGATCGCAACAGAAAC
CTCCTGAGCAAAAAGATGCCATCATCTTATGAGACCTTCAGTACAGCCAGTTTCGGCAAA
AATGAGGATGCCAGCCCAGAGGATATACCACTTACACAAACAGGAGTGTACAAGCCCTCT
CCTGTTAATACACTTACCAGAAGGGAAGTGTACCTGTAA
>Reproduction_Unigene_BMK.11279|m.10891 Reproduction_Unigene_BMK.11279|g.10891  ORF Reproduction_Unigene_BMK.11279|g.10891 Reproduction_Unigene_BMK.11279|m.10891 type:5prime_partial len:105 (+) Reproduction_Unigene_BMK.11279:2-316(+)
AAGAGGCTTCCAGAGACGGAGTTCCAGACCATCCCCGCGGACGGCTACGATCTGCAGCTG
AAGCTGTCCCTGCCAGTGGGGTACAAGGACCGAGTGCACCCGCTCCTCCTCGTTGTTGAC
GGCACGCCGGGGAGTCAGTCCGTGACGGAGCAGTTTGCGCTGGACTGGGCCTCGGTTCTG
TCCAGCTCTCTCGGGGCGGTTCTGGCCCGGCTGGATGGCAGGGGGAGCGGGAACCAGGGC
CAGAAGCTGCAGCAGGCGGTCCGGCAGAAACTGGGATCGGCCGAGGTCAAGGACCACCTG
AGAGCAGTGGAGTAG
>Reproduction_Unigene_BMK.1128|m.1062 Reproduction_Unigene_BMK.1128|g.1062  ORF Reproduction_Unigene_BMK.1128|g.1062 Reproduction_Unigene_BMK.1128|m.1062 type:3prime_partial len:69 (+) Reproduction_Unigene_BMK.1128:65-268(+)
ATGCTGTTTACTGAGCAGGCAGATTCATCAATTATATCACATATTTGTGTGCTGGTGGAG
ATAAACAGCAGCGCCTTTCACAAGACAGAGACCAAGCAGAACAAAAACCAGCATATTGTA
TTGAAGGAGCTTCAGGCACTGCACTGTGAGAACATGCTTTCAATAGGTATCGCTTATGAA
TATTTCAAACAGGACATTAGTTTG
>Reproduction_Unigene_BMK.11283|m.10896 Reproduction_Unigene_BMK.11283|g.10896  ORF Reproduction_Unigene_BMK.11283|g.10896 Reproduction_Unigene_BMK.11283|m.10896 type:3prime_partial len:135 (-) Reproduction_Unigene_BMK.11283:1-402(-)
ATGGAGGAAATTACCAATGTTATGGAGTATGAGGAGATTGCCAAGAAAAAGTTGCCAAAG
ATGGTCTATGACTACTATGCCTCGGGTGCTGAGGACCAGTGGACTCTGGCTGAGAACAGA
AACGCCTTCTCAAGAATTCTGTTTAGGCCCCGTATTCTGATTGATGTGAGCAAAATCGAC
ATGACCACCACAGTGCTAGGATTCAAGATTTCAATGCCTATCATGGTTGCACCAACAGCC
ATGCAGAAAATGGCACATCCTGAAGGGGAGTATGCTACAGCTAGAGCAGCATCCGCAGCA
GGGACAATCATGACATTGTCATCTTGGGCCACTTCCAGCGTTGAGGAGGTTGCTTCAACA
GGACCTGGCATCCGTTTCTTCCAGCTTTATGTCTACAAGGAC
>Reproduction_Unigene_BMK.11284|m.10899 Reproduction_Unigene_BMK.11284|g.10899  ORF Reproduction_Unigene_BMK.11284|g.10899 Reproduction_Unigene_BMK.11284|m.10899 type:5prime_partial len:242 (+) Reproduction_Unigene_BMK.11284:2-727(+)
GTCTACAAGGACAGGAATGTTGTTGCTCAACTTGTGAGGAGAGCTGAAAGGGCAGGTTTC
AAGGCTATAGCCCTTACAGTTGATACCCCAAGGCTCGGGCGTAGAGAAGCTGATATTAAG
AACAGATTCGTGTTGCCACCATTTTTGACATTGAAGAACTTTGAAGGATTGGACCTTGGC
AAGATGGACGAAGCTAATGACTCTGGATTAGCTTCGTATGTTGCTGGTCAAGTTGATCGC
ACATTGAGTTGGAAGGATGTGCAGTGGCTCCAGACTATCACTAAAATGCCGATCCTGGTA
AAGGGTGTACTTACAGCTGAGGATGCTAGGATTGCAGTTCAGTCTGGAGCGGCTGGTATC
ATTGTGTCAAACCACGGTGCTCGCCAACTCGATTATGTCCCTGCTACAATCTCGGCTCTT
GAAGAGGTCGTGAAAGCTGCACAAGGCAGGATTCCTGTATTCTTGGATGGAGGTGTCCGC
CGTGGAACAGATGTCTTCAAAGCTTTGGCACTTGGAGCTTCAGGCATTTTTATTGGAAGG
CCAGTAGTTTTCTCATTGGCTGCTGAAGGAGAAGCTGGAGTCAGAAAAGTGTTGCAAATG
TTGCGCGATGAGTTTGAGCTAACCATGGCACTGAGTGGCTGTACCTCACTGAAGGAGATC
ACTCGGAACCACATTGTCACTGAGTGGGACGCCCCACGTGCTGCTCTTCCAGCCCCAAGG
TTGTGA
>Reproduction_Unigene_BMK.11285|m.10901 Reproduction_Unigene_BMK.11285|g.10901  ORF Reproduction_Unigene_BMK.11285|g.10901 Reproduction_Unigene_BMK.11285|m.10901 type:internal len:88 (+) Reproduction_Unigene_BMK.11285:3-263(+)
TTACTTCACTTCCTGCCCGGAGACACGGTCGCCCTGCTCATCTCGGAGCCGAGGGACGGC
TGGCACTACGGAGAGAACGAGAGAACTGGCAGGAAAGGCTGGTTCCCTTTTTCGTACACT
CAGCCTATTCAGAATTCCCCTGACAGTCCAGACCCGAGCCCCCCTCCCCCTGTCTCGAAG
CTGAGTGGCAGCGTTGGGAACCTTGACAAGATCGGCACCACAGGATCAAACCACGTGAAC
GGGGAGGAGGGCGAAGACCGG
>Reproduction_Unigene_BMK.11286|m.10904 Reproduction_Unigene_BMK.11286|g.10904  ORF Reproduction_Unigene_BMK.11286|g.10904 Reproduction_Unigene_BMK.11286|m.10904 type:internal len:71 (+) Reproduction_Unigene_BMK.11286:2-211(+)
TACCAGCGCATCGAGCAGAACCTCTCCTCCAGCCCCACCGCCACCAACCTCTGTGGCTCC
CCCAGGTCCGGGATGGTTCGCCGGTCCAACACCAGCCCCATGGGGTTCATGAAGGGGGGC
TCGGGCTCCCCCTCCCCTGCGGACGTGGCCCAGGCCGTGGGCAGGCGGATCTCCATGGGC
TCGTCCCGACCCTACTCCCCCTCCCCCCTG
>Reproduction_Unigene_BMK.11292|m.10909 Reproduction_Unigene_BMK.11292|g.10909  ORF Reproduction_Unigene_BMK.11292|g.10909 Reproduction_Unigene_BMK.11292|m.10909 type:internal len:81 (+) Reproduction_Unigene_BMK.11292:1-240(+)
GGCTACTATCAGAACTGGGCTGCTGGCCTCCTGGCTGGATTCTCTGTGAGTGTGGAGAAG
CAGCACTTCAACCTGGAGCTGGAGAAGAGGAGCAACGACAGTGCAGCACAGATCGCTGTG
TCCCTGAACCACCACATGGGGGTGATATCTCAGGTCATACCCACAGCTCTGCAGCGCTTG
CAGGTGAACTGCTCTGGTGAGGCGACCGCAGACAGCCTGGCTGCTCATTGCTCTGGAGCC
>Reproduction_Unigene_BMK.11296|m.10915 Reproduction_Unigene_BMK.11296|g.10915  ORF Reproduction_Unigene_BMK.11296|g.10915 Reproduction_Unigene_BMK.11296|m.10915 type:internal len:99 (+) Reproduction_Unigene_BMK.11296:3-296(+)
CAGAATGTGCTTCTAAATTACAATGCTGTCCACTGGATCAGTTTTAATGACAATGTGCAT
AGACTATTTGAGATTTGGGAAGACCTCATTCAAGTGCTGACTGCTGTTTCTCCTGAACTG
GCCCAACAATTACAAGACCCATTTGTGCATGGCTGTCTGCTCTTTTTGAAAGAGTTTCTC
CCTAAGGTCTCTGCCTTCAACCTGAAGCTTCAGAAAAGCGAGCTTACCATCATTGACAGC
ATGGAGCTGATTAATACATTCAAAATGATGATTACACACACTGCACTGAACCTG
>Reproduction_Unigene_BMK.11297|m.10917 Reproduction_Unigene_BMK.11297|g.10917  ORF Reproduction_Unigene_BMK.11297|g.10917 Reproduction_Unigene_BMK.11297|m.10917 type:internal len:101 (+) Reproduction_Unigene_BMK.11297:2-301(+)
AAGCCTGTGCACTGTTGTAGTGACAGCATTTCGAAATGGAAAGATAAGGAATACCAGCAC
AGTGTCATCCAGATATCCAGTCCTGTGAAGATGAAAAAGTCCCAGTACAGATCGAAATTG
ACCTCTACGTCCTCAATCAGATCAAGTAGAAGCCAAGTTGAAGGTCGTTACCAGCAATCC
ATCCCCACATCCAACAGCAGTGCAACCAGCTCATGCATTGCAGGGGCAGAAGCAATATAT
GATGAAACACATTATGGTAATCTGCCCGAATTTGATTATGATGATGATTATGATGATGAT
>Reproduction_Unigene_BMK.11301|m.10920 Reproduction_Unigene_BMK.11301|g.10920  ORF Reproduction_Unigene_BMK.11301|g.10920 Reproduction_Unigene_BMK.11301|m.10920 type:internal len:136 (+) Reproduction_Unigene_BMK.11301:1-405(+)
CAAAAAGAACTTATTAGGTTCTTGAATGCTGGAGTTTTTGGAAATGGAACAGAAAGTTGT
CACACATTGCCACATTCAGCAACAAGGGCAGCTATGCTTGTTAGGATCAACACTTTGCTT
CAAGGGTACTCTGGCATTAGATTTGAAATCTTGGAAGCAATTACCAAGTTGATCAACAGC
AACATCACTCCGTGTTTGCCCCTCCGTGGCACGATCACTGCCTCGGGTGATCTTGTCCCG
TTATCCTACATTGCTGGTTTGCTTACTGGCAGGCCTAATTCCAAGGCTGTTGGTCCCAAT
GGTGAGAAACTTAATGCTGAGGAAGCGTTCCGCGTGGCTGGTGTTAGTGGTGGATTTTTC
GAGTTGCAGCCGAAGGAAGGACTTGCCCTTGTGAATGGTACAGCA
>Reproduction_Unigene_BMK.11302|m.10923 Reproduction_Unigene_BMK.11302|g.10923  ORF Reproduction_Unigene_BMK.11302|g.10923 Reproduction_Unigene_BMK.11302|m.10923 type:5prime_partial len:84 (+) Reproduction_Unigene_BMK.11302:2-253(+)
GATCCAATGCACAGCTTAAAAGGTGGCTGCGCCATAGCTCATGGCTTCTCCAAGGCCATG
GACACACAGATGGGCGCTGAGCGAAAGCTTCTTTGTTTACAACGAGAAGGAGAGTGTCCA
CTCCGCAGGATTACTACTACGGAACCCTTCAATTGCCAGATGGATGCTGTGAAGGCGCTG
CCCAGCCGGGACTGTCAGAAAGAGCCAGAGCTGACAGGAGGATGCCGGGACTCCGGGGGG
CAACAGCAGTAG
>Reproduction_Unigene_BMK.11303|m.10925 Reproduction_Unigene_BMK.11303|g.10925  ORF Reproduction_Unigene_BMK.11303|g.10925 Reproduction_Unigene_BMK.11303|m.10925 type:internal len:265 (+) Reproduction_Unigene_BMK.11303:2-793(+)
TTCTGGAACGCCCCGACGCAGCAGTGCCAGTCCCGGCACAAAGCGCCGCTGTCTCTGGAG
AGCTTTAATATCCTCTCCAACCCGGAGCAGGCCTTCACCGGGCAGCGCGTGGCCATCTAC
TACTACGACCAGCTGGGCTTGTACCCTTACTACAACAACCGGAGCCAGCCGGTGAACGGA
GGGAGCCCACAGAACAACAGCCTTCGTGATCACTGTGACAAGATGGTGGCCGACGTGGAG
CGCACCCTGCCACGGCCGCACTTCTCCGGGCTGGCCGTGGTGGACTGGGAGGAGTGGCGC
CCCCAGTGGGTCCGAAACTGGGGCAGCAAAGACATCTACCAGCACAAATCACGGGAGCTG
GTGAGGGGGCTGCACCCTGACTGGCCAGCGTACAAGGTGGAGCAGCAGGCGAGCTGGGAG
TTCAACGCAGCGGCCCAGCGCTTCTTCACCGAGACCCTCCGCCTGGGCAGGATGCTGCGA
CCCCAGGGCTGGTGGGGCTTCTATCTCTTCCCAGACTGCTACAACCACGAGTACAAGAAG
GGCTTCCACAACTACACAGGACAGTGCCCCCCGCTGGAGGTGCAGCGCAATAACGAGCTG
GCCTGGCTCTTCGCGGAGAGTAAGGCCCTGTACCCCTCGGTCTACCTGCCCGAGGTGCTC
CAGTCCTCCCCTCAGGGCCGGCTCTACACCAGGGCTCGCCTGCGGGAGGCACTCAGGGTG
GCAGACCTGCCCGACTCCGACTCCTCGCTTCCCGTCTTCGCCTACACCCGCCCCTTCTAC
GCCTACTCTCTG
>Reproduction_Unigene_BMK.11307|m.10929 Reproduction_Unigene_BMK.11307|g.10929  ORF Reproduction_Unigene_BMK.11307|g.10929 Reproduction_Unigene_BMK.11307|m.10929 type:internal len:71 (-) Reproduction_Unigene_BMK.11307:1-210(-)
CTACCTAAAAAAGCAGCCCCCTTGCAACACATCACTAGCAGAGGCCCCCTGGACCTAGTG
TGCATAGACTTCCTAGCAGTGGAGCCTGACAGCCGTAATGTGGCGAATATTTTAGTGGTC
ACTGACCATTATACCCGGTACGCTCAGGCGTTCCCAACACGGGACCAAAAGGCCGTCACT
GTAGCTCGAGTACTCTGGGAACAATATTTT
>Reproduction_Unigene_BMK.11308|m.10930 Reproduction_Unigene_BMK.11308|g.10930  ORF Reproduction_Unigene_BMK.11308|g.10930 Reproduction_Unigene_BMK.11308|m.10930 type:internal len:122 (-) Reproduction_Unigene_BMK.11308:3-365(-)
TGGGAACAATATTTTGTCCACTATGGTTTACCAGCTCGCATTCATTCGGACCAAGGAAGG
GATTTCGAAAGTAGGCTTGTCAAGGAGCTGCTGAAAGTGATGGGGATTAAGAAATCTAGA
ACTACCCCTTACCATCCTCAGGGAGATCCTCAGCCTGAGCGCTTTAACAGGACATTGTTG
AACATGTTGGGCACCCTGGATCCAGGCCAGAAGAGTAGGTGGAGTCAACATGTGAACCAT
CTGGTGCACGCATATAATTGCACCCGCAATGATGCCACAGGGTACTCCCCCTACTTCTTA
ATGTTCGGGAGAGAACCTAGGCTACCTGTTGACCTTTGCTTTGGGGTATCTCCCAACAAG
GAA
>Reproduction_Unigene_BMK.11309|m.10932 Reproduction_Unigene_BMK.11309|g.10932  ORF Reproduction_Unigene_BMK.11309|g.10932 Reproduction_Unigene_BMK.11309|m.10932 type:internal len:73 (-) Reproduction_Unigene_BMK.11309:3-218(-)
GCAGGTTTTCACGAAAATGGTGTTCTGTGTCCAAATGTTATAGAGAGAGAACGGCCATCT
CCGACAGTGGGCTTTGTAGACTGTCTTTATGGTACAGTTCCCAAGCTAAAGGACTTGCAC
GCACACCCTCCTGGAATGCAGTATCCCGACTTACAGCAAGACACCAGGCTGAAAGAAACA
CTCCTTTTCAACGCTGGAAAGGGATTTCCTGACCAA
>Reproduction_Unigene_BMK.1131|m.1063 Reproduction_Unigene_BMK.1131|g.1063  ORF Reproduction_Unigene_BMK.1131|g.1063 Reproduction_Unigene_BMK.1131|m.1063 type:internal len:106 (+) Reproduction_Unigene_BMK.1131:2-316(+)
AAGAAGAGCCTGTTTCCAGAGCTGGAGGATCTGCTGTTCTACACCATCACGGATGGGCAG
GAACAAATCTCTCTCCCAAAGTTCATCACCGCAGTGAAAGGGACAGGCTTGTTGACCTCT
GACCCTCGTCTGAGAGACTGCATGGACCTCATCCGCCAATCAGTGCAGGACTCGGTGGGC
GGAGTCATGATGGACCGATACCTCTTCAGGAAGTGTGTGGGCAGTAACATCGTTCTCCTG
ACTCAAGCTTTCCGAAAAAAGTTTGTCATTCCCGATTTCCAGACTTTCAGCAACCACATC
AACCAGCTGTACGAC
>Reproduction_Unigene_BMK.11316|m.10938 Reproduction_Unigene_BMK.11316|g.10938  ORF Reproduction_Unigene_BMK.11316|g.10938 Reproduction_Unigene_BMK.11316|m.10938 type:internal len:126 (-) Reproduction_Unigene_BMK.11316:2-376(-)
CCAATCCCTCCACCCCGTCTTAAGAAATACATGAGTGTCTCGAAGGTCGAGGGCAGCAAA
AAATCAGAAATGGGAGACTCTGATATGTCATCTAAAAAACTGTGGGCTGTGGTAGCCAGG
AACCTTGGCAGAGCTCCTGATGTGGAGCCCGTTCTGGCGAGCAGCCACAACGCGAACATG
AACTGTCTGGCCCCCTGCTTGCAGGACAGACTGAGCGACATGAGCCTTTCAACGTCCTCC
TCAGACTCGCTGGATTACGACAACAGCTACGATTACAGGGCCGATAGCGACCTGGAGAGC
ATGGCCCCGCCACTGAAGCCCAAGGAAAAAAAGCGCAGCAGCTCCTTCTTCATGCCTCGC
ATCGTAAAGACCCAG
>Reproduction_Unigene_BMK.11319|m.10941 Reproduction_Unigene_BMK.11319|g.10941  ORF Reproduction_Unigene_BMK.11319|g.10941 Reproduction_Unigene_BMK.11319|m.10941 type:internal len:88 (+) Reproduction_Unigene_BMK.11319:1-261(+)
ATTTTGCTTTGTTCATCAGCTGGCACACTTCTTTGTCCACATGATGATGTTGCAGAAGTG
CTCCTGCAGCCCTTGAAGTCAATGCTGATACTCACCCGATCCTCAAACCTCGAACATGAA
CTGCTCAATCCATTGCTGAACATCGGACGACAGTTGCCTTTTGGAGCGTTAAGAAACTCT
AGCTTTGTCTGGCTCCACTGTAACGACAAGTTTTGCTTCAGCCACTGGAAGACATTTTAT
GACAAAACTAGTAGGGTTTGT
>Reproduction_Unigene_BMK.11320|m.10942 Reproduction_Unigene_BMK.11320|g.10942  ORF Reproduction_Unigene_BMK.11320|g.10942 Reproduction_Unigene_BMK.11320|m.10942 type:internal len:112 (+) Reproduction_Unigene_BMK.11320:3-335(+)
TCAAGAGAACTGCTAACCGCAGGGGTGGACTCAGATGAAGAGTCAATACAGCTTAACAAC
ACTGACGGAGAAAGCAGTGACTTTGAGCTTCAAGATGCAGATGAAGAACATAGAGAAAGC
TCTCCAAGAATTAGAATAGCTTGCGACATGGAGTCAGAAGGAGAAGAAGAGAACATCTCA
GTTCACAGAAATGAAGGAAGCGAGGATTCAAGGGACCTAATTTCCCTGGAAGACTCAGAT
GCCCTTGTAGATGATATTGAAGAAGAGAAGAAGGGATTGATTTCACCAGAACTCCTTTTG
GACTCAGATGAGGAGGACCATGGAAAACCAGGG
>Reproduction_Unigene_BMK.11322|m.10945 Reproduction_Unigene_BMK.11322|g.10945  ORF Reproduction_Unigene_BMK.11322|g.10945 Reproduction_Unigene_BMK.11322|m.10945 type:internal len:163 (+) Reproduction_Unigene_BMK.11322:2-487(+)
TACAGACAGCGCAGAAAAGCTATAGGAGATATAGCGTTCAACTACAAACACGGTGACCCC
ATACCACGAGTAGAATACACAGAAGAAGAAATCGGCACATGGCACGAGGTATACTCAACC
CTGAAGGGCCTCTACCCCACGCATGCCTGCAGTGAACATTTAGAGGCCTTTAGGCTTTTG
GAAAGACACTGTGGCTACAGCGAGAACAACATTCCCCAGTTGGAAGACGTGTCACGCTTT
CTCAAAGAAAGAACTGGGTTTCAGTTGCGCCCTGTTGCCGGCCTCCTGTCAGCCCGAGAT
TTCCTGGCGAGTCTGGCGTTCCGTGTGTTCCAGTGCACGCAGTATGTGCGCCACGCCTCC
TCACCCATGCACTCCCCTGAGCCAGACTGCATTCATGAGCTTCTAGGCCACGTCCCCATC
CTGGCTGACAAAACCTTTGCACAGTTCTCTCAGAACATTGGTCTGGCTTCCATGGGAGCA
ACTGAT
>Reproduction_Unigene_BMK.11325|m.10949 Reproduction_Unigene_BMK.11325|g.10949  ORF Reproduction_Unigene_BMK.11325|g.10949 Reproduction_Unigene_BMK.11325|m.10949 type:internal len:97 (+) Reproduction_Unigene_BMK.11325:2-289(+)
CACGTTGATACAAAGAGTTATATCGATCCAGCTACCAAGAAAAATATCAGTTACCCTGAT
TTGAAAGAAAAGTGTAGAGTTGAGCTTCATACAGGTTTACTTTTGTTGCCAGCACCGAAG
AAATGCATTTCATTTAATGGGCTAAGAGAGCCTGTTACTTTAGATGAACTAGTAGATTCA
GAAATTGTAAAACAAGATGTTGCTTCTGCTCTGGAACAAGGTAGAATTTCACAAGGGGAA
GTTAACGAACAGGCAAGACCATACCTGCAAGGCACAAGTTCCATTGCA
>Reproduction_Unigene_BMK.11328|m.10951 Reproduction_Unigene_BMK.11328|g.10951  ORF Reproduction_Unigene_BMK.11328|g.10951 Reproduction_Unigene_BMK.11328|m.10951 type:internal len:138 (+) Reproduction_Unigene_BMK.11328:3-413(+)
ATTAAGTCCTCAGCATCTAAACATTTGAATACAAAGGAACGTGAGTCCTCAGATAACACA
GAAGAATTATCCACAGATGAGACCAATTTTGAAGACGAGGAACTTTTTCCAGTAACCACG
CCACAAAGTAGATTTAATCAAGAAAACAGTCACTTGGCTGCAGAACCCACATATTCAAAT
AAGGAGATTGACTACACTTACCAAATCTCTGCTCCCCAAACTTACACAGACTTGAATATT
GTGACTACAACCAATACTCAAATTTTACAGTCAACCTCTGTCCCACAGGAAACAAAAGAC
TTTGTAGAATCTTTCCAGGAAAATTATGTAAGTGAACAAGATCCAAAAACATCAATGGCT
ACTAGCATGCGCAGTATGGATGTACAACAAAACCACATTGACACATTGGAA
>Reproduction_Unigene_BMK.11332|m.10957 Reproduction_Unigene_BMK.11332|g.10957  ORF Reproduction_Unigene_BMK.11332|g.10957 Reproduction_Unigene_BMK.11332|m.10957 type:internal len:98 (+) Reproduction_Unigene_BMK.11332:1-291(+)
CGTAAATGGTGGAATGATTCCGTTCGGGATGTTACGATAGAGGATGAGGGGTCAGCGGTC
CAAGTTGTGCTGTGGAGGGAGCCACGGGGCTCCAATTCAAACCAAGTGAACTCCACAACT
CACACCACAATACAGGAAATTACACAAACCGAAAGGCCTGTGGAGCTGACTGTGCTGGGG
ATAACAAGAGGAGGGGAAGAGTATTTCTGGTTTACTGAAGAATCCGACGAATTTAGCAGT
CCGGTCGCGGTGGTTGAAAAATGGCTGGGAACGGATGACGAGAGTCTGATT
>Reproduction_Unigene_BMK.11335|m.10961 Reproduction_Unigene_BMK.11335|g.10961  ORF Reproduction_Unigene_BMK.11335|g.10961 Reproduction_Unigene_BMK.11335|m.10961 type:internal len:131 (+) Reproduction_Unigene_BMK.11335:1-390(+)
GTCGGCTATAAAGGCCTTTCTAAATTTGCCGAACTTTGTTCAAAAAACTCCTCTTTGAAA
GTTGTTGCTATTTGGAACAATGTAAATGAAGAAGATGCAGAAAAGCTGAAAAGGGAATCC
CCTGTGGATTTCTTCACCATCAGCTTTAATGATGACAGCATGTGGCAGGGATGGGGCGAG
TGGATCCTGCAGAGGTGTGAAGTGAGCAACGATGAGAAGCTTGTCAGTGTTGTAGCCAAA
CTCTGCAACCCTTCTGGTTATAACTTGAGCATTGGTTGGGTGCAGCAGTGGTACACAACA
CTAGGGCAGCTGATAAGAACCAGGAGAGAGCATTGTCATGCTGAGGATATAAAAAAGAAA
CTGGAAAAGCTTGAAAAAACACTGCATTTC
>Reproduction_Unigene_BMK.11336|m.10965 Reproduction_Unigene_BMK.11336|g.10965  ORF Reproduction_Unigene_BMK.11336|g.10965 Reproduction_Unigene_BMK.11336|m.10965 type:3prime_partial len:62 (-) Reproduction_Unigene_BMK.11336:3-185(-)
ATGTTGAATGCAGTAGAAATTTTCCACTGCATTTTCTATCCTGCTCCACTGAATGAAATC
AAGTGTATAGGACATTTATTGAGATATCTCTACCATTCCCATCAAAACAAAACAGTTTCT
CTTCATTTTAAAATGAGCCAATTTTCAGAACAGCTCACTTACATGCTTCATCTCTCCTCC
TTC
>Reproduction_Unigene_BMK.11337|m.10966 Reproduction_Unigene_BMK.11337|g.10966  ORF Reproduction_Unigene_BMK.11337|g.10966 Reproduction_Unigene_BMK.11337|m.10966 type:internal len:77 (+) Reproduction_Unigene_BMK.11337:2-229(+)
TCTCCAACAAAAAGTTCTGCTACTGAAAGTATTGGTTCCACTTCAACCGGTAACAAAAGT
CTAGATGAACTGAGACAGCATCTGGAAAGACAGACCAGAGAGACACAGAGACTGCAGGAG
GAGGTGGAACAGGCAACGAAACTCACCATGGAGAGAATGGGCCGCTCGCTCGGAGGGACC
GCTCATGAGCAGCCAGTCAGCCTCCACTGTTCTGTGGATAACTCTTTA
>Reproduction_Unigene_BMK.11340|m.10968 Reproduction_Unigene_BMK.11340|g.10968  ORF Reproduction_Unigene_BMK.11340|g.10968 Reproduction_Unigene_BMK.11340|m.10968 type:internal len:85 (+) Reproduction_Unigene_BMK.11340:1-252(+)
ATTTTGGCCATCGCAAGGATATTGCATTTGAGAGTGTGTTTCGTGGTTATAGCCTGGAGA
TCCTGGGTTCACATCCCAGCTCAGGCTTTGACTCACGACATGGCCATGAGGACAGGTAAC
TTGACCTCCGTGAGCCGCAAGTATTTCTTTGGAATGAAGGTTAACTCTTCCCCTCTGGAA
CGTTACTGTAACCAAATACACTCATCTTTAGCAATGTTTGGAGTTTCTTTACATCACAAA
GCTGTCAAAACC
>Reproduction_Unigene_BMK.11349|m.10973 Reproduction_Unigene_BMK.11349|g.10973  ORF Reproduction_Unigene_BMK.11349|g.10973 Reproduction_Unigene_BMK.11349|m.10973 type:internal len:97 (+) Reproduction_Unigene_BMK.11349:1-288(+)
GTGTTGCTGCTGTCCGTCCTGTGCTCTTGTGTCCATTCTCTCGTCTTGGATTACAACACC
ATCCGGGGATCTGCTGAGGCGGAACTGAGGACCGACACGCAGCTGGACCGCTGCACGACG
GATAGCGACTGCGAGTCCATGAAGTTCTGCCACAACACACGCGCCGGAGAGTCTGTTTGT
GCCGCGTGCCGGCCGCTCCGCCGGCGCTGCCCGCGCAATGCTACGTGCTGTCCGGGGACA
CTCTGCATCAACGGAGCACAAGGTGTGAAACTCACAGATTTTCATCGC
>Reproduction_Unigene_BMK.1135|m.1069 Reproduction_Unigene_BMK.1135|g.1069  ORF Reproduction_Unigene_BMK.1135|g.1069 Reproduction_Unigene_BMK.1135|m.1069 type:5prime_partial len:165 (+) Reproduction_Unigene_BMK.1135:2-496(+)
CTGCCAAAACCAACATTCAATCTCAATCAACTCAATGCCATGTTTGCTTCTCATGGTTTA
ACTCAAGCTGACATGATCGCCCTTTCTGCTGCCCATTCTGTTGGGTTTTCTCACTGTAGC
AAGTTTTCGAACCGGATTTACAACTTCAGCCCACAAAGCCCAATAGATCCAACACTTAAC
AAGCAATATGCAGCCCAACTACGAGGGATGTGTCCCAGGAATGTTGACCCAAGGATAGCC
ATCAACATGGATCCCAAAACCCCAAGGACCTTTGACAATAATTACTTCAAGAATTTACAG
CAAGGTATGGGGCTATTCACATCAGATCAAGTGCTTTATACGGACAGACGTTCCAAGGGA
ACTGTGGACCTTTGGGCCAGTAACACCAAATCATTCAACAGTGCTTTTGTGACTGCAATG
ACAAAGTTGGGCCGAGTTGGTGTGAAGACCGGGCGGAATGGAAACATTCGGTTCGACTGC
GGAAGAATGAACTAA
>Reproduction_Unigene_BMK.11351|m.10976 Reproduction_Unigene_BMK.11351|g.10976  ORF Reproduction_Unigene_BMK.11351|g.10976 Reproduction_Unigene_BMK.11351|m.10976 type:complete len:70 (-) Reproduction_Unigene_BMK.11351:59-268(-)
ATGAGATCGGCCAAAGGGCCATACGGGACTATGTGTTGCGAGATGTCAACAGGAGGGGGC
GTGAAGAAGCGGAGAGGATCTGGCGGTGGGAGAGATGGCCGGGCAGTGCTGGTGCCAGGT
TGGAGTGTCTGGGCTTGTCAAGGCAGAGTGAGGACTTTATTTAAGGACATGCGCTCTTTT
GTACAAACGTGTTTTAAAGGTGCCTGTTAA
>Reproduction_Unigene_BMK.11351|m.10977 Reproduction_Unigene_BMK.11351|g.10977  ORF Reproduction_Unigene_BMK.11351|g.10977 Reproduction_Unigene_BMK.11351|m.10977 type:5prime_partial len:68 (-) Reproduction_Unigene_BMK.11351:105-308(-)
CTTGTCTTGAAATCTGAGACCTTGAGCTGCCGTGAGACCTATGAGATCGGCCAAAGGGCC
ATACGGGACTATGTGTTGCGAGATGTCAACAGGAGGGGGCGTGAAGAAGCGGAGAGGATC
TGGCGGTGGGAGAGATGGCCGGGCAGTGCTGGTGCCAGGTTGGAGTGTCTGGGCTTGTCA
AGGCAGAGTGAGGACTTTATTTAA
>Reproduction_Unigene_BMK.11356|m.10981 Reproduction_Unigene_BMK.11356|g.10981  ORF Reproduction_Unigene_BMK.11356|g.10981 Reproduction_Unigene_BMK.11356|m.10981 type:internal len:71 (+) Reproduction_Unigene_BMK.11356:3-212(+)
TTTGAGTCCCCTATCATGGTGCCCACGTTGGATGGCATAGGGCTTAAACTGCCTCCTCCT
TCCTTCTCTGTTAAAGATGTGGAGCACTATGTGGGTGGTAATAAACTGATCGACGTCATT
GATGTGGCCCGACAGGCAGACAGCAAAATTAAACTCTGTGACTTTGTGGAGTATTACTAC
AAACCATATCGGCCAAAAGTGTTGAACGTC
>Reproduction_Unigene_BMK.11361|m.10985 Reproduction_Unigene_BMK.11361|g.10985  ORF Reproduction_Unigene_BMK.11361|g.10985 Reproduction_Unigene_BMK.11361|m.10985 type:internal len:85 (+) Reproduction_Unigene_BMK.11361:3-254(+)
AGGGAGTTACCATGTGACACAACGAAACCCCGCCCCCTGCCGCCACCGCCACGCAGCCCC
GTCAAGACCGATCCAACCTGTCAACGTCAGCAGTCACGCAAACATGTCACTGCCAGCTCA
ACCGCACAAGGAAGCCGGACACATTTCAAACTGGCACGTGAAACCAAACCAAACCAAACC
ACGCACAAGGAGCATTCCGTACTCCTTCAACGACGTTCTCTCTCTGCCCTGCTTGAACAA
ACACTGAAGCAG
>Reproduction_Unigene_BMK.11362|m.10987 Reproduction_Unigene_BMK.11362|g.10987  ORF Reproduction_Unigene_BMK.11362|g.10987 Reproduction_Unigene_BMK.11362|m.10987 type:internal len:127 (-) Reproduction_Unigene_BMK.11362:1-378(-)
CAAATCACAGGTTCGGATAATGAGACTGGCCATACAGACAGCAAAGAGAACCAGGGTGTA
AAATCTTCAGAAAACAGCAAGCCTAAACATGAAAAGAATCAGAATAATGCTTCAAATTTG
AAACTGGCAAACAAAGATCAAAATTCGAATGTGACAGGGAAAGGTAATCCACCGGAAATA
TCTTCAAACACAGGTGAGCTGCAAAGCCCATTGAAAAAGAAGAAACCTACTCCTGAAAGT
GGCTCACAGGACCAGTTAAAGAAGAATGACACAGATACAAATGGTCAAAATGAAAACGTA
AAGAATATGGAAGAAGAGCCAACTGCCAACAGCACATGTGCTCAAGAGCAGCCTGATGAC
AAAACACCTCCATCGAAA
>Reproduction_Unigene_BMK.11365|m.10990 Reproduction_Unigene_BMK.11365|g.10990  ORF Reproduction_Unigene_BMK.11365|g.10990 Reproduction_Unigene_BMK.11365|m.10990 type:internal len:77 (+) Reproduction_Unigene_BMK.11365:2-229(+)
AAAGAACAAGAACGGGTCAAAACTGCTGGATACTGGATTATACATCCCTATAGCGATTTT
AGGTTTTACTGGGATTTGATCATGCTCATAATGATGGTGGGGAATCTGATAATCATACCT
GTTGGAATCACCTTCTTTACAGAACAGACAACCACACCGTGGCTTGTGTTTAATGTAGCC
TCAGACACTATCTTCCTTGTGGACCTTGTCATGAACTTCAGAACTGGG
>Reproduction_Unigene_BMK.11374|m.10998 Reproduction_Unigene_BMK.11374|g.10998  ORF Reproduction_Unigene_BMK.11374|g.10998 Reproduction_Unigene_BMK.11374|m.10998 type:internal len:153 (-) Reproduction_Unigene_BMK.11374:2-457(-)
CAGCAGGTCCTACTGGCTGCATCTCTGAATGACAATCCAGCGATGTTCAAAGAGTTGGCT
GGGAAGCTCAGTGATATTCTTCGAAAAAATAAAGAATGTGAAAGGAACCAAACTCCTGGA
AGTGCTAAAGGAGACAGAAGCATGCAGGATGCTGCAGCTATAAATGCAGCTGTTAATGAT
GATGAGCCTGAATTATGTAACCTAACAGAAGCTATCAAAGCACTGTGTAAGCAAGAAGAA
GTGAAACAAATCCTTGCTGATGAGCGTGAAGATGAGCAGAGCCCCATGAATACAACTGAA
ACTAAAGGAGAGCCTAAACAGTCACACAGTACTACACAGCATTATTTGGAATGCATCGGG
AAGCTACAGGATCATTCAGATGTACTTGAAGATCTGAAAAATGAACTGGACAGTCTAGTA
CCTCTTGGCAACAGCTTGGAAACATTAACAATTCAG
>Reproduction_Unigene_BMK.11375|m.11000 Reproduction_Unigene_BMK.11375|g.11000  ORF Reproduction_Unigene_BMK.11375|g.11000 Reproduction_Unigene_BMK.11375|m.11000 type:5prime_partial len:62 (+) Reproduction_Unigene_BMK.11375:3-188(+)
AAGGTTGTATTTGTAAACTTGCTCTTAGTGTATCAGATAATGCTATTGTCATTCGTGTGC
TTCTGGAGAGCTGTGGTGTTCACAGGCTCCCTCGGACCACGCTGTGAGAGAGCTCAGAAT
GCTCCCACTTCAGAGGTGGCTTTTCAGAGGGCATATAAAATGGCGGGTGAAGTAACAACT
GGCTGA
>Reproduction_Unigene_BMK.1138|m.1071 Reproduction_Unigene_BMK.1138|g.1071  ORF Reproduction_Unigene_BMK.1138|g.1071 Reproduction_Unigene_BMK.1138|m.1071 type:internal len:72 (+) Reproduction_Unigene_BMK.1138:3-215(+)
GAGAACCTGTTGCTTTCAACTGCTGTTGAGAAGGGAAAGTTAGAGCAACATAATGCTGCA
AAACTTCTCAAAGTTCAGTTGGAAGAAGGTGGCATTTTGGATTATGCCACTGGTGAGCGA
TACGATCTTGATACAGCCTTAGAAAAGGGACTTGTTGACAAGGATACTGTATTAGATATG
TTAGCTTTGCAGTTCCAGGATGGAGGAATCAAA
>Reproduction_Unigene_BMK.11382|m.11002 Reproduction_Unigene_BMK.11382|g.11002  ORF Reproduction_Unigene_BMK.11382|g.11002 Reproduction_Unigene_BMK.11382|m.11002 type:internal len:78 (-) Reproduction_Unigene_BMK.11382:1-231(-)
ATAAAGAGCTGTAACTTCGATCCCATCAACAACATCTATTGTCCCATCTTCAGACTGGGA
GATGTGGTGAGATTCGCTGGGGAGGACTTCTACAAACTCGCCAACAAGGGTGGAGTCATT
GGTATTAAGATTGGTTGGATCTGTGATCTTGATCAGTCCGATGATAACTGCAACCCCTCG
TACTCCTTCACCAGACTGGACAGCGTGTCAGCGAAAACCAGTGTGTCCCCC
>Reproduction_Unigene_BMK.11385|m.11003 Reproduction_Unigene_BMK.11385|g.11003  ORF Reproduction_Unigene_BMK.11385|g.11003 Reproduction_Unigene_BMK.11385|m.11003 type:5prime_partial len:69 (+) Reproduction_Unigene_BMK.11385:1-207(+)
AAACGATTTAAAAGCAAGTTGAATGACATTCGCTTAAACGAGTACGGAAACATTCCTAGG
GGGAGACTGGAACACGCAGACCCGATGGACATCGCACAGATGGTGATCGACTTTTACGGG
GAACAAAACGCCGGTGTTGTCGTCGTCAGAGTTTTAAAAGACATCAACCAAAAGGATTTA
GCTGCACGACTTGAAAATGGATTTTGA
>Reproduction_Unigene_BMK.11387|m.11005 Reproduction_Unigene_BMK.11387|g.11005  ORF Reproduction_Unigene_BMK.11387|g.11005 Reproduction_Unigene_BMK.11387|m.11005 type:internal len:93 (+) Reproduction_Unigene_BMK.11387:2-277(+)
ACTTTTTTTAGGCTCATCAAGATTAAAATTGTAGTCAAGGACATCAATGATAATGCGCCC
ATGTTTCTGTACCCTGTCATCAATATTTCCATTCCAGAAAACACACTGATAAATAGCCGC
TTTCCAATTCCATCAGCCACGGATCCAGACATAGGCTTTAACAGTGTGCAGCACTATGAA
CTGGTAAACGGGCAAAGTGCCTTTGGGCTGGACATTGTAGAGACACCAGAAGGAGAAAAG
TGGCCACAACTTATTGTTCAGCAAAACTTAGACAGG
>Reproduction_Unigene_BMK.1139|m.1072 Reproduction_Unigene_BMK.1139|g.1072  ORF Reproduction_Unigene_BMK.1139|g.1072 Reproduction_Unigene_BMK.1139|m.1072 type:5prime_partial len:75 (+) Reproduction_Unigene_BMK.1139:3-227(+)
AAGATCCCTGATATCTCTCAGAAGTCTGAAAATGGAGGAGTGGGGTCTCTGCTCGCAAGG
TTCCAGTTATCCGAGGGCCCCAGTAAGCCATCTCCTTTGGCGGTGCAGTTCACAAGCGAA
GGAAGTACATTGTCAGGCTGCGATATTGAGCTGGTCGGTCCCGGCTACAGATTTTCGCTA
ATTAAAAAGAGATTCGCAGCAGGAAAGTACCTGGCTGATAACTAA
>Reproduction_Unigene_BMK.11394|m.11009 Reproduction_Unigene_BMK.11394|g.11009  ORF Reproduction_Unigene_BMK.11394|g.11009 Reproduction_Unigene_BMK.11394|m.11009 type:5prime_partial len:71 (+) Reproduction_Unigene_BMK.11394:1-213(+)
TACAATCTGAAAAGGGCTTTACTGCTGCAGGGGGTAGTTCCCCTCTGCAACACATTTCTG
TTGATTGCCCAGAGTAAGACACCTTTCAGAAATCAAGTGTCTTGCGATACACAGTCCATT
CAGCACTTTGTTGACGAGATATACACAAACTACTGTAGTACAGTATCTCATTGTGAAAAG
CTTTTAAATGTTCAAAACCCAATGCAAGTTTAA
>Reproduction_Unigene_BMK.11394|m.11010 Reproduction_Unigene_BMK.11394|g.11010  ORF Reproduction_Unigene_BMK.11394|g.11010 Reproduction_Unigene_BMK.11394|m.11010 type:complete len:51 (-) Reproduction_Unigene_BMK.11394:19-171(-)
ATGAGATACTGTACTACAGTAGTTTGTGTATATCTCGTCAACAAAGTGCTGAATGGACTG
TGTATCGCAAGACACTTGATTTCTGAAAGGTGTCTTACTCTGGGCAATCAACAGAAATGT
GTTGCAGAGGGGAACTACCCCCTGCAGCAGTAA
>Reproduction_Unigene_BMK.11401|m.11014 Reproduction_Unigene_BMK.11401|g.11014  ORF Reproduction_Unigene_BMK.11401|g.11014 Reproduction_Unigene_BMK.11401|m.11014 type:internal len:99 (-) Reproduction_Unigene_BMK.11401:3-296(-)
TTCGAACGACACCAATTCTGGGCCCATCGGTGGTCAGAATCACATACCATAGACAAATTT
GTGACTGAACTCAGGGTAAAAGTAAAAAATTGTGGTTTCGGCACCACTGCAGATACAATG
ATGAGGGACAAAATAGTGTTCAGCATAACGGATTCCCGTCTCAAAGAGAAACTGCTCACT
CTTCCGGATTTAACATTATTGAAAGCAATAGACATATGCAGGGCCAAAGAGATCTCACAG
ACACAATCAAAAATAATGCTGGAGGGTCAGATCTCTCAGGCTGTAATGACACTC
>Reproduction_Unigene_BMK.11404|m.11018 Reproduction_Unigene_BMK.11404|g.11018  ORF Reproduction_Unigene_BMK.11404|g.11018 Reproduction_Unigene_BMK.11404|m.11018 type:internal len:94 (+) Reproduction_Unigene_BMK.11404:3-281(+)
GTGTCCTCAATTTACTGGACCAAGGAAATGTCAGAAGCTATTCAACAGAACACGTTACTG
GATTACTTGAAGAAAAGCAATGAGCAGATCAGTGAAATCGTGGAGTTAGTCCGAGGGAAG
CTTCCAGGAAGTGCTCGTCTGACCCTTGGGGCTCTTACAGTCATTGATGTACATGCTAGG
GATGTGGTCGCCAAGTTAGCACAGGATAAGGTTTCCAGCCTGAATGACTTCCAGTGGATC
TCCCAGCTGAGGTACTACTGGTTGGACAGCGACGTCAAG
>Reproduction_Unigene_BMK.11407|m.11022 Reproduction_Unigene_BMK.11407|g.11022  ORF Reproduction_Unigene_BMK.11407|g.11022 Reproduction_Unigene_BMK.11407|m.11022 type:internal len:94 (+) Reproduction_Unigene_BMK.11407:3-281(+)
ACCCTTTCCAAAAATGTGGCAGCCCTCAAAATTTTGTCGACAGAAAAAGGTGACACAGGC
GAATATACATTTGAGATCAAGAATAATGTTGGCAGCGACAGCTGCACAACAACCCTCACT
GTTTCAGATAAAGTTATCCCTCCTTCATTCACAAGAAAGTTAAAGGATACAAATGCAATC
TTGGGTGCTGCAATCCAAATGGAGTGTAGAGTATCTGGTTCTCCACCATTATCTGTTTCT
TGGTTCCTTGATGGGGAAGAGATTGTTGAAGGAGCAAAG
>Reproduction_Unigene_BMK.11412|m.11024 Reproduction_Unigene_BMK.11412|g.11024  ORF Reproduction_Unigene_BMK.11412|g.11024 Reproduction_Unigene_BMK.11412|m.11024 type:3prime_partial len:50 (+) Reproduction_Unigene_BMK.11412:79-225(+)
ATGGCTCTGTGTAACTGCAGCCCCAGGAGATGCCACCCCACAGTGCTTCAGCAGTTGCAG
AATAACGTGAGACTCAATGGCCTGCCTCTAAGGGGGTGCTCTGGGGCTGACTGGAGCTCA
GCCAGTGTGGAGGTGGCAGTGGAGGGA
>Reproduction_Unigene_BMK.11413|m.11025 Reproduction_Unigene_BMK.11413|g.11025  ORF Reproduction_Unigene_BMK.11413|g.11025 Reproduction_Unigene_BMK.11413|m.11025 type:internal len:77 (+) Reproduction_Unigene_BMK.11413:1-228(+)
GTGAGAGAGCTTCTTGAGAAACACTGCTTCAGAGTGACTGAACTGCCGGGACGACGCCCT
GAGGAGCTACAGATCGAGGGCTCCTTCACAGAGCTAAGGAAGCTGAGGACTAAACTCTGC
AAACTGCTGCCTGCTGCTCCCAGGGATGTCCAGGGACCTCCGGCCAGCCGATACCTTTAC
ACCGCAGATGAAGTGCAAGGGCTGGAGAACAGCATTGGGGCCAGACAC
>Reproduction_Unigene_BMK.11415|m.11028 Reproduction_Unigene_BMK.11415|g.11028  ORF Reproduction_Unigene_BMK.11415|g.11028 Reproduction_Unigene_BMK.11415|m.11028 type:internal len:68 (+) Reproduction_Unigene_BMK.11415:2-202(+)
GTCATCGCGTTGCTGCTCTACGTACATTACAACAACAGCCCCGGGGACAGCTGTGCTGTG
GACGGCCAAGACTCGGCTAACCCGTCCTTCGGTAACAGCGGGCCGTACCCGCTGCCGCTG
CCCGTGAGCCCGGATCCTGGGCCAGACGCCAGGTATCTCCCTCGCCTGGAGGGCATCAAG
GTGGGACATGTACAGAAGGTG
>Reproduction_Unigene_BMK.11417|m.11030 Reproduction_Unigene_BMK.11417|g.11030  ORF Reproduction_Unigene_BMK.11417|g.11030 Reproduction_Unigene_BMK.11417|m.11030 type:internal len:101 (+) Reproduction_Unigene_BMK.11417:2-301(+)
GGCAAAGAGGAGGACGTGAAGGTGGGAGCGAACAAGTTCCCGGAGAGGCAGCCGATCGGG
ACTTCGGCGCAGACCGACGCCAAGGACTACGCCGAGCCGCCGCCGGCGCCGCTCTTCGAG
CCGGGGGAGCTCAAGTCATGGTCCTTCTGGCGCGCTGGCATCGCCGAGTTCGTCGCCACC
TTCCTCTTCCTGTACGTCACCGTTTTGACGGTCATGGGATACGCCGGGGCTAGTTCGAAG
TGCGCCACTGTGGGGATTCAGGGCATCGCCTGGGCTTTCGGAGGCATGATCTTCGCTCTC
>Reproduction_Unigene_BMK.1142|m.1074 Reproduction_Unigene_BMK.1142|g.1074  ORF Reproduction_Unigene_BMK.1142|g.1074 Reproduction_Unigene_BMK.1142|m.1074 type:internal len:89 (+) Reproduction_Unigene_BMK.1142:1-264(+)
TCATTTTTTTTTAATTTTTTTTTTTATGTGCCTTCTCGTTGTAAACTGCCTCAATTCCTG
CCTGTTTTTTCTCATTCACGATGCTATTTGGGACAGAGAATTTTCAATGTTGACATTTTG
TCTGCCCTCCAGGATTTTTCTGAAACGACACCCCTGTCCGGGTTCCATCTCTCCCCCCTC
ATCTCCTCCTTCTTCTACCGCTCCTCCCACTCAGTTGTGTGTACTGCGTCCCTCGCGTTC
TCTGGACGATCAGCAGAATCAGAG
>Reproduction_Unigene_BMK.11420|m.11034 Reproduction_Unigene_BMK.11420|g.11034  ORF Reproduction_Unigene_BMK.11420|g.11034 Reproduction_Unigene_BMK.11420|m.11034 type:internal len:125 (+) Reproduction_Unigene_BMK.11420:1-372(+)
TATGTTATTCATGACATGGACAGTAAGACAGAAGTGGAAATCTCATACCCGGTGAAAGAG
AACAAGGTTCAGTGTGGAAGAGCATTTCACCATGGGCGCTTTATCGTGGGGCTGCGCGGT
GCTGCTTCAAAGGAATCAAATGTAAAGTTAATTGAAGGAACTGTGACTAACCTGCAAGAG
GAAGAAGGCTGTGTTACTGGTATCCAGTATAAAGATAAGGAAACTGGAGATGTAAAAGAG
CTTCATGCCCCATTGACAGTAGTTGCTGATGGATGCTTTTCCAAGTTCAGGAAAAACTTG
GTGACAGACAGTGTCAGCATTTCATCTCATTTTGTTGGCTGCATAATGAAGGATTCACAA
CAATTCAAGCCA
>Reproduction_Unigene_BMK.11426|m.11038 Reproduction_Unigene_BMK.11426|g.11038  ORF Reproduction_Unigene_BMK.11426|g.11038 Reproduction_Unigene_BMK.11426|m.11038 type:internal len:114 (-) Reproduction_Unigene_BMK.11426:2-340(-)
CGATGCTACGTGCTGAGCGAGGACCTGACGGTGCGTGATGACCTTGATGGAGGCGAGTGG
AAGTTCTGTGAGGGGAGGCCGCAGGGACACGAGCAGTTTGGCTTCTGCCAGCAGGGTATG
GCTGCAGGCTTCACCCCCGACAACAGCTATATCCTCTTTGGAGCCCCTGGTACCTACCAC
TGGAAAGGAGAGCTGCGTCTTCAGCTCGTGAATCTGACCGGGCTGGACCGTGGTGTCTTT
GACGATGGACCCTATGAGGTAGCAGATGAGAAGCTTCAGGATTCAAGACTGATCCCTTTA
CAATATAACAGCTACCTGGGTTTCTCGGTGGACTCTGCC
>Reproduction_Unigene_BMK.11430|m.11042 Reproduction_Unigene_BMK.11430|g.11042  ORF Reproduction_Unigene_BMK.11430|g.11042 Reproduction_Unigene_BMK.11430|m.11042 type:3prime_partial len:52 (+) Reproduction_Unigene_BMK.11430:84-236(+)
ATGGGAAGCTCACAGAAACATAACATTTGCCCGTTGGGCAACACATTTAACTATGGGTGT
TTACACACATGTGGGCTTGAACCCCCCACCTCCCAGCATCCCCATGGCTTGATCTTTAAA
AAAATTGATCTGTTCAAGAGAACAGTGGCTGAC
>Reproduction_Unigene_BMK.11432|m.11044 Reproduction_Unigene_BMK.11432|g.11044  ORF Reproduction_Unigene_BMK.11432|g.11044 Reproduction_Unigene_BMK.11432|m.11044 type:internal len:138 (+) Reproduction_Unigene_BMK.11432:3-413(+)
AATGGATACATCTTACTCTTTGACGTCCTGGCAGCTGGAGAGGACAAATACCTCTACGAA
CCTGTGTATCCCAAAGGTAGTCCTCGTATGAAAGTGACACATGGCTACAAAGAGGAACAA
TGTGCTCCTGCGTTAAGTGTGGAACTGAAGAAGGTGATGGACTTGCAAGCACCCATCACA
AGCATGCAGTCAATGCAGGAAGACCTGGTGGTTGCCACTGCCGACGGCCTTCTCCATCTC
ATTCACTGGGACACAGTGACGAATGGGAGGAAGGATATCAATGTCTGTACAGTTCCCTTT
TCTGTAGACCTGCAGTCCTCAAGAGGCCCTTCGCAGGATTTTGAAGGTGTGCACATTAGA
GACATGGAGTACTGTGTAACCCTGGATGGCTTTGCTGTAGTCTTTGATGAT
>Reproduction_Unigene_BMK.11434|m.11048 Reproduction_Unigene_BMK.11434|g.11048  ORF Reproduction_Unigene_BMK.11434|g.11048 Reproduction_Unigene_BMK.11434|m.11048 type:5prime_partial len:66 (-) Reproduction_Unigene_BMK.11434:66-263(-)
TCAAACCAATCCACTGAACAAAAGATACTGTCAGAAAGAGGAGGAAGGCCGCAGGCATTT
GAGAACTCGCTTGGGAGGGCTACAAGTACAGAAGTGACGAGTACCAGCACTACTACTGTA
CCAAGCAAGTCCTGCGCACCTGCAAATATGAATGACATTCCACAGCAGCCTTTTGGTCTA
CTTGCAATAGTGATGTAA
>Reproduction_Unigene_BMK.11438|m.11055 Reproduction_Unigene_BMK.11438|g.11055  ORF Reproduction_Unigene_BMK.11438|g.11055 Reproduction_Unigene_BMK.11438|m.11055 type:internal len:105 (+) Reproduction_Unigene_BMK.11438:1-312(+)
AATCTGCTCAAGACAGATGTTGTTCAGGAGAACACAGAAAACATTAAGCTGGAAGTTGCT
AGATTAAGCACAGACATAACTTTGGCAGACCTGAAGTTTCCCCAAACTGGTGGTAATGGA
AACTCCATTCAGCTATCAGCAAGTACTTTAAAACAAAATGGCAGAAATGGTGAAATTAAG
GTTGCTTTTGTCCTCTACAAGCACCTCGGCTCCTACCTTTCCACAGAGAATGCCAGCATG
AAGTTAGGGAGTGAGGCCATGTCCACCAACTACTCTGTCATTGTCAACTCTCCTGTAATT
ACTGCTGCCATA
>Reproduction_Unigene_BMK.11440|m.11057 Reproduction_Unigene_BMK.11440|g.11057  ORF Reproduction_Unigene_BMK.11440|g.11057 Reproduction_Unigene_BMK.11440|m.11057 type:internal len:105 (+) Reproduction_Unigene_BMK.11440:3-314(+)
GACGATGATAAGGGGGCTGGTTTGGGGTTTGGAAAGGGAGGGGAGGGGAATCGGAGCAGT
TCTGCGGGGAGGCAGGAGGGCGATCTTGCTGGAGCAGACGAAGGGAAGCCCCGCCCCCTC
CAGGAGGACACGCCCCTCCTTCCGTTTTGGAAGCAATCCCAGGCCTGTCTGTCAGAGAGG
TGGGAGGAGCCGGAGGAGGAGGCGGGGCTGCTGGGGACCAATCGGAACGCGTCAGAGGCG
GGGTCTGGCTGGAGGGAGTGCAGGACGGGAGAGGGAGGGAGCACTCTGGAGCTCACAAGG
ATATTGAATAAG
>Reproduction_Unigene_BMK.11442|m.11059 Reproduction_Unigene_BMK.11442|g.11059  ORF Reproduction_Unigene_BMK.11442|g.11059 Reproduction_Unigene_BMK.11442|m.11059 type:3prime_partial len:55 (-) Reproduction_Unigene_BMK.11442:2-163(-)
ATGTACCTGCTTAGGCTACAGGAGATAAAAACTGAAAAGTTTACTTCATCAGTCAAGACA
TATGTGGCTGTGCTTCCACGGTCCCAGGAACACTGCCCTGATAGGTGGAGAGGTTGCCCC
TTTTGTACACCTGGACATCATTACCTGGGCTTGGAACCAGGT
>Reproduction_Unigene_BMK.11445|m.11060 Reproduction_Unigene_BMK.11445|g.11060  ORF Reproduction_Unigene_BMK.11445|g.11060 Reproduction_Unigene_BMK.11445|m.11060 type:internal len:87 (+) Reproduction_Unigene_BMK.11445:2-259(+)
GAAAGTCCAGCGCGATGCAAAGCATCGTGGACGCGGCTGAGGAGAGCGGAGCAGCGGTGC
AACTCAGCGCTTAAAATAAACACGCTACTAACAAGCGACCCTCCGTCCAGCAACGAGAGA
GACATTTTTATTAGATCGACCTGCCTCGCTTGGTTTAAAAACACGTTCCGGCTGCGAGAC
GAACAGCAACGAAGATTTTTACCGGACAGAAGGACCAAATCTGCTCCACTCCTCGCGGGA
GAGAGAGAGAGAGAGAGA
>Reproduction_Unigene_BMK.11446|m.11062 Reproduction_Unigene_BMK.11446|g.11062  ORF Reproduction_Unigene_BMK.11446|g.11062 Reproduction_Unigene_BMK.11446|m.11062 type:5prime_partial len:58 (+) Reproduction_Unigene_BMK.11446:1-174(+)
AGGAGAGAGGAGAGGGGAGAGGAGAGAGAGACTATGCCATCACTGACATACAGATGGGCA
GCAAACAGCACAGACAGATTTATCAAAGCAATGAGTTCCTCCCAAATCACTAACCTGATT
AATATTGTCAATATAACACAACACCAACATAACAAGACAGGCATAAATATTTAA
>Reproduction_Unigene_BMK.11447|m.11065 Reproduction_Unigene_BMK.11447|g.11065  ORF Reproduction_Unigene_BMK.11447|g.11065 Reproduction_Unigene_BMK.11447|m.11065 type:internal len:131 (-) Reproduction_Unigene_BMK.11447:3-392(-)
AAGGTGATGGCTGATGGGTTTGTTGAGCTTGAGCAGATGATTGCTGAGATCTCGGCCAAG
TATAATTTCGATGCTAATGCTCAGATAAGCATGGCTGACAGGTTCAAGATTGAGAAGTGT
TTGATTAAGTTGAAGGGTTACATTAATGTTTTCGTGAAGGTGATCACTAAGTGCAGTGCC
AAATTCGCCGGGAAGCCGATGGGGAACCCCGTTGTAGCCGGTAGCCTTTTCGATGGTTTC
CTCAAGAAGGGTGTCCAACTTGGCGGTAACTTCCTCGGAGCCATCGGCGGTAATGCCGGA
GCCGGAGTCGGAGGTAATGCCGGAGCCGGAGCCGGAGTCGGAGGCCTTGTTGGAGGCATG
GTCGGAGGCCTTGTTGGAGGCAAGGTCGGA
>Reproduction_Unigene_BMK.11455|m.11076 Reproduction_Unigene_BMK.11455|g.11076  ORF Reproduction_Unigene_BMK.11455|g.11076 Reproduction_Unigene_BMK.11455|m.11076 type:internal len:129 (+) Reproduction_Unigene_BMK.11455:2-385(+)
AACATGGACCTCATGTGGATGGCGGAGGCAAAGATACCCAGGTTTGGCCACGGCTCATTC
CTGGTGTGCTTAGAGAGCATATATAAGAAGATCACAGGCAAGGAGCTGAAGTACGAGGCC
CTGATTGGCAAGCCCAGTTTAATAACATACAACTACGCTGAACTGCTCGTGAGGCAACAG
GCAAAGAGCAGGGGCTGGTCCGGGCCAATCCGCAGGCTCTACGCTATCGGGGATAACCCC
ATGGCAGACATCTACGGAGCCAATCTATATAACCACTCCCTGCAGTCTGCACAGCGGTCC
CGAGTCCAGGCCAAGATGAGGGCCGGGCAGGTGGTGGAGGAGGAGGGGGGAGGGGCTGGG
TCCCCTGCAGGGGAGAGAGGGGGG
>Reproduction_Unigene_BMK.11456|m.11079 Reproduction_Unigene_BMK.11456|g.11079  ORF Reproduction_Unigene_BMK.11456|g.11079 Reproduction_Unigene_BMK.11456|m.11079 type:internal len:80 (+) Reproduction_Unigene_BMK.11456:2-238(+)
AACAACAACAACAACAATAATAAAGATGACGAAGACGATAATAACGATAACAACAACGAA
GACGGTGACGCAAACAACCAGGACGGTAAGTGCGGTCTGCTGTCCGTACGCTCCTCCTCC
ACGGACACCGCCAGCGAGCACTCTGCCGACTCCGAGCTGGAGGAAGCCAACGCCAACCCT
AACTGTAACCCGCCCGCCCCGAGCAGCTCCACGGCAGCCAGGCTCCCCCCACACCCG
>Reproduction_Unigene_BMK.1146|m.1078 Reproduction_Unigene_BMK.1146|g.1078  ORF Reproduction_Unigene_BMK.1146|g.1078 Reproduction_Unigene_BMK.1146|m.1078 type:internal len:71 (-) Reproduction_Unigene_BMK.1146:3-212(-)
CTGCTTCCAGGAAGATCCAGGCAAACCTTGCCTGTAGACAGTGACTCCTACAGGGAGAGA
TGCAGGCAGCAGGCTCCTTCGCCAGGGCAATGCTTTTTAATGAGTAGCGGTACAAAGGTG
GAGGACAGACATAATCCAGTCCACCCCTCAGAACAACCCCTCTGCTGGCCTACTTCCATT
AGATTTGCAACCACAGGGAATGCAGGCTAC
>Reproduction_Unigene_BMK.11463|m.11089 Reproduction_Unigene_BMK.11463|g.11089  ORF Reproduction_Unigene_BMK.11463|g.11089 Reproduction_Unigene_BMK.11463|m.11089 type:internal len:70 (-) Reproduction_Unigene_BMK.11463:2-208(-)
CTTCGCTCATCTTCATTTCATTCTTATCTCCTCAGCGGCTCTTTCAATGGCACTGGCAGA
AAGCGCAGTTACTTCAGTTTCAATGCGCAGACTTTTCAAGAATCCCCACACCTGCTCTTA
CGAGAGTCCCGAGAAGTGTCTGCAAACCAAGCTAGCTCAGAGATGGATACACTTGAAAAC
AATGCCTGCCAAGTGACTTTAAATGAA
>Reproduction_Unigene_BMK.11469|m.11097 Reproduction_Unigene_BMK.11469|g.11097  ORF Reproduction_Unigene_BMK.11469|g.11097 Reproduction_Unigene_BMK.11469|m.11097 type:internal len:177 (+) Reproduction_Unigene_BMK.11469:3-530(+)
AAGCGATCTGAGATGACTTCTACAGACACAAGTGTGGTGAGCTCATGGCGGGCAGGGGTG
CACACAGTCATTGCTGCGTTGATCCAGAGAGCGGGAGAGATCCAGTTAAACATGCTGCAG
TATCTGTGGAGGCTGCTTGGGCGGGGCGATGCCGCGGCCGTCCCTGCTGACAAAGAGAAC
TCTAATCAGATTCTGAAAGAACGCAAAGACGCTTCAGTTACCGAGACAACCAGGTCATGT
GACGGGGGAGTGGCTGAGAATCCCGAAGATTCCGCTCAGAACGTGACGGAGGATTCGGAG
GCTGGATTCGAGGACACAATTCACGTGACCATCCGGACGTTTGATGGTAAAAGTCATCTG
ATGGATATCGACACCGCAGACACTGTGTTCAACGTGATCACAATAATGAGCAAGCAGATT
GAGAGGAAACCTGAGGACTTGATGATGGTCTTTGATGGTTGCATCCTGGAGGATCATAAG
AGCATCAAGGACTGTGGGATCCGAAGAGGGAGTCGAGTCAACCTGATC
>Reproduction_Unigene_BMK.1147|m.1079 Reproduction_Unigene_BMK.1147|g.1079  ORF Reproduction_Unigene_BMK.1147|g.1079 Reproduction_Unigene_BMK.1147|m.1079 type:internal len:72 (-) Reproduction_Unigene_BMK.1147:1-213(-)
TTATTTTCAAATCTGAGCACAGATTGGGATACAGTATCAAGAGAAAACCAGAGCACGGAA
CAAGCAAGAAGTCAAGCTGAACTCAACTCTACTGAACACAATGCTTTTAGATGCTCAAGA
TTAACTACATCTGTGGGATTTCTGGAGGGAGTGTTGCATTGGCTCTGGAGCTCCCGCGGG
TCAGGGAGACAAAACCGGCAGGGACTGTTTCTC
>Reproduction_Unigene_BMK.11471|m.11100 Reproduction_Unigene_BMK.11471|g.11100  ORF Reproduction_Unigene_BMK.11471|g.11100 Reproduction_Unigene_BMK.11471|m.11100 type:internal len:222 (+) Reproduction_Unigene_BMK.11471:2-664(+)
AGGAGCTCCCCCCACAGGGAGAGAAGTAGGTCTTCCCGTCCCCAGTCAGACAGGAGGTCT
AAAGACAGTTCAGACTCTGAGGACGATCACAAGAGGACTCATTCCAAGGCCAGTGATTCT
AGAAGAGTCTCGACTCGTTCCTCTTTGCACAGGGAGTCGAAAACCTCTTCCTCCTCTTCC
CACTCCAAATCAGAAAAAGATTCCAGAACAGAACCGTCTCACTCATCAGAATCAGAAAAA
AGGACAAGATCTCACTCAAAATCTGAGCGTGATTCCCGAAAGTCTGGCGATTCAGAGACA
GTCAGAAGGAACTCTCCCGACGTTGAGCTTGATCGAAGGAGGTCCAGCACACACTCTAAA
TCGGATAGCATTATAAACTCTCATTCCAAATTGAGTACGCCACCCCAGGCCTCAGAGAAA
AGATCTAGAGGGACCACTTCCAGTTCTGACTCTGAGGAGGAGCTCAAAGGGAGGTCCCAG
TCTCAGGTCTCAAAGTCAAGGTCCAATGAATTACAGACTGCTGCTTCCAGAAAGACTGAT
AACAAAAAGACTGATAAGGGCGAACTGAAATGTTCCCCTTCCAAACCCAGGGAGTCTTCA
GGTTCCCACAAATCTGATAGAGTTATGGGAAAATTTACTCGTGAAAATGAGCGACAATCG
CAG
>Reproduction_Unigene_BMK.11473|m.11105 Reproduction_Unigene_BMK.11473|g.11105  ORF Reproduction_Unigene_BMK.11473|g.11105 Reproduction_Unigene_BMK.11473|m.11105 type:internal len:70 (-) Reproduction_Unigene_BMK.11473:1-207(-)
CGGGACCTAGACCTCATCTCCTCTTCACCCTCCTCCTCCTCTATCGAGCCCGGGTGCCCC
CGCATAGGTGGCAGGGGGCTTCGTGACGGTGCTCCTGACGTCTTGCAGGCCCACGAGCTG
CAGCCGGCAGACCCTGTAGAGCGCAGACGCCCCCCTGAGCTTTTCGACAGTGATTTCATT
CTCCCGAGCCGACAGATCGAGCTCTTG
>Reproduction_Unigene_BMK.11477|m.11109 Reproduction_Unigene_BMK.11477|g.11109  ORF Reproduction_Unigene_BMK.11477|g.11109 Reproduction_Unigene_BMK.11477|m.11109 type:5prime_partial len:52 (-) Reproduction_Unigene_BMK.11477:89-244(-)
CAGACAAAGAAGTCAACCATAGAAAAACCAAGAACGCAGACCCCAAAAAAGTCCTTAAGG
ATCGGGGATTTTCAACTGTACCCCAAGTGGGACATAGAGGAGGACTACCACCGGGACCCT
TCTGCAAAAAAGACAGTAAGGAAAGTGTTGGCTTGA
>Reproduction_Unigene_BMK.11480|m.11111 Reproduction_Unigene_BMK.11480|g.11111  ORF Reproduction_Unigene_BMK.11480|g.11111 Reproduction_Unigene_BMK.11480|m.11111 type:5prime_partial len:60 (+) Reproduction_Unigene_BMK.11480:2-181(+)
CAGCAAGAAGCTGAGCATGCATTTGAGTACCACTGCATGGCAGGGGGCAGGGGGGAGGGC
AGAGGGCGTCTTATTGATCAGAGACTTGCACACCTTAGGAATACTGTGTTAAATAGTTCA
TCAGGACTACAGGATCCTAATGTTCTCATGTTTGCATTATACATTAAGAATATACAATAA
>Reproduction_Unigene_BMK.11483|m.11115 Reproduction_Unigene_BMK.11483|g.11115  ORF Reproduction_Unigene_BMK.11483|g.11115 Reproduction_Unigene_BMK.11483|m.11115 type:5prime_partial len:81 (+) Reproduction_Unigene_BMK.11483:1-243(+)
GTGGAGTTCTACTTCCTGTCCCCGTACGTGTCCGCGACGGAGACGCCGTTCCGTCACATC
CTGCACGGCCGGGGGCCCCACACGCTGGGGGCCCTGCGGGAGCACGTGGCCCTGCTGAGG
GACGAGCCCGGCCGCTTCGACGAGGCCACATTCCGGAGGCAGCTCGCACTGCTCACCTGG
ACCCTGCAGGGGGCAGCAAACGCACTGAGCGGGGAGGTGTGGGACATCGACAACGCCTTC
TAG
>Reproduction_Unigene_BMK.11485|m.11119 Reproduction_Unigene_BMK.11485|g.11119  ORF Reproduction_Unigene_BMK.11485|g.11119 Reproduction_Unigene_BMK.11485|m.11119 type:internal len:118 (+) Reproduction_Unigene_BMK.11485:2-352(+)
GCGAATATCCTCCTGGATGGTGTGCACTATGAGAGTGACCTCAACAGCTGTGGAGACACT
GGAGACAGTCAGCTTTCAATCAGGCTGCTCTGTCACTCCGTCTGCAACATGCCCCGCCCC
CTGCGCAGCCTCTGCACCAATCACTTCCTGGGCTGGCTCTCCTTCGAGGCCATGCTCCTG
TTCTACACAGACTTCATGGGGGAGGTGGTGTTCGGGGGGGACCCCAAGGCGCCCCGCGAC
TCCGAGGAGTACGAGCGCTACAACGCTGGCGTCAGCATGGGCTGCTGGGGCATGTGCATC
TACGCATTCAGTGCAGCCTTATACTCGGCTCTCCTGGAGAAGCTGGAGGAA
>Reproduction_Unigene_BMK.11487|m.11122 Reproduction_Unigene_BMK.11487|g.11122  ORF Reproduction_Unigene_BMK.11487|g.11122 Reproduction_Unigene_BMK.11487|m.11122 type:internal len:88 (-) Reproduction_Unigene_BMK.11487:3-263(-)
CAAAAGGTCTCATTCAGCTTACCCAAGAAGAACCGACAGACCCGATTCTTGCCACCCATC
AGCCCTGAGAAGTTGCAGAACGACTCTCAGATTGCCACTGTGACCACAACGTCGGCTCCC
CCACAGGGGAAAACTCGACAACTCCTAGACAGTAAGAGTGAACCATTTGAGCCACCTCCT
GTGGAAGAGCAGCTCTCACCACCCAAACTCAAGCTAGACATGGGGAAGATGCACTTTGAA
AAGCAGCTTATTGGTGTCAAA
>Reproduction_Unigene_BMK.11489|m.11125 Reproduction_Unigene_BMK.11489|g.11125  ORF Reproduction_Unigene_BMK.11489|g.11125 Reproduction_Unigene_BMK.11489|m.11125 type:internal len:70 (-) Reproduction_Unigene_BMK.11489:2-208(-)
TACAAACGGGCTCAACTGGCCAACACAGAGAACCGGCTGGGAATGAATGTCCCCTTTTCT
GTCTTGAAGAAGGAATTCAAAGAAGGTGGTATGACTGCTGGGGAAAATAAAGAGCAACAT
GCATTTGAAAGATTTGATGATTTGGCAGCAGGCCGGTCTGAACTTTCAGCTGTCAAGAAA
GAGCAGCAGGGGCCTCTGGATGTGGAA
>Reproduction_Unigene_BMK.11490|m.11127 Reproduction_Unigene_BMK.11490|g.11127  ORF Reproduction_Unigene_BMK.11490|g.11127 Reproduction_Unigene_BMK.11490|m.11127 type:internal len:149 (-) Reproduction_Unigene_BMK.11490:3-446(-)
CCTGGATATTCTGACAGAGACCGCGGTCGTGACAGAGGTAGTTACAGCAGTGGACCACCA
CGTTTTGGAGGCAGCAGAAATGGACCGCCTCCAGCTAAGAAGTTTGGGAATCCAGGTGAC
CGTCTGCGGAAAAAGCACTGGAACCTGGATGAGCTCCCCAAGTTTGAAAAGAACTTCTAC
CAAGAGAATCCTGATGTTGCTCGGAGGTCAGCTCAAGAAGTTGAACACTACAGGAGAAGC
AAGGAGATCACAGTTAAGGGTCGAGACGGTCCCAAACCCATCGTCAAATTTCATGAAGCC
AACTTTCCAAAGTATGTGATGGATGTGATCACTAAACAGAACTGGACTGATCCAACCCCT
ATCCAAGCTCAGGGGTGGCCAGTTGCATTGAGTGGCAAAGATATGGTTGGCATTGCACAG
ACTGGATCTGGAAAAACACTCTCG
>Reproduction_Unigene_BMK.11491|m.11130 Reproduction_Unigene_BMK.11491|g.11130  ORF Reproduction_Unigene_BMK.11491|g.11130 Reproduction_Unigene_BMK.11491|m.11130 type:internal len:147 (-) Reproduction_Unigene_BMK.11491:2-439(-)
TTTCTCAGCCTCTCCCTGCTTGGCTTGGTCGGGATGCACTTGGATGTTACCCATGGGAGC
CCGACGGAAGATGAGGATTACTATCTGCAGGAAATTCTTAACCGGGAGCATTACTATTCC
TTACGGGAGGCAGAAGAGCCTTATTCCGAGGCATCTGTAGCGGCACAACCTTTGGAAGAG
GAACGCTCCAAACCCAGCAAGAAAGAGGTAAAAGCCAAAAAGGAGAAGGGAAAGGAGACA
GATAAGGCAGCCACTAATGCAAAAACAGTTAAAAGTGGGAACAAAAAAAATGAAAAGAAC
AAAAAGGGCAACTGGAAAAGCCCCAATGGCAGCCAGGAAGGAGAGGTCCACTATGAAGCT
GTCAAAGAGGTGTGCCCTCCTATGGGCCTGGAAGCCTTGGGGATTGATGACTTCCAGCTG
CACGCTTCGACAGTCAAA
>Reproduction_Unigene_BMK.11492|m.11134 Reproduction_Unigene_BMK.11492|g.11134  ORF Reproduction_Unigene_BMK.11492|g.11134 Reproduction_Unigene_BMK.11492|m.11134 type:internal len:124 (-) Reproduction_Unigene_BMK.11492:2-370(-)
CTTGCTCCTCTGGATTCCTTGTCTTTTGATTCACTGAAGCAAATGCAACAACGTTTCAGT
GTCTTTCATGAAGAGTTTATGCAGCGCTACAAACAAGGGCTGTGTCTGATCAAAGATTCA
AAGAGCATAAACAGCTGCTCACTTTCTGATGCTGTGCATCTCGAAGAAAAAGTGCAGAAC
TACCAACAGTTTTTGAATACAATCCTCAGCAAGATTGAAAAGCGGAAGAATGAGTTGGAA
ATACTGGTGAACCTGTATGAGTTTTATGATACGGCTAACCAATGGATGGAGCACTGCAAT
GATTATTGCAGACCACTGAATATGGACAACAGCTCGTGCCTTTACTCATCAACAGTGGTC
CAAACCTTG
>Reproduction_Unigene_BMK.11493|m.11135 Reproduction_Unigene_BMK.11493|g.11135  ORF Reproduction_Unigene_BMK.11493|g.11135 Reproduction_Unigene_BMK.11493|m.11135 type:internal len:195 (+) Reproduction_Unigene_BMK.11493:2-583(+)
GAAGTCAGCACCTACATTAAGAAAATTGGCTACAACCCTGATACAGTAGCATTTGTGCCA
ATTTCTGGCTGGAATGGTGACAACATGCTGGAGCCAAGTGCTAATATGCCTTGGTTCAAG
GGATGGAAAGTCACCCGTAAAGATGGCAATGCCAGTGGAACCACACTGCTTGAAGCTCTG
GATTGCATTCTACCACCAACTCGTCCAACTGACAAGCCCTTGCGCCTGCCCCTCCAGGAC
GTCTACAAAATTGGTGGTATTGGTACAGTCCCTGTGGGCCGAGTGGAGACCGGTGTTCTC
AAACCTGGCATGGTGGTCACCTTTGCTCCAGTCAATGTTACAACTGAAGTCAAGTCTGTT
GAAATGCACCATGAAGCTTTGAGTGAAGCCCTTCCTGGGGACAACGTGGGCTTTAATGTC
AAAAACGTGTCTGTCAAAGACGTTCGTCGTGGCAATGTGGCTGGTGACAGCAAAAATGAC
CCACCTATGGAAGCAGCTGGCTTTACAGCTCAGGTGATTATCCTGAACCATCCTGGCCAG
ATCAGTGCTGGTTACGCACCTGTGCTGGATTGCCACACAGCT
>Reproduction_Unigene_BMK.11498|m.11144 Reproduction_Unigene_BMK.11498|g.11144  ORF Reproduction_Unigene_BMK.11498|g.11144 Reproduction_Unigene_BMK.11498|m.11144 type:5prime_partial len:69 (-) Reproduction_Unigene_BMK.11498:504-710(-)
GTGATATTCTGCAAGCCCTGGTCCTTCAGGTCTCAAAGTGTTTTGGGCGTAGTCTTGGTT
TACAGGGATGTCAGTGTTCTGAAGAGCTGCGTTAGGCAAAATACACTGGCAGTAAGTGCG
GTGCACTGCCGCGCTAGTAACTTAATGGCTAAATCATGGCAGCTCCTCCCACATGCCTTT
TCAGCAGCCATGGTGAATTCCTTGTAG
>Reproduction_Unigene_BMK.11498|m.11143 Reproduction_Unigene_BMK.11498|g.11143  ORF Reproduction_Unigene_BMK.11498|g.11143 Reproduction_Unigene_BMK.11498|m.11143 type:5prime_partial len:217 (+) Reproduction_Unigene_BMK.11498:1-651(+)
ATCACTGTTTTTGAGTATTCATGCAAGACATCAGTACCCTTGGCCATGCCGCCTTCCCCT
AGGAGCCATTATATTGCAGAAAGTCCTTTGCTTTCACCCTCAGATACTGACCACTCTGAT
AGACTGGAGGATACACTCAACCAGCTGAGGAACAACTCATACAGGATGCCACAGGGCTTC
AGTCAGCTTCAGAGCGACATCTTGGAGCTTATGAGGGTACTGAAGGAGAATCCAGAGAGC
CGAGGACAGCACCACAAAGAGATCTGTGCCGTTCAGTTCTCAGAAAACAAGCACCTGCTC
TTTGCAGAATGCAGAAAACTAATGTCCAGCTGTCAGAAGGTCATACGGGTTGACCAGAGG
CCCGAGGATATGCTACAGATGCTTTCTGGGAGCTTCCAGACTCTGGTCCACCTGGCATCT
GTCTGCCTTTGGTTCACCAACTGCATCCGCTGTCAGAAGCGACACAATGAGGTTCTGAGC
AGCTTGAGAGAGATTGTCAGCACCTACAAGGAATTCACCATGGCTGCTGAAAAGGCATGT
GGGAGGAGCTGCCATGATTTAGCCATTAAGTTACTAGCGCGGCAGTGCACCGCACTTACT
GCCAGTGTATTTTGCCTAACGCAGCTCTTCAGAACACTGACATCCCTGTAA
>Reproduction_Unigene_BMK.11499|m.11146 Reproduction_Unigene_BMK.11499|g.11146  ORF Reproduction_Unigene_BMK.11499|g.11146 Reproduction_Unigene_BMK.11499|m.11146 type:internal len:95 (+) Reproduction_Unigene_BMK.11499:1-282(+)
CAACAACAGCAGCAGCAGCAACAAGGGATGCCCCCCCATAGCTCCAGCCAGCAGGAAACC
CAAGCCTCTCAAGGGGAGAGCTCAGCTATGAAGAGCCTTCTGAAGTACAGCAGCCAGCAG
CAGCCCCTCTTGCTGGCCCAGAAGAGCCCGTTTGGGGGCCTGGGCAGCCTCAAGACCCCC
AGCAACAGCAACAGCATCAGCTGTGCCCTGCAGGATGCCAAGCAGCCTCTGCCCCCGAGG
AAGGGCCCTCCCCATGACTCGGAGCGGCAGGACTGCGGGGGG
>Reproduction_Unigene_BMK.11501|m.11150 Reproduction_Unigene_BMK.11501|g.11150  ORF Reproduction_Unigene_BMK.11501|g.11150 Reproduction_Unigene_BMK.11501|m.11150 type:5prime_partial len:56 (-) Reproduction_Unigene_BMK.11501:123-290(-)
CTGAAGAAGGTTCAGCACGAGGAGCTGCAGGACTCCCTGGGGGAGCTGCCCGACTCTGCA
GACCCTCTCACCCGCAGCATTCACGAGGCACTGCGCCGCATCAAGGATGCCTCCCCAGAG
TCTGACTCTGAGGACGAGGGCCTGCCCTGCGCCGACTGGGACAGCTAG
>Reproduction_Unigene_BMK.11503|m.11153 Reproduction_Unigene_BMK.11503|g.11153  ORF Reproduction_Unigene_BMK.11503|g.11153 Reproduction_Unigene_BMK.11503|m.11153 type:5prime_partial len:57 (-) Reproduction_Unigene_BMK.11503:47-217(-)
ACGCCGCTTCTATCCTTAGCAGAGAGTAGTGATGATGGTGATAAAGCTAAAGACAGGTCT
GAGAATGGAACTTACAACCCCAAAAATTATCAAAACATTCCAGCATCACTACAGAAATCT
TGCAAGACCACTTCAATCCCCTTTGTGCTGGGTTCTGATGCCACTGGGTAA
>Reproduction_Unigene_BMK.11506|m.11155 Reproduction_Unigene_BMK.11506|g.11155  ORF Reproduction_Unigene_BMK.11506|g.11155 Reproduction_Unigene_BMK.11506|m.11155 type:internal len:73 (-) Reproduction_Unigene_BMK.11506:1-216(-)
ACAAAAAAGCTTCGCTACACACACTCTGACAAAAAGAATGGCCGCAGTGGCACCGGTGCC
CTGAGAGGAGTGTGTTCATGTTCTGAAGGAAAACAGTGTGACCCTGCAGACAGGCAGTTC
AACACCCTGATTCCCTGGTGTCTGCCTCATACGGGTAACCGCCATAATCACTGGGCTGGT
CTGTATGGCCGCCTGGAATGGGACGGATTCTTCAGC
>Reproduction_Unigene_BMK.11507|m.11156 Reproduction_Unigene_BMK.11507|g.11156  ORF Reproduction_Unigene_BMK.11507|g.11156 Reproduction_Unigene_BMK.11507|m.11156 type:5prime_partial len:62 (-) Reproduction_Unigene_BMK.11507:25-210(-)
GTGTTCCAGTTAGACCCCTCCCCGATGGAGAGGTGCTTTGTGAATGACCTGGAGCATGAA
GACACTGTGCTGACAGCAGCCGTGGGCACCACACAAGGAGTTCTGATCACCGGCTCAAAG
AACGAAGCGATACAGGTTAGTGCAAGCGATAGACACATCACTGAGACTGCAGATAGAATT
GATTAG
>Reproduction_Unigene_BMK.11512|m.11159 Reproduction_Unigene_BMK.11512|g.11159  ORF Reproduction_Unigene_BMK.11512|g.11159 Reproduction_Unigene_BMK.11512|m.11159 type:internal len:68 (-) Reproduction_Unigene_BMK.11512:2-202(-)
GACTTCCCCACACCAGTCTCTCCAATCACGACCACTCTGCAGAAGCTGCATTCTGACTCC
TTTGAGACTGCAGAATCGGATGAATATGAGGACCAGTTTCGCCTGTATGACTGGCCGGTG
TTCACGCACGACTTGGAGCGCACGATATGCGAAGGTGGAACTTTTTTGGTCAAGATGGGG
TTCCCATCTGTTGAAATACTC
>Reproduction_Unigene_BMK.11515|m.11164 Reproduction_Unigene_BMK.11515|g.11164  ORF Reproduction_Unigene_BMK.11515|g.11164 Reproduction_Unigene_BMK.11515|m.11164 type:5prime_partial len:81 (-) Reproduction_Unigene_BMK.11515:329-571(-)
GTTAAAGTTCTGTGCAACTATTCTGCAACAGTGCAGAACACTTCCTTCGGAAACCACAAC
TCTGGTAGAAGTAGTAAAGGACAGATCAAGCCAACAGACAAGTACATTATTGTGACAAGC
ATTAGGCCTGCTAAATCTACATACATCTTCAGTACCATTCCTATCCAGGACCATGTTCCA
ACCCTGTCCTTGATTATTCTACTGAACAGTCTGAAGCACTGTTTCCATGCTTACTGTGAT
TGA
>Reproduction_Unigene_BMK.11520|m.11171 Reproduction_Unigene_BMK.11520|g.11171  ORF Reproduction_Unigene_BMK.11520|g.11171 Reproduction_Unigene_BMK.11520|m.11171 type:internal len:87 (-) Reproduction_Unigene_BMK.11520:1-258(-)
TCCCGCTGGGAGGTGTACCGCATGTCCAAGCTCTACAAGCTGATGGAGCGCATCAAGTTC
AGCCTGCAGGACTCCCTGCGCTTCCTGGTGCAGGACTCCCTGGTGAACTTCACGCAGCTC
CTCCTGGATGCCTGCCACAGCATGCTCCGCTGCCCCGATGACATGGACTGGGGCAGCGAC
CTCATCAACAGCCCCTTCAAGCCCAAAAGGAACCCTTTGTTTTTTGTGGACCTGGTGCTG
GATAAGTCTGGGGTTCAC
>Reproduction_Unigene_BMK.11525|m.11175 Reproduction_Unigene_BMK.11525|g.11175  ORF Reproduction_Unigene_BMK.11525|g.11175 Reproduction_Unigene_BMK.11525|m.11175 type:internal len:170 (+) Reproduction_Unigene_BMK.11525:1-507(+)
AAAACACTCTCGTACCTGTTGCCTGCTATTGTTCACATAAACCACCAACCATTCCTGGAG
CACGGAGATGGGCCCATTTGTTTGGTATTGGCTCCCACCCGTGAGTTGGCACAGCAAGTC
CAGCAGGTGGCAGCAGAGTATGGGAAAGCTTCTCGTATAAAGTCCACCTGCATCTATGGA
GGTGCTCCCAAAGGACCACAGATCAGGGATCTGGAAAGGGGTGTTGAGATTTGTATTGCC
ACACCTGGAAGACTTATCGATTTCCTTGAAGCCGGAAAAACAAATCTGCGCAGATGCACT
TATCTTGTACTTGATGAAGCTGACCGGATGCTTGACATGGGATTTGAACCACAAATTCGA
AAAATCGTGGACCAAATTAGGCCGGACAGACAGACACTCATGTGGAGTGCTACATGGCCC
AAAGAGGTGAGGCAGCTGGCTGAGGACTTCTTAAAGGAGTATATACAGATCAATGTTGGT
GCTCTGCAGCTCAGTGCCAACCACAAC
>Reproduction_Unigene_BMK.1153|m.1086 Reproduction_Unigene_BMK.1153|g.1086  ORF Reproduction_Unigene_BMK.1153|g.1086 Reproduction_Unigene_BMK.1153|m.1086 type:internal len:115 (-) Reproduction_Unigene_BMK.1153:3-344(-)
CTTGAAGCTGTAGTTATTGCCACTGGAGTTCATACCTTCTTTGGCAAGGCAGCACACCTT
GTTGACAGCACCAACAATGTCGGCCATTTCCAGAAAGTGCTAACTGCCATAGGAAACTTC
TGTATCTGTTCAATTGCTGTTGGTATGGTGGTTGAGATTATTGTCATGTACCCAATCCAG
CACAGGAAGTACAGGGATGGAATTGACAATCTCTTGGTGCTCCTTATTGGAGGTATTCCC
ATTGCTATGCCGACTGTGTTGTCTGTCACTATGGCTATTGGATCCCATAGGCTCTCCCAG
CAGGGTGCCATCACCAAGAGAATGACTGCTATTGAGGAAATG
>Reproduction_Unigene_BMK.11530|m.11179 Reproduction_Unigene_BMK.11530|g.11179  ORF Reproduction_Unigene_BMK.11530|g.11179 Reproduction_Unigene_BMK.11530|m.11179 type:internal len:73 (-) Reproduction_Unigene_BMK.11530:2-217(-)
CCTAAGACTCGACTCTTCACGGTGTTGCCCATGGAATATAACATTTTAATCCGACAGCAA
TATTTGGGTTTTGTGAAGTTTGTGATGCGCAACAGGCGAAAATTGGCGTGTAAGGTTGGA
ACCAACCCCTACTCGCGTGAGTGGAACGCTATCGCTACTGACTTACTGGAGAAAGGGAAC
ACGATTCTGTGTTGTGATTATTCTTCATTTGATGGC
>Reproduction_Unigene_BMK.11532|m.11180 Reproduction_Unigene_BMK.11532|g.11180  ORF Reproduction_Unigene_BMK.11532|g.11180 Reproduction_Unigene_BMK.11532|m.11180 type:3prime_partial len:82 (-) Reproduction_Unigene_BMK.11532:2-244(-)
ATGTTTACTTATCTACAGGAAAGCATTGTGGCTGATGATTTATGTGGAAGACACGCGGAC
GGAACCTACTCCAGTGAAATTAAAACAGTTATAGACAGCATTGCTGCTAAAGAGTTCCTA
AACTGGGTCATGAACGCTAAACCTTCAGAGGCAAGTGATTATCTGAGAAGAAATACCTTT
GCTCAGGAAAAATGTTTCATACAACGATTGCCACAACTGGAAAACCTTCAAATCACACTG
GAA
>Reproduction_Unigene_BMK.11533|m.11181 Reproduction_Unigene_BMK.11533|g.11181  ORF Reproduction_Unigene_BMK.11533|g.11181 Reproduction_Unigene_BMK.11533|m.11181 type:internal len:102 (-) Reproduction_Unigene_BMK.11533:3-305(-)
GACATTCTTTCAATTTACATTCCATGTGCTGGACATTCTTTCAATTTGGTTGGAAACAAG
GCAGCTGAATGCTGTGTGGATGAGATGTCTTTCTTTGGTATTCTAACAGGAATATACAGT
TTGTTCTCCTCTTCCTCTTATCATTGGGGAAAAATTGGATTGTTTGTCAAGCTATTGTCA
GACACAAGGTGGTCAGCAAGACATTATGTTGCTAGGGCATTTAAGAAAGGATATGTGCAG
ATAAAGAATGCTCTGGATACAGTCGCTCAAGACGGTGACCATCAACCACCAGAAAGTAGA
CAC
>Reproduction_Unigene_BMK.11535|m.11184 Reproduction_Unigene_BMK.11535|g.11184  ORF Reproduction_Unigene_BMK.11535|g.11184 Reproduction_Unigene_BMK.11535|m.11184 type:internal len:100 (+) Reproduction_Unigene_BMK.11535:3-299(+)
CACATGTTGATCAGGCTGCAAAAATATGATGTGAAGATGATATACACACCAGGAAAATTC
ATGTTTGTGGCCGACACTCTTTCTCAAGCTGTAGACAAGGAAGAAAGCGCAGATAACAAG
AAAAGTGGAGAAATACAAGCTTATGTCGACATGATCGTGACATCACTTCCTGTGTCTGCC
ATGAGAACTGAGCAGATCAGACAAGAGACAGAATCAGATGAGACAATGAAAGAGCTCAAA
GAGAGAATACTGAAAGGATGGCCTGCACAGAAGAATGACTGTACAAGGAGAATCCAG
>Reproduction_Unigene_BMK.1154|m.1089 Reproduction_Unigene_BMK.1154|g.1089  ORF Reproduction_Unigene_BMK.1154|g.1089 Reproduction_Unigene_BMK.1154|m.1089 type:internal len:70 (+) Reproduction_Unigene_BMK.1154:2-208(+)
ACTGCTATTGAGGAAATGGCTGGAATGGATGTGCTGTGCAGTGACAAGACAGGTACCTTG
ACTCTTAACAAGTTGAGCGTTGACAGAACCTTGGTCGAGGTGTTTGCAAAGGGGGTCGAT
AAAGAGTACGTGCTCCTCCTTGCTGCAAGGGCCTCTAGAGTGGAAAATCAGGATGCAATT
GATGCTTGCATGGTTAGCATGCTTGCC
>Reproduction_Unigene_BMK.11545|m.11190 Reproduction_Unigene_BMK.11545|g.11190  ORF Reproduction_Unigene_BMK.11545|g.11190 Reproduction_Unigene_BMK.11545|m.11190 type:5prime_partial len:95 (-) Reproduction_Unigene_BMK.11545:49-333(-)
ACTCACACTGGAGAGAAGCCGTTTGCATGTGCTCAGTGTGGAAAGAGCTTCACAACCAAA
ACTAGCCTCAAGAACCACATGAATGGTCACACTGGAACCATAGTGTTCACATGTGATCAG
TGTGGAAAGAGTCTCACACGCAAAGACACCATTAAGAAACACATGAAGACTCACTCAAGA
GAGGATCGTTTTAGATGCAGTGAATGTGGAAAGGGCTTTAAAAGTAAAAGAAGCCTCAAC
ACTCACATGAAGCTTCACAATGGAGAGGAGAGTCCTCAACATTGA
>Reproduction_Unigene_BMK.11547|m.11192 Reproduction_Unigene_BMK.11547|g.11192  ORF Reproduction_Unigene_BMK.11547|g.11192 Reproduction_Unigene_BMK.11547|m.11192 type:internal len:115 (+) Reproduction_Unigene_BMK.11547:3-344(+)
ACCTGCATGGAGAAATCCCACCTCTACAACCACATGAAGTACAGTCTGTGCAAGAATTCA
CTCTCCCTGCTCATCGAGTCTGACTGGCCCTACAAGAAAGGTAACATCCTGCACCCTGAC
CAACTCCGCCCAGTCCCTCCTGGGACCCTTCTGAGGGGGAGAGATGAGGCAGAGCTTGCC
CATGAAGCCCTGCAGGACGACCACCTCAGGGGAGAGAGGGAGGATCCTGACGAGGGGGAG
GAGCATAAAGAAGGGGAGGCTCCACCTTCCAAAGACGACCAGGAGGAGCCTCACAGTAGC
AGCAGCACCAACAAAGGTGGCAAGCAAGCAGAGGGAGATTTT
>Reproduction_Unigene_BMK.11548|m.11195 Reproduction_Unigene_BMK.11548|g.11195  ORF Reproduction_Unigene_BMK.11548|g.11195 Reproduction_Unigene_BMK.11548|m.11195 type:5prime_partial len:67 (+) Reproduction_Unigene_BMK.11548:1-201(+)
GGAGGCTCAACCCAAGCCATAAAGGATGCTATGACATCCCTGAATGAGGAAGTGATGCAG
CTTGGCCAGTCCCTATACAATCAACCCGGTGCAGCACCTGGTACCGGCCCAGCTCCTGGT
GCTGGAGCGGGCCCTTCGGAATCATCAGACAAGGGAACCGAAGGAGACGTCATTGATGCA
GATTTCACAGACAGCAAGTGA
>Reproduction_Unigene_BMK.1155|m.1091 Reproduction_Unigene_BMK.1155|g.1091  ORF Reproduction_Unigene_BMK.1155|g.1091 Reproduction_Unigene_BMK.1155|m.1091 type:5prime_partial len:55 (-) Reproduction_Unigene_BMK.1155:37-201(-)
ACACACACACAAACACACAAACTCCCCAGCCTGGTGACACAGACACAGAGACAGGAAGCT
GAACACACACGTCTGCGCTCAGAGACTGAAGAGGGTCTGCCAGCCTCACTGACCAGGGAG
CAACCGCTCAGAGCGGCTCTCAGTTTAAACGGTCATTTGTGTTGA
>Reproduction_Unigene_BMK.11550|m.11196 Reproduction_Unigene_BMK.11550|g.11196  ORF Reproduction_Unigene_BMK.11550|g.11196 Reproduction_Unigene_BMK.11550|m.11196 type:5prime_partial len:66 (-) Reproduction_Unigene_BMK.11550:181-378(-)
AAGAACATGGTCCTGATCCTGCACAGCCTGCCCCTGTCGGCAGCTGGAACCAGTGAAGAA
ACAGCACAGCTCCCTAAGAGCTCACTGACCAGCAGCCTGCACTGTGTACTGAGACGCTAC
ACCTCCCTGACCAGGGGCAAGTTGCAGAGCTTCACTAAAGAGACGGCCCCTGAGATCTGC
AAGGGGCGAAGGAGGTGA
>Reproduction_Unigene_BMK.11552|m.11202 Reproduction_Unigene_BMK.11552|g.11202  ORF Reproduction_Unigene_BMK.11552|g.11202 Reproduction_Unigene_BMK.11552|m.11202 type:internal len:81 (-) Reproduction_Unigene_BMK.11552:3-242(-)
TTCAATAAGCTGATGTCTAGGGATGGAATTTCAGATAAGTCCAAAAAGCAGCGTGCTGGG
GCCTCTCTCTGGAGCTCTTGTGTGGTGCTCCCCCTGCTGGCTCTCACCTGGATGTCAGCC
GTGCTCGCCATGACAGACCGGCGCTCCGTCCTGTTCCAGGTTCTGTTCGCTGTCTTTGAT
TCGGTGCAGGGCTTTGTCATCATCGCTGTGCACTGTGCCCTGCGCAGAGAGGTGCAGGAC
>Reproduction_Unigene_BMK.11554|m.11203 Reproduction_Unigene_BMK.11554|g.11203  ORF Reproduction_Unigene_BMK.11554|g.11203 Reproduction_Unigene_BMK.11554|m.11203 type:5prime_partial len:62 (-) Reproduction_Unigene_BMK.11554:33-218(-)
TATAACTTTACTTTTAAAAGGCTGTATCCTTGTTCCTACATCCAACACAAGCCAGTAGCT
CTTCTAGGGAATCCAGGCTCGCTATTCAGAGGCATTTGCTGGTGCTTCACAGACAGCCTT
AGTGGTAATGCTATACAGTATGCCAAGCACTGTCATGTGACGCAGCATAAATCACAGGCC
TTATAG
>Reproduction_Unigene_BMK.11556|m.11206 Reproduction_Unigene_BMK.11556|g.11206  ORF Reproduction_Unigene_BMK.11556|g.11206 Reproduction_Unigene_BMK.11556|m.11206 type:5prime_partial len:53 (+) Reproduction_Unigene_BMK.11556:3-161(+)
ATCGGCCGCCCTGGATACAAAGGCAAGGAGGGAGGGGCTGCTGGGAGCCAGAGCAGCAGA
GACTCCTCTGGACTGAGACGCTTCTGGGACTGTCCCTTTTCATACAGTGCTTCCTCCATA
CCTGCACTTCAAAAATACATTCAAATAGTGAAATGCTGA
>Reproduction_Unigene_BMK.11565|m.11213 Reproduction_Unigene_BMK.11565|g.11213  ORF Reproduction_Unigene_BMK.11565|g.11213 Reproduction_Unigene_BMK.11565|m.11213 type:internal len:101 (+) Reproduction_Unigene_BMK.11565:1-300(+)
GTGAAACCCGATGGGGTTCAGAGGGGACTTGTCGGAGAAATAATGAAACGGTTTGAAAGC
AGAGGATACAAGCTCGTAGCTTGTAAAATGTGCAGGCCAGGAGTAAAACACTTGCAGGAA
CACTATGCTGAGCTTTCCAAGAAGCCATTTTTCAATGGCCTTGTTGATTACATGAACAGT
GGACCTGTTGTCGCAATGGTGTGGGAAGGCAAGGAGGTTGTAAAAATGGGCCGTGCAATG
TTGGGAGCAACAAATCCATTAGACTCTAACCCAGGTACCATCCGAGGTGATTTCTGCATA
>Reproduction_Unigene_BMK.1157|m.1092 Reproduction_Unigene_BMK.1157|g.1092  ORF Reproduction_Unigene_BMK.1157|g.1092 Reproduction_Unigene_BMK.1157|m.1092 type:internal len:76 (+) Reproduction_Unigene_BMK.1157:1-225(+)
GAAGAAATTTCATCCATGGTTTTGAACAAAATGAAGGAGACTGCAGAAGCATTCCTTGGA
AAGACTGTGACAAATGCTGTTATCACTGTACCAGCTTATTTCAATGACTCCCAAAGACAA
GCAACGAAAGATGCAGGCACTATATCTGGTATGAATGTATTGCGTATCATCAACGAACCA
ACTGCTGCAGCTATTGCCTACGGTCTAGACAAGAAGGTTGGTGGT
>Reproduction_Unigene_BMK.11571|m.11216 Reproduction_Unigene_BMK.11571|g.11216  ORF Reproduction_Unigene_BMK.11571|g.11216 Reproduction_Unigene_BMK.11571|m.11216 type:internal len:115 (-) Reproduction_Unigene_BMK.11571:2-343(-)
AGAGAAAAGGTTCAAGATAAAACATCTTTGGATGACAAAACTAGTAAGTTACCTCAAAAA
CACAAATCAACAGCCTTACTAGCAATACTCAAAACTAAAACTAAGCTCCTTAATAGAACA
TATAGATTAACTAATGCAGCTTCAAACAATGGACAATCTCCATTCTTCGGAGCTGCTACG
GAGATGGACAGCAATAGTAAAAGCAGCAGGTTTCAACCAAGAAACCATCCCAAGGCATCT
GGATCCCTGCTCTACTTAGATCTTTGTCTCATCTTTCGGCGCTTCCTCTTCAATCTCCTC
ATACGCTTCTTCTTCCACTTAGCTCTCATGGTGTCGCAGCGC
>Reproduction_Unigene_BMK.11573|m.11218 Reproduction_Unigene_BMK.11573|g.11218  ORF Reproduction_Unigene_BMK.11573|g.11218 Reproduction_Unigene_BMK.11573|m.11218 type:internal len:77 (-) Reproduction_Unigene_BMK.11573:3-230(-)
CTTTTGGATGCTTCACACCGTGACTTGAGAAGAGCGAGAGCTGCAGCATTGAACATAGTC
CCAACCAGCACTGGTGCAGCAAAGGCTGTGTCTCTAGTGCTGCCCCAGCTCAAGGGGAAG
CTCAATGGAATTGCTCTCCGAGTGCCAACACCTAATGTTTCAGTTGTTGACCTCGTTATC
AATGTTGAGAAGAAAGGAATTACAGCTGAAGATGTCAATGCAGCTTTC
>Reproduction_Unigene_BMK.11574|m.11219 Reproduction_Unigene_BMK.11574|g.11219  ORF Reproduction_Unigene_BMK.11574|g.11219 Reproduction_Unigene_BMK.11574|m.11219 type:internal len:85 (+) Reproduction_Unigene_BMK.11574:2-253(+)
GTCAATGCAGCTTTCAGAAAGTCAGCTGATGGTCCATTGAATGGCATATTGGCTGTTTGT
GATGTCCCTCTAGTGTCAGTTGACTTCCGATGCAGTGATGTTTCCACCACCATTGATTCC
TCTTTAACCATGGTTATGGGAGACGACATGGTCAAGATTGTTGCTTGGTATGACAACGAG
TGGGGATACAGCCAACGTGTGGTCGACTTAGCTCATCTGGTTGCAAGCAAATGGCCCGGT
TCATCTGTAGAA
>Reproduction_Unigene_BMK.11576|m.11222 Reproduction_Unigene_BMK.11576|g.11222  ORF Reproduction_Unigene_BMK.11576|g.11222 Reproduction_Unigene_BMK.11576|m.11222 type:internal len:87 (+) Reproduction_Unigene_BMK.11576:3-260(+)
GAAAGATTTGCTAGCTGGTCCAGTAGTGGCTGCATGACAAATACTACAGTGAGCAGCCTG
GAGGACCAAAGTGTGGAATACTGCCGAGTCGAGCAGCCCCCGAGCACAGCTGTCCCCCAG
CAGCCGTCTCCCAGCAAGTTCCTGGCAGTGGAGGCGAGTGCCGTGCTGTCGTCCTTGCAG
ACAATCCCAGAGTTTGCAGAAACACTGGAGCTTATAGATTCTGATCCTGTTGCATGGAGT
GATGTCACCAGCTTCGAT
>Reproduction_Unigene_BMK.1158|m.1094 Reproduction_Unigene_BMK.1158|g.1094  ORF Reproduction_Unigene_BMK.1158|g.1094 Reproduction_Unigene_BMK.1158|m.1094 type:internal len:74 (-) Reproduction_Unigene_BMK.1158:2-220(-)
ATTGAAATCGACTTCACTCCTCCCTTCAGAAGGATTGATATGGTAGAGGAATTGGAGAAG
ATTGCAAACTTGAATATACCCAAGGATCTCTCAAGTGATGAAACCAACAAATATCTCATA
GATGCTTGTTCAAAGTTTGAGATCAGATGTCCTCCACCCCAAACAACAGCTAGATTACTT
GACAAACTTGTGGGACACTTTCTGGAGGAGACATGTGTT
>Reproduction_Unigene_BMK.11582|m.11228 Reproduction_Unigene_BMK.11582|g.11228  ORF Reproduction_Unigene_BMK.11582|g.11228 Reproduction_Unigene_BMK.11582|m.11228 type:internal len:127 (+) Reproduction_Unigene_BMK.11582:3-380(+)
CCCATCCTCTACTCCCCCAGTCGCACGCAGCGCCTGGTCGAGGTCATCAAAGCCTCCACA
GCCAAAGCCATCGCCGTCTTCTCCTGGAAAACCTACCTGTACCCAATCATGGAGGAGATC
CATCGGCAGAACGTCACGGGGAAGACCTGGCTAGCCAGCGAGGCGTGGTCCACAGCCCAA
GCCCTGTCCGACAACCGGGCCTTCGAGATGCTAACGGGGACTATCGGCTTCGCCATTCAC
AGAGGGACCCTGCCTGGATTCAAGGAGTACCTCCTCAGCGTCCATCCCTTCAGGAACCCC
CAGGATATCTTCCTCAGGCTCTTCTGGGAGCAGGCTTTCGGGTGCAGTTGGCAGGGCGAC
GGAGCCGGGGTCAGGCTG
>Reproduction_Unigene_BMK.11582|m.11229 Reproduction_Unigene_BMK.11582|g.11229  ORF Reproduction_Unigene_BMK.11582|g.11229 Reproduction_Unigene_BMK.11582|m.11229 type:5prime_partial len:56 (-) Reproduction_Unigene_BMK.11582:213-380(-)
CAGCCTGACCCCGGCTCCGTCGCCCTGCCAACTGCACCCGAAAGCCTGCTCCCAGAAGAG
CCTGAGGAAGATATCCTGGGGGTTCCTGAAGGGATGGACGCTGAGGAGGTACTCCTTGAA
TCCAGGCAGGGTCCCTCTGTGAATGGCGAAGCCGATAGTCCCCGTTAG
>Reproduction_Unigene_BMK.11584|m.11232 Reproduction_Unigene_BMK.11584|g.11232  ORF Reproduction_Unigene_BMK.11584|g.11232 Reproduction_Unigene_BMK.11584|m.11232 type:internal len:85 (-) Reproduction_Unigene_BMK.11584:3-254(-)
AAGGGAAAAAAGGGTAAGGGGAAGAAGGTGGCACCAGCCCCTTCAGTGGCCAAGAAACAT
GAGGTCAAGAAAGTTGTGAACCCCCTGTTTGAGAAGAGGCCCAAGAACTTTGGCATTGGT
CAGGACATCCAGCCGAAGCGGGATCTGACCCGATTCGTGAAATGGCCACGTTATGTCCGG
CTGCAGCGTCAGCGAGCAATCCTGTACAAGCGACTGAAGGTCCCCCCTGCGATCAACCAG
TTCACCCAGGCT
>Reproduction_Unigene_BMK.11586|m.11235 Reproduction_Unigene_BMK.11586|g.11235  ORF Reproduction_Unigene_BMK.11586|g.11235 Reproduction_Unigene_BMK.11586|m.11235 type:internal len:84 (+) Reproduction_Unigene_BMK.11586:1-249(+)
ACGGCTTTCATCGGCAGCAACATTATAACATCGGAGGTGGTCTGGGAGGGCCCCTGGATG
ACCTGTCTGGTGCAGGGCACCGGGCAGATGGCGTGCAGTACTTACGACACCTTGCTGGGT
ATCCCTCAAGATCTCCAGGCAAGCCAGATCCTGGTGGTGATTGCTGTTTTTTTGGTCATC
ATTGGTCTCACAATGTCCTTTGCTGGAGGAAAGTTTACTAACTGCATGGAGGACGAATCC
ACCAAAGCC
>Reproduction_Unigene_BMK.1159|m.1095 Reproduction_Unigene_BMK.1159|g.1095  ORF Reproduction_Unigene_BMK.1159|g.1095 Reproduction_Unigene_BMK.1159|m.1095 type:internal len:120 (+) Reproduction_Unigene_BMK.1159:3-359(+)
GGTGTACCAACTGCAGTTTCACATGGTCTATGGCTTAACATTCCTGATTATGATGCACCT
ACCCAGCTCGTCAAGCCTCTTGAAAGGAACACCAGGTATGTTGATGCTGTTATGACAATC
CCAAAGGGAACCCTCTTCCCCATGTGTGGCATGAATCTGGCATTCGACCGTGAGCTGATT
GGCCCTGCTATGTACTTTGGACTCATGGGTGATGGACAGCCTATTGGACGCTACGATGAC
ATGTGGGCTGGCTGGTGCATGAAGGTGATATGTGACCACTTAGGATTGGGAGTGAAGACA
GGTCTTCCATACATCTGGCACAGCAAAGCCAGCAATCCATTTGTGAACCTGAAGAAA
>Reproduction_Unigene_BMK.11590|m.11240 Reproduction_Unigene_BMK.11590|g.11240  ORF Reproduction_Unigene_BMK.11590|g.11240 Reproduction_Unigene_BMK.11590|m.11240 type:5prime_partial len:59 (-) Reproduction_Unigene_BMK.11590:54-230(-)
CACAGCACGAACATCGCAAAACTGGACTCTTTAATACCTGGGTGGAGTAAAAAGGACCCC
ACGTGCCTCACCCACTATAGATGTATGTATTATTTGCAGCCACAGCACACAGAAACATTA
AATTCTGCCGAGGGCATTGTTTGGAACATTTTAGGGAGTTCTTTTAAAAAACGTTAG
>Reproduction_Unigene_BMK.11595|m.11244 Reproduction_Unigene_BMK.11595|g.11244  ORF Reproduction_Unigene_BMK.11595|g.11244 Reproduction_Unigene_BMK.11595|m.11244 type:internal len:110 (+) Reproduction_Unigene_BMK.11595:2-328(+)
CGGGAGCATATTGAAAAACGAATTGACCTCTATGAGAATTATCCATGCCTATATAATACC
AAAATCAAAATATACCATGATAGAAATGTACGGAGCAAGACAATTGAGCAAATTGCTGCT
GACTTAATGACAGAATGTGGCCCATCCCAGAACAGTGAGGATGAAAGTGAGGGGTCAAGT
GCAGCTGAGACAGTGCAGCCAGAAGCTAGTCAGGAAGATGAGAATAATGTTGATGAAGGG
GAAGAAGAAAACACAGTAAACATCATAGGCTTGATCTTACATAAGCTTGTAAACACATCA
GCACCTTCTCTCGATATGAAAGCCACG
>Reproduction_Unigene_BMK.116|m.116 Reproduction_Unigene_BMK.116|g.116  ORF Reproduction_Unigene_BMK.116|g.116 Reproduction_Unigene_BMK.116|m.116 type:internal len:71 (+) Reproduction_Unigene_BMK.116:3-212(+)
GATGGTGAAAAGTTGGGTTATGAGACAGAGGCGTTTGCTATATATGATGTTATGAGATAT
GTCAAGCCACCTATATTTACTCTCTGTGTTGGGAATGCATGGGGAGAAGCTGCCTTGCTT
TTGGCAGCTGGTGCAAAAGGAAATCGTGCTGCATTGCCCTCATCTACAATTATGATTAAG
CAGCCAATTGCTCAGTTTCAGGGTCAAGCG
>Reproduction_Unigene_BMK.11601|m.11251 Reproduction_Unigene_BMK.11601|g.11251  ORF Reproduction_Unigene_BMK.11601|g.11251 Reproduction_Unigene_BMK.11601|m.11251 type:complete len:52 (-) Reproduction_Unigene_BMK.11601:78-233(-)
ATGACAAGCTGCTCAACACCGTCTGTGGTTTTAAGACTTGTTCAGTTAGTGTTAAAGCCA
GCATACAGATTACAAGGGGAACCACAGCAGCTGGCTATTGAATTGCAGGTGTTTAAACGC
AGAGCTGCACACATTGTAACAGCCAATTCTGTGTAG
>Reproduction_Unigene_BMK.11601|m.11248 Reproduction_Unigene_BMK.11601|g.11248  ORF Reproduction_Unigene_BMK.11601|g.11248 Reproduction_Unigene_BMK.11601|m.11248 type:5prime_partial len:63 (-) Reproduction_Unigene_BMK.11601:133-321(-)
AAGACTGAGTACTTTAGAAGTACCAAGGACAATATACTCTTGCTTACCAAACAAAAAGTC
AGTGTTGTTCGATTCAATTCATGTATGCATGACAAGCTGCTCAACACCGTCTGTGGTTTT
AAGACTTGTTCAGTTAGTGTTAAAGCCAGCATACAGATTACAAGGGGAACCACAGCAGCT
GGCTATTGA
>Reproduction_Unigene_BMK.11605|m.11256 Reproduction_Unigene_BMK.11605|g.11256  ORF Reproduction_Unigene_BMK.11605|g.11256 Reproduction_Unigene_BMK.11605|m.11256 type:internal len:262 (-) Reproduction_Unigene_BMK.11605:2-784(-)
AAAGAGAAGAAAAGCAGAAAAAGGCGTTCATTTTTGGAAACAGACTACACCTCCCAGGTA
TCTTTCCCTTCAGAGGCTTCCAAGAGCAAGGAACACTTGTGTTACTACAAAAAGGAGCCC
TTGACCTCTCATGAGCACCTATCCCTAACCACTTCATCTCTGAGGAGCACAGAGGGTGAA
CCAGCCTTCCTGGAGACCAAACCAATCACTCTCCGGGGGTCCCAGAGGCCAGCTGCTAGC
AAGAAGCTTTCCTCCGAGCAGATGGAAATGGAGCCTGACACCATGGAGACCAAGTCTGTG
ACCGAATCTCTCAAAGGGATGTCATCCATCCTGGCCATCCGCTGCCAGAGTGATCCAGAG
GGAAAGGAAGGCTCAGATGAAAAAGCAGGGGACACCAGCGAGAAGCTATTTTTACATCAC
ATGTTCACAAGCACAGATGACGGGCAAGCAAGTCCCTCTGAGGTAATCATAACAAATTTC
TTTAAAGATGATAACATGGAGCAAGCAGAGGCTATTCACACTGAATGGGCTTCTGAGAGT
GTCTCTCCTACAGAGACAAGCAAAATATGCACAAATAGTCTTCCTTACAAAGAGAATGAA
TCAGAAAGAGTATTGAACAAATATGTTAAGACTGACACAAATCTACAAGGATCTGTCCAG
AATATAGATAGTGGAATAGGCGCATCAGTTTTCACAGAAGATGACACATTTCAAGAACTT
GAGTACACTACCAGTCCTGAAGATGATGACCAGGGGGATGAGCATGAACAAACAACCCCT
TGC
>Reproduction_Unigene_BMK.11606|m.11259 Reproduction_Unigene_BMK.11606|g.11259  ORF Reproduction_Unigene_BMK.11606|g.11259 Reproduction_Unigene_BMK.11606|m.11259 type:internal len:169 (-) Reproduction_Unigene_BMK.11606:2-505(-)
CCTTGCTTTTCTGAAGGGCATTACCAGACCCCACTAGTAGATAATTGTTCAGCAGATGTT
GGAAAAGGGGTTTCAGTGAGTCATGATTGTCTTCTACAGGTTGGTCTGGAGAGTTCTCCT
GTAGGCAGCAAAGCTCCAGAGATCTGCAGCACCAGGGAAATGAACTATAATTTCAATGGA
GTGTCGAGTGTGGTGAGCCGCCTGTCCACTTCAACCTTGAGAAATAAAATTCAAAGGCTG
CCCTTGTACTTATCAAAGTCTCATGGAACAATCAGAGACTGTATAAACGGCTCCCCAACA
AGCCAGGGGTCCGGCAGCTTCCCCAAAACAGAGCAGCCTGCTTATGAACGTAGCCAGTCA
GATTCAAAAGCTGATTGCACCATCAGTGAAATGGGTGCTGCTGCTGAAGACCATCCTGAT
CCACAATCCCCAATAATGATGAAAGATAAATCTGGAGCATCCATAGCATTTCTGGCCCCA
GCAGAAGGTCATCTTGGCAAAGAA
>Reproduction_Unigene_BMK.11607|m.11260 Reproduction_Unigene_BMK.11607|g.11260  ORF Reproduction_Unigene_BMK.11607|g.11260 Reproduction_Unigene_BMK.11607|m.11260 type:internal len:72 (+) Reproduction_Unigene_BMK.11607:1-213(+)
ATCTCCAGGTGCACCATGCTCTTTCCCAACAGGATTGAAATGAGGTCCAGTCGACATACA
ACCATTGGTGGTGTCACCAAGGGCATGGACATGAAAGCCATGAAGTCCAGGCTTAAGGCC
AGAAATGTTTCCAGTAACAGTAGTTGGACCATCTCCTTCTTGGGTGAAGTAGACTGTGCC
AGTGACACCCTCGCTGCTGTTGAGGACTGTGAC
>Reproduction_Unigene_BMK.11611|m.11265 Reproduction_Unigene_BMK.11611|g.11265  ORF Reproduction_Unigene_BMK.11611|g.11265 Reproduction_Unigene_BMK.11611|m.11265 type:5prime_partial len:100 (-) Reproduction_Unigene_BMK.11611:332-631(-)
AATAAGAATATTCTGGCTGGTTATCTTAAACAACTAAAGGACCTAAGATCAACCTTGGAG
ATTTCACCATTCTTTGAAACCCATGAGGTAATAGGCAGCTCTGTGCTCTTTGTCCATGAT
AAACGAGAGCAAGCCAAAGTGTGGATGATTGACTTTGGCAAGACTACTCCACTGCCAGAC
GGGCAAGTCTTGAGCCACCGAGTGACCTGGGAGGAGGGCAATAGGGAAGACGGCTACCTC
TGGGGGCTTGACAACCTCATAGACATTATCACAGAAATGGCGGAGAGTGACTCGCTTTAA
>Reproduction_Unigene_BMK.11618|m.11269 Reproduction_Unigene_BMK.11618|g.11269  ORF Reproduction_Unigene_BMK.11618|g.11269 Reproduction_Unigene_BMK.11618|m.11269 type:internal len:76 (+) Reproduction_Unigene_BMK.11618:1-225(+)
AAAAGCAAACCTGGTAAACCAGATGCTGCTTTGTTGAAAGTGTCTGAAAAAGTGAAGAAA
TCAAGATTTCTCCAGAAAGATTGCCGCTCTGAAAAAAGAAGAATAAAGCATCTGGTGCTA
ACTCCTCCAAAACCTCCACAAAATGATTTGGTGGATGATGATTTCATTTTTAACGATCCT
GAAGATTCTACAGTTTATTCCTGGATTACAATTCCAAAAAAGAAA
>Reproduction_Unigene_BMK.11627|m.11274 Reproduction_Unigene_BMK.11627|g.11274  ORF Reproduction_Unigene_BMK.11627|g.11274 Reproduction_Unigene_BMK.11627|m.11274 type:internal len:124 (+) Reproduction_Unigene_BMK.11627:3-371(+)
TTGGCGTCTGGTGAAGAGATAGAAGTCGAAGAGTTTTACGTCAAATTCAAGGGCTTCTCT
TACTTGCATTGTCGCTGGGCAGACATTGAAGAGCTGGAGAAGGATAAGAGAATCCAGCAG
AAGATCAAGAGGTTCAGGGCTAAACAGGCCCTTAGTACCTTCGTAACTGAGATGGATGAT
GAGCCCTTCAACCCAGATTATGTGGAGGTGGACAGGGTTCTGGATGTGTCTGAAAGCACA
GATGAAAATGGAGAGCTTGTGACTTTGTACCTGGTAAAGTGGTGCTCCTTGCCTTATGAG
GACAGCACGTGGGAGTTAAAAGCTGACATAGACCAAGTGAAGATTGAGGAGTTTGAGAGA
GTGATGGCG
>Reproduction_Unigene_BMK.11628|m.11276 Reproduction_Unigene_BMK.11628|g.11276  ORF Reproduction_Unigene_BMK.11628|g.11276 Reproduction_Unigene_BMK.11628|m.11276 type:internal len:73 (+) Reproduction_Unigene_BMK.11628:2-217(+)
GATAACACAAGTGCAGCGTTCTTTCATTTGAAATTACAATATTGTGAAATACAAAACAAA
CGTGGCACATGGAAAGCTAGTAGCAAAAAAAAAACAATTTCCTCCTTGACAGGTAGACTT
TCATCCCCGACACAGAACAAACAGTGCAAACACACATTCCAGATAAATCCCTCCCACAGC
CTATCGCAGGACATACTGACCCTGACCCTGACCCTG
>Reproduction_Unigene_BMK.11629|m.11278 Reproduction_Unigene_BMK.11629|g.11278  ORF Reproduction_Unigene_BMK.11629|g.11278 Reproduction_Unigene_BMK.11629|m.11278 type:5prime_partial len:66 (+) Reproduction_Unigene_BMK.11629:2-199(+)
CAGCAGAAACGAAGGAGAAAGGGAAAAGAAAGGAAAGGTAGAGAGGAGTTGAAAGAACAC
TCGGGACAATTAAAAACAACATTAAAAAAAGGCAGCAACAGAAAACACCAGGTTACAGGG
AAGACTGGAAGTTTGGAATGCGATGCCACAGTGCTGCAGCCAGTTTCAAAAAGCCATTCG
TTTGTTTGTGTGAAATGA
>Reproduction_Unigene_BMK.1164|m.1100 Reproduction_Unigene_BMK.1164|g.1100  ORF Reproduction_Unigene_BMK.1164|g.1100 Reproduction_Unigene_BMK.1164|m.1100 type:5prime_partial len:51 (+) Reproduction_Unigene_BMK.1164:2-154(+)
TTCTCTCCCTCCCCTCAAAGGACCTCAGAGCCTAAATTAGTCAGTGATAGCTGGAGTCAG
GTTCAGAACAAATCTAATAGATTCTGCAGCAGCTCTCCAGGCCTCTACAGTCCCCTCCCT
AGCGCGATGAATCTGAGCTGTAGAAAGTTCTAA
>Reproduction_Unigene_BMK.1164|m.1099 Reproduction_Unigene_BMK.1164|g.1099  ORF Reproduction_Unigene_BMK.1164|g.1099 Reproduction_Unigene_BMK.1164|m.1099 type:5prime_partial len:57 (-) Reproduction_Unigene_BMK.1164:38-208(-)
CCGCATTCCCCTCCTTGGCAGCATTGGATCCTTTCTTTTCTAGACATTATACATTTAGAA
CTTTCTACAGCTCAGATTCATCGCGCTAGGGAGGGGACTGTAGAGGCCTGGAGAGCTGCT
GCAGAATCTATTAGATTTGTTCTGAACCTGACTCCAGCTATCACTGACTAA
>Reproduction_Unigene_BMK.11640|m.11285 Reproduction_Unigene_BMK.11640|g.11285  ORF Reproduction_Unigene_BMK.11640|g.11285 Reproduction_Unigene_BMK.11640|m.11285 type:internal len:98 (-) Reproduction_Unigene_BMK.11640:2-292(-)
CTAGACGACAGCATCATCGCGGGTCCGCCAGGGTCTCCACAGGCCGAAATCCTAACACCG
CTGCAGACCGCAGATGCCACACTGCTCACGCCGGCGCTGGAGGACAGCGGCTTCAGTTCT
CTGGGTCTGGATAAATCCCATGACTCCTCAGTGGACCACGACGGGTCCTTCCAAGAGCTG
GTGGCGCCGGCAGGCTCCAGCGGCAGGGAGAAGCGGCGCTCACGGCTGGAGCGGCAGCGG
AGACTGTCCACACTGCGGGAGGGAGGATCCCAGTCTGAGGACGCGCACAGA
>Reproduction_Unigene_BMK.11641|m.11289 Reproduction_Unigene_BMK.11641|g.11289  ORF Reproduction_Unigene_BMK.11641|g.11289 Reproduction_Unigene_BMK.11641|m.11289 type:internal len:68 (-) Reproduction_Unigene_BMK.11641:1-201(-)
CTAAACAGCACTTCACACCAGCTTTACCTGCATTTCTACTCTGATATCAGTGTGTCTGCT
GCAGGCTTCCACCTGGAGTACAAGACTGTTGGTCTCTCCAGCTGCCCAGAGCCCCTCATT
CCCAGTAGTGGAGTTAAACTGGGTGACCGCTACCTGGTGAACGACGTGGTGTCATTCCAG
TGTGAGCCTGGATACACACTC
>Reproduction_Unigene_BMK.11651|m.11293 Reproduction_Unigene_BMK.11651|g.11293  ORF Reproduction_Unigene_BMK.11651|g.11293 Reproduction_Unigene_BMK.11651|m.11293 type:internal len:106 (+) Reproduction_Unigene_BMK.11651:1-315(+)
GTTCCTACAGAGTCTCAGTGCCTCAATGACTTGTATGCAGAGCACCCAGGCTTCAAGGTG
CCTCTGAATGTCTCCAGCCCCTCTGGGAGAGGCGACTGCCATCTCAAGATCACTGCCTTG
CTGGGTCACCTGGTTCGTCTGTCCATCGTCTTCATGCAAATCGAGGAGAATGACTGCGTC
TCCGACTCGCTCGTCTTCTACGACTCCCTGATGCCAATTAGAAGCAAGGTTTTGTATAAG
ATCTGTGGCCCCTTTAATTCTTCTGCAGTCTCCTTCGTGTCCACCGGGAACATGATGTTC
CTGTCGTTTAAGTCA
>Reproduction_Unigene_BMK.11655|m.11297 Reproduction_Unigene_BMK.11655|g.11297  ORF Reproduction_Unigene_BMK.11655|g.11297 Reproduction_Unigene_BMK.11655|m.11297 type:3prime_partial len:53 (+) Reproduction_Unigene_BMK.11655:133-288(+)
ATGATGATTGGAAATCACAAACAAACCTCCCCAACCATCCAGGGGGTGACCTCTTTGGAA
ACAAGTACAGTAGCGTTGGGACATCGAATGATCAGATACAAGCTGAATGGCGGGACAGCC
AGTAGTCATTGGTGTAGGATCTCGCATTGTCAGATA
>Reproduction_Unigene_BMK.11656|m.11298 Reproduction_Unigene_BMK.11656|g.11298  ORF Reproduction_Unigene_BMK.11656|g.11298 Reproduction_Unigene_BMK.11656|m.11298 type:5prime_partial len:202 (-) Reproduction_Unigene_BMK.11656:204-809(-)
CACACATTCTTACATATCAAATTACAAAAAGAAAAATCCATTATGGCTTCAATGCATTGC
TACAAAGAAGAAGGCAAAGAGTTCGATTACTATAACTATGGTAACCAAAAACCAACTACT
TACTCGAACTCTGAATATGAAAAATCTTACTATGAGAAAGAGAGTTGCTACGAAACCAAG
CCTGGAATGATGATGGGCTACGGCGCTAGCCATGGCCATCAACATGGTAGCAACCCATGT
GGGCTTATGATGGGCCATGGAAAGTTGGGCTATGGTACGGGCCATAACACTCATGGTTCG
GGCTATGGTTTGGGCCACAACACTCACGGTTCGGGCCACAACAGTACCTACTCTCATGAA
TATGGTAATCACCACATGCACAAGCCTGGGTCCAATGGGCTGGGCTTGGGTTTGGGCCAA
GGAACGGGCACACCTTTGGGCCATGTTATGGGCTTTGGAAAGACACATGGGGGACATGGT
GGCTATGGAATGGGCTCTTCGGGTTGCACTACTTACAAGAAACAACACCGTAGGAGGAAG
GCCATGGGTGGTTACGGTAGCGGCAGTGACTGCAGCGACAGCAGTGATGACGAGCGTCAC
TGCTAA
>Reproduction_Unigene_BMK.11659|m.11305 Reproduction_Unigene_BMK.11659|g.11305  ORF Reproduction_Unigene_BMK.11659|g.11305 Reproduction_Unigene_BMK.11659|m.11305 type:5prime_partial len:88 (+) Reproduction_Unigene_BMK.11659:2-265(+)
TTTTTTATTTTTACAATAGTAAAATCTGTCTTTCAACCCCACAGCAAAAGTGTTTTTTTA
TATATATACACACAGAGGTCCATCAACATTACAAATGAACGAATTGAACCAGGAAGCAGA
GGTCTCTATACAGGGTGGTCTGTTCTAGGTATGGTTCCTGTAATTGACGATTCCCCCTCT
GTGGGATCTCTCAACAGTTTAGAGCTAGGAGAGCTTGGTAGGTTTTCTTTTAAAGAGGCT
GGTAAGACAGGTGGAGGGAACTGA
>Reproduction_Unigene_BMK.1166|m.1102 Reproduction_Unigene_BMK.1166|g.1102  ORF Reproduction_Unigene_BMK.1166|g.1102 Reproduction_Unigene_BMK.1166|m.1102 type:5prime_partial len:64 (+) Reproduction_Unigene_BMK.1166:2-193(+)
GGTGATCCCCAACCTGAGAGGTTAGAAGGCATAGCGGAAGCATTAGAAAGACGGCCTACA
GCACTTCGATCAATGAAACTCTGGCTTCGCTTGGCAAATGCAGCGGACCTTGAACTCGAA
GCTGCGGTTGCTGCAGCAATGGATGCATCAATTCCATATGAAGATGATGTCCTGAAAGAC
GGTGAAGATTGA
>Reproduction_Unigene_BMK.11666|m.11307 Reproduction_Unigene_BMK.11666|g.11307  ORF Reproduction_Unigene_BMK.11666|g.11307 Reproduction_Unigene_BMK.11666|m.11307 type:internal len:175 (-) Reproduction_Unigene_BMK.11666:2-523(-)
TCCGACTTGCCAAAAAGCTCCAACCATAACAACAACAACAACCACAACCACAACAACAAC
CATCACAACCACCACAACAACAACCATCACAACAAAAACAACCACCACCACCACAACAAA
AACACCACCAGCACCAACACCACTACCACCACCAACAACAACAACAACGCAGAGCATTAT
GACCAAAGTGTTAATGAGACACCGAGCAATACCATGCACGAGAAAGATGCACTGGCTCTT
CCACAGACAACCACTGGTTCCATTAGTGACTCCCCCAGCCCTACGGGGAAGAGGAATCGA
AGAAGAACACAGGAAGAAATAGAAGCAGACAAAATAAAGGCTGAACAGAAGAAAGAAGAA
CGGGAAGCCCAGAAGAGAGAAAGGGAGAGGGTGAAGGAGGAGAAGAGACTGGAACAGCAA
AAACGAAAGCAAGCAGCAGAGCTGCTCAAATGCTACCGGCCTGATCAGTGTTTAAAGTAC
ATGACCGTCTGTATTGACCCAGCTGTGTTGGAGGTGGCTGGC
>Reproduction_Unigene_BMK.11667|m.11312 Reproduction_Unigene_BMK.11667|g.11312  ORF Reproduction_Unigene_BMK.11667|g.11312 Reproduction_Unigene_BMK.11667|m.11312 type:3prime_partial len:64 (+) Reproduction_Unigene_BMK.11667:208-396(+)
ATGTTGCGGGACAGGAACATGTCCAATGTGTCTGGAGCTCTCTCCGTGGCTGTGTGGGGA
GGGAACAGCAGCAGAGGCGCTCTGCAGGTATCTCCTCCGCAGGTGGCAGTGGGCGTGCTG
CTGACCCTCATCGACCTGGTCACCTTCCTGGGCAACACTGTGGTGTTTATCTGCCCGTTG
GTAGAGAGG
>Reproduction_Unigene_BMK.11667|m.11310 Reproduction_Unigene_BMK.11667|g.11310  ORF Reproduction_Unigene_BMK.11667|g.11310 Reproduction_Unigene_BMK.11667|m.11310 type:5prime_partial len:93 (-) Reproduction_Unigene_BMK.11667:120-398(-)
CGCCTCTCTACCAACGGGCAGATAAACACCACAGTGTTGCCCAGGAAGGTGACCAGGTCG
ATGAGGGTCAGCAGCACGCCCACTGCCACCTGCGGAGGAGATACCTGCAGAGCGCCTCTG
CTGCTGTTCCCTCCCCACACAGCCACGGAGAGAGCTCCAGACACATTGGACATGTTCCTG
TCCCGCAACATCGTCAGCCAGAGTATACCTGGGAAATATTGTGTGTTATTATTTCAATTT
GACAGGCCCAAGCACCCAAGCGAGGACACTTCAAGATGA
>Reproduction_Unigene_BMK.11670|m.11314 Reproduction_Unigene_BMK.11670|g.11314  ORF Reproduction_Unigene_BMK.11670|g.11314 Reproduction_Unigene_BMK.11670|m.11314 type:5prime_partial len:76 (-) Reproduction_Unigene_BMK.11670:173-400(-)
AACCAGACCTGTCTTCACGGAGGGAAGCCCTGTCTGTACTGGAATGAGACCTTCCAACAT
CCCTACAACACAATGAAATACCCCAACGGAGAGGGTGGGCTTGGGAAACACAACTACTGC
AGAAACCCAGACGGTGACGTCAGGCCCTGGTGTTACATCGCTGATCACGAGGACAGTGTT
TACTGGAAGTACTGTGACATTCCCACATGCCAGAGAATCATTACCTAG
>Reproduction_Unigene_BMK.11673|m.11316 Reproduction_Unigene_BMK.11673|g.11316  ORF Reproduction_Unigene_BMK.11673|g.11316 Reproduction_Unigene_BMK.11673|m.11316 type:complete len:59 (+) Reproduction_Unigene_BMK.11673:181-357(+)
ATGATGAAGGCAGTTAAATGCAGTAAGAAGGAAGAAATACAGATAGAGTACAGATTAAGA
ATGACATATACTGTAAACACCAGTGATGCATGCTTTTCAGAGAGTGATATGTTAGACGTT
GATTGGTATGACAGTGGAAACTTTGGAGAGAAAAAAAAAGGATTTGGAAAGAGTTGA
>Reproduction_Unigene_BMK.11679|m.11319 Reproduction_Unigene_BMK.11679|g.11319  ORF Reproduction_Unigene_BMK.11679|g.11319 Reproduction_Unigene_BMK.11679|m.11319 type:complete len:71 (-) Reproduction_Unigene_BMK.11679:78-290(-)
ATGCTACCGCAGAAGGAAACACAGCAGGGGCTGAGCCACGTCTGCTGCTCACCGAAGAGC
CTTCCCCATTTTGTGGAGTATGGAGATACCTGCAACGGTCACCAAACCAGCAGCCTCCCT
TTTGGAAGTATCTACACTGAACCTGAAATGACGGAACTGAAGGAAACTCGTGTAGGTAGT
AACAACTTTGACCATATCGACACGATCCATTGA
>Reproduction_Unigene_BMK.11679|m.11317 Reproduction_Unigene_BMK.11679|g.11317  ORF Reproduction_Unigene_BMK.11679|g.11317 Reproduction_Unigene_BMK.11679|m.11317 type:internal len:157 (+) Reproduction_Unigene_BMK.11679:2-469(+)
GACAAGCACGAGATGGAAAGAGACGCACACACATCCAAAAGCTCAGGAGACAACAGTGCA
GTTTGTAGGCAGTTCATCAATGGATCGTGTCGATATGGTCAAAGTTGTTACTACCTACAC
GAGTTTCCTTCAGTTCCGTCATTTCAGGTTCAGTGTAGATACTTCCAAAAGGGAGGCTGC
TGGTTTGGTGACCGTTGCAGGTATCTCCATACTCCACAAAATGGGGAAGGCTCTTCGGTG
AGCAGCAGACGTGGCTCAGCCCCTGCTGTGTTTCCTTCTGCGGTAGCATCCCGATCTCTA
TCTGACCGCCGAGGGTCTGAACCTTCTCTTCTCCCTCAAGGAGCCTATAGCATGAATCGG
AGGGGTTCAGAGCCGCTGGTCACAAGTATGAGCGCGTTGCAGCGGAACTTTGAACGCTTG
ACCACTGGCATTGCAGAGGAAGAGGAGTCCGGGGTTGTGGAAGATGTA
>Reproduction_Unigene_BMK.11682|m.11321 Reproduction_Unigene_BMK.11682|g.11321  ORF Reproduction_Unigene_BMK.11682|g.11321 Reproduction_Unigene_BMK.11682|m.11321 type:3prime_partial len:89 (-) Reproduction_Unigene_BMK.11682:3-266(-)
ATGTTTCAGGAGGAATTTGTATGTTCAACCAGCCAGTCCTCATTGATAAATACCAACCTT
TTGCTTCAAGTGATGACCCTTACGCCTCACAGGCAGGCACTTGGACACTGTGCTGTGCTA
TTAAACACTGTTGGCCCACAGCAGCAGGACTTGTGGCTAGATCTTCAGCAGTGGCAGGGC
ACCCAGGCGAGCCAAGGAAATCTCTGTGTGGGTTTGTGCTACAATTCTGGTATGCATACC
ATGGAGCTGAAAATACTGGAAGCA
>Reproduction_Unigene_BMK.11683|m.11324 Reproduction_Unigene_BMK.11683|g.11324  ORF Reproduction_Unigene_BMK.11683|g.11324 Reproduction_Unigene_BMK.11683|m.11324 type:5prime_partial len:88 (-) Reproduction_Unigene_BMK.11683:57-320(-)
TGGATGATGCAGGGGGTGGTGGCCAAGAGGCTGAGCACTGGGCTGATGCTGGTTACGGCT
GCCATGGAGCTCTGCGAAGAGGTCCACCTCTACGGATTCTGGGGTTTTCCTATGGACCCC
AATGGGATCTTCATGACACACCATTACTATGACAACGTCAAGCCCCGGCCCGGCTTCCAC
GCCATGCCTCACGAAATATTTAACTTCCTGCACTTGCACAGCAGGGGCATCTTGCAGGTT
CACACGCAGGCCTGCCTCAGGTGA
>Reproduction_Unigene_BMK.11687|m.11329 Reproduction_Unigene_BMK.11687|g.11329  ORF Reproduction_Unigene_BMK.11687|g.11329 Reproduction_Unigene_BMK.11687|m.11329 type:internal len:96 (+) Reproduction_Unigene_BMK.11687:3-287(+)
GAGACCTTCAACATGTACTACTATGAGTCTAACAACAACAACCTGTGGTTCATCAAGGAG
AGCCAGTACGTCAAAATAGATACCATTGCGGCGGACGAGAGTTTCACCCAAGTGGACGTA
GGGGACAGAGTGATGAAACTCAACACTGAAGTGCGGGATATCAGCCTTTTGAGCAAGAAA
GGTTTTTACCTGGCCTTTCAGGATGTGGGGGCCTGCATTGCCTTGGTTTCAGTCAGGGTC
TTCTACAAGAAATGCCCCCTCACAGTGCGGAACTTGGCGCAGTTT
>Reproduction_Unigene_BMK.11688|m.11331 Reproduction_Unigene_BMK.11688|g.11331  ORF Reproduction_Unigene_BMK.11688|g.11331 Reproduction_Unigene_BMK.11688|m.11331 type:5prime_partial len:70 (-) Reproduction_Unigene_BMK.11688:489-698(-)
ACAGTGCGCAACTTGGCGCAGTTTCCCGACACCGTCACTGGAGGTGACTCTGCCCTGGTG
GAGGTTCGTGGATCATGTGTCAACAGCTCAGAGGAGTTTGACACGCCGAAAATGTACTGC
AGCGCCGACGGTGGCTGGCTGGTTCCCATCGGTCGCTGTGCCTGCAAGCCCGGGTTCGAA
GAGCGCAAAGACATCTGTCAGCGTGAGTAG
>Reproduction_Unigene_BMK.11689|m.11333 Reproduction_Unigene_BMK.11689|g.11333  ORF Reproduction_Unigene_BMK.11689|g.11333 Reproduction_Unigene_BMK.11689|m.11333 type:3prime_partial len:117 (-) Reproduction_Unigene_BMK.11689:1-348(-)
ATGCTTGGATTTGAGCACAGACTGCTGATGAAGCTGCCGTACACGAACAACATGATGTTT
GTGGATGAAATAAACTCCGTTCAGAAGTCTTGGACGGCAACGGCGTACAGTTTTCATGAG
ACTCTGTCCATACATGAGATGCTGAGAAGATCAGGAGGACCTGCCTCCAGAATTCCACGA
CGTGTCAGGCCTGTAACTGTTGCTGCGGACAGTAAAGCAGCCTCTGGTCTTCCTCAACAT
TGGGATTGGAGAAACGTTAATGGAGTCAACTTTGTCAGTCCAGTTCGCAACCAAGCTCAG
TGCGGCAGCTGCTACTCTTTCGCCACTATGGGAATGCTGGAGGCACGA
>Reproduction_Unigene_BMK.1169|m.1105 Reproduction_Unigene_BMK.1169|g.1105  ORF Reproduction_Unigene_BMK.1169|g.1105 Reproduction_Unigene_BMK.1169|m.1105 type:internal len:76 (+) Reproduction_Unigene_BMK.1169:3-227(+)
GAAGTTGAAGGTTCCTCAGCTAAGGGGGCGAAGATAAGTATGCCTAAAATTGACCTTTCC
CTACCAAAAATGAAATCACCAGAAGCAGAATTGGATATTCATGGAATGGACACAGAAGGC
TCTGGATTTAAGGGAGGAAAAATAACTATGCCAAAAATTGACCTTTCCTTACCAAAAATG
AAATTCCCTGAGGGGGACGTTTCAGTGCCAGAAGGTAAAATAAAG
>Reproduction_Unigene_BMK.11700|m.11337 Reproduction_Unigene_BMK.11700|g.11337  ORF Reproduction_Unigene_BMK.11700|g.11337 Reproduction_Unigene_BMK.11700|m.11337 type:5prime_partial len:55 (-) Reproduction_Unigene_BMK.11700:51-215(-)
AGAATAGGAGTGTATCTGGACGATCCGGACGGCACACTGTCATTTTACGGAGTTTCTGAT
GACACCATGACCCTCCTGCACAGATTTGAAACCACATTCACTGAGATGCTCTATCCTGCC
TTTTATGTTTATGATTCCGATTTAAAAATCTGCCAGCTGAATTAG
>Reproduction_Unigene_BMK.11701|m.11338 Reproduction_Unigene_BMK.11701|g.11338  ORF Reproduction_Unigene_BMK.11701|g.11338 Reproduction_Unigene_BMK.11701|m.11338 type:internal len:144 (+) Reproduction_Unigene_BMK.11701:1-429(+)
GAGGACAGTGAGCCCATGAGCCCCGAGAGCCAGCGCTTTGGGAATTCAGCCAGGAGCTCG
GTGGTGACAGGGTTCGCAGCCCTCTTCCCAGGCAACAACGGCTCCTCGGCTGCCCTCCAC
CCCCGGGAGGACGAGGATGTGATGGAGCAGGACGGAGCTGGGGGAAGAGGAGGGGTGGGC
GGCAGTGAGGAGGAAGAGGAAGACGACCTGGCCTCTTCCGATATCTCCACCTCCAGCGGC
GTGCTCCTGCCCCCCGGCCAGCAGATCTGCGTGTGCCCCCTCTGCAGCAAAGTCTTCCCC
AGCCCCCACGTGCTGCAGCTCCACCTCAGCTCCCACTTCAGGGAGAAGGACGGCACCCGC
TCCAAGCTGTCTCCTGATGGCTCGGTGCCCACCTGCTCTCAGTGTGGCAAGACCTTTTCT
TGCATGTAC
>Reproduction_Unigene_BMK.11709|m.11344 Reproduction_Unigene_BMK.11709|g.11344  ORF Reproduction_Unigene_BMK.11709|g.11344 Reproduction_Unigene_BMK.11709|m.11344 type:internal len:131 (-) Reproduction_Unigene_BMK.11709:3-392(-)
CACAAGGGTCTGCGCAAGGTAGCCTGTATTGGTGCATGGCATCCAAGTCGGGTGCAGTTC
ACTGTGGCCCGTGCTGGTCAGAAAGGTTATCATCACCGTACTGAGATCAACAAGAAGATT
TACAGAATTGCTGATGGCGTCCATACTAAAGATGGCAAGGTGGTGAAGAACAATGCTGCC
ACAGAGTATGACCCAACTGACAAGACCATCACACCTCTTGGTGGTTTCCCTCACTATGGT
GAAGTCAACAATGATTTCATAATGATCAAGGGATGCTGTGTTGGCCCGAAGAAAAGAGTT
CTTACTCTTAGAAAGTCTTTGTTGGCATCATTCAAGAAGAAGCAGATGGAGAAGATAACA
CTGAAGTTCATCGATACTTCCAGCAAGTAT
>Reproduction_Unigene_BMK.11715|m.11350 Reproduction_Unigene_BMK.11715|g.11350  ORF Reproduction_Unigene_BMK.11715|g.11350 Reproduction_Unigene_BMK.11715|m.11350 type:5prime_partial len:82 (+) Reproduction_Unigene_BMK.11715:1-246(+)
GCCTCCCCGCTAACAGCTGCTGATGAAAATACAGCTGGACCTCCGGGGCTCGTGCTCCAG
CCGGTCCCCGGCGCAGTTCTACCCAGTGCCCTGCAGTTGGCAGGGCTCGATTCGGATCCC
CGCTCCGGAGGCGGTGCTGGTGCCGGTGTCGCGGCAGGGATCTCCTCCCATTCCAGCAGT
GGAGCTCGGTCCGACTGCTCCACCATTGCGCGATCTCGGATCAAGTTAGATCTCGTGCTG
GAGTGA
>Reproduction_Unigene_BMK.11716|m.11353 Reproduction_Unigene_BMK.11716|g.11353  ORF Reproduction_Unigene_BMK.11716|g.11353 Reproduction_Unigene_BMK.11716|m.11353 type:5prime_partial len:53 (-) Reproduction_Unigene_BMK.11716:634-792(-)
TTTATTGTTGTTTTATTAAAACAAAATGATGAAAATTGGAACAAATATTTAGTCTTCTGG
TTAAATAAAGGGTGTAATATTGGAGCACTGGAGAAGCAGCTCACTTGCTCCTGTTCACTG
AATGCAAAGAACTGTCAGGATGATTGTGCAAAAGTTTAA
>Reproduction_Unigene_BMK.11721|m.11358 Reproduction_Unigene_BMK.11721|g.11358  ORF Reproduction_Unigene_BMK.11721|g.11358 Reproduction_Unigene_BMK.11721|m.11358 type:internal len:77 (+) Reproduction_Unigene_BMK.11721:2-229(+)
AGAGTGAGAGCCATGCTGGATAGATACATGGAAGTGAGTGCAAACCTCAGAGACTTGTAT
GAAGACAAAGATGGTATGAGGAAGGATGAGCTGAATGCAATATCAGGACCAAACGAGTTT
GCAGAATTCTACAATCGACTCAAGCTAATCAAGGAATTTCACAGAAAGCATCCTAATGAG
ATCTGTGTGCCCATGTCAGTGGAGTTTGAGGAGCTCATGAAAGCCAAA
>Reproduction_Unigene_BMK.11722|m.11359 Reproduction_Unigene_BMK.11722|g.11359  ORF Reproduction_Unigene_BMK.11722|g.11359 Reproduction_Unigene_BMK.11722|m.11359 type:5prime_partial len:80 (-) Reproduction_Unigene_BMK.11722:37-276(-)
AATAGTTTACGATCACACCAGAAAAGACACACCGGTGTAAAGAATCACATGTGCTTTGAT
TGTGGGAAGACCTATTTTACGAAGAATGAACTGAAGCTGCACCAGAAAGTTCATTCAGGA
GGAGAGTTCTACAAGTGTTTACACTGCGACATGACATTCAAGCGGTTAGATTATGTGAAA
AACCACGAGAAGACCCACACTGTGAGGAGCGATCCATCTGAAAGCTCAGAAGAGGATTAA
>Reproduction_Unigene_BMK.11737|m.11370 Reproduction_Unigene_BMK.11737|g.11370  ORF Reproduction_Unigene_BMK.11737|g.11370 Reproduction_Unigene_BMK.11737|m.11370 type:internal len:122 (+) Reproduction_Unigene_BMK.11737:1-363(+)
AAACTTCAGCTGGTGGGTGTCACTGCCATGTTGATTGCTTGTAAATATGAAGAAATGTAT
GTGCCAATGGTTGGGGACTTCGCCTACATCGCTGATGATGCCTTCACAAAAGCTCAGATC
CGTGAGATGGAGATGCTAATGCTCAGCGGGCTGAACTTTAAGCTTGGCCGTCCTCTGCCT
CTGCACTTCTTACGGAGAGCTTCAAAGGCTGGGAATGCGGATGCGGAGAAGCACACACTT
GCTAAATATTTTCTTGAACTGACACTACTTGACTATGACATGGTCCACTACAACCCATCT
GAGACTGCAGCTGCTGCTCTCTGCCTCTCTCAACTAGTGCTTGATGGACAGAAATGGTCA
TCA
>Reproduction_Unigene_BMK.11738|m.11371 Reproduction_Unigene_BMK.11738|g.11371  ORF Reproduction_Unigene_BMK.11738|g.11371 Reproduction_Unigene_BMK.11738|m.11371 type:internal len:141 (-) Reproduction_Unigene_BMK.11738:2-421(-)
GGCCGGTCAGCTGTCGTGCACCCCAAAAGTGCCCAGGTCCAGCACGAGGCCCCAAAGCCT
GCCGCTACTGTGCCTCCTGCTCAAGCTGATGTGAGCATGAAGGAAGAGGAACTGTGTCAA
GCCTTTTCCAACAGCCTCTTTCCAGTAGACGACATCGACGAAGGAGATGCTGACATGCCT
CAGTTGTGCTCTGAATATGTTAAGGACATTTATTCCTATCTGAGGCGCCTTGAGGGTCAG
CAGTCTGTCCGTCCCCGTTATATGGAAGGATATGATATCAATGGGAGAATGCGGGCTCTC
CTGGTTGACTGGCTGATTCAGGTGCACTCAAGATTTCAGCTGCTGCAGGAGACCTTGTAC
ATGACTGTTGCCATTCTTGATCGCTTCCTCCAGGTTCAGCCTGTGACCCGTAGAAAACTT
>Reproduction_Unigene_BMK.11740|m.11372 Reproduction_Unigene_BMK.11740|g.11372  ORF Reproduction_Unigene_BMK.11740|g.11372 Reproduction_Unigene_BMK.11740|m.11372 type:5prime_partial len:66 (+) Reproduction_Unigene_BMK.11740:3-200(+)
AATTTCAGCCTGGTTAGGAAGATTGTGACTGAGAACAGGATGATCCTGGATAACTCTACT
GTATGTGCTCTACTGTCATGCAAAATTAACTACCTTCAACCGGCTCACAAATATTGTCCT
TCTAGCAGAGTACTGGCTGCTGCCAACTCTGCAACCTATGCTTACAACCAGAGCCTCAAG
GGCAGAGAGAATGTTTGA
>Reproduction_Unigene_BMK.11746|m.11377 Reproduction_Unigene_BMK.11746|g.11377  ORF Reproduction_Unigene_BMK.11746|g.11377 Reproduction_Unigene_BMK.11746|m.11377 type:internal len:112 (+) Reproduction_Unigene_BMK.11746:1-333(+)
TGTTCATGTTCAAAGTTTGGATCACATTCAGTGGAGTTGAAGGAGGGTGAGGAGGGACAG
GGTGTCCTGAGGTGGTTCATGGACAGTCTATTTGGAGCCTGCTGCAGTTCCAGTTTACAG
GACTTCACTCCTCTTTATTTAGAAATGTTTCAAGCGGCGGTGAGGATCGGATGTCCTCTG
TGTCATGCACTGGAGGAGGTCCAGCCTGTTGGTCCCCAATCCCCTGATTATATAGTAGAT
CTGGCTCATGTGCCCTTCATGCAAGCCTGCGTGTCCCATATGCGTTCATTCTTATATTCC
TTATTATATAGAGCTCTCTGGCAGCAAGCCAGC
>Reproduction_Unigene_BMK.11747|m.11378 Reproduction_Unigene_BMK.11747|g.11378  ORF Reproduction_Unigene_BMK.11747|g.11378 Reproduction_Unigene_BMK.11747|m.11378 type:internal len:140 (+) Reproduction_Unigene_BMK.11747:2-418(+)
ACAGGGGCACAGGGCCAGAAGAATGGAGGTCATTGGTTCAAGCTGCGTAACACAGAAAAA
GATTCAAGCCTGTGCCAGTCTGGTCTACCAGCCACAGAGAATCCTCAAAACAAAGGTCAG
GACAGTCCCAGAGATGACAGATTTGACTTAAAGTTAAAGCGTCTCTCAGGAATCAATATT
CTTCAGGAGGAGGTTGGCGAGTGGGACAAGCTGGCTGACACTTTGGATTCTACTTGTACA
CTTAGCAACCAAATAGATGCTGTTGATGAAGAAAAGCAACACAGTAGGACAGCAGCCAAT
GGATACTCCCAATCCAGTTCGGAGTTGTGTCAGATGGGAAGGAGCACACCTTGTGATCTA
AGGAACAATGAACACAAACTGGATAAAAATAAAGGAAGATTTAATGAAGTCTCTGGT
>Reproduction_Unigene_BMK.1175|m.1107 Reproduction_Unigene_BMK.1175|g.1107  ORF Reproduction_Unigene_BMK.1175|g.1107 Reproduction_Unigene_BMK.1175|m.1107 type:complete len:163 (+) Reproduction_Unigene_BMK.1175:19-507(+)
ATGGCTCCGATTGCTGTCGGTAGTGTTTTACCAGACGGAAAAATCTTCCTCTTTGACGAG
AACGATCAGCTCCAGACGGTCACCGTTCACTCTCTCTTGGCTGGTAAGAAGGTCATTCTC
TTTGGTGTCCCCGGTGCTTTCACTTCCGCCTGCAGCTTGCAGCATGTGCCTAGTTTCATT
GAGAAAGCGGACCAGCTGAAAGCAAAGGGTGTTAATGAGATCATTTGCTATGGCATGAAT
GATCCGTATGTGATGAAAGCATGGGGAAAGACATTCCCAGAGAACAAGCATGTCAAGTTT
GTCTCAGACGGCTCAGGAGAATACACAAAGCTCCTCGGACTGGAGCTTGACCTTAAGGAC
AAGGGTCTTGGTATTAGGACAAGGAGATTTGCTATGTTGCTCGATAACCTCAAGGTGACT
GTCGCCAACATTGAAACAGGTGGCGAGTTCACGGTTTCTAGCGCCGAGGATATCCTCAAG
GCTCTCTAA
>Reproduction_Unigene_BMK.11750|m.11381 Reproduction_Unigene_BMK.11750|g.11381  ORF Reproduction_Unigene_BMK.11750|g.11381 Reproduction_Unigene_BMK.11750|m.11381 type:internal len:70 (-) Reproduction_Unigene_BMK.11750:1-207(-)
GCCAATGAGGTGGTCCACTGCTTCTGTGACCATTCTGCTGTGCTCAGGCTGGCCTGTGCT
AACACTGCACTCAACAGCTATGTGGCTCTTGCTATAGCTTTGTCTGTGCTGTTAATTCCC
TTGTTTTTCATCCTGTTCTCTTATGTGAGGATCATCAGGTCCGTGCTGCAGGTTGCCAGA
TCTGAGGGCCGCCGCAAGGCCTTCTCC
>Reproduction_Unigene_BMK.11752|m.11384 Reproduction_Unigene_BMK.11752|g.11384  ORF Reproduction_Unigene_BMK.11752|g.11384 Reproduction_Unigene_BMK.11752|m.11384 type:5prime_partial len:128 (+) Reproduction_Unigene_BMK.11752:2-385(+)
GAAGACTTCATGGTTGATGATGATGATGACAGCGATTATGGCCACTCCAAAAAGAAGGGC
AAAAAAGTGGTGCCGAGAGGTGGAGGACGGAGAGTGGAGAAGAAGGAGAAGAAATCCCCC
AAACCCCGGCTAAAGGCTACAGTGAACCCCAGCCCTATGAAAGGCAAAGGTAAAGGGCGC
CCGAGCGCAGCTAAAGCGCTGGAGAAATCCTCGCCTAAAGATGAAGAGGAAGCCGAGAGT
CCCGCTGAAGATGAAGAGGAAGACGAGGTGGAGAAGAAAGAGTCTCCTCCATCCAAAAAG
ACGAAGGATGAAGCCCCCGAAGACGAGGAAGAAGATGAAGAAGAGGACGGCTCAGAAGAG
GAGGCTCCATCCGGGGAAGACTAG
>Reproduction_Unigene_BMK.11753|m.11388 Reproduction_Unigene_BMK.11753|g.11388  ORF Reproduction_Unigene_BMK.11753|g.11388 Reproduction_Unigene_BMK.11753|m.11388 type:3prime_partial len:185 (+) Reproduction_Unigene_BMK.11753:132-683(+)
ATGGCAAGACCAGTGAGGAACAGAAAGGTGGTGAATTACTCCCAGTTTAACGAATCTGAT
GATGCAGATGAGGATTATGGAAGAAAGGAGAAGGAAACCACCAAGAAGATACGTGCTCCA
CCCCGTGAAAACAAGCACAAGAAGTCTAAGAATTCGCAGGAAGAAAGCGAGGATTCAGAT
GAAAAACTGACCAAATCCAAAAATGATTCGGCAGATGACTTCGGTAGCGATGAAGACAAC
GACTTTGGAGAAGAGCAGGAGGAAGATGGAGGAAGCGACTATGGTGATAAAAAGGCTAAA
AAGGGAAAGAAGCCAAAGGTGGAGAAGCCTGGCAAAAAGTCACTGAAGAGGAAACGAGGT
GGAGATGATAGTGATGATGATAAAGAGGTGAGCAGGAAACCGAGGCAGGTGAGACAGGCT
GCCTCAAAGGCTGTGTCCAAACAGAGAGAAATCCTGCTGGGAGACGGAGGCAGTGAGGAT
GAGGAGAAGGATGAGGAAGAACAGGCCTTCCTGGACCAAGAGTCAGGCAGTGATGAAGAC
TTCATGGTTGAT
>Reproduction_Unigene_BMK.11753|m.11390 Reproduction_Unigene_BMK.11753|g.11390  ORF Reproduction_Unigene_BMK.11753|g.11390 Reproduction_Unigene_BMK.11753|m.11390 type:5prime_partial len:60 (+) Reproduction_Unigene_BMK.11753:2-181(+)
TCACAGGGAGAGGACGTTGGTTTTTTCGACGTGCCCCCTTGTGTTTTAAAAACACCACGT
TTTGTTTGCATTTACCCTGCTTTTCTTTGGCTCCTTTTCACAATTTTAACCGCTACAGTA
TTCCTGCAAAATGGCAAGACCAGTGAGGAACAGAAAGGTGGTGAATTACTCCCAGTTTAA
>Reproduction_Unigene_BMK.1176|m.1112 Reproduction_Unigene_BMK.1176|g.1112  ORF Reproduction_Unigene_BMK.1176|g.1112 Reproduction_Unigene_BMK.1176|m.1112 type:5prime_partial len:67 (+) Reproduction_Unigene_BMK.1176:3-203(+)
ATCCTTGACCTCTCTGTTCAGCTGATCCGATTGAAGGAAGGACTTGAACACAAACACACC
GAGCAATTTGGGGATGGATCTATCTCTGTGTATCACACACACACACAGCGTTGGGCTGGT
ATGCCTTTTATTTCGGAGTTGTCTCTTGACAGGCAGCGCTTTACCAATCCGTTACAAGCA
GGTCTGTCAATCGGCTATTGA
>Reproduction_Unigene_BMK.11762|m.11396 Reproduction_Unigene_BMK.11762|g.11396  ORF Reproduction_Unigene_BMK.11762|g.11396 Reproduction_Unigene_BMK.11762|m.11396 type:5prime_partial len:138 (-) Reproduction_Unigene_BMK.11762:162-575(-)
TACACACGCAAACTGAAGAAACGCCTGAACAAGGACACAGAGGAGATCCGCAACACCGTA
GCAACCTACATGAGTGAGATGCAGTCCCGCGCTTCCCAAAATGCTGATGCAGTGAAGGAC
CGTTTCCAGCCATACATGAGCCAGGCCCAGGATGGCGCCACCCAGAAACTGGGCGCCATT
AGCGAGCTGATGAAGGCCCAGGCGCAGGAGGTGAGCGAGCAGTTGGAGGTCCAGGCTGGA
GCTCTGAAGGAGAAGCTGGAGGAGACAGCCGAGAACCTACGCACCTCTCTGGAGGGCCGT
GTGGATGAGCTGACCAGCCTCCTCGCCCCCTACTCCCAGAAGATCCGCGAGCAGCTGCAG
GAAGTCATGGACAAGATCAAGGAGGCCACAGCAGCTCTTCCCACTCAGGCTTAA
>Reproduction_Unigene_BMK.11769|m.11398 Reproduction_Unigene_BMK.11769|g.11398  ORF Reproduction_Unigene_BMK.11769|g.11398 Reproduction_Unigene_BMK.11769|m.11398 type:internal len:73 (+) Reproduction_Unigene_BMK.11769:3-218(+)
CCGACCCCCGTGACCTTCTCCTGGACGGATCAGTCAGGAAAAGCTATTTCATCGGATAAA
TACCGCCAGTACCCATCTGTGCAGAATGGGGGGACGTACACTTCCACTAGCCAGCTCTCC
ATCTCCAATGCCGAGTGGGAAAATTCCGAGTTCTTCACCTGCACCGTAGAGAACGCTTCC
GGCAAGAAACACGCCCAAGTAAACAAACCTGTAGCT
>Reproduction_Unigene_BMK.1177|m.1113 Reproduction_Unigene_BMK.1177|g.1113  ORF Reproduction_Unigene_BMK.1177|g.1113 Reproduction_Unigene_BMK.1177|m.1113 type:internal len:114 (-) Reproduction_Unigene_BMK.1177:2-340(-)
TTCCATAGGATTATTCCGAGCTTCATGATTCAAGGAGGTGACTTTACTCATGGTAACGGA
ATGGGCGGAGAATCAATTTACGGGGAGAAGTTTGCTGACGAGAACTTCAAGCTGAAGCAC
ACTGGCCCAGGACTTCTGTCTATGGCGAACGCTGGTCCAGACACCAACGGTTCTCAATTC
TTCATTACGACTGTGACAACTAGCTGGTTGGATGGAAGACATGTTGTGTTCGGAAAGGTG
ATATCCGGAATGGATGCGATTTACAAGGTTGAAGCGGAGGGCAGGCAGAGCGGCACACCT
AAGAGCAAAGTTGTGGTCGCTGACAGTGGCGAACTTCCT
>Reproduction_Unigene_BMK.11776|m.11407 Reproduction_Unigene_BMK.11776|g.11407  ORF Reproduction_Unigene_BMK.11776|g.11407 Reproduction_Unigene_BMK.11776|m.11407 type:internal len:117 (+) Reproduction_Unigene_BMK.11776:1-348(+)
GAGCTCAGTGGAAGAAGCAGCAGCTGCTGCAGAAAATACCCCGGTTCGGAAGTGCGCCTC
CAGCCGAGCTCCAGATCCGAGACCCGGCTAACGGAAAGTTTAGCAGTCGCTGCAGCTTCT
TCCACTGAGCTCTCCAGAAACCCTCCTCTCGTCACACCTCCCCCGGGAAAAACAAGCACG
ATTCAGCGAGCAAAATATCAACCAGATATGCCCTGTGTGCAGGCTCAGTATGGCCCGTCA
CCCCCGAGCTCCAGCTATGCCACACAGACCTACCCTTACGCAGGGGACTACAGCTCTGAC
GTCATGAACCCGGACTACACCAAGTTTGGCATGGACCTGAGTGGCACA
>Reproduction_Unigene_BMK.11780|m.11409 Reproduction_Unigene_BMK.11780|g.11409  ORF Reproduction_Unigene_BMK.11780|g.11409 Reproduction_Unigene_BMK.11780|m.11409 type:5prime_partial len:99 (-) Reproduction_Unigene_BMK.11780:76-372(-)
TGGCAGATTTACAAGAGATGGAGTTCCGAGGGTCGAGGCGGGAGGAGGGGTCATGATGCC
CCGATGATTGCCTACGACGCCCTTCTCAGCGCCGGCTCTGACTGGAAACAGCTGTGCAAT
CGGGCCATGTTCCATGGAGGTGAAAGCGGGGCCACAGGATCGATAGCTGGGTGTCTTTAC
GGATTGCTTCATGGACTGAAAAATGTGTCAAAAGGGTTGTATGAGAATCTGGAAAACCGC
GTACAACTGGAGTCGCTTGGAGAGAAGCTCTTTAGACATGCCAGTTGTGAGAAGTAA
>Reproduction_Unigene_BMK.11782|m.11412 Reproduction_Unigene_BMK.11782|g.11412  ORF Reproduction_Unigene_BMK.11782|g.11412 Reproduction_Unigene_BMK.11782|m.11412 type:internal len:102 (+) Reproduction_Unigene_BMK.11782:1-303(+)
ATCATCCCTTGCAGTGCCGACCCCGTCTTCAGGGACCAGGCAACCTTCCACCTTCCCATG
ACCTTCGACCTCCAGAGATACCTGAGGTTCGAGTCGCTGTGGATCTACATTTTCGACGAC
GCAGACTCTGAGCAGACAGCATACCTGGGCAAGGCCAGCGTGCCCCTCATCTCTCTGTCA
CTGGGCAAGGACATCAGAGGTGATTTTATTCTGCGAGACCCCGCTGGTCGACCCAGTGGC
TCAATCAAGGTGTGTCTGAGCTGGAAGTCCCCATACCAGCCACCAGGGGCAGCGCTGAGG
CAG
>Reproduction_Unigene_BMK.11787|m.11416 Reproduction_Unigene_BMK.11787|g.11416  ORF Reproduction_Unigene_BMK.11787|g.11416 Reproduction_Unigene_BMK.11787|m.11416 type:internal len:106 (-) Reproduction_Unigene_BMK.11787:2-316(-)
AAAAAGACAGAGGAGAAGGATGAGACTAAGCTTCCAGGGAACCGAAGGTCTGATGCGGGG
AACACAAACGACAAGGGGCAGCCCTCGTCTGCCACGGATGAGTGTCGTAGTTACATCTCC
AGTCGTCCCCCACAGACCCCAGAGCATGAGGAGCAGATCCCGGGGGCCCTCCTCGGACGA
AAAGACTTCTGGCGCAAAATGTTCAAGTCCCAGAGCGCAGCGAGTGACACGAGCAGCCAG
TCGGAGCAGGACACGTCAGAGTGCACAACCGCCCACTCGGGAACCACTACGGAGCGACGG
TCCCGCTCCCGCTCC
>Reproduction_Unigene_BMK.11788|m.11422 Reproduction_Unigene_BMK.11788|g.11422  ORF Reproduction_Unigene_BMK.11788|g.11422 Reproduction_Unigene_BMK.11788|m.11422 type:5prime_partial len:58 (-) Reproduction_Unigene_BMK.11788:94-267(-)
TTTTCATTCAGCCCATTTCATGATACACAAAGAATAATCCAGTGCAGAAGTCTGTCCTTT
ATAAAGATCAATATCGTCATGAGGATTTACAACAACATCTGGAATGGAAAAAATGAAAAT
ACTTCCTTAAACTGGAGCGCACAGAGACACAACGCTTCTGTGTTCTGCCTATAA
>Reproduction_Unigene_BMK.11792|m.11423 Reproduction_Unigene_BMK.11792|g.11423  ORF Reproduction_Unigene_BMK.11792|g.11423 Reproduction_Unigene_BMK.11792|m.11423 type:internal len:81 (+) Reproduction_Unigene_BMK.11792:2-241(+)
CTCAGAGGGCTGGCCAATGAAATCACTCTAAAGCGGGATGCAGTGTGCAAACTTGCAGGA
GCCTTTGGTTTGCCTTCAGCTGTTAAAGACGGGGATGTTATCCTGGGAGGGCTGTTCTCA
GTTCATGACATGGTGCTGGAGCCAGACCTGTCTTTCACTGCTAAACCTCATTCCACACAA
TGCTCGGGATTTAATTTTCGGACCTTTAGATGGATGCAAACTATGATTTTCACAATCGAA
>Reproduction_Unigene_BMK.11793|m.11425 Reproduction_Unigene_BMK.11793|g.11425  ORF Reproduction_Unigene_BMK.11793|g.11425 Reproduction_Unigene_BMK.11793|m.11425 type:internal len:84 (+) Reproduction_Unigene_BMK.11793:1-249(+)
CGTCAACTCTCTGATTCTCCTTCCCTTCTCACCGAGAACATTTTGGGTCCTGGTGGCTCT
GATGATGATCTCGGTTCGCATCGGCGTAACCCTAACCTCGACGCCGGAGTAACCGTCCTC
CGCGAGCTCTCTGGTCAGAACCTCATTCAGCTCGGCGAAGAAAACTCCGTCGGCGACGAA
CTTTCGCTTCTTGCTCATCTGAGTCGCCATGGTTGCGCCTTGACAGTGAAGAAATTTGCA
GAGAGACGA
>Reproduction_Unigene_BMK.11795|m.11429 Reproduction_Unigene_BMK.11795|g.11429  ORF Reproduction_Unigene_BMK.11795|g.11429 Reproduction_Unigene_BMK.11795|m.11429 type:3prime_partial len:93 (+) Reproduction_Unigene_BMK.11795:121-396(+)
ATGAATGCAACCGGTGTGGTACACCGAAGCCAGAAGGGGACAGTTTCGGTGGTGGTGGCG
GCGGCAGTGATCGCGGCAGCCGCGGTGGCTATGGAGGAGATCACGGGGACCGCGGCGGCG
GCTTCAGAGGTGGGAGAGGAGGTGGATTTAGAGGAGGAGATCGTGGAGGCGGAGGATACA
AAATGGGTGGAAGGGGAGACCACAGAGATGATAGACGTGGCCGGCCATACTGAAGACCTG
TTTAGATGCCATTCCAGACCTTTATTGCGGGGTGGG
>Reproduction_Unigene_BMK.11796|m.11430 Reproduction_Unigene_BMK.11796|g.11430  ORF Reproduction_Unigene_BMK.11796|g.11430 Reproduction_Unigene_BMK.11796|m.11430 type:internal len:143 (-) Reproduction_Unigene_BMK.11796:2-427(-)
GGAGACCAAAATGGCAGCATGGCCCTGGACAATAGTGTCCCAGAAGAACTAGAGTTGGTG
ACCAAACCAGAAAACCAGTCTGGCATGGAGAGGCACACAGACGAGATGGAGCAAGAGCAG
GAGGACAACGAGTTGCAGAAGGGAGGGGGAACAGCCGGAACCTGCCAGACATCCTACCGA
TTGATTGACTGCGCCCCAGAAATGGAGCCACAGCCAGAAGAGCCAGAGGAACAGGCACAC
TCCGTACATGCAGACTTTGACAATTCGATGGCCTATTGTGGACCAGAAGTGCAAGAGGTC
AAGGTCCAAAGAGAAAGCGCTTCCAAAGCTGAGGAACTGTATGATGAGGCTGATGAGAAG
GAGATCTTCACCGTTCCCTCTAGTACAACAGAACCTCCAACTGAGGATCTGTCCATCAAG
GAGGGT
>Reproduction_Unigene_BMK.11799|m.11436 Reproduction_Unigene_BMK.11799|g.11436  ORF Reproduction_Unigene_BMK.11799|g.11436 Reproduction_Unigene_BMK.11799|m.11436 type:5prime_partial len:165 (+) Reproduction_Unigene_BMK.11799:3-497(+)
AGCACCAAGGACACGCGACTAGCAGAAGCCGAGCGACCGCCTCCTCGATCCATATCTTCC
GGTCGAGTTCTTGGTCGATCTCTTCCCTCCTCCACCTCCTCCTCACAGGTTCTTGGTGTA
GCTTGCCACTTTCACCAGCAAAGTTTCATGTCTGATCTCGACATTCAGATCCCAACTGCC
TTCGATCCCTTTGCTGAGGCCAATGCTGGAGACTCTGGTGCGGCTGCAGGATCAAAGGAC
TACGTTCATGTACGCATCCAGCAGCGTAATGGCCGTAAGAGCCTGACCACTGTCCAGGGA
TTGAAGAAGGAATTCAGCTACAACAAGATCCTCAAAGATCTCAAGAAAGAGTTTTGCTGC
AATGGTACTGTTGTCCAGGACCCAGAGCTTGGCCAGGTCATTCAACTTCAGGGTGATCAG
AGGAAAAACGTATCAAATTTTCTTGTTCAGGCCGGCATTGTGAAGAAGGAACACATCAAG
ATTCATGGTTTCTGA
>Reproduction_Unigene_BMK.11802|m.11440 Reproduction_Unigene_BMK.11802|g.11440  ORF Reproduction_Unigene_BMK.11802|g.11440 Reproduction_Unigene_BMK.11802|m.11440 type:5prime_partial len:80 (+) Reproduction_Unigene_BMK.11802:2-241(+)
CAAAACACAGTACAGTTTTTCATGCAGGAACATAGAGGTCATGGAGATAAGAGGATTGGT
TTCATGAGTAGAGAACAGGACTGGGAGACATTAGAACCTGGTTTTAAAATGCTAGCTACT
GCAGTCCTGGGTATTCAAGTCTTCATTAAAACACAATGTGCCACCTCCCATGGGATTTTG
AGTGACAAGACCCTCATCACGAAGAATTTAGTAACCAAAAGCGAGGCCCATATTGCGTAA
>Reproduction_Unigene_BMK.11804|m.11442 Reproduction_Unigene_BMK.11804|g.11442  ORF Reproduction_Unigene_BMK.11804|g.11442 Reproduction_Unigene_BMK.11804|m.11442 type:5prime_partial len:126 (+) Reproduction_Unigene_BMK.11804:2-379(+)
TTTGGTGTGACTGCGTTTCGTGTCTCAAGACTTAAAATCATGCGTTACGTGGCCGCCTAT
CTGCTTGCCTCCCTTGGGGGTAAATCTTCACCAACCGCAGCTGACATCGAGAAAATTCTT
GGAAGTGTTGGCATTGAATCTGAAAGTGACAAGGTCACCAAAGTGATTTCAGAACTGAAA
GGAAAGAACTTGGAGGAAGTTATTGAGGAAGGCTCTAAGAAACTGGCATCAGTACCATCA
GGTGGTGCTGTTGCTGCCCCAGCAGCTGGTGGCGGTGCTCCTGCTGGAGGTGAACAGAAA
GTTGAAGAGAAAAAAGAAGAGAAGAAAGAAGAGAGCGAGGAGTCCGATGACGACATGGGC
TTCGGTCTCTTTGACTAA
>Reproduction_Unigene_BMK.11806|m.11447 Reproduction_Unigene_BMK.11806|g.11447  ORF Reproduction_Unigene_BMK.11806|g.11447 Reproduction_Unigene_BMK.11806|m.11447 type:internal len:92 (-) Reproduction_Unigene_BMK.11806:3-275(-)
AATACTGCTGACCTGCTGGTCTACAAGCAAACTCCAGCGCTTGACGCCATCAAGCAAAAC
ATCCAAGACTGTGTCAGACTGGGATCTGTCGTTCCTAGTGAAATGGTCTCCAGCCTCCTG
GTGGAGAGAGCGGTCCTGGCTGAGCCGGGGTCCCTCAGCCCAGAGCAGCTGTACCACCTC
GCTGTCATCATGCCTTCCCTGGGCATCCCCTTCATTAATCAGCTCCTCCCTTCACAAGTC
CAAGCTGCTCTGCCAGCGCTCAGCTCTGTGGAC
>Reproduction_Unigene_BMK.1181|m.1116 Reproduction_Unigene_BMK.1181|g.1116  ORF Reproduction_Unigene_BMK.1181|g.1116 Reproduction_Unigene_BMK.1181|m.1116 type:internal len:70 (-) Reproduction_Unigene_BMK.1181:2-208(-)
CCTTCAAGTCCATCAGATTTGGCCAAGCTAGAAAGCACTGTGATTTCAATTTTAGAAGCC
CAAACAAGCACAGTTGAAAAAGATCCATGCAGCCTTTATGGTGAGCAGGAAAGGGATCGC
CACAGATCTAGAACATTGCCAATCACCCCAGAATCTTGCAGTTCAGATGAGGAGGATCTG
GAAGACATTCAAGAAGAGGATGAAGAA
>Reproduction_Unigene_BMK.11811|m.11450 Reproduction_Unigene_BMK.11811|g.11450  ORF Reproduction_Unigene_BMK.11811|g.11450 Reproduction_Unigene_BMK.11811|m.11450 type:5prime_partial len:76 (-) Reproduction_Unigene_BMK.11811:97-324(-)
ATTCATTTCCGTGGATTTGACCTGAAAACCGCTAAAACAAACAGACAAAGTCCTGTTTTT
TTGTCCTGGACTTCAAGCGAATGGCTGTGCAGGCAGGTATTTAAATCAGTTGCAGGATAC
ATCACATCAGGCTTTTACACTAGTTGTAATGAACACGAGATTCGTTCCCTGGCTCGCAAA
TCAGCAACAGACGTGGGTTTAAAGCTGCATCCAAAGGGCTTTCCTTGA
>Reproduction_Unigene_BMK.11813|m.11453 Reproduction_Unigene_BMK.11813|g.11453  ORF Reproduction_Unigene_BMK.11813|g.11453 Reproduction_Unigene_BMK.11813|m.11453 type:internal len:69 (-) Reproduction_Unigene_BMK.11813:2-205(-)
AACTCCAGGACACACAGCTACATGAAAACCACAACACGACCCCGAGCTGCATGCAGGCAG
CTCCTAAACAGTGATTCCCCCGAGCCCTATTGGCTCACACACACAGAGGTACATTTACAT
TCACACTGTCCAATCGCTCAGATCCTTGGTCCCACGCAAACAGCTGGTTGGCGGAATCAA
GCACAAATCACAGTGCAGCCAACA
>Reproduction_Unigene_BMK.11814|m.11455 Reproduction_Unigene_BMK.11814|g.11455  ORF Reproduction_Unigene_BMK.11814|g.11455 Reproduction_Unigene_BMK.11814|m.11455 type:5prime_partial len:88 (+) Reproduction_Unigene_BMK.11814:3-266(+)
AATTCTCCGATGCAGGTTCCACTCCTCAATGGCCGACGCCATCACAAGGCCACTCAAGAA
GAGGAAGTTGGTGTCCAGGAAGTACTGCGGGCAGACTTTGTTGGAGGGCAAGACTCCAAG
AAGGGGGAACAAGAAGACAGGGAACAATGCCGTCACAGCAAGGGGCAGCGCTTCTGTACA
CCAGAATACAGCCATCATAAGAACGACGTAAAGGCATTTCCCTTCCCTGAGTGGAAGAGC
AAACAGCAGCAGAAGGAGGAGTAG
>Reproduction_Unigene_BMK.11815|m.11459 Reproduction_Unigene_BMK.11815|g.11459  ORF Reproduction_Unigene_BMK.11815|g.11459 Reproduction_Unigene_BMK.11815|m.11459 type:internal len:73 (-) Reproduction_Unigene_BMK.11815:3-218(-)
GTGTCACTGCGTCACTCCTCCCCTGGCTCAGACCCAGTTGCGGCTCACTGGAGCTTCGAA
GCTGTGGACGGGCAGGGGGGCTGGATCCAGGAAGGGTGCCAGCTGACCCACAGTGACCCC
AACATCTCCACTCTGCGCTGCACTGACTTCAGCAACTACGCCGTGCTGCAGGAGCTGAGT
GATTATTCCAGCCCGCCGCAGTCACCTATGGAAGTG
>Reproduction_Unigene_BMK.11826|m.11462 Reproduction_Unigene_BMK.11826|g.11462  ORF Reproduction_Unigene_BMK.11826|g.11462 Reproduction_Unigene_BMK.11826|m.11462 type:5prime_partial len:64 (+) Reproduction_Unigene_BMK.11826:1-192(+)
AGATTACAAAGTAAAAGGTCAAGTAGACAAAATCAGTGTAAATATAGATCAGCTGACAGC
ATCTGCTCTTTGAGGTCAAATGACAAGATGGCTCTGCTGGTCAAATCTGACCACCCAACC
AATACCACACAGCAGATGATTTGGGGAAGGCTATTGAATATCTGCCCAATGTACCCTATA
ATAAAACATTGA
>Reproduction_Unigene_BMK.11838|m.11469 Reproduction_Unigene_BMK.11838|g.11469  ORF Reproduction_Unigene_BMK.11838|g.11469 Reproduction_Unigene_BMK.11838|m.11469 type:5prime_partial len:79 (+) Reproduction_Unigene_BMK.11838:1-237(+)
GAAGTGATCGAGATGAATGACAGCAGTCTTATGAACGCTCCAAACGAGACTGACCCTCCT
CCTCCTGACGCTGTAGTTGCTGCCAAAACCATCGTTGCTGCTGTCGTCACAGATCTCTCC
TCAGAAGCCACAGAGAACAGCACCCCCTCTCACTCTCCAGTCTTTCTCAGTGACTCATCT
AGAAAAAAGCTGTTGCTTAGCCTCGCCACACAGAAGAATGACTCTGAGTGTCTGTAG
>Reproduction_Unigene_BMK.11839|m.11470 Reproduction_Unigene_BMK.11839|g.11470  ORF Reproduction_Unigene_BMK.11839|g.11470 Reproduction_Unigene_BMK.11839|m.11470 type:5prime_partial len:165 (-) Reproduction_Unigene_BMK.11839:8-502(-)
CTCCGACAAGGGCTTCTGAAAACCCCGCGGAGAGCCGCCGCCGCCATGCAGTTCTTCACC
AAGGGCTACCAGGAGAAAATATCAGACGTGCTGAACAACGCTATCTTTGACGAGGACCAT
GACGAGATGGTGATTGTGAAAGACATCGACATGTTCTCGATGTGTGAGCACCACCTGGTG
CCCTTCATTGGCAAGGTGCATATAGGTTACCTCCCCAACAAGAGAGTCGTGGGTCTGAGC
AAACTGGCCAGAATCGTTGAAATCTATAGCAGAAGATTACAAGTCCAGGAGAGGCTGACG
AAGCAGATCGCCGTCGCCATCACAGAGTCTCTGCAGCCGTCTGGAGTGGGTGTTGTGATC
GAGGCCAGTCACATGTGCATGGTGATGCGTGGTGTGCAGAAGATGAACAGCAAGACTGTG
ACCAGCACCATGCTGGGTGTGTTCAGGGAGGACCCCAAAACCAGAGAGGAGTTCCTGAAA
CTGATCAAGGACTGA
>Reproduction_Unigene_BMK.1184|m.1118 Reproduction_Unigene_BMK.1184|g.1118  ORF Reproduction_Unigene_BMK.1184|g.1118 Reproduction_Unigene_BMK.1184|m.1118 type:internal len:71 (-) Reproduction_Unigene_BMK.1184:3-212(-)
CTACTAGTTTTCAGCATTGGAGTTAAAATACAAAAAATGGACGACAAAGCAAAAAATGCT
ACTATTTTGGCTGATGACCGTGTCAAGATATTTCCTAAAAAAACTGTACATACAGATGGA
GGTAAACTGTTTTGCACATCTTGTAATGTGTATGGAGAAAATACAATCAATCTCTATTTA
GCTTCAGAATCGCAGCTTTCAGAAAACAAA
>Reproduction_Unigene_BMK.11849|m.11478 Reproduction_Unigene_BMK.11849|g.11478  ORF Reproduction_Unigene_BMK.11849|g.11478 Reproduction_Unigene_BMK.11849|m.11478 type:internal len:87 (+) Reproduction_Unigene_BMK.11849:2-259(+)
GTTGAATTGACAGGAGTATGTCTGTGTTATAACAGAGGATTTCACATGAAAGCCAATAAT
GGTTTCAAATCTGCATTTTATAACGGCAGCAGTAGCTTCTACCCCAAGAAGCAGCTTAGG
GAGAGGACCAGAGTGTTCTTTGCAGGGAAAGCAGACATCCAAACCCACATCTCTCATCCC
CACGGTCCTGCTACAACGGCCTGTGCGAGGAGGAATGTTGGATTTGCCTTGTTATCTTGC
TGTCAGCTGATGGCTGAG
>Reproduction_Unigene_BMK.1185|m.1119 Reproduction_Unigene_BMK.1185|g.1119  ORF Reproduction_Unigene_BMK.1185|g.1119 Reproduction_Unigene_BMK.1185|m.1119 type:5prime_partial len:84 (-) Reproduction_Unigene_BMK.1185:38-289(-)
TTGACCAGCTACAACCAGCTTGTTGAACCCGCAAGACAATTCATTTCCAGTATTGTACAT
TTCCAAACAAACCAGGCTAGATGCCAGGTGAACAGAATACCTTCCAGCCAGGATCTGCGC
ATGTGCACAATCTGTCCTGAAGAGGGCAGCCGAGTCAAGCATTATACAGCAACACCGAAC
AACACACACAGGGCTCTATGTAATAAACGCAATACTGAAACCAAAGAGTTTGAGATGTTA
CATACTGACTGA
>Reproduction_Unigene_BMK.11851|m.11483 Reproduction_Unigene_BMK.11851|g.11483  ORF Reproduction_Unigene_BMK.11851|g.11483 Reproduction_Unigene_BMK.11851|m.11483 type:3prime_partial len:85 (-) Reproduction_Unigene_BMK.11851:2-253(-)
ATGAGCGACAGCGAAAAACTGGACAAGCAGCGGCTGAAGAACTTCAAGAATAAAGGGCGC
GATCTGGAGACCATGAGAAGACAGCGGACAGAAGTGGTGGTGGAACTCAGAAAGAACAAG
CGAGACGAGCACCTGCTGAAGCGGAGGAACGTCCCACATGAGGATATCTGTGACGATTCT
GACGCAGATGGAGATTTCAGAAGCCAAAACACTTCTCTTGAGGCGATCGTGCAGAATGCG
ACCAGTGATAAC
>Reproduction_Unigene_BMK.11854|m.11485 Reproduction_Unigene_BMK.11854|g.11485  ORF Reproduction_Unigene_BMK.11854|g.11485 Reproduction_Unigene_BMK.11854|m.11485 type:internal len:100 (+) Reproduction_Unigene_BMK.11854:2-298(+)
GCAAATAACACGAGACCTTTCGATAACCGGAATATCGTGTCACAGTATATTCATGCCAAA
CTCCTAAAAAAGGGCTATGTGTGGGACTCCCATGTGGGCAGAGAATCTGGTTCTCCAAAT
GATAATGGATTGCTCGGCTCCTCCCCCTCCGGCTCTCCAGTTTTGGTACGGCGTCCCGCG
CCAGATCCTGGACAGGGTCCTTCACCTTTTGTTAACCAAACGCTCCGCATCGATCCCCAT
GCAGACCTCCATAAGGTTTTAAGCGAAGCCGGGGACGAAATCTCACGAATGTATCAG
>Reproduction_Unigene_BMK.11857|m.11488 Reproduction_Unigene_BMK.11857|g.11488  ORF Reproduction_Unigene_BMK.11857|g.11488 Reproduction_Unigene_BMK.11857|m.11488 type:internal len:91 (-) Reproduction_Unigene_BMK.11857:1-270(-)
TCACTGAATGTCGCTTCAGCCCTTACGTGGAAGAGGCTGGTGGCTGCCACGGCCAAGAAG
AAAAGTGCCAAGAAGGTTAACCCGAATCCTCCACCTTCGCAGGTCAACAACAACCCAGTC
GAGCAGCTGAACAACGAAAATGTAATAAAATCACAGCAGCAACTCAGTCCAGATCGGAAA
GGGTCACATCGGGACCAGAAACCTGGACCACTCGCGGTTCCGGTACCCACTGTCCCTAAC
CTGAGCCTACAGACGAATCAAAATCACAAC
>Reproduction_Unigene_BMK.11858|m.11489 Reproduction_Unigene_BMK.11858|g.11489  ORF Reproduction_Unigene_BMK.11858|g.11489 Reproduction_Unigene_BMK.11858|m.11489 type:3prime_partial len:53 (-) Reproduction_Unigene_BMK.11858:2-157(-)
ATGTCATTTGAAGGCACTGCATTAACACACCCAACCAATCAATGGATTCAGCACCTCCTC
AAGGATGCCGGCTGGATACCATTAACAGGGATTGTGTGTAATTTATTATCCTGCAGCAGA
GAGGTTTCTGAGTTGCATAGAGTAGTGCGGTCCTCC
>Reproduction_Unigene_BMK.1186|m.1122 Reproduction_Unigene_BMK.1186|g.1122  ORF Reproduction_Unigene_BMK.1186|g.1122 Reproduction_Unigene_BMK.1186|m.1122 type:complete len:51 (-) Reproduction_Unigene_BMK.1186:64-216(-)
ATGGAAATGAACACCATTTCAAATCGCTTGCAAGCCAGTCCCAGTGGGCAGGTGGAAACA
GAGATGGAGAGACAGTACCAGGGCCCACAGAGCCCCGATTCAGACCGGTTTGATCCCGGT
TCATCTGCTGCTGGTGGAAACGGACAGGACTGA
>Reproduction_Unigene_BMK.1186|m.1121 Reproduction_Unigene_BMK.1186|g.1121  ORF Reproduction_Unigene_BMK.1186|g.1121 Reproduction_Unigene_BMK.1186|m.1121 type:5prime_partial len:59 (-) Reproduction_Unigene_BMK.1186:104-280(-)
TGCCAGCCCCCAATCCTAACCAAGACTGACAAGCCTCAATTGAAATCAATTCAATCTGCT
GCTGATGGAAATGAACACCATTTCAAATCGCTTGCAAGCCAGTCCCAGTGGGCAGGTGGA
AACAGAGATGGAGAGACAGTACCAGGGCCCACAGAGCCCCGATTCAGACCGGTTTGA
>Reproduction_Unigene_BMK.11867|m.11495 Reproduction_Unigene_BMK.11867|g.11495  ORF Reproduction_Unigene_BMK.11867|g.11495 Reproduction_Unigene_BMK.11867|m.11495 type:3prime_partial len:70 (-) Reproduction_Unigene_BMK.11867:2-208(-)
ATGTATTGCTTCCTAGAAGCTAAAACTCAAGAAATAAACTATTTGTCCAAACCTAGCCTG
TCCTTTTATAGTAAACAGTGGTTTATTGTTGAAGGCTTGTGTCCGAATGTCCCCTTCTTT
TCAGACCCAGAGAACAGACAGAATCCGCGTGCGCCGTTTCTGCAACTGAATCCAGTGAAG
CGGATGAAATGCACAGATTTGTGTTTT
>Reproduction_Unigene_BMK.11868|m.11496 Reproduction_Unigene_BMK.11868|g.11496  ORF Reproduction_Unigene_BMK.11868|g.11496 Reproduction_Unigene_BMK.11868|m.11496 type:internal len:140 (-) Reproduction_Unigene_BMK.11868:2-418(-)
CTTCTGAAAAATGAACTCGAGAAGAACGCCGATTTTAAAACGGGGTGGAAGAAAGGGGAA
GGAAGCTGGGAAAGACTGAATAAAAAAGTTCCACTTCCTCCTGGCATGTTGAAAGATCAT
GCCGTAGCGATCCAGGCTTATACATGCGGATCATCGCTTTACAAATCCTTTAATGAAGCC
GTGAGAACCAACGTCACAAGTCTGAAAGGATACCAGAACCGCTTCCTGTACAAGTCCCTG
CACTTCCTCCTTACCGACGCCGTCCGCATTTTGAAAAAGCGCGAGGTTGAGAAATGCCAC
GAAGTGTACAGGGGCGCCGCAGATTCGTTTTCGGCAAAGGAAGGCGAACGCGTTCGGTTC
GGGCAGTTTGCATCGAGCAACCTGTCCGAGAAAGTGGCAAAAAAGTTTGGGAAGGCG
>Reproduction_Unigene_BMK.1187|m.1123 Reproduction_Unigene_BMK.1187|g.1123  ORF Reproduction_Unigene_BMK.1187|g.1123 Reproduction_Unigene_BMK.1187|m.1123 type:5prime_partial len:161 (+) Reproduction_Unigene_BMK.1187:2-484(+)
CTTGGCAGAGGAATAAAAAAATCCGTGAAGAAAGTTGGAAAGGCGATTAAGAAAGCCGGG
TGTAAGGTATTATTCGGTGTCGGGTGCCCTGCTGCAGTGGGGGCTATTGGATCAGCACTG
GCTGCTGGGTCATCCGGTCTAGGTTCTGCGGCCGTGGCGGCAGGTGTTGTTGTTGGTACG
AATGCCTGTCATGTAAGAAAGAGTAAATGCAAGAGAAGTGTTGAGATGATGGAAGTTATG
CTGCCGTTTTCAGACGAGTTCAGTGACTATGACATGAACGGAGATAAACTGATCAGCTAT
GATGAATTTGAAGATGCTGTTTCAAGTACCGTTAACATGGCGGACCCCGAGGAGCTAAAA
GTGCCTTTTGATTTTTCAGACTTTGATGAAAATGGTGTTTTAGATACAGATGAATTCCAA
GGTGCCCCACTTTTATTTGCACATCCATTCCATTTCAACCAGACCGTTAGCGCTGCTGCA
TAA
>Reproduction_Unigene_BMK.11873|m.11500 Reproduction_Unigene_BMK.11873|g.11500  ORF Reproduction_Unigene_BMK.11873|g.11500 Reproduction_Unigene_BMK.11873|m.11500 type:internal len:83 (+) Reproduction_Unigene_BMK.11873:2-247(+)
GACAAAACTATAGACATCCAATGTCGGGCTTTAGGTGTTCCAGTCCCCAGTCTGGAGTGG
TATAAAGACTCGACTCTGCTCAGTAAGCTGGCTAACCCTCGTTATAAGGTGATGGTGAAC
GGAGGGCTACGGATTAGAGGAGTGCGTCCCGAAGATGCTGGCATTTTCCAGTGCTTCGCC
AGGAATACAGCGGGAGAAATCCAAACACACACCTACCTTGATGTTACAAGCATGGCACCT
ACATTT
>Reproduction_Unigene_BMK.11878|m.11505 Reproduction_Unigene_BMK.11878|g.11505  ORF Reproduction_Unigene_BMK.11878|g.11505 Reproduction_Unigene_BMK.11878|m.11505 type:3prime_partial len:80 (+) Reproduction_Unigene_BMK.11878:38-274(+)
ATGACATTCTTGGTAAAGATCCTACAACAACACCAACTGCTGTGTTTGAGACGATGCTGC
TGCAACAAAAAAAAACACCCTTCAGCTGAAGTAGCAACTACTGAACCTGCAGGAAGGACC
TCCAGTACCATCTACATCAGCATCACCCAACCCCCCCTCAGAGGAGGAGATCATCACAGA
ATAGCCCATCATCATGGTTTAAGAAATAAGCTAATGAGAGAAAATAGGACAGTGACA
>Reproduction_Unigene_BMK.11879|m.11507 Reproduction_Unigene_BMK.11879|g.11507  ORF Reproduction_Unigene_BMK.11879|g.11507 Reproduction_Unigene_BMK.11879|m.11507 type:internal len:88 (-) Reproduction_Unigene_BMK.11879:3-263(-)
GTCTCCTTCTACCAGCTGTCCCACTTCATGCAGTGCACTGCTGACAATGAGGACTTTGCC
GGTATTGAATGTGAGGTGTTCGAGGCCGCTCCACCAATGACAATGGCTCTGTCTGTGTTG
GTCACCATTGAGATGTGCAATGCTCTGAACAGCTTGTCAGAGAATCAGTCTCTTTTGCGT
ATGCCTCCATGGAGCAACTTGTGGTTGGCGGGAGCCATGACTCTCTCCATGTCTCTGCAC
TTCATGATCATCTATGTGGAC
>Reproduction_Unigene_BMK.11893|m.11515 Reproduction_Unigene_BMK.11893|g.11515  ORF Reproduction_Unigene_BMK.11893|g.11515 Reproduction_Unigene_BMK.11893|m.11515 type:internal len:117 (-) Reproduction_Unigene_BMK.11893:1-348(-)
GACTACCGACGTCGCTTGTCTGGAGGAAGCGTGTTAATTAAAAGTCTGGACAAAAACCAG
GATGCTGGGATATATCAGTGCATAGCAACAAATTTGTTTGGAACTATTGTTAGCAGAAAA
GCAAGCCTCGATTTTGCATACCTTGAAAACTTCAAAACCCAAACAAGAAGCGCAGTGTCA
GTTCGAGAGGGACAAGGAGTTGTGCTTCTGTGTGGACCACCCCCTCATTCTGGTGATCTT
ACTTACGCCTGGGTCTTCAATGAGTATCCATACTTTATACAGCAGGACAGTCGTCGATTT
GTATCTCAAGAGACGGGGAATCTGTATATTGCGAAAGTCAAGTCATCA
>Reproduction_Unigene_BMK.11894|m.11516 Reproduction_Unigene_BMK.11894|g.11516  ORF Reproduction_Unigene_BMK.11894|g.11516 Reproduction_Unigene_BMK.11894|m.11516 type:internal len:70 (+) Reproduction_Unigene_BMK.11894:3-209(+)
CTGGAGAAGAGCGTCAATCACTCCCTGCTGGAGCTCCACAAGCTGGCATCTCAACACAAC
GACCCTCACATGTGCGATTTCATTGAGACACACTACTTGGACGAGCAGGTCAAATCCATC
AAAGAACTGGGCGACCATGTGACCAACCTGCGCCGCATGGGTGCCCCGCAAAACGGCATG
GCTGAGTACATGTTCGACAAGCTCACG
>Reproduction_Unigene_BMK.11904|m.11521 Reproduction_Unigene_BMK.11904|g.11521  ORF Reproduction_Unigene_BMK.11904|g.11521 Reproduction_Unigene_BMK.11904|m.11521 type:internal len:113 (-) Reproduction_Unigene_BMK.11904:3-338(-)
AGGTGCAGCAACCATCAGACCCCCTACCTGACAGACCTGGAGTATGACGCCTTCATCACA
GGGCAGATGCCAGGCATCGAGCAGATCGTGGTGGTGTGTGTGGTCTCCTCGTCAAACCCA
CAGAGCAGCCTCAGTGTGGACATACTGGAGAAGCTGTATGAGAAGAAAAACAAAAACAGG
AGCATGCCTTGTGTACAGTGTCGACTAGACTCGTTCCGCCTGGTGAAGTATGACATCGCC
ACAGCGGGGACACAAACTGTCCCCCAGGGTTCTCTACTGCCGCAAAGACACAATGTGGCT
CCTGGTATGTTCCTGATGTACACTTGTGGAGACAGC
>Reproduction_Unigene_BMK.11913|m.11533 Reproduction_Unigene_BMK.11913|g.11533  ORF Reproduction_Unigene_BMK.11913|g.11533 Reproduction_Unigene_BMK.11913|m.11533 type:5prime_partial len:51 (-) Reproduction_Unigene_BMK.11913:67-219(-)
CATTTGTCCGTTCAAGACATTTGGAGAGCCGTGAGACCCGTGTTGATCGTGGATCCCAGG
AAACAATATGTGGCCTTGAGTGTCCGCATGGGAGTGATGGAGAGAGCCAGCTGTAGGGCC
GAAGATTGTGTGCTGGCTGCTCGCCGGGGATGA
>Reproduction_Unigene_BMK.11913|m.11531 Reproduction_Unigene_BMK.11913|g.11531  ORF Reproduction_Unigene_BMK.11913|g.11531 Reproduction_Unigene_BMK.11913|m.11531 type:internal len:74 (+) Reproduction_Unigene_BMK.11913:1-219(+)
TCGTACGCGAGTTCGCCTTATAACTCTGCCAGGGAGTTTCTCTTTCGAAGCCGCGGCTTC
GGGGAGTCATCCCCGGCGAGCAGCCAGCACACAATCTTCGGCCCTACAGCTGGCTCTCTC
CATCACTCCCATGCGGACACTCAAGGCCACATATTGTTTCCTGGGATCCACGATCAACAC
GGGTCTCACGGCTCTCCAAATGTCTTGAACGGACAAATG
>Reproduction_Unigene_BMK.11916|m.11536 Reproduction_Unigene_BMK.11916|g.11536  ORF Reproduction_Unigene_BMK.11916|g.11536 Reproduction_Unigene_BMK.11916|m.11536 type:internal len:91 (+) Reproduction_Unigene_BMK.11916:2-271(+)
ACCTTCTCCAAGGGCAGCGACGTGTGGAGTTACGGAGTGCTGCTGTGGGAGCTGCTCACT
GGCGAGGTGCCCTTCCGTGGGATCGATGGACTGGCCGTGGCGTACGGCGTGGCCATGAAC
AAGCTGGCTCTGCCCATCCCCTCCACCTGCCCAGAGCCCTTCGCCAGGCTCATGGAGGAC
TGCTGGAACGCAGACCCCCACGCCCGGCCCTCCTTCACCAGTATCCTGGACCAGCTGACC
GCCATCGAGGAGTCGGGCTACTTCGAGATG
>Reproduction_Unigene_BMK.11926|m.11543 Reproduction_Unigene_BMK.11926|g.11543  ORF Reproduction_Unigene_BMK.11926|g.11543 Reproduction_Unigene_BMK.11926|m.11543 type:complete len:50 (+) Reproduction_Unigene_BMK.11926:22-171(+)
ATGCAACACAATAAAAAGAAAGGGACAGGCATTGTTGATGTTGCTATACCTTGCGTAGCT
CTTAAAATACCAATAGAGAGCAAGAGAGCATTTATCAGACACAATGAAGCCTGCTTCCTG
TCTACCTGTGCAGAGTACAGGTGGGTGTAG
>Reproduction_Unigene_BMK.1193|m.1129 Reproduction_Unigene_BMK.1193|g.1129  ORF Reproduction_Unigene_BMK.1193|g.1129 Reproduction_Unigene_BMK.1193|m.1129 type:internal len:90 (-) Reproduction_Unigene_BMK.1193:3-269(-)
CTACCCTCAGAGCTGGACTGTGACATTGTGCGCCTGGCGTGTGAGAGCGTGTCGACACGG
GCGGCTCACATGTGTGGTGCGGGGCTGGGGGGCATCATTAACCACATGAGGGAGCAGCGC
AGCGAGGAGGTGCTCAAGATCACGGTGGGCGTCGACGGCTCTGTGTACAAGCTACACCCC
AATTTCCAACAGAAGTTCCATGCAGTGGTGAGAGAACTGACGCCTGGCTGCAACATCACC
ATCATCCAATCAGAAGAGGGGAGTGGC
>Reproduction_Unigene_BMK.11933|m.11548 Reproduction_Unigene_BMK.11933|g.11548  ORF Reproduction_Unigene_BMK.11933|g.11548 Reproduction_Unigene_BMK.11933|m.11548 type:internal len:76 (-) Reproduction_Unigene_BMK.11933:3-227(-)
CCAGAAGAGGCTGAGTGCTATTTGGTGTATGAGGGTTCCAGCCAGGACCACATCACAGAG
GCACAGATACATTGTGATGGATACACAAGCACTCTTCATTTTGTTGTTCCAGGTCATAAC
CAGTTGGAAAACGTGTCTGTTACTGCCTTCATTTATATGACGGGTCACCCCATCGCTGTC
CTGGCCAGAAGCTCTGTCACATACATTCCGGATAAAGCACATGAG
>Reproduction_Unigene_BMK.11941|m.11554 Reproduction_Unigene_BMK.11941|g.11554  ORF Reproduction_Unigene_BMK.11941|g.11554 Reproduction_Unigene_BMK.11941|m.11554 type:internal len:128 (+) Reproduction_Unigene_BMK.11941:2-382(+)
AAGCAGAAGATTATGTTTGCTATGACCTCTATTAAAGGTATCGGTCGTCGTTTTGCAAAC
ATTGCTTGCAAAAAAGCCGATATCGATATGAACAAGAGGGCTGGTGAGCTTTCTGCTGCC
GAGCTTGACAGCTTGATGGTGGTTGTGGCTAATCCTCGCCAATTCAAAATCCCAGATTGG
TTTTTGAACAGACAGAAGGATTATAAGGATGGCAAGTTTTCCCAAGTTACATCTAATGCC
CTTGACATGAAACTTAGGGATGATCTGGAACGCTTGAAGAAGATCAGGAACCATCGTGGT
TTGCGTCACTACTGGGGCCTCCGTGTCCGTGGTCAGCACACAAAGACCACTGGCCGCAGG
GGAAAGACTGTTGGTGTCTCC
>Reproduction_Unigene_BMK.11945|m.11558 Reproduction_Unigene_BMK.11945|g.11558  ORF Reproduction_Unigene_BMK.11945|g.11558 Reproduction_Unigene_BMK.11945|m.11558 type:internal len:92 (+) Reproduction_Unigene_BMK.11945:3-275(+)
GTTCCAGACACTGAAGGCAGAGAAAAACCACTTGTATGTTATGAAGGAGATGCAGTTGTG
ATGATCTGTAAAAGTCATGAATTTGTTCCAAACACTTGGATTTGGCACAAAGTGAATGGC
ACTGAAAAGGCTATTATCAATGCAACAGCAAACCCAGATCGATACATAATGAATATACAT
AAGGATGGAAATAAAACATCCCTTAAAGTAATGGGTTTAACAGGGAAAGACAGTGGTCTC
TTCGGGTGCAGTGCTGTGTATGAGATCGGATCA
>Reproduction_Unigene_BMK.11946|m.11561 Reproduction_Unigene_BMK.11946|g.11561  ORF Reproduction_Unigene_BMK.11946|g.11561 Reproduction_Unigene_BMK.11946|m.11561 type:5prime_partial len:82 (+) Reproduction_Unigene_BMK.11946:1-246(+)
GAAGAAGAAGAAGAAGAAGAAGATAATTTGCTGGAGAGTGAATTACTCAATGAATACACC
ATTTGTGCAGCAGCAGCCGCGGAAGCTGAAGACTCACAAATCACAGTCCATTGCACCAAA
GGGAACTCGTTTGCATTCCAGCAGGGACTGCAGCAAGGATGCAGCTCTGAAAACAGAGCC
ATCAGAGAAAGAGTTATGTTTATCCCTGCTCAACACCAGGACATGAACATCCTACCATCT
GATTAA
>Reproduction_Unigene_BMK.11952|m.11566 Reproduction_Unigene_BMK.11952|g.11566  ORF Reproduction_Unigene_BMK.11952|g.11566 Reproduction_Unigene_BMK.11952|m.11566 type:5prime_partial len:64 (-) Reproduction_Unigene_BMK.11952:30-221(-)
AAGAAGCCTTCTCTTCTGCAGTATGCTGATCCTGACATATTGCCGACCCCATGCTCTTTT
TATTGGGACAGTGTTGGATTTGTTGGTATTCCTGTAAACACAAGCTATGCCACAAAAGGA
CATTTTGAGAAAGTTCTAATTCAAAATAAAATATTTTGTGTTGCTAGCAAGAGGAAAATT
GGGGACTTTTAG
>Reproduction_Unigene_BMK.1196|m.1134 Reproduction_Unigene_BMK.1196|g.1134  ORF Reproduction_Unigene_BMK.1196|g.1134 Reproduction_Unigene_BMK.1196|m.1134 type:internal len:213 (+) Reproduction_Unigene_BMK.1196:3-638(+)
TTCAGTGAAGACCATGTGAAAGTTGGTGATCTTGTGGTCAAAGATCAGGAATTTATTGAG
GCAACAAAAGAACCCAGCATCACATTCTTGGTAGCCAAGTTTGATGGAATCCTTGGGCTT
GGGTTTCAAGAGATCTCAGTTGGGAAAGCCGTACCTGTGTGGTATAACATGGTCAAGCAA
GGTCTTGTTAAGGAACCTGTTTTCTCGTTTTGGTTTAACCGCAACGCTGATGAGGAAGAA
GGGGGTGAGATTGTCTTCGGTGGAGTTGATCCGAACCACTTCAAGGGCGAGCACACTTAT
GTTCCTGTTACACAGAAAGGCTACTGGCAGTTTGATATGGGTGATGTTTTGGTTGGTGGT
AAATCAACTGGCTTCTGTGCCAGGGGCTGCTCAGCAATTGCTGATTCTGGAACCTCATTA
TTGGCTGGGCCGACGACTATAATTACGGAGCTGAATCATGCCATTGGAGCTTCTGGGGTT
GTAAGCCAAGAATGCAAGGCCATAGTTGAACAGTACGGAGAAACCATAATTGAGAGCCTT
TTAGCAAAGGACCAGCCCCAGAAGATCTGCTCTCAAGTTGGTTTATGTACTTTTGATGGG
ACTCGTAGTGTGAGTATGGGAATTAAGAGTGTTGTG
>Reproduction_Unigene_BMK.11967|m.11575 Reproduction_Unigene_BMK.11967|g.11575  ORF Reproduction_Unigene_BMK.11967|g.11575 Reproduction_Unigene_BMK.11967|m.11575 type:internal len:112 (-) Reproduction_Unigene_BMK.11967:2-334(-)
GAACGCAGACGTTCTCGGTCCAGAGAGAGACGCAGGCGCACTAGGTCTCATGAGCGTGAG
AGGGCCGCTGCAGGGGATGAGGCTGGGGGCAGCAGCCGACGACGAGAGAGGGAAAGAGAA
CGAGGTGGTGCTGGAGCTGGTGAAAGCAGAGAGAGGAGTAGAGACCGGGATCGAGATAGA
GACCGCAAGAGAAGGAGCAGGAGCAGGGATAGGAAGAGAGACAGGGAAAGAGGAAAAGGT
GCAGAAGGAGGGGAGGAAGGCATGGGCGGGCTAGTTGATGGCATGATGCCTGAAGGGGGA
GATAGGGGCATAGAGGACCCCTTGGGTGGTGAA
>Reproduction_Unigene_BMK.11967|m.11578 Reproduction_Unigene_BMK.11967|g.11578  ORF Reproduction_Unigene_BMK.11967|g.11578 Reproduction_Unigene_BMK.11967|m.11578 type:5prime_partial len:91 (-) Reproduction_Unigene_BMK.11967:61-333(-)
AACGCAGACGTTCTCGGTCCAGAGAGAGACGCAGGCGCACTAGGTCTCATGAGCGTGAGA
GGGCCGCTGCAGGGGATGAGGCTGGGGGCAGCAGCCGACGACGAGAGAGGGAAAGAGAAC
GAGGTGGTGCTGGAGCTGGTGAAAGCAGAGAGAGGAGTAGAGACCGGGATCGAGATAGAG
ACCGCAAGAGAAGGAGCAGGAGCAGGGATAGGAAGAGAGACAGGGAAAGAGGAAAAGGTG
CAGAAGGAGGGGAGGAAGGCATGGGCGGGCTAG
>Reproduction_Unigene_BMK.11969|m.11580 Reproduction_Unigene_BMK.11969|g.11580  ORF Reproduction_Unigene_BMK.11969|g.11580 Reproduction_Unigene_BMK.11969|m.11580 type:internal len:72 (+) Reproduction_Unigene_BMK.11969:3-215(+)
TACGTGATCGCCCGACTTTCTCTGAAGGATTTTAAATTGGACTTTCCTGTTTGGCAACAA
CGAAGACTGACTGAAACATGGACGAGCAGAGCATTATGCACACCTGTGCTGACGGGGAAG
CTGACAGCTGGATCTGTGGAACCGAGATCAACGGGGCCGCACAGCGAGGCTGAGCGAACC
GGCAGCAAAGAGTCCAAGCTATTGTTGTCTATG
>Reproduction_Unigene_BMK.11976|m.11584 Reproduction_Unigene_BMK.11976|g.11584  ORF Reproduction_Unigene_BMK.11976|g.11584 Reproduction_Unigene_BMK.11976|m.11584 type:internal len:168 (-) Reproduction_Unigene_BMK.11976:1-501(-)
ATTCGAATCAGATATTTCATGGACATGTTGATGGAGAAAAAGCGACCACTGATGCTGGTA
GGCAATGCAGGGACAGGAAAGTCTGTGCTCATGGGAGAGAAACTAAGGAGTCTCAATACA
GATAACTACGTGGTGCAGTCTGTCCCTTTTAACTTCTACACAACCTCTGCCATGCTTCAA
GCCATCCTTGAGAAACCACTGGAGAAGAAAGCAGGTAGAAATTATGGGCCTCCAGGAAAT
AAAAGCTTGATTTATTTCATTGATGACATGAACATGCCTGAAGTAGATAAATATGGAACT
GTTGCACCTCACACGCTGATCCGGCAGCATATGGACCATGGACACTGGTATGACCGAAGT
AAACTGACTTTGAAGGATATCCACAACTGTCAGTATGTGGCCTGTATGAACCCTACCTCT
GGTAGTTTCACCATTGATCCTAGACTTCAGCGACACTTCTTTGTGTTTGCTGTAAGTTTT
CCTGGACAAGAAGCGCTACAT
>Reproduction_Unigene_BMK.11981|m.11590 Reproduction_Unigene_BMK.11981|g.11590  ORF Reproduction_Unigene_BMK.11981|g.11590 Reproduction_Unigene_BMK.11981|m.11590 type:internal len:133 (+) Reproduction_Unigene_BMK.11981:2-397(+)
ATTACCAATCTTTCCTCTCAAGTCACTAATTCTGCTGGAAAGCCTCCGTTGTCTTCTTCT
TCACTGAAAAGAAAGTGTAGTTTATCAGAAAATGCTGTATCTGGCAAGTGCAGTGGACCC
TCTGGTAGATGCCATTGTTCCAAGAGAAGGAAGTTAAGGCTGAAGAGGGTAATTAGAGTA
CCGGCAATAAGCATGAAACTGGCAGATATTCCACCTGATGATTACTCATGGAGAAAATAT
GGACAGAAGCCAATCAAAGGATCTCCACATCCAAGGGGATACTACAAGTGTAGCAGTGTA
AGAGGGTGTCCAGCACGCAAACATGTTGAAAGAGCATCGGATGATCCAACTATGCTCATT
GTTACATATGAAGGAGAACATAATCATTCACTTTCT
>Reproduction_Unigene_BMK.11984|m.11594 Reproduction_Unigene_BMK.11984|g.11594  ORF Reproduction_Unigene_BMK.11984|g.11594 Reproduction_Unigene_BMK.11984|m.11594 type:internal len:108 (-) Reproduction_Unigene_BMK.11984:1-321(-)
AACGTCAAGGCCTTCTTTGACAAGGTTGCACCCAAAGCTGAGGAGATCGGCCGTGAGACT
CTTTCCAGGACTTTGTTCGTTTACCCTCAGACGAAGACATACTTCTCCCACTGGGCAGAC
CTAAGCCCCAACTCTCCTCAGGTGAAGAAGCACGGAACCACGGTGATAAACGGAGTTTTG
ACTGCCGTCGGGCTGATGGATGACCTGAAGGGAGGTTTGCTGACCCTCAGCGAGCTACAC
GCCTTCATGCTGCGCGTGGACCCCGCAAACTTCAAGATCATCAACCACAATCTGCTGGTG
TCTCTGGCCATGATGTTCCCA
>Reproduction_Unigene_BMK.11989|m.11599 Reproduction_Unigene_BMK.11989|g.11599  ORF Reproduction_Unigene_BMK.11989|g.11599 Reproduction_Unigene_BMK.11989|m.11599 type:3prime_partial len:78 (-) Reproduction_Unigene_BMK.11989:1-231(-)
ATGTCCTGCAAATGGATCGACGAGACCCAGATGAACCGACCCCAAAAGAGCTGCGGCAGA
ACTTTCAGCAGCATGCACGAGCTGGTGACACACATCTCCATGGAACACGTCGGCGGACCC
GAGCAAAGTAACCACATCTGCTTCTGGGAGGACTGTCCGAGGGAAGGGAAGTCTTTTAAA
GCCAAGTACAAACTGGTGAATCACGTCAGAGTCCACACGGGAGAGAAACCC
>Reproduction_Unigene_BMK.1199|m.1136 Reproduction_Unigene_BMK.1199|g.1136  ORF Reproduction_Unigene_BMK.1199|g.1136 Reproduction_Unigene_BMK.1199|m.1136 type:internal len:90 (-) Reproduction_Unigene_BMK.1199:1-267(-)
TTGTATGTTGCGATTGAATACGCACTGCATGGAAACTTACTGGATTTCCTGCGGAAGAGC
AGAGTGTTGGAGACAGACCCTGCGTTTGCCATTGCAAACAGCACTGCCTCCACCCTGACC
TCTCAGCAGCTCTTGCAGTTTGCAGTGGACGTGGCTCGGGGCATGGACTATCTCAGCCAG
AAACAGTTTATCCACAGAGATTTAGCTGCCAGAAATATCTTGGTGGGAGAAAACTTTGTT
GCAAAAATAGCAGACTTTGGATTATCA
>Reproduction_Unigene_BMK.11996|m.11603 Reproduction_Unigene_BMK.11996|g.11603  ORF Reproduction_Unigene_BMK.11996|g.11603 Reproduction_Unigene_BMK.11996|m.11603 type:complete len:56 (-) Reproduction_Unigene_BMK.11996:63-230(-)
ATGATGTTCCTTAGCCCTGTAATATGCAACACATTGCTGTACATTACTCCACAAGGTCAC
AACACAGATAGATTAAATGCTCTTATAGATCCTGCAATTGCGATGGGGGAAGGGGCAGTT
GTACAAAGCAACACCCAGTTAAAACAGTTTGCTCAGTTCAGTTCTTGA
>Reproduction_Unigene_BMK.11998|m.11604 Reproduction_Unigene_BMK.11998|g.11604  ORF Reproduction_Unigene_BMK.11998|g.11604 Reproduction_Unigene_BMK.11998|m.11604 type:internal len:90 (-) Reproduction_Unigene_BMK.11998:1-267(-)
AAAATGAAGCTTTGCTTTTTACTTTGTCTGTTTATTGTAGGAGCTCTTGCAAGCGACTAT
GATGAAGACGATGCAGTGGAGGTCACAAAAGCTCCTAAAGTAGTCGTAGATGCCAGGGGT
CATCGTCCCGTCAGTAGAGGTCGTGAGACGTACTCCGCTGGCCCGGCTGCCCCACCTCCC
ATCAGCGGGGGAGTCCGTTACCGGGGAAGACCAACTCCAGCACCGTTGGGAAAAACTTTG
CAGGCGAAGGAAGAGATACCAGATTCT
>Reproduction_Unigene_BMK.12|m.18 Reproduction_Unigene_BMK.12|g.18  ORF Reproduction_Unigene_BMK.12|g.18 Reproduction_Unigene_BMK.12|m.18 type:5prime_partial len:169 (-) Reproduction_Unigene_BMK.12:61-567(-)
GGAAGTTCAAACAGGGGGAGAAGAAAAGGAGAACTGACAGCAAATGCCTTGAGAGAGGAA
GAAGATGAACTTACCTGGATAAAAGCAAAAGAAAAGATTGACAAGTTCTTTGGATCTCAA
CTGGTTGGAAGTGCTGGAGTCAGAGCACTGAAATCTGATGGAGATTTTCAGAGAAGAACA
TGCAGGGCAATGGAAAGTGAAATCTTGAATCCACCCTCCAACACAAGACAGAATGCTGTG
TTTCTACACAAGGCACAGGTGTCTGTGAGGCCTGTTACAATTCCACTGCCCAACGAAACA
AGTCAAAATTGCTTTAGCAGTTCTGATGCTCTGCCTCATCTTAACCTCAGCTACAAATAC
ATCTGTGAAGCCAATGGAAGAGACTCCAGACACAGTGTTCATCAACATGACTGTGCTAAT
CAACAGAAACCTCTTCTTCAGCCTGGCCAAGACAATTATTTGAGTGCTCTTCTCTCCTGC
AATGCTTCTGATGTCATGACTAAATAA
>Reproduction_Unigene_BMK.12002|m.11608 Reproduction_Unigene_BMK.12002|g.11608  ORF Reproduction_Unigene_BMK.12002|g.11608 Reproduction_Unigene_BMK.12002|m.11608 type:3prime_partial len:171 (-) Reproduction_Unigene_BMK.12002:2-511(-)
ATGTTCAGCTTAATGAAAAAGGACAAAGAGAAAGACGGTGGGAGGAAGGACAAAAAAGAC
AAGAAGGACAAGAAGGAGAGGATGTCGGCGGCGGAGCTGAAGAGCTTGGACGAGATGAGC
TTGCGGAGGGGCTTCTTCAACCTGAACCGAGGCTCCAAGAGGGACTCCCGGAGCAAGATG
GAGATCTCCAACCCCATCCCCATCAAGGTGGCAAGCAGCACGGAGCTGTGCCTCACCGAC
CTCGACTCGGACAGCGTGAGCCACCGCAGCAGCCTGATCCTGGACTCGGGGCAGCTCAGC
ACGGCCAGCTCCAGCGATGACCTCAAAACCGACCAGGAAGGAGGAGTGGGGGGCCGGGGG
GGCTCCGTGCTCCAGCGGGCCGCCAAGTTCGGCTCGCTGGCCAAGCAGAACTCCCAGGTG
GGCCAGATCATCAAGCGATTCTCCTTCTCCCAGAAGAGCAAGGATGAGAGCCCGTCGGAA
ACCTCCTCCACGCCCTCGGAGCAGAACTCG
>Reproduction_Unigene_BMK.12006|m.11613 Reproduction_Unigene_BMK.12006|g.11613  ORF Reproduction_Unigene_BMK.12006|g.11613 Reproduction_Unigene_BMK.12006|m.11613 type:internal len:102 (-) Reproduction_Unigene_BMK.12006:2-304(-)
AAGCTCTTAAAAGATAACACCACCCTATTGAAATTGGGATATCATTTTGATCTTCCAGGA
CCAAGAATGAGCATGACAAGCATTTTGACACGGAATCAAGATAGACAGAGGCAGAAACGC
CTCCAGGAGCAGAAGCAACAAGAAGTGGAAAGGAGAGAAGGTTCTGAGGGACCAGTCAAT
CCAAGGACCAGTGTGTTGCAAAAAGGAACACCAGGATCTTCTCCTTATACATCTCCTAAG
GGTTCGCCATGGTCATCTCCAAAAGTAGCTAGAAATTCCTATATAAAAATAACTGTCCCA
TGT
>Reproduction_Unigene_BMK.12009|m.11614 Reproduction_Unigene_BMK.12009|g.11614  ORF Reproduction_Unigene_BMK.12009|g.11614 Reproduction_Unigene_BMK.12009|m.11614 type:complete len:159 (+) Reproduction_Unigene_BMK.12009:2-478(+)
ATGACAACAGGCTCAGAGAATCAAGCTATACATGCTCTCAGTGAACACCAGGGGGCAGTC
AAGGCTTTGGCGTGGTGTCCTTGGCAGCCTAACATTCTTGCATCAGGAGGGGGCACCAGT
GATCGTCATATTCGCATCTGGAATGCTTCCAGTGGCTCTTGTATCAGCTCCTTGGATACT
TGTTCACAGGTTTCTTCTCTTGTTTTTGCACCCAATTACAAAGAATTGGTGTCGGGCCAT
GGCTTTGCACATGACAAGGTTGTCATCTGGAAATACCCCTCATTCGCCAAAGTTACAGAG
CACGAAGGACATGAAGCCAGGATCCTCAACTTGGCACTGAGTCCAGACGGTTCCACGCTG
GCTTCAATTGCAGCTGACGAAACCATCAGACTTTGGAAGTGTTTTGAAAAGGAAAAGGAT
GCTGCCAAGAAACCGAAGCAGGCCAGTGGCAGGATCGTTCAACAAAGTATCCGATAA
>Reproduction_Unigene_BMK.12010|m.11620 Reproduction_Unigene_BMK.12010|g.11620  ORF Reproduction_Unigene_BMK.12010|g.11620 Reproduction_Unigene_BMK.12010|m.11620 type:3prime_partial len:343 (+) Reproduction_Unigene_BMK.12010:122-1147(+)
ATGTCTCAGTTTGGGTTTGAGAACGACATTCACAACGTTCTCCGGCTAGATATGCCCATC
ACCAACGCCCCGATGGCGAGATGGCAGAGGAAAGCCAGCACTTCAAACTCAAGCAGCACA
AACTCAATCTCGCCCAACAAGAGCGTCAACAGATCCGTGAGCCTTTCCAAAACACCCAGT
AAAACACCAGGGAAAAATGGCAAGACCCAAAACACCCCCTCTAAGGCAGGAGGAGATCGG
TACATCCCAACAAGAAATAACAAGCAGTTGGATGTTGCGAGTTTTCTTATTTCTAAAGAG
AATGAGCCGGTGGAAGAAAGTGAGCCCTCTACTGCGCCAAATCAGAAGGCTTGGTCTATG
TCACTAAATGGATATGACATTGAGGAAGCAAAGATTTTACATTTGGGAGGAAAACCGCTT
TACGCACCAGAGGGTTATCAGAATAATTTGAAGGTTCTGTACAGTCAGGTGCCCACACCA
GTCTCTGTCAAGAAGAGCCGGTACATTTCCTCTTATCCTGAACGGATTCTAGATGCCCCT
GATATTAGAAATGACTTCTACCTAAACCTTATGGATTGGGGAAGGCAGAACGTGTTGGCA
GTTGGTCTGGCTAATCAAGTGTATTTGTGGGATGCTGGTGAAGGAGACATTGTGTTACTG
AAGAAAATGGAGGATGATAATGAATACATCTGTTCTGTCTCGTGGAGCAAAGATGGCAAT
TTCTTGGCTATTGGAACCAGTGACTGTAAAGTTGAGTTATGGGATGTTCAGTATCAAAAG
CGTCTCCGTAGCATGGATGGTCATTCAGCAAGGGTGGGCTGCTTGAGTTGGAACGATCAC
ATCTTGTCAAGTGGCTCCAGGTCTGGATTGATTCATCAACATGATGTTCGGGTAGCAGAC
CACCACATCTTTACCTTCGGCGGACACACCCAGGAAGTCTGTGGCCTTACCTGGTCTCCA
GATGGGAGATATTTAGCTAGTGGTGGTAATGATAACATGGTGTACATTTGGCCAATGACA
ACAGGC
>Reproduction_Unigene_BMK.12016|m.11626 Reproduction_Unigene_BMK.12016|g.11626  ORF Reproduction_Unigene_BMK.12016|g.11626 Reproduction_Unigene_BMK.12016|m.11626 type:5prime_partial len:58 (-) Reproduction_Unigene_BMK.12016:181-354(-)
ACCCGGCACTCTCCAATCAGCAACCCCGATTCCACAGACACCGCCCCGCTAGACAGCTAC
CTAGCCAATCAGAGGGACGACTACCTGAAGGGCAGGTACTGCCCACTGATCTCTGAGGAC
AAAGGAGGCCTGCCTGGCAGGAGGTTAGAAATCACGGAGGACTGGCAGAGATAA
>Reproduction_Unigene_BMK.12031|m.11638 Reproduction_Unigene_BMK.12031|g.11638  ORF Reproduction_Unigene_BMK.12031|g.11638 Reproduction_Unigene_BMK.12031|m.11638 type:internal len:170 (-) Reproduction_Unigene_BMK.12031:3-509(-)
ATCCCAGTGTATTCCAAAAGCAGCCAGATAATCTTCTTGTATAACACTTCACAGACAGAA
GGGGTGTTCTTTACCTGGCACAGTGCTTGGGAAAGCACTAGCGAGGCTATACAGATATCC
CCTCAGAATGGGGAGCTGGCACCAGGGGAAAGCACTCCCTGTATCCTCTCTCTGGAAGCT
TCAGGCAGCCCTGGCTTCTACTACCTGGACCTCGTCTGTCAGGTGACCTCTGAACAAGCT
CTGATGCAGTACCAGCGAGAGCTGCAGGAGTGGGAGAGGGAGAGGGATAAGCAGGCATCA
GAGTTCACTCTGACTGACACCCATGCTGCCTTGGATGGACAGCGCACAGTCTGCACCAAG
GTTTCAGCCGGTTCAGTACAGAAACCAAGAAAATACAAGGCTTTGCCGCCAGTACAAAAG
CCTTCAGCCATAGGGCTAAGCAGGGCTGAGCGAAGAGCACAGCGAGAGGAGGAGAGGGTC
TGGAGGAGTCCTGAGCCCCCCAAACCA
>Reproduction_Unigene_BMK.12037|m.11643 Reproduction_Unigene_BMK.12037|g.11643  ORF Reproduction_Unigene_BMK.12037|g.11643 Reproduction_Unigene_BMK.12037|m.11643 type:internal len:101 (+) Reproduction_Unigene_BMK.12037:2-301(+)
AAAGGAATCTATGAGTGCAAAGAAAAAAAAGAGGAAGTGAAATCAGAAGACGAGGATGGA
CAGAGCAAGCTGAAACAGAGACGGAGTAGGACCAATTTTACTTTGGAACAGCTGAATGAA
CTGGAGAGACTCTTTGATGAGACGCACTATCCAGACGCTTTCATGCGAGAGGAGTTGAGT
CAGAGACTGGGGCTGTCCGAAGCTCGTGTTCAGGTTTGGTTTCAAAACAGAAGAGCTAAA
TGTCGAAAACAAGAAAATCAAATGCATAAAGGTGTTATTCTGGGGCCAGCAAGCCATTTA
>Reproduction_Unigene_BMK.1204|m.1140 Reproduction_Unigene_BMK.1204|g.1140  ORF Reproduction_Unigene_BMK.1204|g.1140 Reproduction_Unigene_BMK.1204|m.1140 type:5prime_partial len:130 (-) Reproduction_Unigene_BMK.1204:34-423(-)
AAGGGCAAAAAGGTAATTATGTTCGCCGTTCCTGGAGCTTTCACTCCGACATGCAGCACG
AAGCATGTCCCTGGGTTCATTGAAAAGGCTGACTTGCTGAAATCAAAGGGCGTTGAAGAA
ATCCTCTGTGTTAGCGTCAATGATCCTTTTGTCATGAAGGCATGGGCGAAAACCTTCCCT
GAGAACAAACATGTGAAGTTCCTTGCTGATGGAGCTGGAAAATATACACATGCTCTTGGT
CTGGAGCTGGATCTGTCGGAAAAGGGACTTGGTGTTCGATCCAGAAGATATGCCCTTTTG
GTTGATGACCTTAAGGTGAAAGTAGCTAATGTTGAATCTGGAGGGGAGTTTACCGTCTCT
GGTGCTGATGAAATACTCAAGGCTCTTTAA
>Reproduction_Unigene_BMK.12040|m.11650 Reproduction_Unigene_BMK.12040|g.11650  ORF Reproduction_Unigene_BMK.12040|g.11650 Reproduction_Unigene_BMK.12040|m.11650 type:5prime_partial len:90 (+) Reproduction_Unigene_BMK.12040:1-270(+)
GACAAGGTGGACAAGGGCAAGGCGGCCGGCGCGGCCTCGGACCTGCTCGACGCCGCCTCC
GACTACGGCAAGCTCTCCGACAAGGGCTACGGCAGCTACGTCGACAAGGCGCAGGGCTAC
CTCCACCAGTACGAGACCAAGGGCGCCGCACCTAAGCCGTCCGATCATCATGGTGATGAG
AAGAAGACCGAGGGGCATGATGGTAAATCCGAGAGCGGTGGGGCCGGGGACTACCTCAAG
ATGGCGCAGGGCTTCTTGGGAAAGAACTGA
>Reproduction_Unigene_BMK.12043|m.11652 Reproduction_Unigene_BMK.12043|g.11652  ORF Reproduction_Unigene_BMK.12043|g.11652 Reproduction_Unigene_BMK.12043|m.11652 type:internal len:114 (-) Reproduction_Unigene_BMK.12043:1-339(-)
CGACTCGGAGTCAGGCTGCATCTGAGTGAGGGGGCTCTGACCATTCAGGGACCCCAGGAC
CATGTCATCCAGGCAAAGACACACATTGAGTGGCTGCTGGGAGAGGTTCTGCATCAACTG
TCCAGCTACCTGTCTGGATACTTGACGAACTGTGAGATATTGAAGAAGTTTCAGGAGTGG
AAGCTCCAACAGAGCCCAAACACACAGCAGGAGGAGAGGACGGAGCTTGAAGAGAATGAA
CTCCCTGAATCAGACCAAGAAGTAGAGGAGCAGCAGGGCGACCAGAGAGAAGAGAAACGA
GCCTTCAGCTGGTTAAGCAGTTACCTGTCAGGCATCTTC
>Reproduction_Unigene_BMK.12050|m.11657 Reproduction_Unigene_BMK.12050|g.11657  ORF Reproduction_Unigene_BMK.12050|g.11657 Reproduction_Unigene_BMK.12050|m.11657 type:internal len:76 (-) Reproduction_Unigene_BMK.12050:1-225(-)
GAACCGGTCGAGGTCAAACAGGAACTCCCGTCAGTCCACCCAGGACTTCTCTACCTTGAA
CGGGCCTACATGATTAATTATCTACCAACATGGCCAGAGCCTGATCCCCCAAGCGACGTC
ATTGGCTTTATTAACATCAGAGACTCGAAGAAACCCAATCAGGCTCACCTGATGAGGTCA
GAGCTCTTTGAAACATCGCAAGCAATACGATTCAAAGAACCTTTT
>Reproduction_Unigene_BMK.12058|m.11660 Reproduction_Unigene_BMK.12058|g.11660  ORF Reproduction_Unigene_BMK.12058|g.11660 Reproduction_Unigene_BMK.12058|m.11660 type:5prime_partial len:189 (-) Reproduction_Unigene_BMK.12058:168-734(-)
CTCTTTGCATCAGTGACCTTTATGGAACATGTTTCAAGTGCCACCACCGCCACCACCACC
TCTAGCACAACAGTGGCAGAACTGGAGGCTGAGACATCCAAAGAAGTCATGGAGTTCATA
ATGAAGCTGGAGAAGAAGTGTCCTCCAAAGGAGGAATACAAGTCTTTCTTCGAGAAACTA
AAGGCTACAATGGTAGCCTCCGCAAAGGTTACTCAAGAAAAGAAGAAAGGTTTCTTCTCT
ACAGCTGCGGGCAAAATATCTGATGCAGTGTCTTTCATTGGTTCAAAGTTTACTGGCAAG
TCACCAGAGGTGAAGAAATCGATGGAGACCTACCAACAAGAGGTGGCCAAGTCACTGCAA
GAGTTAGAAGCCATCCACAAGAAAATCATTGAAGCAAACCAAGGCAAGGTAGAGGGGTCA
GTGGCGGTGACAGCAGAACAAAAAACTGAGATTAAACAAACGATCACCAGATGGGAGACA
GTGACGACTCAATTCGTGGAGACTGCTATCCAGACCGAGGCGGCTTCAAATACTACAGTT
GGTGTAGACAAAGTCAAGCTACCTTGA
>Reproduction_Unigene_BMK.1206|m.1143 Reproduction_Unigene_BMK.1206|g.1143  ORF Reproduction_Unigene_BMK.1206|g.1143 Reproduction_Unigene_BMK.1206|m.1143 type:internal len:69 (-) Reproduction_Unigene_BMK.1206:1-204(-)
TTTCTAATCCCTTATATTATTGCACTGATCTTTGAGGGAATCCCGTTGCTGCACATGGAA
TTGGCAATCGGACAGCGCTTACGTCAAGGAAGCATTGGAGTTTGGAATTCTATCTCACCT
TTCCTGGGAGGAGTGGGTATTGGCTCTCTCATAGTGTCTTTCTTGGTTGGTTTATTCTAC
AACACTATTCTGGCCTGGGTCCTC
>Reproduction_Unigene_BMK.12061|m.11662 Reproduction_Unigene_BMK.12061|g.11662  ORF Reproduction_Unigene_BMK.12061|g.11662 Reproduction_Unigene_BMK.12061|m.11662 type:internal len:193 (-) Reproduction_Unigene_BMK.12061:2-577(-)
CTCTGCTTCATCACCTACTCCGTGCACCAGGCCGCCAAGCAGAGGGAGCGCCGCTGCTCC
TTCCTGTACCCCCTTCTCGAGAGGGACTTCGGGGGCAGGGCCGGGGAGAGGAAACTCCGC
AGGGTCATCAACGGGATCCTGGTCCAAAACCCAGACGGGTGTGGTAAAGAGGAACCGGAC
TGTCTGGAGGTGAAGGAGATCCCGAACAGTCCCACTCGGGGCGCCAACAACAGCATTAAG
AGCGCCCAGTCCAAGAGCCGTCGGCAGGAGGGGATCTCCCGCTTCTACGTGATCCAGGTG
GTGTTCCGGAATGCGCTGGAGATCGGCTTCCTGGCCGGGCAGTACTTCCTGTACGGGTTC
AGCGTGCCTGGGAGGGTGGCGTGCGACCGCTACCCCTGCGTGAAGGAGGTGGAGTGCTAC
GTGTCACGCCCCACGGAGAAGACGGTGTTCCTGGTGTTCATGTTCGCCGTGAGCGGGGTC
TGCGTGCTGCTCAACCTCGCCGAGCTCAACCACCTGGGCTGGAGGAAGGTGAGGACGGCC
ATGCGGGGGGCGCAGGCGCGCAGGAAGAGTGCGTGC
>Reproduction_Unigene_BMK.12068|m.11671 Reproduction_Unigene_BMK.12068|g.11671  ORF Reproduction_Unigene_BMK.12068|g.11671 Reproduction_Unigene_BMK.12068|m.11671 type:internal len:136 (-) Reproduction_Unigene_BMK.12068:1-405(-)
CACGACCGCAACTACAAAATTTCAGGAAGGTGCTGTCGTTTTAAGGAAGTATGGAAACAG
GAGCCAGAGTACCGGAACTGGTTAGCAGAAGTGAACAATTGTGTGCACAGAGCTTTCTGC
AAGTATTGTAGGAAATCATTTGATGTTGGAAACATGGGCGTTTCTGCTCTTAAGAGTCAC
ATGCGAGGCCAAGGACACGCTAAAGCAGCAGCACAGTTAGAAAAATATGAGCCAATAATA
ACCAGTTTCTTCACATTCCAAAACAAGGAAACACAGTCGGATCAGCGAAGCAGAACTGCA
GCTCCTTTTGGCCGTCCGTCAGGAGAGGGCATGGATGAAGGAACTAGCACTGTGCCCCAT
GCATCGTCTTCTGTTTCAGGCTTTGTACTGAGTGATAGTGTTCTT
>Reproduction_Unigene_BMK.12069|m.11672 Reproduction_Unigene_BMK.12069|g.11672  ORF Reproduction_Unigene_BMK.12069|g.11672 Reproduction_Unigene_BMK.12069|m.11672 type:3prime_partial len:182 (+) Reproduction_Unigene_BMK.12069:418-960(+)
ATGGCCATGGATGGCCCCAGAGTAAACTGGAAGTTCCTGAGAGATCTTGAGGTAGATGGG
AAGAAGGAGGACCCAACACTACCAGATCTCATTAACTTGGGAAGCTGTGGCCTCCATGTT
GTCCACAGTAGTCTGCAATGTGGTGTGAATGAAACAGGATGGATGCTGGGAGAGCTACTT
GGAGCACTGTGGCAGCTCTTTCATGACACAGCAGCAAGGCGAGGTGACTACACTAAAATA
ACTGGAAGCACACGCTTTCCTCTGAAGTTTTGTCCTCACAGATGGTTGGAAGATTTGAAA
GTAGCAGAGCGTGCACTTGAACTGTGGCCGAACGTGATTCAGTTCATTGACGGTTACAAG
AAGCTGCCCGTCAGCAAAGTGCCAAATTCAGCATCGTATTCCTTGGTGAAGCAAGCAGCA
GCTGACCCCCTTTGTGAAGCAAAATTGCAATTCTTTGCTTCAGTTGCCAGACAACTCAAG
CCATTCCTGGAGAAATTTCAGACCAATGCACCCATGGTGCCCTTTCTTGCAGAGGAATTT
CAG
>Reproduction_Unigene_BMK.1207|m.1144 Reproduction_Unigene_BMK.1207|g.1144  ORF Reproduction_Unigene_BMK.1207|g.1144 Reproduction_Unigene_BMK.1207|m.1144 type:internal len:89 (-) Reproduction_Unigene_BMK.1207:2-265(-)
ATACCTGAATGCCAAAAGGTATTACCTGCAGCTAAGCCTGGGGGTGAGCCCTTGCCTGAA
GGTCTTCTTTGGCTTCTTTTAACAGGAAAGGTGCCATCAAAAGAGCAAGTGAATTCATTG
TCTCAGGAATTGCAGAGTCGTGCTACTGTCCCTGATCATGTATACAAAACTATTGATGCC
TTACCAATCACAGCTCATCCAATGACCCAGTTTGCTACTGGAGTCATGGCTCTTCAGGTT
CAAAGTGAATTTCAAAAGGCATAC
>Reproduction_Unigene_BMK.12072|m.11677 Reproduction_Unigene_BMK.12072|g.11677  ORF Reproduction_Unigene_BMK.12072|g.11677 Reproduction_Unigene_BMK.12072|m.11677 type:3prime_partial len:50 (+) Reproduction_Unigene_BMK.12072:121-267(+)
ATGGAGATGAAAGGCAGCAGAGCAATAAAAACAGATGTATCGTACACAAAGCTGCTGCTG
CTGCTGATATTGGTCATGGAGAAGGCAAAATTACTTTACCAAGAAATGTATCCAGGCCGA
GGCAAGGCAGATTTCAAAGCAAGTACA
>Reproduction_Unigene_BMK.12073|m.11678 Reproduction_Unigene_BMK.12073|g.11678  ORF Reproduction_Unigene_BMK.12073|g.11678 Reproduction_Unigene_BMK.12073|m.11678 type:5prime_partial len:69 (+) Reproduction_Unigene_BMK.12073:1-207(+)
TGCACTTCGAAAAACTGTGTGAAGCTGCGGTCCCTTGAGAGGCAAACCTTAAGTATTTCC
TGTGGTCTTACAGGGAACCTTACGGGAGCCTTTGTTCAGATTGGGATGTCTGAGGTCGAG
GATCGGTCTGAGACTGCCATCCTGTTTCTGCATCAGGAAATACCTGGAGTAAAACCCTTT
TCTTTCGTAGTGAGGGTGATCAAATGA
>Reproduction_Unigene_BMK.12076|m.11680 Reproduction_Unigene_BMK.12076|g.11680  ORF Reproduction_Unigene_BMK.12076|g.11680 Reproduction_Unigene_BMK.12076|m.11680 type:internal len:118 (+) Reproduction_Unigene_BMK.12076:2-352(+)
GACACTAAAGCCCCCTCTCTCACATTGAATAAGGTCACTACTGCTGATGCTAGGGACTAC
AAAGTCACTATGCGGGCAACTGGGGAATCCAATGATGAGAAATTCATCAAACTCAATGTG
TATGAAAAGATTACGTCAGTAAATGTGAACGTATCTCCAGCGGATCCGGTTGAAGGAAAG
GATGTCACGATGACTTGTCAGATCACAGGGACGGGCACAAAATACTCGTGGAAGGTGAAC
GAAACACCGGTAATTCTGGACAGCCGGCATGTGGCCTCAGGAAACACACTGACCATCAAG
TCACTGGTCAGGACTGACAAGGGCCAGTACAGCTGCACTGCTGAAAACCCA
>Reproduction_Unigene_BMK.12078|m.11683 Reproduction_Unigene_BMK.12078|g.11683  ORF Reproduction_Unigene_BMK.12078|g.11683 Reproduction_Unigene_BMK.12078|m.11683 type:5prime_partial len:66 (-) Reproduction_Unigene_BMK.12078:92-289(-)
CTGGAGGCGCGAGTCAAAGGGGTGCAGCTCCGCTGGTGGCAACCACGGCACAACGGGACG
GGTCACGACCAGTGGGCCCTGGACCACGTGGAAGTCGTTCTCACCCGCAAACAAAACTAC
ATGATGAACTTTTCACGGCAGACTGGATTGCGTCACTTCTACAGCAGGAAGAGGCGGGCT
CTGAGACGACACTTCTGA
>Reproduction_Unigene_BMK.12079|m.11686 Reproduction_Unigene_BMK.12079|g.11686  ORF Reproduction_Unigene_BMK.12079|g.11686 Reproduction_Unigene_BMK.12079|m.11686 type:5prime_partial len:102 (+) Reproduction_Unigene_BMK.12079:1-306(+)
TCCCTCTTAAAATCCCCAAAGTCTTGGATTTACTCCTGGGCCAAGAACGGAGGCATCAAT
GGATCCATGGGCGACAATGTTGCCAGTAGCAATGCAGTCAGTGGAAATGCTGACAGCGCC
ATGGCTGGCTCCCCCAGCATAGGCGGTCCTGGCAGCGGAAATGCTGCCAATTGCAACGAT
GGCAACGGCAATGCTAACTGCGGCCATGTTGTCAGAGGCAATGCTGACAGTGGTGTTGCA
TATTCTTCCAGAGGCCACAGCAAATCCCTGGGGGTCAGCAGCAAACGACCCCCCCCCAGG
CGGTGA
>Reproduction_Unigene_BMK.12089|m.11693 Reproduction_Unigene_BMK.12089|g.11693  ORF Reproduction_Unigene_BMK.12089|g.11693 Reproduction_Unigene_BMK.12089|m.11693 type:internal len:94 (+) Reproduction_Unigene_BMK.12089:1-279(+)
TTCCAGTCTTCCTGGAGTGACTTCGCAGACTTTGAGAAGATCTTTATTAGGATCAGTAAC
ACAATATCAGAATATGTCATGCAGCACTGGCAGGAGGATTTCATGTTTGGGTACCAGTTC
CTGAATGGCTGTAATCCAGTCATGATTCACAAGTGCACCAAGCTGCCTGACAAGTTCCCT
GTCACCACTGAAATGGTGGACTGCAGCCTGGAGCGCAACCTGACCCTGGAGGAGGAAATA
AAGGAGGGCAATGTCTACATAGCAGACTATAGCCTTCTG
>Reproduction_Unigene_BMK.12090|m.11695 Reproduction_Unigene_BMK.12090|g.11695  ORF Reproduction_Unigene_BMK.12090|g.11695 Reproduction_Unigene_BMK.12090|m.11695 type:internal len:75 (-) Reproduction_Unigene_BMK.12090:2-223(-)
GTGGACGAGGGCCCAGAATTCGACCCAGCTAATTTGTTTCTTCGCATTAAAGAAAACGAG
CCAAACGGAACCATTATTGGGACCTACAGTGCATTGGACCCAGATACTAAAAACAGTGAT
GGTATACTATATTATAAAACCTCAGACCCTGCATCATGGCTAGAAGTTGAAGAAACCACT
GGCAAACTCAGAGTAGCTCGCAACATGGATAGAGAGTCATCA
>Reproduction_Unigene_BMK.12093|m.11698 Reproduction_Unigene_BMK.12093|g.11698  ORF Reproduction_Unigene_BMK.12093|g.11698 Reproduction_Unigene_BMK.12093|m.11698 type:internal len:81 (-) Reproduction_Unigene_BMK.12093:1-240(-)
CTTGACCAGGATCCTGACCTCCAAACTAATAGCTTCGAAAGAATATATACTGGGTGGCCA
ATGATGTTCCAGACGAAGCGATTACTGTTGCTTGGGTTCAGCATGGCTGTTTGTGCATCC
GACGACTTGAACCACAAGTTAAACCAACTCAACGCACGTGCAGTATGGGCAGCTGCACCA
GCTAAACAAACACATGCCTTTACAACAGGCACAGCACACTGTGATGCAGTTCAAGATCTC
>Reproduction_Unigene_BMK.12095|m.11699 Reproduction_Unigene_BMK.12095|g.11699  ORF Reproduction_Unigene_BMK.12095|g.11699 Reproduction_Unigene_BMK.12095|m.11699 type:5prime_partial len:54 (-) Reproduction_Unigene_BMK.12095:54-215(-)
CAACACAACACAGGTCACAGTGGAGACAACACAACAGGTCACATGACAGATGCAACACAA
CACAGGTCACATGGGAGACAACACAACATGGGTGAAGACACAACACAACTTGGGCATTAT
TTCGTGTTTGCAATTAACATTTTTTCATTCTGTTTGAATTAA
>Reproduction_Unigene_BMK.1210|m.1146 Reproduction_Unigene_BMK.1210|g.1146  ORF Reproduction_Unigene_BMK.1210|g.1146 Reproduction_Unigene_BMK.1210|m.1146 type:3prime_partial len:62 (-) Reproduction_Unigene_BMK.1210:2-184(-)
ATGTCTGCATTGATTTCTATGCATCTCAACAGCGAGCCCCATTCAGCTGGACAGCACGTC
CACGCTCCCGCGACTGTAGCTCGGGTTAGCCAATCCCATCGCGTCTCTGCCGGCTCGCCT
GTTGGCACGGCAACGCCGGAACGCCAGGACGCTCAGCGCTGCCGCCAACAGCACCACAGC
GCC
>Reproduction_Unigene_BMK.12100|m.11704 Reproduction_Unigene_BMK.12100|g.11704  ORF Reproduction_Unigene_BMK.12100|g.11704 Reproduction_Unigene_BMK.12100|m.11704 type:internal len:111 (+) Reproduction_Unigene_BMK.12100:2-331(+)
TTCGAGAAGAGACCCAAAAATTTTGGAATTGGTCAGGACATTCAGCCCAAGAGAGACTTG
AGTAGATTTGTGAAATGGCCCAAGTACATTAGGCTGCAGAGGCAAAAGGCTGTGCTGTTG
CAGAGATTGAAGGTTCCTCCACCAATACACCAGTTCTCCCAGGCCCTTGACAGGCAGACA
GCATCAAATTTGTTCCGTCTGTTGGACAGATACCGACCAGAAACAAAGCAGCAGAAGAAA
GAAAGGTTAAAGGCACGTGCAGAGGAGCGCGCCAAAGGAAAGGCTGATGCTCCAACAAAA
CGTCCACCAGTTGTACGTGCTGGTACGAAC
>Reproduction_Unigene_BMK.12103|m.11709 Reproduction_Unigene_BMK.12103|g.11709  ORF Reproduction_Unigene_BMK.12103|g.11709 Reproduction_Unigene_BMK.12103|m.11709 type:5prime_partial len:68 (+) Reproduction_Unigene_BMK.12103:1-204(+)
GCAATGTCCGTGATTGGAGACAGAAGATCCAGAGAACAGAAGGCAAAACAAGAAAGAGAA
AAGGAGCTGGCCAAAGTAACAATAAAGAAAGAAGACGTGGAGCTCATAATGGGAGAGATG
GAGATTTCCAGAGCCGTGGCGGAGCGCAGTCTGAGAGAACACATGGGGAATGTGGTGGAG
GCTCTGATCGCACTCACCAACTGA
>Reproduction_Unigene_BMK.12107|m.11713 Reproduction_Unigene_BMK.12107|g.11713  ORF Reproduction_Unigene_BMK.12107|g.11713 Reproduction_Unigene_BMK.12107|m.11713 type:internal len:69 (-) Reproduction_Unigene_BMK.12107:1-204(-)
GCCTTCCTGGTGTTGGTAAACCAGGGCATGACGGGTTACCAGGGAGGCCAGGGTTCCCTG
GAGGGAAAGGAGAACTTGGTCCACCAGGCTTGCCTGGGGGCCCTGGTTTACCTGGCTATG
GCAAACCAGGTTTTCCTGGGCCAAAGGGAGAACGAGGGATGGGCGGCATGCCCGGGGCAC
CCGGGCCTAAAGGAGAAAAGGGTC
>Reproduction_Unigene_BMK.1211|m.1148 Reproduction_Unigene_BMK.1211|g.1148  ORF Reproduction_Unigene_BMK.1211|g.1148 Reproduction_Unigene_BMK.1211|m.1148 type:internal len:125 (+) Reproduction_Unigene_BMK.1211:2-373(+)
GAAAGAGACACCGTTCTTCAGTGTTTGACTCAACTGCTGCAGCTGGACATTCGCACACTC
TGGAGTCTGTCTCTAGTGGAGGAGGAGTTTGTCAGCTGCGTGACATGCTGTTGCTATAAA
CTCCTGGAAAACCCCACCATAAGCCACATGAAGAACAAGTCTACCAGAGATGCCATCATT
CATGTGCTTGGGATCATGGTGAAGAAATACAATCACATGTTGGGAGCTTGTGTGAAGGTT
ATCCAGCTCTTGCAGCACTTCGAGCAGCTGGCGTCAGTGTGTGCTCAAGCTGTGGCTGCC
TGGAGCACAGAGTATGGCGTAAAGGCTATCGTTGGAGAGATCATGAGAGAGATCGGTCAG
AAGTCAAGTGAG
>Reproduction_Unigene_BMK.12110|m.11716 Reproduction_Unigene_BMK.12110|g.11716  ORF Reproduction_Unigene_BMK.12110|g.11716 Reproduction_Unigene_BMK.12110|m.11716 type:5prime_partial len:57 (+) Reproduction_Unigene_BMK.12110:3-173(+)
TTATTCAGGGTAATTCTAGCTGGTGCAAGTTGTGTTCATTTCTGTATTATACTTTACCTG
TACTTCAAGTGCTCAGAATGTGGGGTTTCTCAGGGCTGGGAAAACCCCCTGCTCAGCAGA
GTCTGGGTTGAACCTGTTCAATTTCTAATACACAGCTTGCTTCAGATGTAG
>Reproduction_Unigene_BMK.12114|m.11722 Reproduction_Unigene_BMK.12114|g.11722  ORF Reproduction_Unigene_BMK.12114|g.11722 Reproduction_Unigene_BMK.12114|m.11722 type:internal len:73 (+) Reproduction_Unigene_BMK.12114:2-217(+)
CGGTTGTCACAGGAGTTGGTTGAGACCATTGCAAAGAAGATGAGTGTTAGACTGGATAGC
ATTATCACTTCAGTTTTGTTGAATAAAGAAGAATCTCAGAAGAGTTTGCCATTACTTTCT
TTTGAAGTAACTCTTGATTTTGCAGAATGGATCCAATCAAGTAAGAGTAAGACCCAACTC
AGAATATCTGTTTTAGATTCTCCAGTGAAAGCCCCG
>Reproduction_Unigene_BMK.12121|m.11725 Reproduction_Unigene_BMK.12121|g.11725  ORF Reproduction_Unigene_BMK.12121|g.11725 Reproduction_Unigene_BMK.12121|m.11725 type:3prime_partial len:64 (+) Reproduction_Unigene_BMK.12121:65-253(+)
ATGGCAGATCAGCTCACCGATGATCAGATCTCTGAGTTTAAGGAGGCTTTCAGCCTATTC
GATAAGGACGGAGATGGTTGCATTACAACTAAGGAGCTTGGGACTGTGATGAGGTCGTTG
GGACAGAATCCAACTGAAGCTGAGCTCCAGGACATGATAAATGAAGTGGATGCTGATGGT
AATGGAACC
>Reproduction_Unigene_BMK.12122|m.11729 Reproduction_Unigene_BMK.12122|g.11729  ORF Reproduction_Unigene_BMK.12122|g.11729 Reproduction_Unigene_BMK.12122|m.11729 type:5prime_partial len:51 (-) Reproduction_Unigene_BMK.12122:127-279(-)
GATTATTGCCAACAAACAGCTTCCAAACGCAAAGCTTTTTCAGAGATCAGAGCCCGGCTC
TGTCGAGAAGGCATTGATAGTTTCCTCATCTATCCTGCGGTGCTCAAGGTGTCGCGTGGT
GCTGAAAAGTTTTCCTTTGAGTCCCCCTCTTAA
>Reproduction_Unigene_BMK.12128|m.11733 Reproduction_Unigene_BMK.12128|g.11733  ORF Reproduction_Unigene_BMK.12128|g.11733 Reproduction_Unigene_BMK.12128|m.11733 type:internal len:68 (-) Reproduction_Unigene_BMK.12128:2-202(-)
TTGCTTTTGGGTAGCCTGCAGGGGGCAGAATCCACTGCAAAGCACTCCTTACCTAATTAC
AATGCATCTGCTGCCCACCCACCCTTAAAAAAAGTGACAACAGAGTGGAAAAAAAATGTA
TTTATAAACATGTCAGCACCGCAAAAACACGAGTGCTGTATCTGCAGAGATAACACTGTG
ACACACATTGCAAAACCAACA
>Reproduction_Unigene_BMK.1213|m.1150 Reproduction_Unigene_BMK.1213|g.1150  ORF Reproduction_Unigene_BMK.1213|g.1150 Reproduction_Unigene_BMK.1213|m.1150 type:internal len:68 (+) Reproduction_Unigene_BMK.1213:2-202(+)
TGGCAAGTGAAATCCAAAGGGATGAAAGATCTTTTAAATGGTGTGTCTGACCTGAAAGTG
TGTGTTGTATTAGGTCTTGAGAAATGGTCCAAGGCAATGAGTCGTTCCCTGAGAGGCTGT
CGACCTGTGCTTTCAGGAGTGGCACTGGACACTCTGCTGTGTGGGTACCTCCTTCTACAC
AGCAGATTACAAGGCACTGAA
>Reproduction_Unigene_BMK.12132|m.11736 Reproduction_Unigene_BMK.12132|g.11736  ORF Reproduction_Unigene_BMK.12132|g.11736 Reproduction_Unigene_BMK.12132|m.11736 type:5prime_partial len:50 (+) Reproduction_Unigene_BMK.12132:1-150(+)
CGGGAACTGACTGAAATTGCTGAACAAGCAAAGAGGAGAGCAGAGATGGCCAGGCTTCGC
GAGCTGCACACGCTCAAGGGTCATGTTGAATCAGTGGTGAAGCTGAAAGGGCTGGATATC
GAAACGATCCAGCAGCATTATACAGTTTGA
>Reproduction_Unigene_BMK.12134|m.11737 Reproduction_Unigene_BMK.12134|g.11737  ORF Reproduction_Unigene_BMK.12134|g.11737 Reproduction_Unigene_BMK.12134|m.11737 type:internal len:88 (-) Reproduction_Unigene_BMK.12134:3-263(-)
GATTTCCCTCAATTGACAATGACATTGCCTGATGGGCGTGAAGAGTCTGTCATGAAACGT
ACCACACTTGTCGCTAATACTTCAAACATGCCCGTGGCAGCTCGTGAGGCCTCAATCTAT
ACAGGTATTACTATAGCAGAATACTTCAGAGACATGGGCTATAATGTTAGTATGATGGCA
GATTCGACATCTCGCTGGGCAGAAGCTTTACGTGAAATCTCAGGTCGATTGGCAGAGATG
CCTGCAGACAGTGGATATCCT
>Reproduction_Unigene_BMK.12135|m.11738 Reproduction_Unigene_BMK.12135|g.11738  ORF Reproduction_Unigene_BMK.12135|g.11738 Reproduction_Unigene_BMK.12135|m.11738 type:internal len:74 (+) Reproduction_Unigene_BMK.12135:1-219(+)
ACAAAGTGGAGGAAGAAGAGGCGCGCGGTGAAGATGATGGTCGTGGTGGTGCTGCTCTTC
GCTTTCTGCTGGACTCCCTTTCACCTGGTGTCGATCCTCACAGACTACGGAAAGCTGTGG
CTGCCCCCAGAACAGGAGCTCCTCCTCTTCACAGCGGTGCAGCTCCTGGGGTTCAGCAAC
TCCGTCTGCAACCCGGTGGTGTACGCCGCCCTCAACGAC
>Reproduction_Unigene_BMK.12138|m.11742 Reproduction_Unigene_BMK.12138|g.11742  ORF Reproduction_Unigene_BMK.12138|g.11742 Reproduction_Unigene_BMK.12138|m.11742 type:internal len:86 (-) Reproduction_Unigene_BMK.12138:3-257(-)
GGTGCTTTCCATCCCCCCAAAGAAATGACCCTCTGTACATTTAATACAGTTATTAAAGAA
AACACATGGTACAAAAGCCACCATCAATATGGCATTGTTTTTCAAGACCTGGTTTTTAAA
AGAGCTGGAAAAAGGTGCTGGGCTCAGTACTTAATATTTAACTGTGTTTTACATTCAAAT
GCTGGGCACTGTGCTGCAAAGTCAAGGAAAGGGATGATCATACTCATTGGATTCAATCGA
AACATACAGCAGTGC
>Reproduction_Unigene_BMK.12140|m.11744 Reproduction_Unigene_BMK.12140|g.11744  ORF Reproduction_Unigene_BMK.12140|g.11744 Reproduction_Unigene_BMK.12140|m.11744 type:internal len:121 (+) Reproduction_Unigene_BMK.12140:2-361(+)
AGTCCAGTAAGTTCAATTAAGCATGCTGGTGGTCCCTGGGAGCTTGGACTTACGGAGACG
CACCAGACACTCATTGAAAATAGATTAAGAGAAAGGGTTGTTCTTAGAGTTGATGGTGGA
TTTAAAAGTGGATTTGATGTCATGATGGCTGCAGCAATGGGTGCAGATGAGTATGGATTT
GGCTCGGTAGCAATGATAGCCACAGGTTGTGTAATGGCCCGCATATGCCATACAAACAAT
TGTCCTGTTGGTGTTGCCAGTCAGAGAGAGGAATTACGAGCTCGGTTCCCAGGTGTTCCA
GGAGACCTTGTTAACTACTTTTTGTATGTTGCCGAAGAGGTGAGAGGCATGTTGGCTCAA
>Reproduction_Unigene_BMK.12141|m.11746 Reproduction_Unigene_BMK.12141|g.11746  ORF Reproduction_Unigene_BMK.12141|g.11746 Reproduction_Unigene_BMK.12141|m.11746 type:5prime_partial len:159 (-) Reproduction_Unigene_BMK.12141:32-508(-)
TTCTCACTTTCACAGGCACCTCCCTCCTTGGCTGAAGAACTCGAAAAGGCGTCGCTTTTC
GACTTCAACTTGACACTCCCTATCATTGTGGCTGAATTCTTGTTCCTCATGTTTGCTTTG
GACAAGATTTATTACACCCCTCTAGGGAAATTTATGGATGAAAGGGATGCAGCTATAAGG
GAGAAGCTTAGCAGCGTTAAGGACACTTCTGCAGAGGTGAAACAGTTGGAAGATCAGGCT
GCGGCTGTGATGAAGGCTGCTAGGGCAGAGATATCGGCTGCGTTGAACAAGATGAAGAAG
GAGACTCAGATTGAGGTGGAGCAGAAGCTGGCTGAGGGGAGGAAGAAAGTGGAGGCTGAG
TTGCAGGAGGCATTGGCTAATTTGGATAAGCAGAAGGAGGATACTATTAAGGCTCTCGAC
TCGCAGATTGCTGCTCTTAGTGAGGAAATTGTCAAAAAGGTCCTCCCTGTTTCTTGA
>Reproduction_Unigene_BMK.12142|m.11748 Reproduction_Unigene_BMK.12142|g.11748  ORF Reproduction_Unigene_BMK.12142|g.11748 Reproduction_Unigene_BMK.12142|m.11748 type:3prime_partial len:71 (-) Reproduction_Unigene_BMK.12142:2-211(-)
ATGTATTTATTTGCTTTACAGTTATACAAATTTGATGGAAAGAAAGTCCAGTTAGCCCAA
CTTATCCTAGTAAGCAGAACTGCATGTTTGACCCAACTTCTAGACCCCGATGTCAATCTA
GTCCTAAATGATCAGACCCTTGATACTGGTCTGAATCCAACACTGAGGCATAGCATGCTG
TGCAATGTAAATATGCACACCTGCAATTCC
>Reproduction_Unigene_BMK.12144|m.11750 Reproduction_Unigene_BMK.12144|g.11750  ORF Reproduction_Unigene_BMK.12144|g.11750 Reproduction_Unigene_BMK.12144|m.11750 type:internal len:74 (+) Reproduction_Unigene_BMK.12144:1-219(+)
AGGGAATGGATGCGCATCTGTTTTGAATTGTTGGAGTTGTTGAAAGCCCACAAGAAGGCC
ATCCGCAGAGCTACTGTCAACACTTTCGGCTATATCGCCAAGGCCATTGGTCCGCATGAT
GTGCTGGCCACACTGCTCAATAATCTTAAGGTGCAGGAGCGTCAGAACCGTGTGTGCACA
ACAGTAGCCATTGCTATTGTGGCTGAGACCTGTTCGCCA
>Reproduction_Unigene_BMK.1215|m.1152 Reproduction_Unigene_BMK.1215|g.1152  ORF Reproduction_Unigene_BMK.1215|g.1152 Reproduction_Unigene_BMK.1215|m.1152 type:3prime_partial len:80 (-) Reproduction_Unigene_BMK.1215:1-237(-)
ATGAGTTCAGACTTCGAAGAATGCTGCACGGGAAGGAGCAATGGTGATAGACACATGCAC
ATCCGGCAGACCATGCCGAAAGGGAGGAGGCAGGCGGTCCGGGGGCCTGCTTACATGTTT
AATGACCGTTCAAACAATCTCTCTCTGGAAGAGGAGAGGTTTTTGGATGCAGCTGAATAT
GGAAACATCCCTGTGGTCAGGAAGATGCTGGAGGAGAATCTGGACCTCAATGTGAAC
>Reproduction_Unigene_BMK.12151|m.11754 Reproduction_Unigene_BMK.12151|g.11754  ORF Reproduction_Unigene_BMK.12151|g.11754 Reproduction_Unigene_BMK.12151|m.11754 type:complete len:78 (-) Reproduction_Unigene_BMK.12151:99-332(-)
ATGCAGCCGCCCCAGTTCCAGCCGTCTCAAAAATGGTCTGCTCCAGAGGGGGGCTCTGTG
ACAACTTTGGTCTGTTTTTTGCACTACTCTGAATGCATCGGCCCCTTAGATGGCTCACGT
TTGTCACGTACACCTGAGGACAACACCCCCATTGTCAGCGTCAAACAGGCACAGACAACA
GCAACAAGAAATTGGGATTGTTACTCGGACAACAGACCCCAAAACGTTCTTTAA
>Reproduction_Unigene_BMK.12152|m.11757 Reproduction_Unigene_BMK.12152|g.11757  ORF Reproduction_Unigene_BMK.12152|g.11757 Reproduction_Unigene_BMK.12152|m.11757 type:internal len:71 (+) Reproduction_Unigene_BMK.12152:3-212(+)
TCTGCTGAATCCAGTGGCAGCATGGACAATCGCGGTGTAAAGCGTAAAGCTGACGACAGC
GACAGCGAACCAGAGCCAGAAGATAATGTCAGGTTATGGGAGGACGGCTGGAAGCAGCGT
TACTACAAAACTAAATTCGACGTGGATGCGACGGACGACGAGTTTCGTAAGAAAGTGGTG
CAGTCGTACGTGGAGGGCCTGTGCTGGGTG
>Reproduction_Unigene_BMK.12154|m.11759 Reproduction_Unigene_BMK.12154|g.11759  ORF Reproduction_Unigene_BMK.12154|g.11759 Reproduction_Unigene_BMK.12154|m.11759 type:internal len:81 (+) Reproduction_Unigene_BMK.12154:2-241(+)
GACTTCTTACTGACCCTGGCCTTGCCTTTTAAAATCGCTGTTGACTTAGGCATTGCCCCT
TGGAAACTGAAGATCTTCCATTGCCAGTTCTCTGCCTGCCTCATATACATAAACATGTAC
GCATCCATTATATTCTTAGCTTTTGTGAGCGTAGATCGGTACCTTCAGATAACTCAGAGC
TCAAAACTGTTTAGGATACAGAACGTGGGATTTGCTAAAATGATGTCTGGAGTTGTGTGG
>Reproduction_Unigene_BMK.12158|m.11764 Reproduction_Unigene_BMK.12158|g.11764  ORF Reproduction_Unigene_BMK.12158|g.11764 Reproduction_Unigene_BMK.12158|m.11764 type:internal len:95 (+) Reproduction_Unigene_BMK.12158:2-283(+)
ATTTCTTATGTGGTAGATAAAAAGTGTACCCATGTTATTGTGAGTCATATGAAGGACGTG
AGCTCTCATCGTCTAAAGAGTATTCAGCAGTTCCAGATCCCTGTTGTCAGTGTGGAATAT
GTTTCAAAATGCATTGAAGAGGGAAGACTTGTGGATGAGGATGCTTATGCCCCTGCTGAG
CATCAAGATGTAATTCAGAATACAAACTGCAAGAATCCAGGAGAGGAGATCAGCCCACTT
TCTGAAGCTTTTCCAGGTGATGATCAGGAAGAAACAGTGAAG
>Reproduction_Unigene_BMK.12161|m.11766 Reproduction_Unigene_BMK.12161|g.11766  ORF Reproduction_Unigene_BMK.12161|g.11766 Reproduction_Unigene_BMK.12161|m.11766 type:5prime_partial len:263 (+) Reproduction_Unigene_BMK.12161:1-789(+)
AAGAGAAGAAAAATGGCTCCGAAGAAGGGTGTAGCAGTAGCAGCAAAGAAGAAAAATGAG
AAGGCGAAAGTGGTGAATCCACTTTATGAGAAGAAGCCAAGGCAGTTCGGTATCGGTGGT
GCGCTTCCACCGAAGAAGGATTTGTCGAGGTTCGTCAAATGGCCTAGGAATGTTGTGCTT
CAAAGGAAGAAGAGGATTCTCAAGATGCGTTTGAAGGTTCCCCCAGCTCTTAACCAGTTC
ACCAAGACACTTGATAAGAACCTTGCTACAACCCTTTTCAAGATGCTTCTGAAGTACAGG
CCTGAGGACAAAGCTGCAAAGAAGGAGCGTCTTGTCAAAAGGGCTCAAGCTGAAGCTGAA
GGAAAGACTCCTGAAACAAAGAAACCCATTATCGTGAAATATGGGCTTAAGCACATCACG
TACCTTATTGAGCAGAATAAAGCTCAGTTAGTAGTGATTGCTCATGATGTGGACCCAATT
GAGTTGGTTGTCTGGCTTCCGGCCCTATGCAGAAAGATGGAAATTCCTTACTGCATTGTG
AAAGGGAAAGCCCGTTTAGGATCAATCGTGCATAAGAAAACTGCTTCAGCCCTGTGTTTG
ACAACTGTGAAGAATGAAGACAAGATGGAGTTCAGCAGAGTTTTGGAGGCTATTAAGGCT
AACTTCAATGACAAGTATGAGGAGAACAGGAAGAAGTGGGGTGGTGGTATCATGGGCTCC
AAGTCACAGGCCAGGACTAAGGCCAAAGAGAGGGTTCTTGCCAAGGAAGCTGCCCAGAGA
TTGAACTAA
>Reproduction_Unigene_BMK.12167|m.11774 Reproduction_Unigene_BMK.12167|g.11774  ORF Reproduction_Unigene_BMK.12167|g.11774 Reproduction_Unigene_BMK.12167|m.11774 type:internal len:98 (+) Reproduction_Unigene_BMK.12167:3-293(+)
AAGCTTAAGGGAAAAGCTGCACAAATGGGAAAAGGAACAGGAAGTTTCGGCAAGAGGAGG
AATAAGACTCATACACTGTGTGTTAGATGTGGTCGTCGTAGCTTCCATATCCAGAAGAGT
CGTTGTTCTGCTTGTGCTTACCCTGCTGCTCGTCTTAGAAAATATAACTGGAGCGTCAAG
GCACTTAGAAGAAAGACCACTGGAACTGGTCGTATGAGGTATCTCCGCAATGTGCCCCGC
AGGTTTAAGACGAACTTCAGAGAAGGAACCGAGGCAACTCCAAGGAAGAAG
>Reproduction_Unigene_BMK.12168|m.11777 Reproduction_Unigene_BMK.12168|g.11777  ORF Reproduction_Unigene_BMK.12168|g.11777 Reproduction_Unigene_BMK.12168|m.11777 type:internal len:127 (-) Reproduction_Unigene_BMK.12168:2-379(-)
CACAGTTGTGAGGAGCTTTTTATTAAGCTAATCCACTTCATTAAGCAACTCCAGGACAAG
GTTACAGCATTGATGGAAGAAAGTGAGCGGGCTGTGGTGAGTCAGGCTGAGAAACTCATC
AAGCAACTGGAGCAAGAGCTTACTGAGCTAAGCAAGAGAAATGAAGATCTGGAACAGCTT
GCAGAGACAGAGGATCAGATCCATTTCCTACAGAATTTCCAGTCCGTGTGTGCCCATCCC
AAGGATGGATATTTACCAAATGTTACCCTTGAGACACAAAACACCTTTGGGCTCGTTCAG
AAGGCTGTGTCTGACCTTGAAGACTCTATTGAGAAAATCTGCAAGAAGGAAGTAGTGAAG
ATATCTCAGACAGTGAGC
>Reproduction_Unigene_BMK.12169|m.11779 Reproduction_Unigene_BMK.12169|g.11779  ORF Reproduction_Unigene_BMK.12169|g.11779 Reproduction_Unigene_BMK.12169|m.11779 type:internal len:87 (+) Reproduction_Unigene_BMK.12169:2-259(+)
CAAAGTAAAACCTGCAGCGTGGTTAGCTTCTCCCCCTCCTATCTCCTGATTCCTGCCAGG
AATGTTCTCCCTGAAGCCAGGCTCGAGCCCAGGCCTGTTCTAGTTGTGTGGTGTTGCAAC
CGGGGCGCCCATCGCTGCCTGTATGAGTATGTGTGCACAGCACAGTCCTACACTCCTCCC
TGCTCACCAGCACTCACACGCAGACAGCCAGGGTTGTACCACATTGAAGTTATAGTAGTA
GACCCTGATATCGATGGG
>Reproduction_Unigene_BMK.12172|m.11784 Reproduction_Unigene_BMK.12172|g.11784  ORF Reproduction_Unigene_BMK.12172|g.11784 Reproduction_Unigene_BMK.12172|m.11784 type:internal len:80 (-) Reproduction_Unigene_BMK.12172:2-238(-)
AAACCTGAGAAGATAGACAAACAGCCCAAGAGACAGGCACTGATCCCCTTCCACCATCGC
CCCCTCTTCTGTGAAGAGCTCTGCCTGGATCAGGACCCCAGAGCTGGACCCAAGCTGGGA
CCCATGGACCCCCCTACTGAGGTTCTCTCTGACCGCAAGTACTCCAAGCAGCTCCCCCCT
CCTGGGAAAGCCCTCTATTCCCCCCCGCACTCCCCGGCCTCCCCTTTGCCCCCTACC
>Reproduction_Unigene_BMK.12179|m.11786 Reproduction_Unigene_BMK.12179|g.11786  ORF Reproduction_Unigene_BMK.12179|g.11786 Reproduction_Unigene_BMK.12179|m.11786 type:internal len:73 (-) Reproduction_Unigene_BMK.12179:1-216(-)
ACTTGGGTGGCTTTATATGGGACCTTACACTGTTGTTGTGGCTTTGCCATGCAGTACCAG
GCCCCTCCCTGTCCCTTACTGACGTCATCGCTGCTGTTCCGCTTTCCTCGTCTTGGTTGC
ACTGCCCCGCAGCATCAGGCCTCTCTCTGCCACTCCATGACGTTGATAATTCACTGCACA
CTTAAGAAGCTGATTCTTTCCTTTGCTGTCTTCCAC
>Reproduction_Unigene_BMK.12184|m.11793 Reproduction_Unigene_BMK.12184|g.11793  ORF Reproduction_Unigene_BMK.12184|g.11793 Reproduction_Unigene_BMK.12184|m.11793 type:internal len:123 (+) Reproduction_Unigene_BMK.12184:2-367(+)
AAAATTGTACCATCAGAGGTAACAATTAAGCTTCTCCAACGAGCAATTCAGGAAAATGGC
AATGACAAATTTCTTATTGATGGTTTCCCTCGCAATGAGGAGAACCGTGCTGCTTTTGAG
TTAGTCACTGGAATTGAGCCTGAGTTTGTGCTCTTCTTTGATTGTCCTGAAGAAGAGATG
GAGAAACGCCTTTTAGGTCGGAACCAGGGAAGAGAAGATGATAATATTGAAACAATAAGG
AAGCGATTCAAGGTGTACATGGAATCTAGTCTCCCTGTTATTGAATACTACAACTCCAAG
GGGAAGGTTCGAAAGATTGATGCTGCAAAGCCTGTTGGAGAAGTATTTGAAGCCGTTAAA
GCTGTT
>Reproduction_Unigene_BMK.12189|m.11797 Reproduction_Unigene_BMK.12189|g.11797  ORF Reproduction_Unigene_BMK.12189|g.11797 Reproduction_Unigene_BMK.12189|m.11797 type:internal len:85 (+) Reproduction_Unigene_BMK.12189:2-253(+)
CTCCATGTAATACAAACAAAAAAACGAGACTTGGAAAAGAAACCTGCCTTTACAGGAATT
GGCCTGGTTTATGCCTTGTTGGCCTCGTTTCTTTTCTCAGTCGTAGCCCTTTTAGCGAAG
AAAATCGAGGGAGTCCATTCTGTGGAAATCAGTTTGATCCGATGTTTCTTCCAGATGCTG
TTTCTCCTTCCTGCCATTATTTATAATAAAACTGGATTTTTGGGACCAAGAGATCAAAGA
ATCTTTCTCTTT
>Reproduction_Unigene_BMK.12194|m.11805 Reproduction_Unigene_BMK.12194|g.11805  ORF Reproduction_Unigene_BMK.12194|g.11805 Reproduction_Unigene_BMK.12194|m.11805 type:3prime_partial len:111 (-) Reproduction_Unigene_BMK.12194:3-332(-)
ATGAGCCAGTCCGACCCAGCAGGAGATGGTGATGCTAGCCAACTGGCGTGCTCCATTTGT
GGCCAACCACACTCGCCAGAGGAAAACCACACGTACAGCTACCAAGAAGAAGTGGATGAT
GACATAATCTGCCACATTTGCCTGCAACCTTTGATCCTTCCAATCGATACCCCGTGCGGC
CACACTTACTGCACTGTGTGTCTTACAAACTTCTTGCTGGAGAAGGACTTCTGTCCAGTG
GACAGGGCACCCCTAATGCTTCAGACCTGTAAAAAGTCCAATATCTTGGTTAACAAACTG
CTGGATAAGTTGCTGGTTACCTGCCCTTTA
>Reproduction_Unigene_BMK.12195|m.11806 Reproduction_Unigene_BMK.12195|g.11806  ORF Reproduction_Unigene_BMK.12195|g.11806 Reproduction_Unigene_BMK.12195|m.11806 type:5prime_partial len:63 (+) Reproduction_Unigene_BMK.12195:3-191(+)
AAGAAAAGAAAAAGAAGGAAGCAGCTCACAGAAAGGCTGCAGAACAGAAAACCAAAGCTC
TGCCAGCACAGGTCTCGGCTGCACGTTTGTGCATTGCAAGACCATGAGCTACAGCAATCT
CCAGGCTACCAAGTGAAGAAGGAACTTGTTTGCCAGCTGAGTGCCGCAGCGTCCATTGAC
TCGGGGTGA
>Reproduction_Unigene_BMK.12197|m.11807 Reproduction_Unigene_BMK.12197|g.11807  ORF Reproduction_Unigene_BMK.12197|g.11807 Reproduction_Unigene_BMK.12197|m.11807 type:internal len:87 (-) Reproduction_Unigene_BMK.12197:2-259(-)
TCCATCCCGAAAAAGAATCCTCCAGATACGGTTCCGAACATCGTCATAGAGTCAGATGAG
GAGTGTCTGTCTGAAGATGGAGGGGCAGGTGGGAAAAAGAGTCAAAGAAATGCTGGGAAA
AAGAGTAGAACAAATGGTGAAGAAGAGTATGCAGGAGAAGATGGTGCAGATGTGGAATAT
GAAGAGGAGTCGTGCAGCTCAGAAGGACGGGGGTCCCATGAGAGGGACACTTCATCCAGC
GAGAGAGGCACTCCAGTC
>Reproduction_Unigene_BMK.122|m.117 Reproduction_Unigene_BMK.122|g.117  ORF Reproduction_Unigene_BMK.122|g.117 Reproduction_Unigene_BMK.122|m.117 type:internal len:112 (-) Reproduction_Unigene_BMK.122:3-335(-)
GCTTTAACCATTGGATTTGGACAGGTCAAGAACATTCTGGGACTTCATGACATTCCTCAG
CAGTTTTTCCTGCAGTTTTACTACACGTTCCGGAACATCTATGAAACCAGAGTGGGCGAT
CTCATCCTTGGGTTAACCTCCGTTGCCATTCTGGTGGTGCTGAAGGTCATGAAAGACAGC
TTGGCTCCGACTGATGAAGACGCTGCTGTGGTTGTCAAAGTGTGCCGCATGGTGGTTTGG
TTCTTTGCAACAGCCCGCAATGCTTTTGTCGTGGTTGCAGCAGCTCTGGTGGCGTACGCC
TGCGAGCTAAGCGGCACTAAAGTGTTCACACTA
>Reproduction_Unigene_BMK.1220|m.1158 Reproduction_Unigene_BMK.1220|g.1158  ORF Reproduction_Unigene_BMK.1220|g.1158 Reproduction_Unigene_BMK.1220|m.1158 type:internal len:91 (-) Reproduction_Unigene_BMK.1220:3-272(-)
TGGAAGGAAATTGAGTATGAAGTAGTGCGGGATGCCTATGACAATTGTGTTACGGTGTGT
AACATGGAGAACATCGATCCTCTAGGAATTCACACTGGAGAGTCCATAGTGGTAGCTCCT
AGTCAGACACTGAACGACTATGAATACAACATGCTGAGAAACACAGCCATCAAAGTTATT
CGCCACTTGGGTGTTGTGGGAGAGTGCAACATTCAGTATGCCCTGAATCCTGAATCAGAG
CAGTACTACATCATTGAAGTCAATGCCCGT
>Reproduction_Unigene_BMK.12204|m.11814 Reproduction_Unigene_BMK.12204|g.11814  ORF Reproduction_Unigene_BMK.12204|g.11814 Reproduction_Unigene_BMK.12204|m.11814 type:internal len:213 (+) Reproduction_Unigene_BMK.12204:1-636(+)
GTTCGCCCTGCTTTTTACTTCGCCCTGAGGGACACTCTGGTGGCTAAAGACCTGGAGCAG
GCCACGCGGGTCGCCTTCCAGAAGGACAAGCGCTGGAGGGTTGTCACACTGCAGGGGCAG
ATCATCGAACAAGCCGGAACGATGACTGGAGGAGGCGGGCGGGTGATGAAGGGCAGGATG
GGCTCCTCAGTCTGTGCTGATGTCACACAGGAGCAGCTGGATAAAATGGAGAGTGCTTTG
AACAAGGAGGTGACGCAGCTGCAGGACTGCCAGAAGAGGAAAAACCAGCTGGAGGAGAAG
GTGCACAAAGCCAGATGTGAGCTGAGAGACATGAAGAACACGCTGGAGAAGTACACAGCC
ACCATTCAGAGCCTCACAGAGCAGGAGCTTCACCTCAAGCCTCAGATCAAGGACCTGGAG
GCAAACGTGATCGCCGCTGCTCCTGATAAAGCCAAGCAGAAGCAGATGGAGAAGAGTCTG
GAGGCCTACAGGAAAGACTTTGAGGCAGCGTCCAATAAAGCAGGAAAGGTGGAGGCCGAG
GTGAAGCGGCTGCACACGCTCATCGTGGACATCAACAGTCACAAGCTGAAGGCGCAGCAG
GACAAACTGGACCAGATCAACACGCAGCTTGACCAG
>Reproduction_Unigene_BMK.12206|m.11817 Reproduction_Unigene_BMK.12206|g.11817  ORF Reproduction_Unigene_BMK.12206|g.11817 Reproduction_Unigene_BMK.12206|m.11817 type:5prime_partial len:56 (+) Reproduction_Unigene_BMK.12206:2-169(+)
GAGCAGGCTTTGGAAGTGGGGGAGCAGAGGATGAGTACAGGTAATCTGCCAGTGGTGGAG
GAGCAGAGAAGGGGTGTAGGGAGAAATGATAGTCAGGTGCATGACCTCACACCAGTCCTG
AGGCCTTGCTATTATGCAGAGTCAACTGTATATACCAAATTACATTAA
>Reproduction_Unigene_BMK.12207|m.11818 Reproduction_Unigene_BMK.12207|g.11818  ORF Reproduction_Unigene_BMK.12207|g.11818 Reproduction_Unigene_BMK.12207|m.11818 type:5prime_partial len:84 (+) Reproduction_Unigene_BMK.12207:1-252(+)
AGTGAGAGCTGGGGCTTCAGTATTGTGGGAGGATATGAGGAGAGTCGTGGCCAACAGCCC
TTCTTCATCAAGACCATTGTGCCTGGAACACCAGCTTACTTTGACGGACGCCTCAAGTGT
GGTGATGAGATTGTGGCAGTGAATGGAGTCACTACAGTGGGCATGAATAACTCCTCCTTG
ATACCCATGCTGAAACTGCAGAAGAACAAAGTCACTCTGACCGTGGTCTCCTGGCCTGGC
AGTCTGGTTTAA
>Reproduction_Unigene_BMK.12213|m.11823 Reproduction_Unigene_BMK.12213|g.11823  ORF Reproduction_Unigene_BMK.12213|g.11823 Reproduction_Unigene_BMK.12213|m.11823 type:internal len:122 (+) Reproduction_Unigene_BMK.12213:2-364(+)
ACCCCCGTGAGCACCACTGAGAAGCATCGCATGAGCTTCCCAGAGACAGTGGATGAGGTT
CTGGATGTTTCGGAGGACGAAGGAGAGGAGCTGCTGGGAGGGGATGGAGCCAAGTACATG
CAGCTGGATGACCTCAAGGACCAGGATGATGACTTCCTGTCCCCCAAGAAGACGCTGGAG
CTTGAGAGCAGGCTGCCGACATATTCCCCGGTCCTTCCCAGAATCCCCTGCGTGTCCCCA
GAGACGGTCATCCTGAAAGAACAGGATATGGTTCACATGGAGCAGCAAACCCCGGTGCCC
CCCCTGCCCAAGGAATACGACGAGGACTCGCTGATCCCCAGCAGCCCAGCCACCGAGACC
TCG
>Reproduction_Unigene_BMK.12215|m.11827 Reproduction_Unigene_BMK.12215|g.11827  ORF Reproduction_Unigene_BMK.12215|g.11827 Reproduction_Unigene_BMK.12215|m.11827 type:internal len:71 (+) Reproduction_Unigene_BMK.12215:2-211(+)
TTCATTTCTGGACTGTCATTATTAAGAATAATGTTGTGTCTGCAGGAATCGGGTGACTGT
CTGCGGGACCAGATGCGCTATATGATGCGCTCACTGCAGGATCTGAAGCATTTGCGGCGG
AGCTGTGTGGCGCCCCCTGTTGGACCCCCAGTCAGACTGCGTGCTTGCAAACAACTGATC
GCCCAGAGAGAACGACGGGCCCGTTTGAGG
>Reproduction_Unigene_BMK.12220|m.11830 Reproduction_Unigene_BMK.12220|g.11830  ORF Reproduction_Unigene_BMK.12220|g.11830 Reproduction_Unigene_BMK.12220|m.11830 type:internal len:75 (-) Reproduction_Unigene_BMK.12220:2-223(-)
TTTACAAAGGTGAACAAACGTTTGGACAAAGTTGTTTTTAATGATTCATATGAAAGCGAC
AAGGAACTAGTGGCGGTACACAGACATGCTGCATTATTGAGGAACAACGAGGGTCTCAGG
AACAGAGTCAAAGGCACAGCAACGCTACCGACAAACATAGTGATGGAAAACACCAAGGCA
GACCAAGGCGAGGACCGCTCTGAGCTCACCCTACACATCTAT
>Reproduction_Unigene_BMK.12227|m.11835 Reproduction_Unigene_BMK.12227|g.11835  ORF Reproduction_Unigene_BMK.12227|g.11835 Reproduction_Unigene_BMK.12227|m.11835 type:internal len:99 (+) Reproduction_Unigene_BMK.12227:3-296(+)
GGCATCTTCAGAGTTGTCCCACAAACAGTACTGAATGAAGCACAAGTCACAATAATAGTG
GAACATTCTGAAGCTATAGACTATGAAAAGTACCAGTTCTTATCCTTCAAGCTTCTTGCT
GTTGAAATCGATACTCCTGAAAAATTCAGTTCGACTGCTGATATTGTTATCCATCTGCTG
GACACAAATGACAACATTCCCCGGTTCTCCACTGATTATTACATTGCCAGAATCCCCGAA
AACTCACCGGGTGGCTCCAATGTGGTCTCTGTAACAGCTACAGATCCTGATTCT
>Reproduction_Unigene_BMK.1223|m.1161 Reproduction_Unigene_BMK.1223|g.1161  ORF Reproduction_Unigene_BMK.1223|g.1161 Reproduction_Unigene_BMK.1223|m.1161 type:internal len:99 (-) Reproduction_Unigene_BMK.1223:3-296(-)
CAGCACTTCCCCTGCTCCGAGGTCAAGGTGAAGGAGGAGGTGACGTCAGACACCGAGGGC
GAGGGCTCCACCGCGGGGGATCAGGAGGGGATGTTACAGGGGCAAACCCCACCACCGCCT
GACGCCTGGCTCAAGCTGCACCCTGCCGACTCCTCTGATCACATCCCTGCCGTCATCAAG
GAGGAGCCCCTGGAAAGGGACATATCGGCGGTGCCGTCCCCCCTGTGCAGAAACAGGCTC
CCCGGCAGCACCAAGCCTCAGGACTACTCCGTCTCCAATTCGAAAACAAACACC
>Reproduction_Unigene_BMK.12232|m.11842 Reproduction_Unigene_BMK.12232|g.11842  ORF Reproduction_Unigene_BMK.12232|g.11842 Reproduction_Unigene_BMK.12232|m.11842 type:5prime_partial len:57 (-) Reproduction_Unigene_BMK.12232:122-292(-)
GAGGAGTGTCAAACCAAAGAGTCAACCAGAATTGATGAGGCCAAGCTAATATATCTTCTT
GAATCTGGAAAGGAATTGAAAAACAAAATCAAACAGGATGTGTCTGTTCTTGAATCCTGG
CTATATGCCAAAATTGAAACAGGCACTGAAACTGAGGATATCGATATTTGA
>Reproduction_Unigene_BMK.12233|m.11843 Reproduction_Unigene_BMK.12233|g.11843  ORF Reproduction_Unigene_BMK.12233|g.11843 Reproduction_Unigene_BMK.12233|m.11843 type:internal len:93 (-) Reproduction_Unigene_BMK.12233:1-276(-)
TTTCTTGATGGAGTTCTTGAGTTCCTTGGCAAGAGAGTCTCTTTGCAGTTGATCAGCTCT
GTTCATGGTGATCCTGCGAATGGTTTACAAGGGAAACGTAGCAAGCCAGCTTACTTGGAG
AACTGGCTCACTACACGAACCCCATTAGTCGCAGGCGAATCAGCCTTTGATGTCACGTTT
GATTGGGACGAGGATATTGGAGTTCCAGGGGCATTTATCATCAATAATTTGCACTTCAAT
GAGTTTTTCCTTAAATCACTCACTCTTGAAGACGTT
>Reproduction_Unigene_BMK.12235|m.11846 Reproduction_Unigene_BMK.12235|g.11846  ORF Reproduction_Unigene_BMK.12235|g.11846 Reproduction_Unigene_BMK.12235|m.11846 type:internal len:89 (+) Reproduction_Unigene_BMK.12235:1-264(+)
AGCCAGCGAAGGAGATATTCCAAGTGGAGTCCAGAGGAAACATTCTCACACGCACCCACG
CACCCACGCAAAACACACACGAGTGGCGTGCGTTTACAACTGATACGGGGAACGGAAAAC
AAATCGAAATATACAAACAAAAAGAAGAAGCAGGAAAACTGGAAGCACGCTACCAAACCG
CAGACAGCCCGGGCTGACACCTACAGCACCGCTTCGATTACCGGTATGAACGCGGCGGGT
CACATTTCCAAAATACAGTCTGCG
>Reproduction_Unigene_BMK.12238|m.11851 Reproduction_Unigene_BMK.12238|g.11851  ORF Reproduction_Unigene_BMK.12238|g.11851 Reproduction_Unigene_BMK.12238|m.11851 type:5prime_partial len:50 (-) Reproduction_Unigene_BMK.12238:68-217(-)
TCTCTCCGAAACGTGAGACCTTCATCTTTTGAGAAGGAACAGCTGAATTATGACATTTCG
GGAGGATTTTCACACAGTAAATGTCAAAGCTTCAGAAAGTTTGCTGATGAAAGACGTGCT
GATAATTCCGACTACTTCTACAGTGTATGA
>Reproduction_Unigene_BMK.12239|m.11852 Reproduction_Unigene_BMK.12239|g.11852  ORF Reproduction_Unigene_BMK.12239|g.11852 Reproduction_Unigene_BMK.12239|m.11852 type:internal len:88 (-) Reproduction_Unigene_BMK.12239:2-262(-)
TCCTGGTGTGTTTTAATTGCAGGAATCGTGTCCATCATGACACTAACAGTCCTGGCATAC
GAGCGCTATATCAGAGTGGTTCATGCCAAGGTGATTGATTTCACCTGGTCCTGGCGGGCC
ATCACTTACATCTGGCTCTACTCCCTGGCCTGGACAGGAGCCCCCCTCCTTGGCTGGAAC
AGATACACGCTGGAGAAACACCAGCTGGGCTGCTCTGTGGACTGGGCATCCAAGGACCCC
AACGATGCTTCTTTTATACTC
>Reproduction_Unigene_BMK.1224|m.1164 Reproduction_Unigene_BMK.1224|g.1164  ORF Reproduction_Unigene_BMK.1224|g.1164 Reproduction_Unigene_BMK.1224|m.1164 type:5prime_partial len:95 (+) Reproduction_Unigene_BMK.1224:1-285(+)
ATCTCGATCGCTCACATCGACAGCCTGAAGATGGAGACGGAGTCCAGCGCACCCGGAGAG
CAGCCCCAGTTTCTGGGGGTCCGGGAGCAGAGGTTAACTGGGATCGTTGTGTTCATCCTG
ACAGGAGTCTCTATCTTCCTGGCTCCTATTCTGCAGTACATCCCCATGCCAGTGCTGTAT
GGAGTCTTCCTCTACATGGGCGTGGCCTCTCTCAATGGAATCCAGGTACAGACATGCCTT
TTGAAGATCCTTTTTTTATGCAGGCTTGGTGGGTCCAGTGGTTAA
>Reproduction_Unigene_BMK.12244|m.11860 Reproduction_Unigene_BMK.12244|g.11860  ORF Reproduction_Unigene_BMK.12244|g.11860 Reproduction_Unigene_BMK.12244|m.11860 type:3prime_partial len:59 (-) Reproduction_Unigene_BMK.12244:1-174(-)
ATGATTCTGCCTATCTGCTCTGTAAGCCACCTGTATCAAGCAATTGCAAAGGAAGTAAGA
AGAGATTTGATCTTGTCTCTTTTATGCCTCAGTCGGAAATATGGAGAAGAAATTGTTTGG
TGCAGCTTTGATAACATTCAGCTCTGCTATCTGTTTTTTTCAAATCAAGCTTCT
>Reproduction_Unigene_BMK.1225|m.1166 Reproduction_Unigene_BMK.1225|g.1166  ORF Reproduction_Unigene_BMK.1225|g.1166 Reproduction_Unigene_BMK.1225|m.1166 type:5prime_partial len:70 (-) Reproduction_Unigene_BMK.1225:22-231(-)
TGGATCTTCCCGTCCTCGGAGCCTGTTGGGGAAACAAGAGTCTGGGATTTACCAGAACGC
CTGGACTTCCTGCACCGTCTTCAAACAAGCAGGCTGCTGGCTGGCTTACTGACACCGGAG
CAGCTCACTGGTTTTGCACAGAAAATGTGTTCTGTGCCAGTTCTGCACTGTGATCCCAGA
AACATCTGGTTTTTGATCCTTAAGATTTAG
>Reproduction_Unigene_BMK.1226|m.1168 Reproduction_Unigene_BMK.1226|g.1168  ORF Reproduction_Unigene_BMK.1226|g.1168 Reproduction_Unigene_BMK.1226|m.1168 type:internal len:68 (+) Reproduction_Unigene_BMK.1226:1-201(+)
AAAGACTCCTTCCAGCTGCCTGCATTGCAGGGCTGGGTAGGGGTTATGCGAGTCTGTTTC
TGCCGCTGCAACGGACGCGATCAAAGGTTAAGGGTCAGATTAATTGAAGATGTGCTATAC
CTGACGTGTGCGTGTGCGCATACTGCTGGTCATCATTGCAAACAGGGCAGTGCAGAGTCC
TTACATGTGCACGAGAAGCTT
>Reproduction_Unigene_BMK.12261|m.11867 Reproduction_Unigene_BMK.12261|g.11867  ORF Reproduction_Unigene_BMK.12261|g.11867 Reproduction_Unigene_BMK.12261|m.11867 type:internal len:86 (+) Reproduction_Unigene_BMK.12261:3-257(+)
GGAGACAGTAAATCCTGCAAAACTCAAGCTGTGTGTGATCACGAGGAGCCCCAGTGTCCA
GAAACACATTTTTTGTGTGATTCAGGTCGCTGTATTAAAAAGAGACTGGAGTGTAATGGA
GATAATGATTGTGGAGATCAGTCTGATGAGAACTGTGATGAGGAACCAAAGAGGCCTCCT
TGTCAGAACCGTGATGTTGAAGTGTCAGAACTAGGAAGAACAGCAGGATATGGCGTCAAT
GTGCTTAGAATGGAG
>Reproduction_Unigene_BMK.12265|m.11868 Reproduction_Unigene_BMK.12265|g.11868  ORF Reproduction_Unigene_BMK.12265|g.11868 Reproduction_Unigene_BMK.12265|m.11868 type:5prime_partial len:50 (+) Reproduction_Unigene_BMK.12265:3-152(+)
TGCCTTCTGTGTTTGTCTGCAGTGACAAAGCAAGATATTGTGGTTACTTCCTGGTTAAAG
AACTACTTTAAAACAAACACCAGGGTCACCCTAGTTCATGAGACTGACTGTGTGTGGTGC
TGGAGTCCATTTACTACAGTAAACTCATAG
>Reproduction_Unigene_BMK.12269|m.11870 Reproduction_Unigene_BMK.12269|g.11870  ORF Reproduction_Unigene_BMK.12269|g.11870 Reproduction_Unigene_BMK.12269|m.11870 type:internal len:93 (+) Reproduction_Unigene_BMK.12269:1-276(+)
GATGAGTCCCAGACCTTCGCCATGAAGATCCTAAAGAAGCAGCACATCCTGGACACCAGG
CAGCAGGGCCACATCCTGTCAGAGAAGCACATCATGCAGGAGACGCACTGCGGCTTCATT
GTCAGGCTGTACCGCACCTTTCGAGACAGGAAGTACCTTTACATGCTGATGGAGGCGTGT
CTGGGGGGCGAGCTGTGGACCATCCTGAGGGACAGGGGGTCGTTTGATGACGCAACGACG
CGCTTCTACACGGCTTGTGTGGTCGAGGCGTTATCC
>Reproduction_Unigene_BMK.12272|m.11873 Reproduction_Unigene_BMK.12272|g.11873  ORF Reproduction_Unigene_BMK.12272|g.11873 Reproduction_Unigene_BMK.12272|m.11873 type:internal len:73 (-) Reproduction_Unigene_BMK.12272:3-218(-)
CAGCCTCCTATGTTCCCAGCTGTGCTCGCAGCACCCAGCCCACAGCAACGCTCCTCCTGC
AAGACTTCCTCGCAGAGGAGCAGAGCTGTGCAGTCTCACTGCTGCTGGGACCCGCACGCA
CTGCCCCACGCCCAGGGCAACGACGGTGCTGAATCTAGAAACGTGGCGACCAACTCAACG
GCAAGAAATACTGAAAGAAAGCAAATTATTAACCCC
>Reproduction_Unigene_BMK.12281|m.11880 Reproduction_Unigene_BMK.12281|g.11880  ORF Reproduction_Unigene_BMK.12281|g.11880 Reproduction_Unigene_BMK.12281|m.11880 type:3prime_partial len:90 (-) Reproduction_Unigene_BMK.12281:3-269(-)
ATGAAGTTTGACACAGACTCTGAAGGTAACCCTACTAAAATGGGTCTGGGGATGTACAGT
AAGGAGGATGAATATGTCACCTTCAATGAGCCATGCGACTGTAGTGGGCAGGTTGAGACA
TGGCTGAACAGAGTGTTGGATACCATGAGGTCAACTGTCCGTCACGAGATGACTGAAGCT
GTTGTGGCTTATGAGGAGAAACCCAGGGAGCAGTGGCTCTTCGATTACCCAGCTCAGGTG
GCCCTAACGTGCACCCAGATCTGGTGG
>Reproduction_Unigene_BMK.12283|m.11883 Reproduction_Unigene_BMK.12283|g.11883  ORF Reproduction_Unigene_BMK.12283|g.11883 Reproduction_Unigene_BMK.12283|m.11883 type:5prime_partial len:52 (+) Reproduction_Unigene_BMK.12283:3-158(+)
GTGTTTATTGCAGAGCTCCTAGCACCACTTCATGCCACCCCTGCTGCTGACAATGAAGTG
CAAAAGCAACATGAAGATATGTTGAAATATCTCAGAACAGACTACAAAATGCACCACTGT
AAAAGGTATTTGTGTATGACAAGGATAAGAGACTAA
>Reproduction_Unigene_BMK.12284|m.11885 Reproduction_Unigene_BMK.12284|g.11885  ORF Reproduction_Unigene_BMK.12284|g.11885 Reproduction_Unigene_BMK.12284|m.11885 type:internal len:79 (-) Reproduction_Unigene_BMK.12284:1-234(-)
CTGGAAAACAAATCGAGCCAAGAGTACAAAGAGTTCGAAAAGGATTTTAAACAGCAGATG
AATGAAGTTTACCGTGGCGTCGCTGGTTACTTGGGCGTGGAAATCAAAACCCTCAGTAAA
GGGAGCATCGTGGTGAATCATGGAGTTATCGTCCGGATTCATAATACAGGCAGTGCCACT
GAAGAGTATGACACAGTCCTTAAAGAAGTGGAGAACGCTTTGAATGAGGCTGCA
>Reproduction_Unigene_BMK.1229|m.1170 Reproduction_Unigene_BMK.1229|g.1170  ORF Reproduction_Unigene_BMK.1229|g.1170 Reproduction_Unigene_BMK.1229|m.1170 type:internal len:85 (+) Reproduction_Unigene_BMK.1229:3-254(+)
ACTCTGTCGGTTCATCAGCTTGTAGAGAACGCCGATGAGTGCATGGTCCTCGACAACGAG
GCCTTGTACGATATCTGCTTCCGTACTCTCAAGCTCTCCACTCCTAGCTTTGGTGATCTC
AACCACTTGATATCAGCCACCATGTCTGGAGTGACATGCTGCCTGAGGTTCCCTGGACAG
CTCAACTCCGACCTCCGGAAGCTTGCTGTCAACCTTATCCCCTTCCCCCGTCTCCACTTC
TTCATGCCAGGG
>Reproduction_Unigene_BMK.12290|m.11888 Reproduction_Unigene_BMK.12290|g.11888  ORF Reproduction_Unigene_BMK.12290|g.11888 Reproduction_Unigene_BMK.12290|m.11888 type:internal len:70 (+) Reproduction_Unigene_BMK.12290:2-208(+)
GAATACTGCCTGCCTTCTATTCTGCGCACCCTATTCGACTGGTATAAAAGACAAAATGGA
ATAGAAGATGAATCCCATGAGTACAGACCAAGAGCCAACACCAAGTCAAAAAATGATGAA
CAGCAAAAGGATTACCTGCTCGAAAGAAGGGATCTGGCAATCGATTTTATTTTTTCTTTG
GTACTAATAGAAGTTTTAAAGCAGATT
>Reproduction_Unigene_BMK.1230|m.1172 Reproduction_Unigene_BMK.1230|g.1172  ORF Reproduction_Unigene_BMK.1230|g.1172 Reproduction_Unigene_BMK.1230|m.1172 type:internal len:81 (+) Reproduction_Unigene_BMK.1230:1-240(+)
GGTAGCGGCAGGATTTCGGAAAGGGACACTGAGGAGTACTATATTGGGGCATGTGTGAAG
GTAATGGTCGAGGTTTACAGCTGGCCACAGTCAGCGATGATGATCTTGGCACTGGTCTTG
CCGCTGGAGGAACCAAAGCCCTCTACTTTCTTGATGACATCCAAGCCCTCCACAACCTGT
CCAAAGACAACGTGCTTGCCGTCCAGCCATGATGTAAGGGCTGTGCAGATGAAGAACTGG
>Reproduction_Unigene_BMK.1230|m.1173 Reproduction_Unigene_BMK.1230|g.1173  ORF Reproduction_Unigene_BMK.1230|g.1173 Reproduction_Unigene_BMK.1230|m.1173 type:5prime_partial len:56 (-) Reproduction_Unigene_BMK.1230:75-242(-)
TCCCAGTTCTTCATCTGCACAGCCCTTACATCATGGCTGGACGGCAAGCACGTTGTCTTT
GGACAGGTTGTGGAGGGCTTGGATGTCATCAAGAAAGTAGAGGGCTTTGGTTCCTCCAGC
GGCAAGACCAGTGCCAAGATCATCATCGCTGACTGTGGCCAGCTGTAA
>Reproduction_Unigene_BMK.12301|m.11893 Reproduction_Unigene_BMK.12301|g.11893  ORF Reproduction_Unigene_BMK.12301|g.11893 Reproduction_Unigene_BMK.12301|m.11893 type:internal len:127 (+) Reproduction_Unigene_BMK.12301:3-380(+)
AGCACTTACAGTTTGAAAAAACAGTTTTATAACCAGCATAGCCTGCCGGCTGTGAAATAC
CGCAATAACAGCATGGTCTCCTCAAAGAGACAGTTCAGCTCCAACAGCCAGAGGGAGAGC
CAGTTCTCACCCACCAGCCCAAGTAATGGCTTCCAGTCTTACAAGACCTTGACTACCAGT
CGAAGCGAGCCTGATATACCACAGATCGTCAAGTCGTCCACACTGCCCAACTACCAGAGC
AAACGCCACAGCACGTACAAGGTCATGAATGGGTATATGACCATGCCCTACTCTGTAAAT
GGAAACCAAGTCCAAACTGCGGCAAACCAGTACAACTCCCAGCAGACAATGGTAGACGGT
GGCATGGCAGCTTCGAGA
>Reproduction_Unigene_BMK.12302|m.11895 Reproduction_Unigene_BMK.12302|g.11895  ORF Reproduction_Unigene_BMK.12302|g.11895 Reproduction_Unigene_BMK.12302|m.11895 type:5prime_partial len:53 (+) Reproduction_Unigene_BMK.12302:3-161(+)
AAAATATTCTGGACTGTGCCAGCAATCAGGCCCATCCTAAACCCCTCCATTGTTACTTGC
ATCTTTTCCAGTATCAATGAAGTAATCAATGGAAGATTTACCGTTCAGATAACTCCTGTA
ACAACTCTCATGTCAGTTCAGAGCATGGAAAGAACCTGA
>Reproduction_Unigene_BMK.12303|m.11896 Reproduction_Unigene_BMK.12303|g.11896  ORF Reproduction_Unigene_BMK.12303|g.11896 Reproduction_Unigene_BMK.12303|m.11896 type:internal len:87 (-) Reproduction_Unigene_BMK.12303:3-260(-)
ACCCACTGTGGCTATACATTTGTAACCAGGAATACGCTTCAGACTGAAACAATAATACCT
TCCCCCATGCAATGTAAATCAATGCATCACCTAACAGAAGACACAGCTGCTGAGGGCTGG
TCTGCTGGGTGTACTGGCTTTAATACAGTGAAAAGCAATAAAACCAAAACGGTCCAGGTG
CAATCCACTGCTTTCAGCTTCGCCATCTCCAGTACTTACATTAGAACAAGTACTGGCTCT
GTTAACGTCATGACAGTT
>Reproduction_Unigene_BMK.12310|m.11899 Reproduction_Unigene_BMK.12310|g.11899  ORF Reproduction_Unigene_BMK.12310|g.11899 Reproduction_Unigene_BMK.12310|m.11899 type:internal len:85 (-) Reproduction_Unigene_BMK.12310:3-254(-)
GCATGCTATGGTGTTTTGAGATTTGTCATGGAAAGTGGTGCCAAGGGTTGTGAGGTGATT
GTTAGTGGAAAGCTCAGGGCACAGCGTGCAAAATCCATGAAGTTCAAGGATGGATACATG
ATCTCCTCTGGTCAGCCAGTTAAGGAGTACATCGACTCTGCCGTGAGACACGTACTTCTT
AGACAGGGAGTTCTTGGAATTAAGGTCAAGATAATGCTTGACTGGGATCCTAAAGGGAAG
CAGGGCCCCACA
>Reproduction_Unigene_BMK.12313|m.11903 Reproduction_Unigene_BMK.12313|g.11903  ORF Reproduction_Unigene_BMK.12313|g.11903 Reproduction_Unigene_BMK.12313|m.11903 type:internal len:78 (-) Reproduction_Unigene_BMK.12313:2-232(-)
AAAGAGGTGGTGGTGGAGGAGGAGAAGGCGCTGGAAGCAGGGGAAGGAGACTCCAAGGAG
GAGGAAGAGGGGCTGGAGGAAGGGCTTCTGCAGATGAAGCTGCCTGAGTCTGTCAAGCTG
CAGATGTGTAACCTGCTTCAGTACTTCTGTGACTGTGAGCTCCGGCACAGAGTGGAGGGG
ATCATCTCGTACTCCGACCGCTTCGTCAAACTCATCCAGGCCAATCAGAGG
>Reproduction_Unigene_BMK.12314|m.11905 Reproduction_Unigene_BMK.12314|g.11905  ORF Reproduction_Unigene_BMK.12314|g.11905 Reproduction_Unigene_BMK.12314|m.11905 type:internal len:196 (+) Reproduction_Unigene_BMK.12314:2-586(+)
GAATCTGCATTGGAATTAACACAGGCAGCTGAAGTCTTGCTGACCACTGCTTTTATAAAG
ATGCCAACCTGGGGAGGTGGAGTGAAGTGTGCTGCTTGTGAGAAGACTGTGTACCATGCA
GAGGAAATGCAGTGCAATGGACGCAGTTTCCACAAAACATGCTTCGTATGCATGGTCTGC
AGGAAAGGGCTAGACAGCACTACGGTAGCAGCTCACGAGTCTGAAATATACTGCAAGACG
TGCTATGGGAAGAAGTATGGTCCAAAGGGCTATGGCTATGGACAGGGTGCAGGAGCCCTG
AGCTCCGACACAGGGGAGCAGCTGGGGACTGAACCACAGGAAACAAAGCCTCAACGCCCA
GCAACAAATTCCAACTCTAACAAATTTGCCCAGAAGTTTGGTGGTGCAGAGAAGTGCTCT
CGGTGTTCTAAATCTGTCTATGCTGCAGAAAAGATGATAGGAGGGGGGAAGCCTTGGCAT
AAGACATGCTTTCGGTGTGCCCTCTGTGGGAAAGGCCTGGAATCGACAACAGTGACTGAT
AAAGATGGAGAAATCTACTGTAAAGTTTGTTATGCAAAAAACTTC
>Reproduction_Unigene_BMK.12317|m.11910 Reproduction_Unigene_BMK.12317|g.11910  ORF Reproduction_Unigene_BMK.12317|g.11910 Reproduction_Unigene_BMK.12317|m.11910 type:internal len:75 (-) Reproduction_Unigene_BMK.12317:1-222(-)
CCCGTGCTGGAGAAGGAGATTCCACCGAGTGTACCTGGGGTGCACTCTTTACTGGGAGCG
GGCCGCCAGTCTCTGCTTCGCACCAACAAAAGCTGCAAACATGTGGTTTGGAAGGGATCT
GCTCTTGCAGCTCTGCACTGTGGAAGGCCTCCTGAGCCACCATTAAACTACGGACACCCA
GCAAATATAGTGGAAACCGCTTATGGAAGACGGCTAAATGGG
>Reproduction_Unigene_BMK.12318|m.11914 Reproduction_Unigene_BMK.12318|g.11914  ORF Reproduction_Unigene_BMK.12318|g.11914 Reproduction_Unigene_BMK.12318|m.11914 type:3prime_partial len:91 (+) Reproduction_Unigene_BMK.12318:81-350(+)
ATGATGAAGATTCTGTTCCTGGTTGTCTGTAATGTACTGTTAATCTGTTCCTATGAGAAC
TGTCCAGTTGAAGAAAGGCAGAATGTAAACTATTCATCATGCTCCCTGACCTCTGTTCCA
CGCAGTTTGCCTCTCTATACAGTTTTATTGGACTTGTCCCACAACAATATAAGCCAACTG
AAAAGGGATGACTTTTCTGAAATGCCAGCTTTAAAGTTCCTTAATTTATCACACAATAAT
ATAAAAGAGATCAGTGATGACATTTTAAAA
>Reproduction_Unigene_BMK.12319|m.11915 Reproduction_Unigene_BMK.12319|g.11915  ORF Reproduction_Unigene_BMK.12319|g.11915 Reproduction_Unigene_BMK.12319|m.11915 type:internal len:96 (-) Reproduction_Unigene_BMK.12319:3-287(-)
AAATCCAATATGAAACTGGAATATCTTAATCTGTCCCATAATGAGCTTTATAATATTTCC
TGTGGTTTCTTAGTTCATGTTACTGAACTTAAGGTTTTGGATATTTCCTACAACAAATTT
GCTCTAATGACTCTTGGTAGTGTCTTTGGCTCCATGGAAAAGCTGGAATATTTAAGTCTG
AGTGCTGAAACACTGCAAAGGCATGAACTAAAGCGTATCGAAAGTGTCTGGCTGAAAAAT
GTTTTTCTGGGGCTTAACAACCTCCTTGACTATGAACATGAAAAA
>Reproduction_Unigene_BMK.1232|m.1179 Reproduction_Unigene_BMK.1232|g.1179  ORF Reproduction_Unigene_BMK.1232|g.1179 Reproduction_Unigene_BMK.1232|m.1179 type:3prime_partial len:55 (+) Reproduction_Unigene_BMK.1232:63-224(+)
ATGGATCGGCGCAGAAGCGCGTCTCTGGTGGCGTTGGGGGCTGTGCTGTGTGTCCTCTGC
ATCGTGGGCGCGACCGCAAAGGGGCACCGTCCCGACTGCACTAAATTCAAGCTCCCGGGG
TGCCCGCGGGACTTTACGCCTGTGTGTGGGAGTGACGGGAAG
>Reproduction_Unigene_BMK.1232|m.1176 Reproduction_Unigene_BMK.1232|g.1176  ORF Reproduction_Unigene_BMK.1232|g.1176 Reproduction_Unigene_BMK.1232|m.1176 type:internal len:75 (-) Reproduction_Unigene_BMK.1232:2-223(-)
TTCCCGTCACTCCCACACACAGGCGTAAAGTCCCGCGGGCACCCCGGGAGCTTGAATTTA
GTGCAGTCGGGACGGTGCCCCTTTGCGGTCGCGCCCACGATGCAGAGGACACACAGCACA
GCCCCCAACGCCACCAGAGACGCGCTTCTGCGCCGATCCATCCAATATGATCCTCACTTG
GTTTTCACACTGCGGAAGACGCGGAGTGGACGGAGGAGAGCA
>Reproduction_Unigene_BMK.12323|m.11917 Reproduction_Unigene_BMK.12323|g.11917  ORF Reproduction_Unigene_BMK.12323|g.11917 Reproduction_Unigene_BMK.12323|m.11917 type:5prime_partial len:93 (+) Reproduction_Unigene_BMK.12323:1-279(+)
AAGAAGGAGAGCACATGGAAGACAGGCCTGAAGCGCAACTCCTATGGCAACTGCTTTATC
ATATGTGGGGTGTTGTACGCCGTGGATGTTTACAACCAGAAGGAGGGTGAGGTCTCCTAC
GCGTACGACACTCACACAAACACAGAGGCCACCCCCACACTGCCATTTACTAACGAGTAC
GCCTTCACCACTCAGATTGATTACAATCCCAAAGAAAAGGTCCTCTATGCCTGGGACAAT
GGCCATCAACTAACATACAAGATCAACTTTGTACAGTAG
>Reproduction_Unigene_BMK.12325|m.11920 Reproduction_Unigene_BMK.12325|g.11920  ORF Reproduction_Unigene_BMK.12325|g.11920 Reproduction_Unigene_BMK.12325|m.11920 type:internal len:69 (+) Reproduction_Unigene_BMK.12325:3-206(+)
GCAACTGACGACTTCAGGAAACTTGCATCAGCAATTTACCTTCAAGTGAGCACTATCAGT
CAGGCCTTGATATTTGTCACAAGATCTAGAAGTTGGTCGTTTGTTGAGCGTCCTGGTTTG
TTGCTTGTGATTGCTTTTCTGATTGCTCAACTGGTTGCCACCTTGATTGCTGTTTATGCA
AGTTGGAGCTTTGCTGCAATCGAA
>Reproduction_Unigene_BMK.1233|m.1181 Reproduction_Unigene_BMK.1233|g.1181  ORF Reproduction_Unigene_BMK.1233|g.1181 Reproduction_Unigene_BMK.1233|m.1181 type:internal len:69 (-) Reproduction_Unigene_BMK.1233:1-204(-)
GTCAAGGTCCCAGGGAAGCGGCCACCTCGAGCAGTGTCCAGCTGCGGATCCTCCGCCGGG
ATCAACGGGCTGGTCAAGGACATGGGCGGCATGGGCGTGGCAGAGACTGCCAGTGCCCCT
TCCTGCCCCAGCGGCCTGCTCCCGGTGGATGAACAGGCCGTCAGCAGCACCTCCAAATCG
GAGAGGAGCCTCCAGCGCTGCCCC
>Reproduction_Unigene_BMK.12332|m.11923 Reproduction_Unigene_BMK.12332|g.11923  ORF Reproduction_Unigene_BMK.12332|g.11923 Reproduction_Unigene_BMK.12332|m.11923 type:5prime_partial len:81 (+) Reproduction_Unigene_BMK.12332:3-245(+)
TTGTATAACCAGTTTGGGTGCAGCCCCTGTGTGCTAAACAATATGTTTACATTTGGGGGA
AGGGAGTCGAGTCTGTGTAAACTAGCAGGGTTTGGGCTCCGGGGAGTGTATATAAGGGCA
AAGGCTGTGGCAAAAGAACAGCAATGCCAGTCTCTGAAGGTAACCACACCCAAACAGCAT
CCTCACCCAGCTGCATCGCAGCAAGCTGAGACTGAGCTTATGATAGGCAGAAGTGAAGAA
TAG
>Reproduction_Unigene_BMK.12335|m.11927 Reproduction_Unigene_BMK.12335|g.11927  ORF Reproduction_Unigene_BMK.12335|g.11927 Reproduction_Unigene_BMK.12335|m.11927 type:internal len:116 (-) Reproduction_Unigene_BMK.12335:2-346(-)
CAGGTTTGCTGCGAAGATGGACAAGTGTTACCTGGATCTCCCGATGCTCAGTGCTGTGGC
AACAAGACCTTTGACCCCAGTAGCCACACTTGTTGCCATGGCTATGTTTCCCCTGGTGGA
GGCCTGAGTTGTTGTGGACAGATAGCCTACAGTAGGACCAATGCATCCTGTTGCGCTGGT
CAGTTGTCTAAGGAATATAATGAAATGGTGTCGCAATGCTGTGGAACTAAGGCCTATTAT
CACACCTATGATCTGTGCTGTGGAGACGAGCTCTACAACCTTACAACTCACACATGCTGT
GGAGCGGAACAGAACATTATCCTGAAGAAAAACACACCAAACGAC
>Reproduction_Unigene_BMK.12339|m.11937 Reproduction_Unigene_BMK.12339|g.11937  ORF Reproduction_Unigene_BMK.12339|g.11937 Reproduction_Unigene_BMK.12339|m.11937 type:5prime_partial len:90 (+) Reproduction_Unigene_BMK.12339:2-271(+)
AAAAATGAAGCCTACGAGTTAGCCAGGAGGCTGAGTGTTCCTCACAGTGGAATGCAGGCA
ATAAAACTGAGACACCCTAAAGATGTACGCGAGCAGATTATAGATGTGCTCACCTACTGC
AGAAACAGAATGTCCCGCTTTCCAAACAGTGCTTCAATCCTTGCTGCAGAGTTAGTAAAG
TGCAAACGGCTAGACCTCGCAGAGCTTCTCAGGCAACAGAAGCAGAATACCGGGCAAAGC
AGTCATGAATATTTTAGGTGTTACATTTGA
>Reproduction_Unigene_BMK.1234|m.1186 Reproduction_Unigene_BMK.1234|g.1186  ORF Reproduction_Unigene_BMK.1234|g.1186 Reproduction_Unigene_BMK.1234|m.1186 type:5prime_partial len:51 (+) Reproduction_Unigene_BMK.1234:2-154(+)
AATTTGGCATTTCAACTTTCTGGATTGAAGATCTCGTGCCTGGCTGTGGGACAAGGCAGG
AGACCCCCCATGGCTTTGAGAATAAAAGTAATGGAAGAGGGTGACAGGGGGCAGGAGGTG
GGTTTGCAAAAACGAAACAAAAGTGTGGGGTAA
>Reproduction_Unigene_BMK.12346|m.11943 Reproduction_Unigene_BMK.12346|g.11943  ORF Reproduction_Unigene_BMK.12346|g.11943 Reproduction_Unigene_BMK.12346|m.11943 type:internal len:81 (-) Reproduction_Unigene_BMK.12346:1-240(-)
CAGAAGACGGCATACGAGATACGGCAAGATTTTCTTCCCTGGAAGTCGCTGACCAGCATC
ATTGAGTATTATTACATGTGGAAAACCACAGACAGATACGTTCAGCAGAAACGACTGAAG
GCAGCTGAAGCAGAGAGCAAACTGAAGCAAGTCTACATCCCTACATACAATAAACCCAAC
CCAAACCAGATCTCTGTCAGCAATGGCAAGATGGCAACAGTGAACGGTGCAGCAGCAGGC
>Reproduction_Unigene_BMK.12348|m.11944 Reproduction_Unigene_BMK.12348|g.11944  ORF Reproduction_Unigene_BMK.12348|g.11944 Reproduction_Unigene_BMK.12348|m.11944 type:internal len:113 (+) Reproduction_Unigene_BMK.12348:1-336(+)
GAAGCAGTTGAGTCTGAAGAAGCTGAGATTCAGTCCGAGGAGAAGACACCTAGACCGCCA
AGAATTAAGCTTGGAGATGTTATGGGGATATTGAATAAGAAGGCAATTGAAGCATCAGAC
AAGGAAAGGCCTACTCCAGATCTTCGGACGGGGGATATTGTGGAGATCAAACTGGAAGTT
CCTGAAAATAGGCGCAGGTTATCTGTGTATAAAGGTATAGTTATATCAAAGCAAAATGCT
GGCATCCACACAACAATAAGAATTCGACGGATTATTGCCGGTGTTGGAGTTGAGATCGTC
TTCCCTGTATATTCACCAAACATCAAAGAGATTAAA
>Reproduction_Unigene_BMK.1235|m.1187 Reproduction_Unigene_BMK.1235|g.1187  ORF Reproduction_Unigene_BMK.1235|g.1187 Reproduction_Unigene_BMK.1235|m.1187 type:internal len:93 (+) Reproduction_Unigene_BMK.1235:2-277(+)
CTGGACTGGTTCATTGACCTCTCCTCCAGGATCTCCCAACTGGACCTGTCTTCAAACAGC
CTCACCGGCCTGCCGTCCGTCATCCCCTGGGGGCTGATCCAGCTGCGGCAGCTCAACCTG
GCGGACAACCAGCTGAGAGAGCTTCCCTCTGTCCACTCCTCGGAGGGTATCCTCTGCACA
AGGCTCCTGGAGGTGAGCCTCTCCCAGAATGAGCTAACCAGTCTTTCTTCAGGATTCTTA
CATCTTTCCAATCTCCAAAAGCTCTTAGCAGCAAAG
>Reproduction_Unigene_BMK.12356|m.11951 Reproduction_Unigene_BMK.12356|g.11951  ORF Reproduction_Unigene_BMK.12356|g.11951 Reproduction_Unigene_BMK.12356|m.11951 type:3prime_partial len:59 (+) Reproduction_Unigene_BMK.12356:277-450(+)
ATGGTACAAGAAACCCATACATTCACACTGCAGATTGTGCTAAAATGTAAAAATGCGTTC
CAGCCAGCTGAATTAAAAGCATGCTTTGAACTACACTGTCTGATCAAAATCTTATGGCAT
GGGGTTGTGCAATTGAGTGAAGACTTCCTTTCAGGCCTAATCACTATAGGTGGG
>Reproduction_Unigene_BMK.1236|m.1190 Reproduction_Unigene_BMK.1236|g.1190  ORF Reproduction_Unigene_BMK.1236|g.1190 Reproduction_Unigene_BMK.1236|m.1190 type:internal len:96 (-) Reproduction_Unigene_BMK.1236:3-287(-)
AGGCTCAAAATGGCCAGAAACAAAGAACTTTCTTCTGAAACTCGTCAGTCTATTCTTGTT
CTGAGAAATGAAGGCTATTCCATGCGAGAAATTGCCAAGAAACTGAAGATCTCGTACAAC
GCTGTGTACTACTCCCTTCACAGACAGCGCAAACTGGCTCTAACCAGACTAGAAAGAGGA
GTGGGAGGCCCCGGTGCACAACTGAGCAAGAGGACAAACTCATTAGTATCTAGTTTGAGA
AACAGATGCCTCACAGGTCCTCAACTGGCAGCTTCATTAAATAGT
>Reproduction_Unigene_BMK.12360|m.11954 Reproduction_Unigene_BMK.12360|g.11954  ORF Reproduction_Unigene_BMK.12360|g.11954 Reproduction_Unigene_BMK.12360|m.11954 type:5prime_partial len:58 (+) Reproduction_Unigene_BMK.12360:2-175(+)
ATTGAGCTGCTAATGCAGAAGTATGGGGAAGGTAAAGGGGAGCAAAAGGCACACATCAAT
GCGCTGGAAACAAAAGGAGAATGGCTCAGACTGAAGAAATTGGTAAGAAATGAACATTAC
CCAACGGGTACTTTGAAAAACCTCTACTCAGTGATACACCTGTGTCACCAGTGA
>Reproduction_Unigene_BMK.12365|m.11956 Reproduction_Unigene_BMK.12365|g.11956  ORF Reproduction_Unigene_BMK.12365|g.11956 Reproduction_Unigene_BMK.12365|m.11956 type:5prime_partial len:76 (-) Reproduction_Unigene_BMK.12365:9-236(-)
AGAAATAAAGCAGAATTAAAAGCTTTTATGAAACAAAGAAGGATGGGTCTGAATGACTTT
ATTCAGAAACTTGCTACAAACTCCTACCCCTGCAAGCACCCTGAGGTCCAGTCTATTCTT
AACCCCAACCCACCACAAGAACCTGAACCTATGAACGACAACCCATCACCTCCGGTAACT
TTTTTTTTCTTCTTAATTTTAAAAACCACAACTATCAAAGCCCAATAA
>Reproduction_Unigene_BMK.1237|m.1192 Reproduction_Unigene_BMK.1237|g.1192  ORF Reproduction_Unigene_BMK.1237|g.1192 Reproduction_Unigene_BMK.1237|m.1192 type:internal len:72 (-) Reproduction_Unigene_BMK.1237:1-213(-)
GTAACAGATCTGTTTGAAATGGCCAATATTATAGACAGAGAGAAGAATGCTCAATTTAAT
GACGAAGAATCTGAATGTCATTTTGGTTTTGGGAGGGGGAGGTTTTTCAGGGATTTTGAT
CAAACTCCACAAAAAGGTGTAGGTAGGTTAGGTACACCTCCATTTTTTTCCACCCGTATG
CAAGATGATCCCCCAACAGTGAGTCAAAGTACT
>Reproduction_Unigene_BMK.12372|m.11960 Reproduction_Unigene_BMK.12372|g.11960  ORF Reproduction_Unigene_BMK.12372|g.11960 Reproduction_Unigene_BMK.12372|m.11960 type:internal len:73 (-) Reproduction_Unigene_BMK.12372:2-217(-)
CACAAACTGACAGGTTATATTATTGAGAAGCGGGATCTGCCTTCCAAAGCCTGGATGAAA
GCTAACCATGTTAATGTACAAGAATGTGCATATACTGTTACAGATTTGACTGAGGGCTGC
AAATATGAATTCAGAATCAGAGCTAAGAATGCAGCTGGTGCCATAAGTCCTCCTTCTGAG
CAAACAGACACAATCGTATGCAAAGATGAATACGAG
>Reproduction_Unigene_BMK.12373|m.11963 Reproduction_Unigene_BMK.12373|g.11963  ORF Reproduction_Unigene_BMK.12373|g.11963 Reproduction_Unigene_BMK.12373|m.11963 type:5prime_partial len:70 (+) Reproduction_Unigene_BMK.12373:2-211(+)
AAAAAGACAAGAGTAAATAGAAGATGGAGAGAGAGAAAGAGAGCGAGGAGGACTGAGCAC
CCCGGAGCTGTCACTACAAGCCAGCAGTCACACCAGAGCACTTCCCTGCACAAACACCAC
GTCTTTGTTTACCACGATTCCCGGAACCAAGCATCCACCCTTTCGTGCACGGAGGACGTG
GGAGAGATCAAGTCCATTGGATTAATGTAA
>Reproduction_Unigene_BMK.12378|m.11966 Reproduction_Unigene_BMK.12378|g.11966  ORF Reproduction_Unigene_BMK.12378|g.11966 Reproduction_Unigene_BMK.12378|m.11966 type:3prime_partial len:75 (+) Reproduction_Unigene_BMK.12378:37-258(+)
ATGGCGTACGCTGCGATGAAGCCGACGAAGCCAGGCCTCGAAGAGCCTCAGGATCAGATC
CACAAGATCAGGATCACTCTCTCCTCCAAAAACGTCAAGAACCTCGAAAAAGTTTGTGCT
GATTTGGTTCGCGGTGCGAAGGACAAGAGGCTAAGGGTTAAGGGACCAGTGAGAATGCCC
ACCAAGGTGTTGCACATCACCACCAGGAAGTCTCCTTGTGGT
>Reproduction_Unigene_BMK.12381|m.11971 Reproduction_Unigene_BMK.12381|g.11971  ORF Reproduction_Unigene_BMK.12381|g.11971 Reproduction_Unigene_BMK.12381|m.11971 type:3prime_partial len:58 (-) Reproduction_Unigene_BMK.12381:2-172(-)
ATGTTAAACCAGAAAAAACTGGGCTTCTTAGAAAGGAATAATGCATTTATTTTTTCTTTG
GCTTTTAAACAAGCAAGGTCAAATGTTGCATTGGAGAAGGGCAGACAGGGCTTGAGTGGG
GTTCCTTGCTTTGGAACAACACAAAGGATAAACAACAAAACATACATATGC
>Reproduction_Unigene_BMK.12389|m.11975 Reproduction_Unigene_BMK.12389|g.11975  ORF Reproduction_Unigene_BMK.12389|g.11975 Reproduction_Unigene_BMK.12389|m.11975 type:internal len:86 (-) Reproduction_Unigene_BMK.12389:1-255(-)
AGAGACTCCCTCGCACTGGCCTGCCAGAGGAAACGCGAGCGCTACAGGGAACAGGAGCGT
GTGCGGAGCAGGGAGTATTCAGCTCAGCTGTCCGAGATCCAGGAGCGGGTGAACAGCCGC
CCCCTTCTGCTTGAGGGGGTTACGCAGATGAACCGCGGCCTCACTTTGGAGCGGAATTTC
AGGAAGATTCTAGAAGACCTGGGCCTGGAGGAGGAGGTGGAGGTGTTACCATGGCAGCGA
AGTGTTGAGGCATAC
>Reproduction_Unigene_BMK.1239|m.1194 Reproduction_Unigene_BMK.1239|g.1194  ORF Reproduction_Unigene_BMK.1239|g.1194 Reproduction_Unigene_BMK.1239|m.1194 type:internal len:71 (+) Reproduction_Unigene_BMK.1239:2-211(+)
TTCTCCTCGCATCATGAGCCACTCAGTCCAGATTCTGATTTCCATGAAACTTCGCCTATA
GAGAGCCCTAACGGTGAGAGGTCATCAAAGAAACAAAGAGTGGGCACAAGTGCAGCATTC
ACAAAAGACAACATGGCACTTCCACATCAGATATTGGAATCAAGCTTGAGCTCACCTTAC
CAGCAACCACATTCAGCTTTTATGACGAGG
>Reproduction_Unigene_BMK.12391|m.11978 Reproduction_Unigene_BMK.12391|g.11978  ORF Reproduction_Unigene_BMK.12391|g.11978 Reproduction_Unigene_BMK.12391|m.11978 type:internal len:82 (+) Reproduction_Unigene_BMK.12391:2-244(+)
CGGTGTGGAGTGCCTGACCACCCTGGGATCAGCCGGAGAAGGAGGAATAAACGCTATGCG
CTGACGGGACAGAAATGGAGACAGAAACACATCACCTACAGCATACATAACTACACCCCC
AAGGTGGGAGAGCTTGACACCCGGAAAGCTATCCGTCAAGCTTTCGATGTGTGGCAGAGG
GTGACCCCGCTGACGTTTGAGGAGGTCCCCTATCACGAGATTAAGAGCGAGAGGAAGAAG
GCG
>Reproduction_Unigene_BMK.12398|m.11986 Reproduction_Unigene_BMK.12398|g.11986  ORF Reproduction_Unigene_BMK.12398|g.11986 Reproduction_Unigene_BMK.12398|m.11986 type:internal len:125 (-) Reproduction_Unigene_BMK.12398:3-374(-)
TTCGACATGTCGAAGCCACTGGATTACGAGAACTTGAATGAAAATGTTAAGAAATGTCAG
TATGCTGTTCGAGGTGAACTGTATCTTCGGGCCTCTGAGCTTCAGAAGGAGGGCAAGAAG
ATCATCTTCACAAATGTTGGCAACCCTCATGCCCTCGGGCAGAAGCCTCTGACTTTTCCT
CGCCAGGTGATTGCTCTCTGCCAAGCTCCTTTTCTGCTGGATGATCCTAATGTGGGACTT
GTGTTTCCTGCCGATACTATAGCAAGAGCTAAACATTATCTCTCACTGACATCGGGGGGT
CTAGGTGCCTACAGTGACTCACGTGGCGTTCCTGGAATAAGGAAAGAAGTGGCAGAGTTC
ATTGAGAGACGT
>Reproduction_Unigene_BMK.12399|m.11988 Reproduction_Unigene_BMK.12399|g.11988  ORF Reproduction_Unigene_BMK.12399|g.11988 Reproduction_Unigene_BMK.12399|m.11988 type:internal len:72 (+) Reproduction_Unigene_BMK.12399:2-214(+)
GGAAAACAAAGAATGGCTCAGGTGTGGTTTACAACATCAATCGTCGGTTTTCTATGCTGT
TTGTCGGTTCTGAACGCGTGTATCTGGGACCCAGACACGGAAATCAACCAGGGTCTGGAT
CCGAAGTCTTTTAATGACAACGCGCCTTACCTGACCCACCTGTCGGAGATCAGAGACGTC
GAGCAGTGCCAGCGGGCTTGCTGTGAGAGGGAA
>Reproduction_Unigene_BMK.1240|m.1195 Reproduction_Unigene_BMK.1240|g.1195  ORF Reproduction_Unigene_BMK.1240|g.1195 Reproduction_Unigene_BMK.1240|m.1195 type:5prime_partial len:60 (+) Reproduction_Unigene_BMK.1240:3-182(+)
TGCCCCTTAATGAAACACTGTCTTCTGCGCTCTGAGTGGATCTGTCAGTGTGTCAGTGTG
CAGACCCTGGTGCACTCTATACACAGAAAAGCAATACAAAGCAATCCATCCACCAGCCAG
GGCTATAAAAGGTTTCATATGAAACAAGCTTACTTATCTCACCGGTCAAAAATGGAATGA
>Reproduction_Unigene_BMK.12403|m.11992 Reproduction_Unigene_BMK.12403|g.11992  ORF Reproduction_Unigene_BMK.12403|g.11992 Reproduction_Unigene_BMK.12403|m.11992 type:internal len:69 (+) Reproduction_Unigene_BMK.12403:2-205(+)
GGATTCAAAGGGAACGGCATATCCTGTGTAGCTTTGGATGCCTGTGAAAGCAGTAATGGA
GGCTGTTCACCTAAAGCACTCTGTAAGAGAACCACCCCAGGGAAACGAGTGTGTGTCTGC
AATGCAGGGTACACTGGCGATGGGGTTGTTTGTGTTGAAATCAACCCTTGTTTGGTTAAC
AATGGAGGATGCCATCTCAATGCT
>Reproduction_Unigene_BMK.12403|m.11994 Reproduction_Unigene_BMK.12403|g.11994  ORF Reproduction_Unigene_BMK.12403|g.11994 Reproduction_Unigene_BMK.12403|m.11994 type:3prime_partial len:57 (+) Reproduction_Unigene_BMK.12403:39-206(+)
ATGCCTGTGAAAGCAGTAATGGAGGCTGTTCACCTAAAGCACTCTGTAAGAGAACCACCC
CAGGGAAACGAGTGTGTGTCTGCAATGCAGGGTACACTGGCGATGGGGTTGTTTGTGTTG
AAATCAACCCTTGTTTGGTTAACAATGGAGGATGCCATCTCAATGCTG
>Reproduction_Unigene_BMK.12404|m.11995 Reproduction_Unigene_BMK.12404|g.11995  ORF Reproduction_Unigene_BMK.12404|g.11995 Reproduction_Unigene_BMK.12404|m.11995 type:5prime_partial len:58 (+) Reproduction_Unigene_BMK.12404:3-176(+)
ACTCGATATTCAGCATTAAGCCAAGTGTCTGCTCTCTCCCGTACAGGAGGCCACTTTAAC
TCAACACTCAATTGGAAAGGCGCCCAAACCCCACAAGGGCTGGGGGTCAAGAAGTCAACT
GAATCAACATTATTGAGAGAAACGATCAATGCTCCATTCCTCTACCTCCGATAG
>Reproduction_Unigene_BMK.12407|m.11996 Reproduction_Unigene_BMK.12407|g.11996  ORF Reproduction_Unigene_BMK.12407|g.11996 Reproduction_Unigene_BMK.12407|m.11996 type:5prime_partial len:63 (+) Reproduction_Unigene_BMK.12407:1-189(+)
GACGCCAGCTTGTCCTGGTACATCCTAAAGAAGAAAACAGAAACAGAAGCAATGGGCAGT
GATCATAATACCATTCCCACCCCCGTATCGAACAAGGGGCATATCAGACTGTCACTGCTA
AATGAAGCAGGTTCAGACACAACCCTTCTTACTGAAACATGTCAAAAACATGGGCACCGC
CTGAACTGA
>Reproduction_Unigene_BMK.12408|m.11997 Reproduction_Unigene_BMK.12408|g.11997  ORF Reproduction_Unigene_BMK.12408|g.11997 Reproduction_Unigene_BMK.12408|m.11997 type:internal len:83 (+) Reproduction_Unigene_BMK.12408:1-246(+)
GCTTTAAAAGAGCAGAAGAAATCTCTCCTTGGCGACGCTAAAGACTGGCAGGAGAAGCAC
AAGAAGCTGAGCGAGGAGATCCGAGTTTATCACAAATCCCAGAAAGAGCTGGAAGACTCT
CTGGTGCACAAGGAGAACGAGATCGATGTTTTGTCCAGCTGTATCGCCGAGCTCAACCGA
CTGGGAGGCTGCGACTCTGCAGAGCTACAGAAAGAAGATGCTAGAATGTCTAACGGGGAT
GAATCT
>Reproduction_Unigene_BMK.1241|m.1196 Reproduction_Unigene_BMK.1241|g.1196  ORF Reproduction_Unigene_BMK.1241|g.1196 Reproduction_Unigene_BMK.1241|m.1196 type:5prime_partial len:68 (-) Reproduction_Unigene_BMK.1241:15-218(-)
CCTATCTCTTCAGAATTCTATCTCTTAGGTTTCATTGTTGTACCCCAGGAGCAGAGAGCC
TTGTGTGGAAACAAACATCTCTACACGGGCCAACAGGGCTGCCAGGCAGTACCCCAGAAA
CATTATGGGAACTTCTCTACAGGTAATCTCTTGATATTTCTGGCTGTAGACTTTTCTGCA
ACATTGTCTCCTGTCTATTTCTAA
[truncated: 38,290,123 more chars]
