# Supplementary material for: Sequencing and De Novo Assembly of the Gonadal Transcriptome of the Endangered Chinese Sturgeon (Acipenser sinensis)
Source: PLoS One. 2015 Jun 1;10(6):e0127332. doi: 10.1371/journal.pone.0127332 (PMC4452307; doi:10.1371/journal.pone.0127332)
Supplement: S3 Table — (XLSX) [file pone.0127332.s004.xlsx]

## Sheet: KEGG
Table S3 KEGG pathways found in the A. sinensis transcriptome
#pathway	pathway_id	Gene_number	Gene_id	KOs
Glycolysis / Gluconeogenesis	ko00010	110	Reproduction_Unigene_BMK.11071;Reproduction_Unigene_BMK.11574;Reproduction_Unigene_BMK.1193;Reproduction_Unigene_BMK.12833;Reproduction_Unigene_BMK.14090;Reproduction_Unigene_BMK.14091;Reproduction_Unigene_BMK.15433;Reproduction_Unigene_BMK.15722;Reproduction_Unigene_BMK.15869;Reproduction_Unigene_BMK.15949;Reproduction_Unigene_BMK.16082;Reproduction_Unigene_BMK.1693;Reproduction_Unigene_BMK.1918…	K00134+K00134+K12407+K03841+K00927+K00927+K01596+K01689+K01689+K01623+K01596+K03841+K01623+K00121+K00161+K03841+K00927+K00134+K01689+K00134+K00121+K01803+K00134+K00129+K00134+K00128+K01623+K03841+K03841+K00016+K00134+K00844+K01596+K00134+K00134+K00129+K00844+K01623+K03841+K00121+K00121+K00927+K00134+K00129+K01084+K01689+K00844+K00134+K01835+K01895+K00134+K00873+K00873+K01895+K01895+K01895+K00873+…
Citrate cycle (TCA cycle)	ko00020	56	Reproduction_Unigene_BMK.1207;Reproduction_Unigene_BMK.15433;Reproduction_Unigene_BMK.16082;Reproduction_Unigene_BMK.19714;Reproduction_Unigene_BMK.20429;Reproduction_Unigene_BMK.20430;Reproduction_Unigene_BMK.20431;Reproduction_Unigene_BMK.21572;Reproduction_Unigene_BMK.23163;Reproduction_Unigene_BMK.28797;Reproduction_Unigene_BMK.29836;Reproduction_Unigene_BMK.31608;Reproduction_Unigene_BMK.325…	K01647+K01596+K01596+K00161+K00026+K00026+K00026+K00658+K00025+K00025+K00025+K00026+K01596+K00031+K01647+K00025+K01679+K00236+K00030+K01899+K01647+K00031+K00026+K00162+K00235+K00237+K01648+K01900+K00164+K00164+K01596+K00031+K00025+K01681+K00030+K00234+K00030+K00627+K00025+K01681+K00658+K01900+K00031+K00031+K00161+K01958+K13997+K00164+K01648+K00161+K00025+K00025+K00030+K01596+K01648+K00161
Pentose phosphate pathway	ko00030	45	Reproduction_Unigene_BMK.10036;Reproduction_Unigene_BMK.11052;Reproduction_Unigene_BMK.12833;Reproduction_Unigene_BMK.15949;Reproduction_Unigene_BMK.1693;Reproduction_Unigene_BMK.1918;Reproduction_Unigene_BMK.20751;Reproduction_Unigene_BMK.29186;Reproduction_Unigene_BMK.29770;Reproduction_Unigene_BMK.29771;Reproduction_Unigene_BMK.37199;Reproduction_Unigene_BMK.3871;Reproduction_Unigene_BMK.46817…	K00033+K01057+K03841+K01623+K03841+K01623+K03841+K01623+K03841+K03841+K01623+K03841+K01835+K00852+K00852+K01810+K01619+K03841+K00615+K01623+K00948+K01057+K00616+K01623+K00036+K01783+K01835+K00033+K00850+K00615+K00850+K01623+K01835+K01810+K01807+K00948+K03841+K13937+K01623+K00033+K03841+K01623+K00036+K03841+K01623
Pentose and glucuronate interconversions	ko00040	19	Reproduction_Unigene_BMK.15984;Reproduction_Unigene_BMK.2902;Reproduction_Unigene_BMK.37326;Reproduction_Unigene_BMK.54355;Reproduction_Unigene_BMK.54914;Reproduction_Unigene_BMK.54915;Reproduction_Unigene_BMK.65600;Reproduction_Unigene_BMK.68206;Reproduction_Unigene_BMK.6936;Reproduction_Unigene_BMK.69492;Reproduction_Unigene_BMK.70304;Reproduction_Unigene_BMK.73728;Reproduction_Unigene_BMK.7606…	K00012+K00128+K00854+K00012+K00078+K00078+K13247+K03331+K00854+K01783+K00011+K01195+K00128+K00963+K00128+K00012+K00012+K00854+K01805
Fructose and mannose metabolism	ko00051	54	Reproduction_Unigene_BMK.12833;Reproduction_Unigene_BMK.14215;Reproduction_Unigene_BMK.15949;Reproduction_Unigene_BMK.1693;Reproduction_Unigene_BMK.1918;Reproduction_Unigene_BMK.20751;Reproduction_Unigene_BMK.25291;Reproduction_Unigene_BMK.29186;Reproduction_Unigene_BMK.29770;Reproduction_Unigene_BMK.29771;Reproduction_Unigene_BMK.3222;Reproduction_Unigene_BMK.32573;Reproduction_Unigene_BMK.36383…	K03841+K00966+K01623+K03841+K01623+K03841+K01803+K01623+K03841+K03841+K00844+K01103+K00844+K01623+K03841+K01103+K00846+K00844+K01711+K02377+K01112+K01112+K00976+K01103+K01803+K03841+K00966+K01103+K01103+K01112+K01623+K01623+K01840+K01840+K00011+K14634+K01112+K00008+K05305+K00850+K01103+K00850+K01623+K01809+K00966+K00844+K03841+K01623+K03841+K01803+K01805+K01623+K03841+K01623
Galactose metabolism	ko00052	33	Reproduction_Unigene_BMK.1193;Reproduction_Unigene_BMK.17880;Reproduction_Unigene_BMK.21826;Reproduction_Unigene_BMK.27870;Reproduction_Unigene_BMK.28945;Reproduction_Unigene_BMK.3222;Reproduction_Unigene_BMK.36383;Reproduction_Unigene_BMK.42924;Reproduction_Unigene_BMK.43920;Reproduction_Unigene_BMK.44793;Reproduction_Unigene_BMK.46817;Reproduction_Unigene_BMK.59393;Reproduction_Unigene_BMK.6364…	K12407+K12316+K12317+K12047+K12317+K00844+K00844+K01084+K00844+K01229+K01835+K12316+K00849+K07966+K00965+K12047+K12047+K07967+K01189+K01189+K01784+K00011+K12317+K12317+K01835+K00850+K00850+K01835+K12309+K00963+K00849+K00844+K12047
Ascorbate and aldarate metabolism	ko00053	9	Reproduction_Unigene_BMK.15984;Reproduction_Unigene_BMK.2902;Reproduction_Unigene_BMK.54355;Reproduction_Unigene_BMK.61728;Reproduction_Unigene_BMK.71619;Reproduction_Unigene_BMK.76064;Reproduction_Unigene_BMK.77959;Reproduction_Unigene_BMK.80032;Reproduction_Unigene_BMK.82030;	K00012+K00128+K00012+K00149+K14085+K00128+K00128+K00012+K00012
Fatty acid biosynthesis	ko00061	21	Reproduction_Unigene_BMK.12561;Reproduction_Unigene_BMK.12636;Reproduction_Unigene_BMK.14638;Reproduction_Unigene_BMK.14639;Reproduction_Unigene_BMK.19331;Reproduction_Unigene_BMK.33092;Reproduction_Unigene_BMK.33093;Reproduction_Unigene_BMK.33342;Reproduction_Unigene_BMK.33343;Reproduction_Unigene_BMK.38477;Reproduction_Unigene_BMK.38478;Reproduction_Unigene_BMK.39146;Reproduction_Unigene_BMK.56…	K00665+K00665+K11262+K11262+K00665+K11262+K11262+K00665+K00665+K11262+K11262+K00665+K01071+K00645+K11262+K00665+K00665+K11262+K00665+K11262+K00665
Fatty acid elongation in mitochondria	ko00062	9	Reproduction_Unigene_BMK.37559;Reproduction_Unigene_BMK.58437;Reproduction_Unigene_BMK.62970;Reproduction_Unigene_BMK.66360;Reproduction_Unigene_BMK.67591;Reproduction_Unigene_BMK.69630;Reproduction_Unigene_BMK.70122;Reproduction_Unigene_BMK.76133;Reproduction_Unigene_BMK.77439;	K01074+K00022+K01074+K07511+K07509+K01074+K07508+K07515+K07512
Fatty acid metabolism	ko00071	51	Reproduction_Unigene_BMK.1316;Reproduction_Unigene_BMK.1954;Reproduction_Unigene_BMK.20613;Reproduction_Unigene_BMK.24639;Reproduction_Unigene_BMK.24948;Reproduction_Unigene_BMK.28119;Reproduction_Unigene_BMK.2902;Reproduction_Unigene_BMK.39027;Reproduction_Unigene_BMK.39028;Reproduction_Unigene_BMK.44653;Reproduction_Unigene_BMK.50020;Reproduction_Unigene_BMK.501;Reproduction_Unigene_BMK.50853;R…	K00626+K00121+K07513+K01692+K00121+K01897+K00128+K00121+K00121+K00626+K01897+K07513+K01897+K01897+K01897+K07513+K13239+K00022+K01692+K00149+K00121+K13238+K07511+K00252+K00248+K01897+K07509+K00249+K01897+K09478+K09478+K07508+K09479+K00255+K00626+K14085+K00232+K01897+K08765+K08765+K07514+K08765+K01897+K00128+K07515+K01897+K00128+K01897+K00232+K00626+K00121
Synthesis and degradation of ketone bodies	ko00072	12	Reproduction_Unigene_BMK.1316;Reproduction_Unigene_BMK.44653;Reproduction_Unigene_BMK.50032;Reproduction_Unigene_BMK.55411;Reproduction_Unigene_BMK.62195;Reproduction_Unigene_BMK.66148;Reproduction_Unigene_BMK.71314;Reproduction_Unigene_BMK.79136;Reproduction_Unigene_BMK.79137;Reproduction_Unigene_BMK.81273;Reproduction_Unigene_BMK.84783;Reproduction_Unigene_BMK.9076;	K00626+K00626+K00019+K00019+K01640+K01027+K00626+K01641+K01641+K00626+K00019+K01641
Steroid biosynthesis	ko00100	26	Reproduction_Unigene_BMK.11420;Reproduction_Unigene_BMK.16923;Reproduction_Unigene_BMK.21233;Reproduction_Unigene_BMK.36645;Reproduction_Unigene_BMK.3671;Reproduction_Unigene_BMK.40978;Reproduction_Unigene_BMK.5053;Reproduction_Unigene_BMK.52342;Reproduction_Unigene_BMK.52591;Reproduction_Unigene_BMK.56894;Reproduction_Unigene_BMK.56895;Reproduction_Unigene_BMK.61735;Reproduction_Unigene_BMK.6201…	K00511+K07750+K00222+K12298+K00511+K01852+K07419+K00637+K00801+K00637+K00637+K01824+K12298+K07750+K07750+K00227+K00213+K09828+K07748+K05917+K13373+K07438+K00222+K01052+K00637+K00511
Primary bile acid biosynthesis	ko00120	16	Reproduction_Unigene_BMK.12020;Reproduction_Unigene_BMK.21513;Reproduction_Unigene_BMK.26470;Reproduction_Unigene_BMK.28563;Reproduction_Unigene_BMK.31520;Reproduction_Unigene_BMK.31521;Reproduction_Unigene_BMK.35701;Reproduction_Unigene_BMK.3725;Reproduction_Unigene_BMK.44031;Reproduction_Unigene_BMK.59874;Reproduction_Unigene_BMK.61338;Reproduction_Unigene_BMK.64380;Reproduction_Unigene_BMK.694…	K10223+K10223+K10223+K12408+K12408+K12408+K07430+K07430+K10223+K07439+K00488+K00488+K00251+K01796+K08764+K12405
Ubiquinone and other terpenoid-quinone biosynthesis	ko00130	12	Reproduction_Unigene_BMK.15615;Reproduction_Unigene_BMK.15616;Reproduction_Unigene_BMK.22514;Reproduction_Unigene_BMK.52326;Reproduction_Unigene_BMK.60993;Reproduction_Unigene_BMK.60994;Reproduction_Unigene_BMK.63909;Reproduction_Unigene_BMK.66785;Reproduction_Unigene_BMK.67579;Reproduction_Unigene_BMK.69537;Reproduction_Unigene_BMK.70109;Reproduction_Unigene_BMK.78122;	K00815+K00815+K00815+K06134+K00457+K00457+K00591+K06126+K06125+K06127+K00457+K00815
Steroid hormone biosynthesis	ko00140	23	Reproduction_Unigene_BMK.21760;Reproduction_Unigene_BMK.24318;Reproduction_Unigene_BMK.35701;Reproduction_Unigene_BMK.3725;Reproduction_Unigene_BMK.40655;Reproduction_Unigene_BMK.46065;Reproduction_Unigene_BMK.55927;Reproduction_Unigene_BMK.61695;Reproduction_Unigene_BMK.62130;Reproduction_Unigene_BMK.64205;Reproduction_Unigene_BMK.64440;Reproduction_Unigene_BMK.66997;Reproduction_Unigene_BMK.680…	K10207+K00044+K07430+K07430+K10207+K00070+K12343+K00071+K00044+K00545+K00044+K00513+K13370+K12345+K00498+K00251+K07424+K00512+K13373+K07408+K07434+K00512+K13368
Oxidative phosphorylation	ko00190	163	Reproduction_Unigene_BMK.10371;Reproduction_Unigene_BMK.10372;Reproduction_Unigene_BMK.10951;Reproduction_Unigene_BMK.12549;Reproduction_Unigene_BMK.12797;Reproduction_Unigene_BMK.12798;Reproduction_Unigene_BMK.13182;Reproduction_Unigene_BMK.13535;Reproduction_Unigene_BMK.14532;Reproduction_Unigene_BMK.14575;Reproduction_Unigene_BMK.14665;Reproduction_Unigene_BMK.14963;Reproduction_Unigene_BMK.16…	K02262+K02262+K01542+K03881+K03879+K03879+K03884+K03882+K01542+K02135+K02256+K02265+K02256+K02256+K02256+K03879+K03878+K02145+K02262+K03878+K02256+K02256+K02135+K02154+K02147+K02260+K02256+K02261+K03883+K02268+K01542+K03938+K03958+K03966+K03959+K00413+K02147+K03946+K03937+K02266+K02273+K02262+K02271+K03939+K03945+K03949+K03946+K03951+K02267+K03947+K01542+K02152+K02137+K02262+K02126+K11353+K03961+…
Purine metabolism	ko00230	245	Reproduction_Unigene_BMK.10217;Reproduction_Unigene_BMK.11565;Reproduction_Unigene_BMK.12954;Reproduction_Unigene_BMK.13116;Reproduction_Unigene_BMK.13668;Reproduction_Unigene_BMK.13965;Reproduction_Unigene_BMK.14822;Reproduction_Unigene_BMK.14965;Reproduction_Unigene_BMK.15401;Reproduction_Unigene_BMK.15523;Reproduction_Unigene_BMK.1830;Reproduction_Unigene_BMK.18336;Reproduction_Unigene_BMK.184…	K00940+K00940+K12321+K12318+K12319+K01120+K13762+K12321+K13755+K01120+K01510+K12319+K11265+K13298+K13296+K13755+K12321+K12318+K08045+K00940+K13755+K13757+K01120+K01490+K01490+K12319+K02324+K01510+K08048+K08048+K08042+K08042+K13755+K08045+K01120+K01120+K01081+K10808+K10808+K10808+K10808+K00759+K08048+K13755+K13298+K01511+K08046+K08046+K03012+K08044+K01120+K01514+K01120+K08043+K03002+K13298+K13298+…
Caffeine metabolism	ko00232	4	Reproduction_Unigene_BMK.56838;Reproduction_Unigene_BMK.56839;Reproduction_Unigene_BMK.57147;Reproduction_Unigene_BMK.85282;	K00106+K00106+K00622+K00622
Pyrimidine metabolism	ko00240	123	Reproduction_Unigene_BMK.10217;Reproduction_Unigene_BMK.11565;Reproduction_Unigene_BMK.12184;Reproduction_Unigene_BMK.1220;Reproduction_Unigene_BMK.15993;Reproduction_Unigene_BMK.1677;Reproduction_Unigene_BMK.1830;Reproduction_Unigene_BMK.2207;Reproduction_Unigene_BMK.26525;Reproduction_Unigene_BMK.27178;Reproduction_Unigene_BMK.30794;Reproduction_Unigene_BMK.31022;Reproduction_Unigene_BMK.31023;…	K00940+K00940+K13800+K11540+K00876+K00384+K01510+K00940+K02324+K01510+K01081+K10808+K10808+K10808+K10808+K01520+K00207+K01511+K03012+K00757+K00857+K03002+K13809+K13421+K01510+K01510+K01510+K03015+K03002+K01489+K03017+K01519+K03008+K03005+K03024+K00207+K03016+K00560+K00876+K00940+K02685+K03506+K00207+K03027+K00857+K03002+K02325+K03023+K01081+K03783+K10808+K10808+K01081+K03013+K03022+K03000+K02328+…
Alanine, aspartate and glutamate metabolism	ko00250	56	Reproduction_Unigene_BMK.10054;Reproduction_Unigene_BMK.1220;Reproduction_Unigene_BMK.12398;Reproduction_Unigene_BMK.1252;Reproduction_Unigene_BMK.12879;Reproduction_Unigene_BMK.13878;Reproduction_Unigene_BMK.15058;Reproduction_Unigene_BMK.15784;Reproduction_Unigene_BMK.16189;Reproduction_Unigene_BMK.1737;Reproduction_Unigene_BMK.17964;Reproduction_Unigene_BMK.24240;Reproduction_Unigene_BMK.24241…	K00814+K11540+K00814+K01915+K00827+K00830+K00294+K01953+K00264+K00814+K00830+K01915+K01915+K00264+K01437+K00814+K01915+K01953+K01425+K01437+K01437+K01425+K01915+K00814+K01940+K14455+K01939+K00814+K00830+K01915+K01755+K01756+K13566+K00139+K00294+K00294+K00272+K01939+K01948+K14454+K01953+K00764+K01915+K01425+K00827+K13524+K00820+K00814+K11540+K01939+K01915+K00261+K00264+K01580+K00814+K00814
Glycine, serine and threonine metabolism	ko00260	49	Reproduction_Unigene_BMK.12879;Reproduction_Unigene_BMK.13878;Reproduction_Unigene_BMK.14124;Reproduction_Unigene_BMK.14125;Reproduction_Unigene_BMK.14126;Reproduction_Unigene_BMK.15111;Reproduction_Unigene_BMK.15563;Reproduction_Unigene_BMK.17964;Reproduction_Unigene_BMK.1858;Reproduction_Unigene_BMK.222;Reproduction_Unigene_BMK.28477;Reproduction_Unigene_BMK.32499;Reproduction_Unigene_BMK.32500…	K00827+K00830+K00544+K00544+K00544+K00605+K00605+K00830+K01697+K00605+K00281+K00281+K00281+K00281+K00643+K01758+K00600+K00831+K01754+K01754+K00544+K01754+K00865+K01697+K00613+K00830+K00865+K00274+K00274+K00274+K00552+K00643+K00643+K00060+K14085+K00639+K00273+K01079+K00605+K00827+K00600+K00281+K00542+K00600+K00600+K00315+K00058+K00314+K00058
Cysteine and methionine metabolism	ko00270	71	Reproduction_Unigene_BMK.11225;Reproduction_Unigene_BMK.11506;Reproduction_Unigene_BMK.12916;Reproduction_Unigene_BMK.14124;Reproduction_Unigene_BMK.14125;Reproduction_Unigene_BMK.14126;Reproduction_Unigene_BMK.14804;Reproduction_Unigene_BMK.15615;Reproduction_Unigene_BMK.15616;Reproduction_Unigene_BMK.17098;Reproduction_Unigene_BMK.1858;Reproduction_Unigene_BMK.20509;Reproduction_Unigene_BMK.225…	K00789+K00558+K00789+K00544+K00544+K00544+K00797+K00815+K00815+K00789+K01697+K00789+K00815+K01611+K00549+K00549+K00789+K00016+K01251+K00789+K01251+K01738+K08963+K01738+K00549+K01758+K01738+K00789+K00558+K00544+K00558+K09880+K00789+K00797+K14455+K01697+K08963+K00558+K00558+K00456+K00016+K00547+K00558+K00772+K01011+K00456+K00548+K01251+K01251+K08964+K00558+K14454+K01738+K01738+K01251+K00802+K00558+…
Valine, leucine and isoleucine degradation	ko00280	51	Reproduction_Unigene_BMK.1316;Reproduction_Unigene_BMK.20613;Reproduction_Unigene_BMK.21488;Reproduction_Unigene_BMK.24411;Reproduction_Unigene_BMK.24639;Reproduction_Unigene_BMK.25870;Reproduction_Unigene_BMK.2902;Reproduction_Unigene_BMK.44653;Reproduction_Unigene_BMK.47012;Reproduction_Unigene_BMK.47621;Reproduction_Unigene_BMK.501;Reproduction_Unigene_BMK.50242;Reproduction_Unigene_BMK.52369;…	K00626+K07513+K00157+K00157+K01692+K00826+K00128+K00626+K01968+K00826+K07513+K00167+K08683+K07513+K05606+K00166+K00022+K00253+K11538+K01692+K01965+K08683+K01847+K01969+K00149+K01640+K00826+K05607+K01027+K07511+K00248+K07509+K00249+K01966+K09478+K09478+K07508+K05605+K00626+K14085+K09699+K07514+K13524+K00128+K07515+K00128+K01641+K01641+K00140+K00626+K01641
Valine, leucine and isoleucine biosynthesis	ko00290	21	Reproduction_Unigene_BMK.19714;Reproduction_Unigene_BMK.25870;Reproduction_Unigene_BMK.37207;Reproduction_Unigene_BMK.47621;Reproduction_Unigene_BMK.54703;Reproduction_Unigene_BMK.54704;Reproduction_Unigene_BMK.56740;Reproduction_Unigene_BMK.61618;Reproduction_Unigene_BMK.62864;Reproduction_Unigene_BMK.7414;Reproduction_Unigene_BMK.74564;Reproduction_Unigene_BMK.76639;Reproduction_Unigene_BMK.773…	K00161+K00826+K01652+K00826+K01754+K01754+K01754+K00162+K00826+K01652+K01870+K01870+K01869+K00161+K01869+K01873+K01873+K00161+K01870+K01652+K00161
Lysine biosynthesis	ko00300	3	Reproduction_Unigene_BMK.69660;Reproduction_Unigene_BMK.70003;Reproduction_Unigene_BMK.71619;	K00825+K14157+K14085
Lysine degradation	ko00310	91	Reproduction_Unigene_BMK.11471;Reproduction_Unigene_BMK.11487;Reproduction_Unigene_BMK.1316;Reproduction_Unigene_BMK.1384;Reproduction_Unigene_BMK.18857;Reproduction_Unigene_BMK.19076;Reproduction_Unigene_BMK.19324;Reproduction_Unigene_BMK.21572;Reproduction_Unigene_BMK.24639;Reproduction_Unigene_BMK.2902;Reproduction_Unigene_BMK.33717;Reproduction_Unigene_BMK.33739;Reproduction_Unigene_BMK.34639…	K11423+K11423+K00626+K11428+K11428+K11423+K11422+K00658+K01692+K00128+K13645+K06101+K11425+K11422+K11423+K11424+K11423+K06101+K06101+K11423+K06101+K00626+K11424+K11422+K11425+K11422+K11422+K11424+K06101+K11421+K06101+K11423+K11424+K06101+K11422+K00471+K13645+K11425+K11425+K11424+K00022+K11424+K11424+K11422+K01692+K11422+K11422+K00149+K00474+K11421+K11421+K11419+K07511+K00252+K00164+K00164+K11422+…
Arginine and proline metabolism	ko00330	75	Reproduction_Unigene_BMK.11093;Reproduction_Unigene_BMK.1252;Reproduction_Unigene_BMK.14035;Reproduction_Unigene_BMK.14804;Reproduction_Unigene_BMK.15058;Reproduction_Unigene_BMK.15767;Reproduction_Unigene_BMK.18417;Reproduction_Unigene_BMK.21215;Reproduction_Unigene_BMK.23274;Reproduction_Unigene_BMK.2394;Reproduction_Unigene_BMK.24240;Reproduction_Unigene_BMK.24241;Reproduction_Unigene_BMK.2568…	K00933+K01915+K13242+K00797+K00294+K13241+K13242+K13242+K01476+K13240+K01915+K01915+K01611+K01480+K13241+K00933+K13241+K00128+K01581+K01915+K01425+K00933+K13242+K00318+K01581+K00318+K01425+K11142+K01915+K00933+K00797+K01940+K14455+K00933+K00286+K00933+K11067+K00657+K00149+K00613+K00274+K00274+K00274+K01915+K01755+K14677+K00819+K00294+K00294+K00657+K01581+K01948+K00472+K00472+K00472+K00286+K14085+…
Histidine metabolism	ko00340	29	Reproduction_Unigene_BMK.10743;Reproduction_Unigene_BMK.10756;Reproduction_Unigene_BMK.2077;Reproduction_Unigene_BMK.22670;Reproduction_Unigene_BMK.26096;Reproduction_Unigene_BMK.2902;Reproduction_Unigene_BMK.29132;Reproduction_Unigene_BMK.29300;Reproduction_Unigene_BMK.34061;Reproduction_Unigene_BMK.41357;Reproduction_Unigene_BMK.42638;Reproduction_Unigene_BMK.48207;Reproduction_Unigene_BMK.5290…	K13990+K01712+K01590+K00599+K00129+K00128+K01437+K13990+K00129+K01437+K00129+K01593+K01437+K05604+K00149+K00546+K00274+K00274+K00274+K00599+K00599+K00599+K14085+K01745+K00128+K00129+K00129+K00128+K05604
Tyrosine metabolism	ko00350	47	Reproduction_Unigene_BMK.11322;Reproduction_Unigene_BMK.14195;Reproduction_Unigene_BMK.15615;Reproduction_Unigene_BMK.15616;Reproduction_Unigene_BMK.1954;Reproduction_Unigene_BMK.21488;Reproduction_Unigene_BMK.22514;Reproduction_Unigene_BMK.22670;Reproduction_Unigene_BMK.24411;Reproduction_Unigene_BMK.24948;Reproduction_Unigene_BMK.26096;Reproduction_Unigene_BMK.28888;Reproduction_Unigene_BMK.340…	K00501+K00501+K00815+K00815+K00121+K00157+K00815+K00599+K00157+K00121+K00129+K00431+K00129+K00121+K00121+K00431+K00129+K01593+K00680+K00506+K07253+K00506+K14455+K00457+K00457+K01827+K00680+K01800+K00451+K00274+K00274+K00274+K00545+K00599+K00121+K00599+K00503+K00599+K01800+K00457+K14454+K01555+K00129+K00505+K00129+K00815+K00121
Phenylalanine metabolism	ko00360	21	Reproduction_Unigene_BMK.15615;Reproduction_Unigene_BMK.15616;Reproduction_Unigene_BMK.22514;Reproduction_Unigene_BMK.26096;Reproduction_Unigene_BMK.34061;Reproduction_Unigene_BMK.42638;Reproduction_Unigene_BMK.48207;Reproduction_Unigene_BMK.55117;Reproduction_Unigene_BMK.56095;Reproduction_Unigene_BMK.56527;Reproduction_Unigene_BMK.58128;Reproduction_Unigene_BMK.60993;Reproduction_Unigene_BMK.60…	K00815+K00815+K00815+K00129+K00129+K00129+K01593+K07253+K11188+K00500+K14455+K00457+K00457+K00274+K00274+K00274+K00457+K14454+K00129+K00129+K00815
Tryptophan metabolism	ko00380	45	Reproduction_Unigene_BMK.1316;Reproduction_Unigene_BMK.15538;Reproduction_Unigene_BMK.18793;Reproduction_Unigene_BMK.21488;Reproduction_Unigene_BMK.22113;Reproduction_Unigene_BMK.24411;Reproduction_Unigene_BMK.24639;Reproduction_Unigene_BMK.27816;Reproduction_Unigene_BMK.2902;Reproduction_Unigene_BMK.44653;Reproduction_Unigene_BMK.48207;Reproduction_Unigene_BMK.49002;Reproduction_Unigene_BMK.5185…	K00626+K01432+K01432+K00157+K00453+K00157+K01692+K03781+K00128+K00626+K01593+K01556+K00486+K00816+K00022+K01692+K03392+K00452+K00669+K00149+K01867+K00274+K00274+K00274+K01556+K07511+K00252+K00816+K00502+K00164+K00164+K03781+K00825+K00626+K14085+K03781+K00463+K07514+K00128+K07515+K00128+K07408+K00164+K00626+K00453
Phenylalanine, tyrosine and tryptophan biosynthesis	ko00400	8	Reproduction_Unigene_BMK.15615;Reproduction_Unigene_BMK.15616;Reproduction_Unigene_BMK.22514;Reproduction_Unigene_BMK.25153;Reproduction_Unigene_BMK.56527;Reproduction_Unigene_BMK.58128;Reproduction_Unigene_BMK.71639;Reproduction_Unigene_BMK.78122;	K00815+K00815+K00815+K01735+K00500+K14455+K14454+K00815
beta-Alanine metabolism	ko00410	25	Reproduction_Unigene_BMK.14804;Reproduction_Unigene_BMK.24639;Reproduction_Unigene_BMK.2902;Reproduction_Unigene_BMK.34296;Reproduction_Unigene_BMK.5262;Reproduction_Unigene_BMK.53512;Reproduction_Unigene_BMK.57743;Reproduction_Unigene_BMK.58871;Reproduction_Unigene_BMK.59470;Reproduction_Unigene_BMK.61728;Reproduction_Unigene_BMK.65109;Reproduction_Unigene_BMK.65110;Reproduction_Unigene_BMK.6636…	K00797+K01692+K00128+K00207+K00207+K05604+K00797+K00207+K01692+K00149+K01578+K01578+K07511+K00249+K05605+K01431+K14085+K07514+K13524+K00802+K00128+K07515+K00128+K05604+K01580
Taurine and hypotaurine metabolism	ko00430	10	Reproduction_Unigene_BMK.4543;Reproduction_Unigene_BMK.51899;Reproduction_Unigene_BMK.58770;Reproduction_Unigene_BMK.58771;Reproduction_Unigene_BMK.61314;Reproduction_Unigene_BMK.67749;Reproduction_Unigene_BMK.74646;Reproduction_Unigene_BMK.79059;Reproduction_Unigene_BMK.79069;Reproduction_Unigene_BMK.81815;	K00681+K01594+K00681+K00681+K00456+K00456+K10712+K00681+K00681+K01580
Selenocompound metabolism	ko00450	21	Reproduction_Unigene_BMK.1677;Reproduction_Unigene_BMK.2681;Reproduction_Unigene_BMK.26965;Reproduction_Unigene_BMK.42723;Reproduction_Unigene_BMK.42919;Reproduction_Unigene_BMK.57253;Reproduction_Unigene_BMK.57255;Reproduction_Unigene_BMK.57854;Reproduction_Unigene_BMK.65847;Reproduction_Unigene_BMK.66146;Reproduction_Unigene_BMK.66626;Reproduction_Unigene_BMK.66821;Reproduction_Unigene_BMK.6815…	K00384+K00549+K00549+K00549+K01758+K13811+K13811+K00816+K03341+K10837+K00816+K01008+K00384+K00548+K13811+K01008+K01763+K01874+K00384+K00384+K01874
Cyanoamino acid metabolism	ko00460	10	Reproduction_Unigene_BMK.43160;Reproduction_Unigene_BMK.4543;Reproduction_Unigene_BMK.56725;Reproduction_Unigene_BMK.58770;Reproduction_Unigene_BMK.58771;Reproduction_Unigene_BMK.73811;Reproduction_Unigene_BMK.76422;Reproduction_Unigene_BMK.76423;Reproduction_Unigene_BMK.79059;Reproduction_Unigene_BMK.79069;	K00600+K00681+K05350+K00681+K00681+K00600+K00600+K00600+K00681+K00681
D-Glutamine and D-glutamate metabolism	ko00471	4	Reproduction_Unigene_BMK.37424;Reproduction_Unigene_BMK.53438;Reproduction_Unigene_BMK.73040;Reproduction_Unigene_BMK.79301;	K01425+K01425+K01425+K00261
D-Arginine and D-ornithine metabolism	ko00472	1	Reproduction_Unigene_BMK.72561;	K00273
Glutathione metabolism	ko00480	63	Reproduction_Unigene_BMK.10036;Reproduction_Unigene_BMK.13645;Reproduction_Unigene_BMK.14396;Reproduction_Unigene_BMK.14804;Reproduction_Unigene_BMK.16721;Reproduction_Unigene_BMK.23496;Reproduction_Unigene_BMK.28960;Reproduction_Unigene_BMK.30589;Reproduction_Unigene_BMK.31022;Reproduction_Unigene_BMK.31023;Reproduction_Unigene_BMK.31024;Reproduction_Unigene_BMK.31025;Reproduction_Unigene_BMK.36…	K00033+K01920+K11140+K00797+K00799+K00383+K00799+K01581+K10808+K10808+K10808+K10808+K00432+K00682+K00031+K11140+K11140+K00681+K01581+K00799+K11140+K00799+K00432+K11142+K13299+K00799+K05361+K00797+K00681+K00681+K01920+K01920+K00432+K00031+K10808+K10808+K00799+K00799+K00432+K00799+K00799+K00383+K00031+K00036+K10808+K05360+K01581+K11205+K10807+K01581+K00033+K10808+K01469+K00802+K11204+K00031+K00031+…
Starch and sucrose metabolism	ko00500	45	Reproduction_Unigene_BMK.1193;Reproduction_Unigene_BMK.15984;Reproduction_Unigene_BMK.17880;Reproduction_Unigene_BMK.20156;Reproduction_Unigene_BMK.21826;Reproduction_Unigene_BMK.27870;Reproduction_Unigene_BMK.28945;Reproduction_Unigene_BMK.3222;Reproduction_Unigene_BMK.36383;Reproduction_Unigene_BMK.42924;Reproduction_Unigene_BMK.43920;Reproduction_Unigene_BMK.46817;Reproduction_Unigene_BMK.5435…	K12407+K00012+K12316+K00688+K12317+K12047+K12317+K00844+K00844+K01084+K00844+K01835+K00012+K01810+K05350+K00688+K12316+K01176+K12047+K12047+K01513+K01194+K12317+K12317+K01835+K00693+K00693+K00688+K01195+K00688+K01835+K00700+K01513+K01810+K00963+K08678+K00688+K00688+K00688+K11809+K01196+K00844+K00012+K12047+K00012
N-Glycan biosynthesis	ko00510	67	Reproduction_Unigene_BMK.19722;Reproduction_Unigene_BMK.20447;Reproduction_Unigene_BMK.29107;Reproduction_Unigene_BMK.33483;Reproduction_Unigene_BMK.34328;Reproduction_Unigene_BMK.34329;Reproduction_Unigene_BMK.39356;Reproduction_Unigene_BMK.39357;Reproduction_Unigene_BMK.41046;Reproduction_Unigene_BMK.42662;Reproduction_Unigene_BMK.42663;Reproduction_Unigene_BMK.45138;Reproduction_Unigene_BMK.45…	K09661+K01228+K01231+K09661+K00902+K00902+K00738+K00738+K13748+K07968+K07968+K13748+K00902+K12668+K00738+K07968+K00721+K12669+K09659+K00744+K00729+K00736+K07968+K01230+K03842+K06316+K07966+K01230+K01230+K07432+K07967+K01231+K01231+K12667+K00778+K09658+K03850+K07151+K03848+K03846+K01230+K03845+K12666+K00726+K07252+K03847+K05546+K03843+K03849+K00717+K00902+K00779+K03844+K01001+K12670+K00737+K07151+…
Other glycan degradation	ko00511	23	Reproduction_Unigene_BMK.23822;Reproduction_Unigene_BMK.23823;Reproduction_Unigene_BMK.41648;Reproduction_Unigene_BMK.41649;Reproduction_Unigene_BMK.52249;Reproduction_Unigene_BMK.58511;Reproduction_Unigene_BMK.58512;Reproduction_Unigene_BMK.58513;Reproduction_Unigene_BMK.60211;Reproduction_Unigene_BMK.65270;Reproduction_Unigene_BMK.66160;Reproduction_Unigene_BMK.67112;Reproduction_Unigene_BMK.69…	K12312+K12312+K01206+K01206+K14459+K01192+K01192+K01192+K12312+K12311+K12311+K01444+K01206+K14459+K01186+K01227+K12309+K12373+K01191+K12373+K01201+K12311+K12357
Mucin type O-Glycan biosynthesis	ko00512	36	Reproduction_Unigene_BMK.11840;Reproduction_Unigene_BMK.19956;Reproduction_Unigene_BMK.19957;Reproduction_Unigene_BMK.25839;Reproduction_Unigene_BMK.25840;Reproduction_Unigene_BMK.31865;Reproduction_Unigene_BMK.33536;Reproduction_Unigene_BMK.38634;Reproduction_Unigene_BMK.46503;Reproduction_Unigene_BMK.47396;Reproduction_Unigene_BMK.52865;Reproduction_Unigene_BMK.53879;Reproduction_Unigene_BMK.54…	K00710+K00710+K00710+K00710+K00710+K00710+K03479+K00710+K00710+K00710+K00731+K00710+K09905+K00710+K00710+K03479+K00731+K00710+K00710+K00780+K00710+K00710+K00710+K00710+K00710+K00710+K00710+K00731+K00710+K00710+K00710+K03368+K09653+K00710+K00710+K00780
Other types of O-glycan biosynthesis	ko00514	32	Reproduction_Unigene_BMK.13679;Reproduction_Unigene_BMK.14591;Reproduction_Unigene_BMK.19722;Reproduction_Unigene_BMK.33483;Reproduction_Unigene_BMK.42662;Reproduction_Unigene_BMK.42663;Reproduction_Unigene_BMK.44698;Reproduction_Unigene_BMK.44699;Reproduction_Unigene_BMK.55053;Reproduction_Unigene_BMK.62309;Reproduction_Unigene_BMK.62705;Reproduction_Unigene_BMK.62706;Reproduction_Unigene_BMK.62…	K07632+K07635+K09661+K09661+K07968+K07968+K13676+K13676+K07968+K13667+K05948+K05948+K07968+K09674+K07966+K07967+K00778+K13675+K13676+K13646+K00781+K09667+K03691+K03691+K00779+K09666+K05948+K05948+K09667+K00728+K00728+K05948
Amino sugar and nucleotide sugar metabolism	ko00520	55	Reproduction_Unigene_BMK.1193;Reproduction_Unigene_BMK.14215;Reproduction_Unigene_BMK.15984;Reproduction_Unigene_BMK.19118;Reproduction_Unigene_BMK.21290;Reproduction_Unigene_BMK.22698;Reproduction_Unigene_BMK.26590;Reproduction_Unigene_BMK.3222;Reproduction_Unigene_BMK.36383;Reproduction_Unigene_BMK.43920;Reproduction_Unigene_BMK.46817;Reproduction_Unigene_BMK.47568;Reproduction_Unigene_BMK.4797…	K12407+K00966+K00012+K01183+K01183+K01183+K01183+K00844+K00844+K00844+K01835+K01711+K00326+K02377+K02564+K01097+K08080+K00976+K00012+K01810+K01183+K00983+K01443+K00966+K00849+K05304+K01787+K01836+K01639+K00965+K00972+K01840+K01840+K01784+K01835+K05305+K00326+K00326+K01835+K01810+K00820+K02564+K02564+K00963+K08678+K01809+K12373+K12409+K00972+K00966+K00849+K00844+K12373+K00012+K00012
Polyketide sugar unit biosynthesis	ko00523	1	Reproduction_Unigene_BMK.173;	K01710
Butirosin and neomycin biosynthesis	ko00524	4	Reproduction_Unigene_BMK.1193;Reproduction_Unigene_BMK.36383;Reproduction_Unigene_BMK.43920;Reproduction_Unigene_BMK.79823;	K12407+K00844+K00844+K00844
Glycosaminoglycan degradation	ko00531	25	Reproduction_Unigene_BMK.11303;Reproduction_Unigene_BMK.17022;Reproduction_Unigene_BMK.2602;Reproduction_Unigene_BMK.30911;Reproduction_Unigene_BMK.39975;Reproduction_Unigene_BMK.41999;Reproduction_Unigene_BMK.47642;Reproduction_Unigene_BMK.60392;Reproduction_Unigene_BMK.61873;Reproduction_Unigene_BMK.63477;Reproduction_Unigene_BMK.63682;Reproduction_Unigene_BMK.63684;Reproduction_Unigene_BMK.652…	K01197+K01197+K01197+K01197+K01205+K01205+K01135+K01565+K01217+K01132+K07965+K07965+K01197+K10532+K01135+K01197+K07964+K07964+K01136+K01197+K01195+K01137+K12309+K12373+K12373
Glycosaminoglycan biosynthesis - chondroitin sulfate	ko00532	37	Reproduction_Unigene_BMK.12038;Reproduction_Unigene_BMK.12495;Reproduction_Unigene_BMK.23461;Reproduction_Unigene_BMK.23462;Reproduction_Unigene_BMK.25378;Reproduction_Unigene_BMK.26927;Reproduction_Unigene_BMK.26928;Reproduction_Unigene_BMK.27280;Reproduction_Unigene_BMK.34317;Reproduction_Unigene_BMK.34318;Reproduction_Unigene_BMK.34319;Reproduction_Unigene_BMK.36823;Reproduction_Unigene_BMK.52…	K01020+K04742+K08105+K08105+K00771+K13499+K13499+K00771+K04743+K04743+K04743+K00771+K00746+K13499+K13499+K08106+K13499+K01020+K01020+K00733+K08106+K00746+K00746+K04742+K03193+K07779+K00746+K00747+K00746+K00771+K00771+K10158+K01794+K00734+K13499+K03419+K01017
Glycosaminoglycan biosynthesis - keratan sulfate	ko00533	23	Reproduction_Unigene_BMK.31033;Reproduction_Unigene_BMK.32726;Reproduction_Unigene_BMK.38705;Reproduction_Unigene_BMK.38707;Reproduction_Unigene_BMK.38708;Reproduction_Unigene_BMK.42662;Reproduction_Unigene_BMK.42663;Reproduction_Unigene_BMK.44914;Reproduction_Unigene_BMK.45493;Reproduction_Unigene_BMK.55053;Reproduction_Unigene_BMK.61539;Reproduction_Unigene_BMK.62821;Reproduction_Unigene_BMK.62…	K00741+K01022+K09664+K09664+K09664+K07968+K07968+K01022+K00741+K07968+K07969+K07969+K07968+K00780+K07966+K04745+K07967+K00741+K00781+K00717+K03368+K00741+K00780
Glycosaminoglycan biosynthesis - heparan sulfate	ko00534	40	Reproduction_Unigene_BMK.16571;Reproduction_Unigene_BMK.23816;Reproduction_Unigene_BMK.23818;Reproduction_Unigene_BMK.25378;Reproduction_Unigene_BMK.27280;Reproduction_Unigene_BMK.31371;Reproduction_Unigene_BMK.34299;Reproduction_Unigene_BMK.36823;Reproduction_Unigene_BMK.40800;Reproduction_Unigene_BMK.40801;Reproduction_Unigene_BMK.41567;Reproduction_Unigene_BMK.41568;Reproduction_Unigene_BMK.41…	K08104+K08103+K08103+K00771+K00771+K07809+K08104+K00771+K02366+K02366+K02366+K02366+K02366+K02366+K02366+K02366+K07808+K07808+K07808+K00733+K02576+K02576+K08102+K01024+K02370+K00771+K00771+K07809+K02369+K02369+K10158+K00734+K02366+K01793+K02577+K02367+K01024+K02513+K02577+K02367
Glycerolipid metabolism	ko00561	57	Reproduction_Unigene_BMK.13398;Reproduction_Unigene_BMK.26216;Reproduction_Unigene_BMK.2902;Reproduction_Unigene_BMK.30275;Reproduction_Unigene_BMK.32626;Reproduction_Unigene_BMK.33344;Reproduction_Unigene_BMK.3543;Reproduction_Unigene_BMK.36645;Reproduction_Unigene_BMK.37669;Reproduction_Unigene_BMK.42050;Reproduction_Unigene_BMK.42987;Reproduction_Unigene_BMK.42988;Reproduction_Unigene_BMK.4425…	K00901+K14073+K00128+K00901+K13517+K00901+K00901+K12298+K00901+K00901+K00901+K00901+K00901+K01080+K00901+K13513+K00901+K00901+K00865+K13517+K00002+K13523+K00149+K12298+K00863+K09881+K14073+K00901+K00901+K00865+K13506+K13509+K00901+K01189+K01189+K13506+K01080+K13523+K00011+K01046+K00901+K14085+K13517+K01080+K11155+K00864+K00901+K00629+K11155+K00128+K11160+K01054+K00128+K13509+K00901+K00629+K00901
Inositol phosphate metabolism	ko00562	109	Reproduction_Unigene_BMK.10600;Reproduction_Unigene_BMK.15364;Reproduction_Unigene_BMK.15383;Reproduction_Unigene_BMK.18226;Reproduction_Unigene_BMK.18515;Reproduction_Unigene_BMK.19124;Reproduction_Unigene_BMK.20130;Reproduction_Unigene_BMK.21019;Reproduction_Unigene_BMK.21467;Reproduction_Unigene_BMK.25037;Reproduction_Unigene_BMK.25291;Reproduction_Unigene_BMK.25900;Reproduction_Unigene_BMK.26…	K05858+K05859+K00913+K00922+K05858+K05859+K01771+K05857+K05857+K00911+K01803+K05858+K05858+K01771+K01771+K05859+K01106+K05859+K05858+K05858+K00922+K01109+K05857+K00328+K05859+K05859+K05858+K05858+K00922+K05858+K01099+K01099+K01099+K00922+K01099+K00922+K00922+K05858+K00889+K01109+K00922+K05858+K01092+K00328+K01092+K00922+K01109+K05858+K05859+K05858+K05857+K01109+K01803+K00999+K01106+K00922+K00922+…
Glycosylphosphatidylinositol(GPI)-anchor biosynthesis	ko00563	25	Reproduction_Unigene_BMK.48103;Reproduction_Unigene_BMK.50822;Reproduction_Unigene_BMK.54205;Reproduction_Unigene_BMK.62650;Reproduction_Unigene_BMK.62856;Reproduction_Unigene_BMK.65183;Reproduction_Unigene_BMK.65425;Reproduction_Unigene_BMK.66016;Reproduction_Unigene_BMK.67302;Reproduction_Unigene_BMK.67451;Reproduction_Unigene_BMK.67452;Reproduction_Unigene_BMK.68630;Reproduction_Unigene_BMK.69…	K05294+K07541+K03859+K05310+K05283+K05294+K03858+K05287+K05284+K05285+K05285+K05294+K09658+K05293+K05291+K05290+K05290+K07542+K03860+K05289+K03861+K05286+K03857+K05292+K05288
Glycerophospholipid metabolism	ko00564	100	Reproduction_Unigene_BMK.13024;Reproduction_Unigene_BMK.13398;Reproduction_Unigene_BMK.1661;Reproduction_Unigene_BMK.18699;Reproduction_Unigene_BMK.24330;Reproduction_Unigene_BMK.29400;Reproduction_Unigene_BMK.30275;Reproduction_Unigene_BMK.32128;Reproduction_Unigene_BMK.32626;Reproduction_Unigene_BMK.33344;Reproduction_Unigene_BMK.3543;Reproduction_Unigene_BMK.36142;Reproduction_Unigene_BMK.3766…	K01047+K00901+K00894+K01049+K00993+K14676+K00901+K14676+K13517+K00901+K00901+K01115+K00901+K01115+K14156+K00901+K00901+K00901+K00993+K01047+K00901+K00993+K01115+K00551+K00981+K00981+K00981+K00981+K01047+K01080+K14156+K00901+K06130+K06129+K01047+K00894+K01517+K13513+K00901+K00901+K13517+K14156+K01047+K00981+K14676+K00999+K13523+K13514+K13512+K00994+K14676+K00999+K00901+K00901+K00006+K01115+K00006+…
Ether lipid metabolism	ko00565	35	Reproduction_Unigene_BMK.13024;Reproduction_Unigene_BMK.24330;Reproduction_Unigene_BMK.36142;Reproduction_Unigene_BMK.38778;Reproduction_Unigene_BMK.4322;Reproduction_Unigene_BMK.43256;Reproduction_Unigene_BMK.45090;Reproduction_Unigene_BMK.46838;Reproduction_Unigene_BMK.52313;Reproduction_Unigene_BMK.52929;Reproduction_Unigene_BMK.56180;Reproduction_Unigene_BMK.58759;Reproduction_Unigene_BMK.599…	K01047+K00993+K01115+K01115+K00993+K01047+K00993+K01115+K01047+K01080+K01047+K01047+K08743+K13512+K00994+K01115+K00993+K01062+K13644+K01062+K01080+K01062+K01080+K01062+K01047+K01062+K01062+K13510+K13510+K01115+K00803+K01122+K01047+K01047+K01115
Arachidonic acid metabolism	ko00590	40	Reproduction_Unigene_BMK.12089;Reproduction_Unigene_BMK.13024;Reproduction_Unigene_BMK.13896;Reproduction_Unigene_BMK.21153;Reproduction_Unigene_BMK.26608;Reproduction_Unigene_BMK.36092;Reproduction_Unigene_BMK.36554;Reproduction_Unigene_BMK.42121;Reproduction_Unigene_BMK.43256;Reproduction_Unigene_BMK.4543;Reproduction_Unigene_BMK.46020;Reproduction_Unigene_BMK.46519;Reproduction_Unigene_BMK.476…	K00461+K01047+K11987+K11987+K00461+K00432+K00509+K00461+K01047+K00681+K11987+K01831+K05309+K05309+K07418+K07422+K00490+K01047+K00432+K01047+K01831+K01047+K00681+K00681+K00432+K01830+K00432+K08726+K01832+K08022+K01047+K00460+K00509+K00681+K00681+K01254+K05309+K01047+K00461+K01047
Linoleic acid metabolism	ko00591	11	Reproduction_Unigene_BMK.13024;Reproduction_Unigene_BMK.43256;Reproduction_Unigene_BMK.4966;Reproduction_Unigene_BMK.52313;Reproduction_Unigene_BMK.56180;Reproduction_Unigene_BMK.58759;Reproduction_Unigene_BMK.73069;Reproduction_Unigene_BMK.73945;Reproduction_Unigene_BMK.76091;Reproduction_Unigene_BMK.80081;Reproduction_Unigene_BMK.82306;	K01047+K01047+K07418+K01047+K01047+K01047+K07424+K01047+K00460+K01047+K01047
alpha-Linolenic acid metabolism	ko00592	11	Reproduction_Unigene_BMK.13024;Reproduction_Unigene_BMK.43256;Reproduction_Unigene_BMK.52313;Reproduction_Unigene_BMK.56180;Reproduction_Unigene_BMK.58759;Reproduction_Unigene_BMK.71835;Reproduction_Unigene_BMK.73945;Reproduction_Unigene_BMK.78498;Reproduction_Unigene_BMK.80081;Reproduction_Unigene_BMK.82306;Reproduction_Unigene_BMK.85631;	K01047+K01047+K01047+K01047+K01047+K00232+K01047+K00232+K01047+K01047+K10226
Sphingolipid metabolism	ko00600	45	Reproduction_Unigene_BMK.22664;Reproduction_Unigene_BMK.22665;Reproduction_Unigene_BMK.25063;Reproduction_Unigene_BMK.26349;Reproduction_Unigene_BMK.26350;Reproduction_Unigene_BMK.26351;Reproduction_Unigene_BMK.34666;Reproduction_Unigene_BMK.34707;Reproduction_Unigene_BMK.39946;Reproduction_Unigene_BMK.43679;Reproduction_Unigene_BMK.47596;Reproduction_Unigene_BMK.47597;Reproduction_Unigene_BMK.48…	K12349+K12349+K04718+K04714+K04714+K04714+K04716+K04711+K12352+K04715+K12350+K12350+K04715+K01080+K12348+K04717+K00654+K04712+K04716+K01441+K04628+K01441+K04718+K04718+K12351+K00654+K01189+K01189+K01080+K04708+K12353+K04712+K01080+K00654+K01634+K01134+K01186+K12352+K01202+K04715+K04715+K12309+K04714+K01201+K12357
Glycosphingolipid biosynthesis - lacto and neolacto series	ko00601	25	Reproduction_Unigene_BMK.13679;Reproduction_Unigene_BMK.14591;Reproduction_Unigene_BMK.31033;Reproduction_Unigene_BMK.41800;Reproduction_Unigene_BMK.42412;Reproduction_Unigene_BMK.42662;Reproduction_Unigene_BMK.42663;Reproduction_Unigene_BMK.45493;Reproduction_Unigene_BMK.48224;Reproduction_Unigene_BMK.55053;Reproduction_Unigene_BMK.57748;Reproduction_Unigene_BMK.58532;Reproduction_Unigene_BMK.61…	K07632+K07635+K00741+K03371+K00718+K07968+K07968+K00741+K00718+K07968+K07971+K03494+K07969+K07969+K07968+K07966+K07970+K07967+K00741+K00781+K03766+K07971+K00743+K00741+K07820
Glycosphingolipid biosynthesis - globo series	ko00603	15	Reproduction_Unigene_BMK.13203;Reproduction_Unigene_BMK.41800;Reproduction_Unigene_BMK.42412;Reproduction_Unigene_BMK.48224;Reproduction_Unigene_BMK.63335;Reproduction_Unigene_BMK.63438;Reproduction_Unigene_BMK.64868;Reproduction_Unigene_BMK.68488;Reproduction_Unigene_BMK.68503;Reproduction_Unigene_BMK.68787;Reproduction_Unigene_BMK.76766;Reproduction_Unigene_BMK.78817;Reproduction_Unigene_BMK.79…	K00719+K03371+K00718+K00718+K01204+K00780+K00722+K01189+K01189+K01204+K12373+K03368+K12373+K00780+K00719
Glycosphingolipid biosynthesis - ganglio series	ko00604	17	Reproduction_Unigene_BMK.11683;Reproduction_Unigene_BMK.35858;Reproduction_Unigene_BMK.41800;Reproduction_Unigene_BMK.54967;Reproduction_Unigene_BMK.60898;Reproduction_Unigene_BMK.63254;Reproduction_Unigene_BMK.63256;Reproduction_Unigene_BMK.63438;Reproduction_Unigene_BMK.67390;Reproduction_Unigene_BMK.73614;Reproduction_Unigene_BMK.75510;Reproduction_Unigene_BMK.76220;Reproduction_Unigene_BMK.76…	K03369+K03369+K03371+K03373+K03375+K03372+K03372+K00780+K03370+K00715+K00725+K03374+K12309+K12373+K03368+K12373+K00780
Pyruvate metabolism	ko00620	72	Reproduction_Unigene_BMK.1316;Reproduction_Unigene_BMK.14638;Reproduction_Unigene_BMK.14639;Reproduction_Unigene_BMK.15433;Reproduction_Unigene_BMK.16082;Reproduction_Unigene_BMK.19714;Reproduction_Unigene_BMK.20429;Reproduction_Unigene_BMK.20430;Reproduction_Unigene_BMK.20431;Reproduction_Unigene_BMK.23163;Reproduction_Unigene_BMK.27516;Reproduction_Unigene_BMK.28797;Reproduction_Unigene_BMK.290…	K00626+K11262+K11262+K01596+K01596+K00161+K00026+K00026+K00026+K00025+K00029+K00025+K00128+K00025+K00026+K00016+K01596+K11262+K11262+K01512+K11262+K11262+K00626+K00025+K00029+K01895+K00873+K00873+K01895+K01512+K01895+K01895+K00873+K00029+K01512+K01759+K00026+K01067+K00016+K00162+K00149+K01895+K01596+K00025+K00102+K00011+K00627+K00025+K00626+K01069+K14085+K11262+K00873+K00027+K00128+K00029+K00161+…
Glyoxylate and dicarboxylate metabolism	ko00630	37	Reproduction_Unigene_BMK.11284;Reproduction_Unigene_BMK.1207;Reproduction_Unigene_BMK.1316;Reproduction_Unigene_BMK.15538;Reproduction_Unigene_BMK.17507;Reproduction_Unigene_BMK.18793;Reproduction_Unigene_BMK.20429;Reproduction_Unigene_BMK.20430;Reproduction_Unigene_BMK.20431;Reproduction_Unigene_BMK.23163;Reproduction_Unigene_BMK.25828;Reproduction_Unigene_BMK.28797;Reproduction_Unigene_BMK.2983…	K11517+K01647+K00626+K01432+K11517+K01432+K00026+K00026+K00026+K00025+K11517+K00025+K00025+K00026+K11517+K01647+K00626+K00025+K05606+K00865+K01647+K01816+K01965+K00026+K01847+K00865+K01966+K00025+K01681+K01091+K00025+K00626+K01681+K01091+K00626+K00025+K00025
Propanoate metabolism	ko00640	48	Reproduction_Unigene_BMK.1316;Reproduction_Unigene_BMK.14638;Reproduction_Unigene_BMK.14639;Reproduction_Unigene_BMK.24639;Reproduction_Unigene_BMK.2902;Reproduction_Unigene_BMK.3207;Reproduction_Unigene_BMK.33092;Reproduction_Unigene_BMK.33093;Reproduction_Unigene_BMK.38477;Reproduction_Unigene_BMK.38478;Reproduction_Unigene_BMK.44653;Reproduction_Unigene_BMK.48506;Reproduction_Unigene_BMK.52545…	K00626+K11262+K11262+K01692+K00128+K00016+K11262+K11262+K11262+K11262+K00626+K01895+K01895+K01895+K01895+K05606+K01899+K01692+K01965+K01847+K00016+K00149+K01895+K01578+K01578+K01900+K07511+K00249+K01966+K05605+K00626+K14085+K11262+K01900+K07514+K13524+K01908+K00128+K07515+K00128+K01895+K00140+K11262+K00016+K00626+K00016+K11262+K00016
Butanoate metabolism	ko00650	35	Reproduction_Unigene_BMK.1316;Reproduction_Unigene_BMK.19714;Reproduction_Unigene_BMK.20942;Reproduction_Unigene_BMK.20943;Reproduction_Unigene_BMK.24639;Reproduction_Unigene_BMK.37207;Reproduction_Unigene_BMK.44653;Reproduction_Unigene_BMK.46590;Reproduction_Unigene_BMK.50032;Reproduction_Unigene_BMK.55411;Reproduction_Unigene_BMK.58437;Reproduction_Unigene_BMK.59470;Reproduction_Unigene_BMK.612…	K00626+K00161+K00109+K00109+K01692+K01652+K00626+K00109+K00019+K00019+K00022+K01692+K01907+K00162+K01640+K01896+K00139+K01027+K07511+K00248+K00626+K01652+K07514+K13524+K07515+K00161+K01641+K01641+K00161+K00626+K01580+K00019+K01652+K01641+K00161
One carbon pool by folate	ko00670	24	Reproduction_Unigene_BMK.10743;Reproduction_Unigene_BMK.15111;Reproduction_Unigene_BMK.15563;Reproduction_Unigene_BMK.222;Reproduction_Unigene_BMK.29300;Reproduction_Unigene_BMK.37464;Reproduction_Unigene_BMK.43160;Reproduction_Unigene_BMK.52535;Reproduction_Unigene_BMK.55771;Reproduction_Unigene_BMK.64503;Reproduction_Unigene_BMK.65784;Reproduction_Unigene_BMK.67945;Reproduction_Unigene_BMK.6980…	K13990+K00605+K00605+K00605+K13990+K13403+K00600+K00289+K00560+K11787+K00287+K01934+K00548+K13402+K00604+K00605+K00602+K00600+K00560+K00289+K00297+K00600+K00600+K00288
Thiamine metabolism	ko00730	4	Reproduction_Unigene_BMK.36347;Reproduction_Unigene_BMK.47326;Reproduction_Unigene_BMK.60874;Reproduction_Unigene_BMK.72398;	K05307+K06928+K00949+K04487
Riboflavin metabolism	ko00740	11	Reproduction_Unigene_BMK.43690;Reproduction_Unigene_BMK.56610;Reproduction_Unigene_BMK.58423;Reproduction_Unigene_BMK.63316;Reproduction_Unigene_BMK.67210;Reproduction_Unigene_BMK.67553;Reproduction_Unigene_BMK.75035;Reproduction_Unigene_BMK.76169;Reproduction_Unigene_BMK.76302;Reproduction_Unigene_BMK.76944;Reproduction_Unigene_BMK.83488;	K14394+K05901+K00861+K14395+K01513+K14410+K14379+K00953+K01513+K00505+K05901
Vitamin B6 metabolism	ko00750	9	Reproduction_Unigene_BMK.21488;Reproduction_Unigene_BMK.24411;Reproduction_Unigene_BMK.27483;Reproduction_Unigene_BMK.49297;Reproduction_Unigene_BMK.52097;Reproduction_Unigene_BMK.65689;Reproduction_Unigene_BMK.77502;Reproduction_Unigene_BMK.81996;Reproduction_Unigene_BMK.81997;	K00157+K00157+K00868+K00831+K00275+K13248+K07758+K06215+K06215
Nicotinate and nicotinamide metabolism	ko00760	29	Reproduction_Unigene_BMK.18143;Reproduction_Unigene_BMK.21488;Reproduction_Unigene_BMK.24411;Reproduction_Unigene_BMK.30794;Reproduction_Unigene_BMK.42920;Reproduction_Unigene_BMK.42921;Reproduction_Unigene_BMK.42922;Reproduction_Unigene_BMK.55275;Reproduction_Unigene_BMK.55276;Reproduction_Unigene_BMK.57971;Reproduction_Unigene_BMK.59304;Reproduction_Unigene_BMK.60393;Reproduction_Unigene_BMK.60…	K01242+K00157+K00157+K01081+K00858+K00858+K00858+K06210+K06210+K01242+K00767+K01081+K03783+K01081+K06210+K06989+K01081+K01950+K01513+K01081+K03426+K01081+K01081+K00858+K00323+K06210+K01950+K01513+K03462
Pantothenate and CoA biosynthesis	ko00770	21	Reproduction_Unigene_BMK.25870;Reproduction_Unigene_BMK.34296;Reproduction_Unigene_BMK.37207;Reproduction_Unigene_BMK.47621;Reproduction_Unigene_BMK.52257;Reproduction_Unigene_BMK.5262;Reproduction_Unigene_BMK.5297;Reproduction_Unigene_BMK.58871;Reproduction_Unigene_BMK.62540;Reproduction_Unigene_BMK.62864;Reproduction_Unigene_BMK.67210;Reproduction_Unigene_BMK.67298;Reproduction_Unigene_BMK.6849…	K00826+K00207+K01652+K00826+K09680+K00207+K08069+K00207+K01598+K00826+K01513+K09680+K09680+K09680+K02318+K01431+K01652+K01922+K01513+K09680+K01652
Biotin metabolism	ko00780	2	Reproduction_Unigene_BMK.54344;Reproduction_Unigene_BMK.77798;	K01435+K01942
Lipoic acid metabolism	ko00785	3	Reproduction_Unigene_BMK.44855;Reproduction_Unigene_BMK.54886;Reproduction_Unigene_BMK.66138;	K10105+K03644+K03801
Folate biosynthesis	ko00790	14	Reproduction_Unigene_BMK.11839;Reproduction_Unigene_BMK.19927;Reproduction_Unigene_BMK.20699;Reproduction_Unigene_BMK.39398;Reproduction_Unigene_BMK.49696;Reproduction_Unigene_BMK.55793;Reproduction_Unigene_BMK.55794;Reproduction_Unigene_BMK.58688;Reproduction_Unigene_BMK.61996;Reproduction_Unigene_BMK.62785;Reproduction_Unigene_BMK.63938;Reproduction_Unigene_BMK.65784;Reproduction_Unigene_BMK.66…	K01495+K01077+K01077+K01737+K01077+K01077+K01077+K00357+K00072+K01077+K01930+K00287+K01307+K01930
Retinol metabolism	ko00830	32	Reproduction_Unigene_BMK.13883;Reproduction_Unigene_BMK.1954;Reproduction_Unigene_BMK.24948;Reproduction_Unigene_BMK.28457;Reproduction_Unigene_BMK.34539;Reproduction_Unigene_BMK.34540;Reproduction_Unigene_BMK.34541;Reproduction_Unigene_BMK.38618;Reproduction_Unigene_BMK.39027;Reproduction_Unigene_BMK.39028;Reproduction_Unigene_BMK.40823;Reproduction_Unigene_BMK.40825;Reproduction_Unigene_BMK.438…	K11158+K00121+K00121+K09516+K09516+K09516+K09516+K00061+K00121+K00121+K07249+K07249+K00515+K12665+K11150+K00515+K00515+K11157+K09516+K00678+K07437+K12665+K00121+K11151+K07249+K11155+K07424+K11155+K11146+K11153+K07408+K00121
Porphyrin and chlorophyll metabolism	ko00860	32	Reproduction_Unigene_BMK.11162;Reproduction_Unigene_BMK.11894;Reproduction_Unigene_BMK.17080;Reproduction_Unigene_BMK.36784;Reproduction_Unigene_BMK.4143;Reproduction_Unigene_BMK.46968;Reproduction_Unigene_BMK.48159;Reproduction_Unigene_BMK.51627;Reproduction_Unigene_BMK.54571;Reproduction_Unigene_BMK.56610;Reproduction_Unigene_BMK.57803;Reproduction_Unigene_BMK.61425;Reproduction_Unigene_BMK.654…	K00510+K00522+K14163+K00522+K00643+K00510+K01885+K02259+K13624+K05901+K00214+K01719+K00643+K00522+K00231+K00643+K00798+K01698+K01749+K01195+K02257+K14163+K00510+K00228+K01764+K01772+K00231+K00231+K14163+K14163+K05901+K00522
Terpenoid backbone biosynthesis	ko00900	18	Reproduction_Unigene_BMK.1316;Reproduction_Unigene_BMK.18575;Reproduction_Unigene_BMK.44653;Reproduction_Unigene_BMK.54677;Reproduction_Unigene_BMK.55641;Reproduction_Unigene_BMK.59651;Reproduction_Unigene_BMK.61606;Reproduction_Unigene_BMK.62985;Reproduction_Unigene_BMK.6436;Reproduction_Unigene_BMK.66447;Reproduction_Unigene_BMK.69383;Reproduction_Unigene_BMK.71314;Reproduction_Unigene_BMK.7501…	K00626+K01823+K00626+K01597+K00804+K13273+K00787+K12505+K01597+K12504+K11778+K00626+K00021+K00869+K01641+K01641+K00626+K01641
Nitrogen metabolism	ko00910	31	Reproduction_Unigene_BMK.1252;Reproduction_Unigene_BMK.15111;Reproduction_Unigene_BMK.15563;Reproduction_Unigene_BMK.15784;Reproduction_Unigene_BMK.16189;Reproduction_Unigene_BMK.222;Reproduction_Unigene_BMK.24240;Reproduction_Unigene_BMK.24241;Reproduction_Unigene_BMK.2851;Reproduction_Unigene_BMK.3375;Reproduction_Unigene_BMK.36182;Reproduction_Unigene_BMK.37424;Reproduction_Unigene_BMK.39807;R…	K01915+K00605+K00605+K01953+K00264+K00605+K01915+K01915+K00264+K01915+K01953+K01425+K01672+K01758+K01672+K01425+K01915+K01915+K01672+K01672+K01672+K01948+K01953+K01915+K01745+K01425+K00605+K01672+K01915+K00261+K00264
Sulfur metabolism	ko00920	14	Reproduction_Unigene_BMK.12495;Reproduction_Unigene_BMK.35949;Reproduction_Unigene_BMK.3844;Reproduction_Unigene_BMK.4375;Reproduction_Unigene_BMK.57253;Reproduction_Unigene_BMK.57255;Reproduction_Unigene_BMK.6014;Reproduction_Unigene_BMK.63847;Reproduction_Unigene_BMK.70647;Reproduction_Unigene_BMK.72176;Reproduction_Unigene_BMK.7386;Reproduction_Unigene_BMK.78299;Reproduction_Unigene_BMK.81615;…	K04742+K01738+K01738+K01738+K13811+K13811+K04742+K07779+K13811+K01738+K01738+K00387+K00387+K01017
Aminoacyl-tRNA biosynthesis	ko00970	52	Reproduction_Unigene_BMK.10793;Reproduction_Unigene_BMK.1158;Reproduction_Unigene_BMK.17080;Reproduction_Unigene_BMK.42967;Reproduction_Unigene_BMK.43171;Reproduction_Unigene_BMK.4566;Reproduction_Unigene_BMK.46779;Reproduction_Unigene_BMK.47321;Reproduction_Unigene_BMK.48159;Reproduction_Unigene_BMK.51785;Reproduction_Unigene_BMK.51786;Reproduction_Unigene_BMK.61214;Reproduction_Unigene_BMK.6121…	K01886+K04567+K14163+K04567+K04567+K01872+K01889+K01883+K01885+K01868+K01868+K01872+K01872+K01886+K01867+K01887+K01866+K01875+K01875+K03341+K10837+K01876+K01876+K04567+K01893+K01868+K01893+K01883+K01883+K00604+K01881+K01872+K01868+K01880+K01892+K01889+K01870+K01874+K01887+K01890+K14163+K01870+K01869+K14163+K14163+K01874+K01869+K01866+K01873+K01873+K04567+K01870
Metabolism of xenobiotics by cytochrome P450	ko00980	26	Reproduction_Unigene_BMK.16721;Reproduction_Unigene_BMK.1954;Reproduction_Unigene_BMK.24948;Reproduction_Unigene_BMK.26096;Reproduction_Unigene_BMK.28960;Reproduction_Unigene_BMK.34061;Reproduction_Unigene_BMK.39027;Reproduction_Unigene_BMK.39028;Reproduction_Unigene_BMK.42638;Reproduction_Unigene_BMK.49594;Reproduction_Unigene_BMK.54125;Reproduction_Unigene_BMK.54914;Reproduction_Unigene_BMK.549…	K00799+K00121+K00121+K00129+K00799+K00129+K00121+K00121+K00129+K00799+K00799+K00078+K00078+K13299+K00799+K00799+K01253+K00799+K00121+K00799+K00799+K07424+K00129+K00129+K07408+K00121
Drug metabolism - cytochrome P450	ko00982	28	Reproduction_Unigene_BMK.16721;Reproduction_Unigene_BMK.1954;Reproduction_Unigene_BMK.21488;Reproduction_Unigene_BMK.24411;Reproduction_Unigene_BMK.24948;Reproduction_Unigene_BMK.26096;Reproduction_Unigene_BMK.28960;Reproduction_Unigene_BMK.34061;Reproduction_Unigene_BMK.39027;Reproduction_Unigene_BMK.39028;Reproduction_Unigene_BMK.42638;Reproduction_Unigene_BMK.49594;Reproduction_Unigene_BMK.541…	K00799+K00121+K00157+K00157+K00121+K00129+K00799+K00129+K00121+K00121+K00129+K00799+K00799+K13299+K00799+K00799+K00799+K00274+K00274+K00274+K00121+K00799+K00799+K07424+K00485+K00129+K00129+K00121
Drug metabolism - other enzymes	ko00983	31	Reproduction_Unigene_BMK.15993;Reproduction_Unigene_BMK.34296;Reproduction_Unigene_BMK.34953;Reproduction_Unigene_BMK.36310;Reproduction_Unigene_BMK.42536;Reproduction_Unigene_BMK.43329;Reproduction_Unigene_BMK.48216;Reproduction_Unigene_BMK.50442;Reproduction_Unigene_BMK.5262;Reproduction_Unigene_BMK.56821;Reproduction_Unigene_BMK.56838;Reproduction_Unigene_BMK.56839;Reproduction_Unigene_BMK.571…	K00876+K00207+K00757+K00857+K13421+K03927+K01489+K01519+K00207+K00876+K00106+K00106+K00622+K00569+K00207+K00857+K00760+K13421+K00760+K00758+K00758+K00857+K01431+K07424+K00088+K01195+K00876+K03927+K01951+K00757+K00622
Biosynthesis of unsaturated fatty acids	ko01040	33	Reproduction_Unigene_BMK.1867;Reproduction_Unigene_BMK.18746;Reproduction_Unigene_BMK.18748;Reproduction_Unigene_BMK.20613;Reproduction_Unigene_BMK.24057;Reproduction_Unigene_BMK.24058;Reproduction_Unigene_BMK.30284;Reproduction_Unigene_BMK.33507;Reproduction_Unigene_BMK.39132;Reproduction_Unigene_BMK.43819;Reproduction_Unigene_BMK.501;Reproduction_Unigene_BMK.52577;Reproduction_Unigene_BMK.5419;…	K10256+K10256+K10256+K07513+K10256+K10256+K10258+K10205+K10258+K10244+K07513+K07513+K10256+K10224+K07753+K01068+K10703+K10203+K10256+K01068+K01068+K10703+K00507+K00507+K00232+K07515+K00232+K10258+K00507+K10244+K00507+K10226+K10256
ABC transporters	ko02010	73	Reproduction_Unigene_BMK.14280;Reproduction_Unigene_BMK.14744;Reproduction_Unigene_BMK.16922;Reproduction_Unigene_BMK.18242;Reproduction_Unigene_BMK.19808;Reproduction_Unigene_BMK.20106;Reproduction_Unigene_BMK.20145;Reproduction_Unigene_BMK.22012;Reproduction_Unigene_BMK.22847;Reproduction_Unigene_BMK.23793;Reproduction_Unigene_BMK.25517;Reproduction_Unigene_BMK.27089;Reproduction_Unigene_BMK.27…	K05643+K05643+K05664+K05672+K05668+K05658+K05665+K05683+K05643+K05664+K05676+K05672+K05684+K05684+K05646+K05681+K05668+K05644+K05659+K05666+K05031+K05646+K05643+K05646+K05672+K05674+K05646+K05675+K05675+K05672+K05679+K05661+K05684+K05681+K05681+K05642+K05674+K05641+K05031+K05683+K05655+K05655+K05648+K05648+K05032+K05032+K05033+K05668+K05667+K05657+K05646+K05676+K05676+K05656+K05674+K05643+K05643+…
Ribosome biogenesis in eukaryotes	ko03008	118	Reproduction_Unigene_BMK.10141;Reproduction_Unigene_BMK.11179;Reproduction_Unigene_BMK.12152;Reproduction_Unigene_BMK.13463;Reproduction_Unigene_BMK.13464;Reproduction_Unigene_BMK.14492;Reproduction_Unigene_BMK.15115;Reproduction_Unigene_BMK.1579;Reproduction_Unigene_BMK.23165;Reproduction_Unigene_BMK.23828;Reproduction_Unigene_BMK.26764;Reproduction_Unigene_BMK.27749;Reproduction_Unigene_BMK.277…	K11128+K14572+K12619+K14563+K14563+K14563+K14572+K14572+K11129+K07936+K14555+K14572+K14572+K12619+K14565+K07936+K14565+K14572+K14572+K14572+K14572+K14572+K03097+K14572+K14572+K14572+K12618+K14546+K03685+K03538+K03264+K14562+K14568+K01164+K01164+K01164+K01164+K03097+K14572+K14527+K14561+K07936+K07936+K14566+K14530+K07936+K14553+K07936+K11130+K14538+K14545+K03537+K11131+K03538+K11108+K14284+K03097+…
Ribosome	ko03010	322	Reproduction_Unigene_BMK.10040;Reproduction_Unigene_BMK.10245;Reproduction_Unigene_BMK.1028;Reproduction_Unigene_BMK.10305;Reproduction_Unigene_BMK.10450;Reproduction_Unigene_BMK.10981;Reproduction_Unigene_BMK.11172;Reproduction_Unigene_BMK.11242;Reproduction_Unigene_BMK.1127;Reproduction_Unigene_BMK.11571;Reproduction_Unigene_BMK.11584;Reproduction_Unigene_BMK.11709;Reproduction_Unigene_BMK.1179…	K02922+K02920+K02910+K02989+K02940+K02893+K02953+K02957+K02896+K02928+K02936+K02925+K02985+K02943+K02964+K02936+K02936+K02922+K02964+K02908+K02981+K02976+K02981+K02964+K02927+K02949+K02918+K02987+K02951+K02979+K02872+K02930+K02958+K02910+K02964+K02889+K02918+K02920+K02932+K02947+K02930+K02930+K02940+K02940+K02925+K02903+K02937+K02993+K02870+K02870+K02868+K02865+K02976+K02896+K02985+K02997+K02917+…
RNA transport	ko03013	230	Reproduction_Unigene_BMK.10586;Reproduction_Unigene_BMK.1103;Reproduction_Unigene_BMK.11493;Reproduction_Unigene_BMK.11799;Reproduction_Unigene_BMK.12455;Reproduction_Unigene_BMK.12530;Reproduction_Unigene_BMK.12542;Reproduction_Unigene_BMK.12583;Reproduction_Unigene_BMK.12584;Reproduction_Unigene_BMK.12905;Reproduction_Unigene_BMK.13284;Reproduction_Unigene_BMK.13806;Reproduction_Unigene_BMK.142…	K12876+K14289+K03231+K03113+K03231+K14323+K13151+K03257+K03257+K12879+K14313+K03257+K13135+K13171+K13126+K13151+K03257+K03254+K03254+K14296+K09291+K03236+K03231+K14297+K03254+K13129+K13126+K07936+K14328+K14313+K14313+K14313+K14313+K12882+K12160+K13151+K13126+K14325+K03231+K03231+K03231+K03252+K13126+K03231+K14296+K07936+K03113+K03540+K14325+K13171+K13025+K09291+K13114+K03538+K03237+K03113+K03254+…
mRNA surveillance pathway	ko03015	123	Reproduction_Unigene_BMK.10586;Reproduction_Unigene_BMK.12530;Reproduction_Unigene_BMK.13804;Reproduction_Unigene_BMK.14479;Reproduction_Unigene_BMK.1448;Reproduction_Unigene_BMK.15633;Reproduction_Unigene_BMK.20612;Reproduction_Unigene_BMK.2244;Reproduction_Unigene_BMK.22515;Reproduction_Unigene_BMK.24059;Reproduction_Unigene_BMK.26307;Reproduction_Unigene_BMK.26701;Reproduction_Unigene_BMK.2897…	K12876+K14323+K08873+K13171+K13126+K04354+K14408+K13126+K14376+K14328+K12882+K14405+K13126+K14325+K11583+K03265+K08873+K13126+K14416+K14408+K14325+K13171+K13025+K14405+K13114+K06965+K11583+K14398+K08873+K08873+K12883+K12877+K08873+K04354+K12812+K14399+K14399+K14324+K08873+K12875+K12875+K04354+K14323+K14284+K13126+K14398+K14398+K00565+K14397+K11584+K11583+K11583+K14396+K14396+K11124+K11124+K14325+…
RNA degradation	ko03018	94	Reproduction_Unigene_BMK.10309;Reproduction_Unigene_BMK.12152;Reproduction_Unigene_BMK.1448;Reproduction_Unigene_BMK.15722;Reproduction_Unigene_BMK.15869;Reproduction_Unigene_BMK.19505;Reproduction_Unigene_BMK.19506;Reproduction_Unigene_BMK.19507;Reproduction_Unigene_BMK.22072;Reproduction_Unigene_BMK.2244;Reproduction_Unigene_BMK.23176;Reproduction_Unigene_BMK.28777;Reproduction_Unigene_BMK.2897…	K12581+K12619+K13126+K01689+K01689+K03514+K03514+K03514+K14442+K13126+K01689+K12619+K13126+K12587+K04043+K13126+K12618+K03681+K01689+K11600+K12581+K12592+K12610+K12610+K12590+K03678+K12624+K01689+K14443+K14443+K07573+K12584+K12621+K12602+K13126+K12589+K14443+K12580+K12626+K12606+K12622+K12627+K12593+K12625+K12603+K12589+K12623+K12597+K12580+K13126+K12607+K04043+K12572+K12605+K10643+K12591+K12613+…
RNA polymerase	ko03020	32	Reproduction_Unigene_BMK.34827;Reproduction_Unigene_BMK.37503;Reproduction_Unigene_BMK.43697;Reproduction_Unigene_BMK.45369;Reproduction_Unigene_BMK.49074;Reproduction_Unigene_BMK.51094;Reproduction_Unigene_BMK.51291;Reproduction_Unigene_BMK.52536;Reproduction_Unigene_BMK.54973;Reproduction_Unigene_BMK.59027;Reproduction_Unigene_BMK.59249;Reproduction_Unigene_BMK.60377;Reproduction_Unigene_BMK.61…	K03012+K03002+K03015+K03002+K03017+K03008+K03005+K03024+K03016+K03027+K03002+K03023+K03013+K03022+K03000+K03011+K03007+K03021+K03024+K03020+K03026+K03002+K02999+K02999+K03021+K03002+K03006+K03002+K14721+K03024+K03018+K03010
Basal transcription factors	ko03022	60	Reproduction_Unigene_BMK.16530;Reproduction_Unigene_BMK.2008;Reproduction_Unigene_BMK.33163;Reproduction_Unigene_BMK.33615;Reproduction_Unigene_BMK.37344;Reproduction_Unigene_BMK.48067;Reproduction_Unigene_BMK.50612;Reproduction_Unigene_BMK.50613;Reproduction_Unigene_BMK.50614;Reproduction_Unigene_BMK.50616;Reproduction_Unigene_BMK.50617;Reproduction_Unigene_BMK.52889;Reproduction_Unigene_BMK.539…	K14650+K03122+K03129+K03130+K03137+K14650+K03129+K03129+K03129+K03129+K03129+K03136+K03123+K03139+K10843+K10843+K03132+K03120+K03122+K10845+K03138+K03120+K03127+K03131+K03126+K03124+K14535+K03129+K03129+K03129+K03144+K02202+K03121+K14649+K14535+K03142+K03136+K03136+K10844+K03134+K03122+K03121+K03122+K14650+K14650+K03130+K03131+K03135+K03121+K03120+K03120+K03120+K03141+K03143+K03128+K03128+K03130+…
DNA replication	ko03030	48	Reproduction_Unigene_BMK.15559;Reproduction_Unigene_BMK.21288;Reproduction_Unigene_BMK.23357;Reproduction_Unigene_BMK.26525;Reproduction_Unigene_BMK.31606;Reproduction_Unigene_BMK.3238;Reproduction_Unigene_BMK.49498;Reproduction_Unigene_BMK.53056;Reproduction_Unigene_BMK.55674;Reproduction_Unigene_BMK.55970;Reproduction_Unigene_BMK.56738;Reproduction_Unigene_BMK.56744;Reproduction_Unigene_BMK.583…	K02210+K10754+K02210+K02324+K04802+K02210+K10740+K03469+K04799+K02541+K10756+K04799+K02685+K03506+K10744+K10756+K02542+K02542+K02325+K02212+K03469+K10745+K10743+K03111+K02328+K02684+K02541+K10742+K02209+K04802+K10755+K07466+K10747+K03504+K02540+K02321+K10755+K10739+K02210+K02542+K02327+K02326+K02324+K02324+K02324+K02324+K02320+K02210
Spliceosome	ko03040	225	Reproduction_Unigene_BMK.10586;Reproduction_Unigene_BMK.11144;Reproduction_Unigene_BMK.11145;Reproduction_Unigene_BMK.11481;Reproduction_Unigene_BMK.11490;Reproduction_Unigene_BMK.11525;Reproduction_Unigene_BMK.1157;Reproduction_Unigene_BMK.11721;Reproduction_Unigene_BMK.11967;Reproduction_Unigene_BMK.12144;Reproduction_Unigene_BMK.1247;Reproduction_Unigene_BMK.12626;Reproduction_Unigene_BMK.1290…	K12876+K12887+K12887+K12865+K12823+K12823+K03283+K12827+K11093+K12828+K12888+K09567+K12879+K12823+K12843+K12893+K12891+K12891+K03283+K12887+K12741+K12887+K03283+K11086+K11086+K03283+K03283+K12863+K12827+K12826+K12891+K12890+K12822+K12830+K12897+K12896+K12896+K12824+K12890+K12860+K12882+K12831+K12822+K12892+K12826+K03283+K12823+K12831+K10599+K12888+K12825+K12893+K11099+K12822+K12896+K13025+K12836+…
Proteasome	ko03050	55	Reproduction_Unigene_BMK.12910;Reproduction_Unigene_BMK.15880;Reproduction_Unigene_BMK.18849;Reproduction_Unigene_BMK.24349;Reproduction_Unigene_BMK.2860;Reproduction_Unigene_BMK.28890;Reproduction_Unigene_BMK.3068;Reproduction_Unigene_BMK.33939;Reproduction_Unigene_BMK.37052;Reproduction_Unigene_BMK.42151;Reproduction_Unigene_BMK.42710;Reproduction_Unigene_BMK.43029;Reproduction_Unigene_BMK.4829…	K03061+K03065+K03065+K03063+K02738+K03065+K06698+K02738+K02731+K02731+K02730+K02731+K02730+K02727+K02734+K03062+K03062+K03037+K06696+K06698+K03064+K02741+K02730+K06699+K02739+K02729+K02728+K03064+K02725+K02740+K03030+K02732+K02726+K06697+K03063+K02735+K06700+K03036+K03029+K02736+K03065+K02739+K03066+K03032+K02731+K03039+K02741+K02741+K03039+K03028+K03033+K03035+K06699+K06698+K06698
Protein export	ko03060	26	Reproduction_Unigene_BMK.21554;Reproduction_Unigene_BMK.33339;Reproduction_Unigene_BMK.4222;Reproduction_Unigene_BMK.49043;Reproduction_Unigene_BMK.51981;Reproduction_Unigene_BMK.53091;Reproduction_Unigene_BMK.54236;Reproduction_Unigene_BMK.59342;Reproduction_Unigene_BMK.60728;Reproduction_Unigene_BMK.62988;Reproduction_Unigene_BMK.64043;Reproduction_Unigene_BMK.65088;Reproduction_Unigene_BMK.667…	K10956+K09490+K13431+K09648+K03109+K07342+K09647+K03217+K12948+K13280+K12947+K12275+K03105+K03108+K10956+K03106+K03217+K13431+K09490+K03107+K03104+K12946+K09540+K13431+K09490+K09481
PPAR signaling pathway	ko03320	81	Reproduction_Unigene_BMK.10650;Reproduction_Unigene_BMK.14381;Reproduction_Unigene_BMK.15433;Reproduction_Unigene_BMK.16082;Reproduction_Unigene_BMK.20146;Reproduction_Unigene_BMK.25650;Reproduction_Unigene_BMK.28119;Reproduction_Unigene_BMK.29162;Reproduction_Unigene_BMK.32540;Reproduction_Unigene_BMK.34392;Reproduction_Unigene_BMK.34584;Reproduction_Unigene_BMK.36855;Reproduction_Unigene_BMK.36…	K08761+K07294+K01596+K01596+K08757+K08755+K01897+K08762+K01596+K08771+K08762+K08761+K08761+K08751+K06086+K08756+K08757+K08756+K08524+K08524+K07296+K08757+K08524+K01897+K07513+K01897+K08752+K01897+K01897+K07513+K06086+K08530+K08745+K08745+K00488+K07296+K08745+K08745+K00488+K08525+K08536+K01596+K01897+K00249+K00507+K01897+K08536+K04504+K00507+K00255+K00232+K01897+K08750+K08765+K08526+K00864+K08765+…
Base excision repair	ko03410	45	Reproduction_Unigene_BMK.10550;Reproduction_Unigene_BMK.12158;Reproduction_Unigene_BMK.1391;Reproduction_Unigene_BMK.14383;Reproduction_Unigene_BMK.26525;Reproduction_Unigene_BMK.28467;Reproduction_Unigene_BMK.31606;Reproduction_Unigene_BMK.47104;Reproduction_Unigene_BMK.47105;Reproduction_Unigene_BMK.47106;Reproduction_Unigene_BMK.54417;Reproduction_Unigene_BMK.55674;Reproduction_Unigene_BMK.567…	K10798+K10798+K10802+K10798+K02324+K10798+K04802+K10800+K10800+K10800+K10802+K04799+K04799+K03506+K10802+K02325+K03660+K10773+K02330+K03652+K10771+K02328+K03648+K10798+K10772+K10567+K03575+K10801+K04802+K03512+K10569+K10747+K10798+K03504+K10803+K03649+K02327+K02326+K02324+K02324+K02324+K02324+K10776+K10798+K10802
Nucleotide excision repair	ko03420	54	Reproduction_Unigene_BMK.21288;Reproduction_Unigene_BMK.26525;Reproduction_Unigene_BMK.31606;Reproduction_Unigene_BMK.32195;Reproduction_Unigene_BMK.32196;Reproduction_Unigene_BMK.48229;Reproduction_Unigene_BMK.49498;Reproduction_Unigene_BMK.50382;Reproduction_Unigene_BMK.51365;Reproduction_Unigene_BMK.56738;Reproduction_Unigene_BMK.57379;Reproduction_Unigene_BMK.57380;Reproduction_Unigene_BMK.58…	K10754+K02324+K04802+K10841+K10841+K10839+K10740+K10847+K03868+K10756+K10843+K10843+K03506+K10756+K02325+K10845+K10840+K02328+K10839+K03144+K02202+K10849+K10140+K03142+K10844+K10848+K10848+K10570+K10839+K10846+K04802+K10755+K07466+K10747+K10609+K03504+K10846+K10609+K10755+K10841+K10739+K10609+K03141+K10839+K02327+K03143+K10838+K02326+K10610+K02324+K02324+K02324+K02324+K10839
Mismatch repair	ko03430	26	Reproduction_Unigene_BMK.21288;Reproduction_Unigene_BMK.28973;Reproduction_Unigene_BMK.31606;Reproduction_Unigene_BMK.33364;Reproduction_Unigene_BMK.39660;Reproduction_Unigene_BMK.39661;Reproduction_Unigene_BMK.49498;Reproduction_Unigene_BMK.56738;Reproduction_Unigene_BMK.59115;Reproduction_Unigene_BMK.59505;Reproduction_Unigene_BMK.61564;Reproduction_Unigene_BMK.62509;Reproduction_Unigene_BMK.70…	K10754+K08737+K04802+K08737+K08737+K08737+K10740+K10756+K10756+K08735+K03111+K02328+K04802+K10755+K07466+K10747+K03504+K10755+K10739+K10858+K10746+K02327+K08736+K08736+K08734+K08737
Homologous recombination	ko03440	32	Reproduction_Unigene_BMK.42554;Reproduction_Unigene_BMK.42555;Reproduction_Unigene_BMK.49402;Reproduction_Unigene_BMK.49498;Reproduction_Unigene_BMK.51329;Reproduction_Unigene_BMK.57507;Reproduction_Unigene_BMK.61564;Reproduction_Unigene_BMK.62243;Reproduction_Unigene_BMK.62244;Reproduction_Unigene_BMK.62245;Reproduction_Unigene_BMK.62509;Reproduction_Unigene_BMK.64549;Reproduction_Unigene_BMK.67…	K10877+K10877+K08775+K10740+K10877+K10882+K03111+K03165+K03165+K03165+K02328+K10871+K10873+K03165+K10875+K08991+K08991+K10879+K07466+K03504+K10869+K04482+K10739+K10865+K10870+K02327+K10866+K10880+K10867+K08775+K08775+K10901
Non-homologous end-joining	ko03450	15	Reproduction_Unigene_BMK.55674;Reproduction_Unigene_BMK.56744;Reproduction_Unigene_BMK.59721;Reproduction_Unigene_BMK.62505;Reproduction_Unigene_BMK.65445;Reproduction_Unigene_BMK.67406;Reproduction_Unigene_BMK.70941;Reproduction_Unigene_BMK.71940;Reproduction_Unigene_BMK.72835;Reproduction_Unigene_BMK.72836;Reproduction_Unigene_BMK.74312;Reproduction_Unigene_BMK.75914;Reproduction_Unigene_BMK.77…	K04799+K04799+K10980+K10777+K10886+K10887+K03512+K03513+K10885+K10885+K10865+K10866+K10884+K06642+K06642
MAPK signaling pathway	ko04010	445	Reproduction_Unigene_BMK.10842;Reproduction_Unigene_BMK.11264;Reproduction_Unigene_BMK.1157;Reproduction_Unigene_BMK.11916;Reproduction_Unigene_BMK.12769;Reproduction_Unigene_BMK.12992;Reproduction_Unigene_BMK.13024;Reproduction_Unigene_BMK.13338;Reproduction_Unigene_BMK.13503;Reproduction_Unigene_BMK.13538;Reproduction_Unigene_BMK.1354;Reproduction_Unigene_BMK.14728;Reproduction_Unigene_BMK.1516…	K04344+K04358+K03283+K04417+K04429+K04864+K01047+K03176+K04851+K04358+K04459+K04466+K04854+K04375+K04423+K04392+K04358+K04392+K04459+K03283+K04851+K04865+K08052+K08052+K04361+K04445+K04862+K04459+K04462+K03283+K04379+K04426+K04852+K04854+K04371+K04439+K04402+K04350+K04402+K04853+K04360+K04387+K06855+K04435+K04344+K04445+K04361+K04358+K04853+K04853+K04437+K04852+K04853+K04445+K04854+K03099+K04348+…
ErbB signaling pathway	ko04012	134	Reproduction_Unigene_BMK.15364;Reproduction_Unigene_BMK.15698;Reproduction_Unigene_BMK.16992;Reproduction_Unigene_BMK.17536;Reproduction_Unigene_BMK.17926;Reproduction_Unigene_BMK.18226;Reproduction_Unigene_BMK.19124;Reproduction_Unigene_BMK.20916;Reproduction_Unigene_BMK.23724;Reproduction_Unigene_BMK.23852;Reproduction_Unigene_BMK.26611;Reproduction_Unigene_BMK.27086;Reproduction_Unigene_BMK.27…	K05859+K04375+K08887+K06279+K04361+K00922+K05859+K04371+K05084+K04361+K03099+K05458+K08887+K08887+K04368+K08887+K08887+K08887+K05859+K09784+K03099+K05859+K00922+K04431+K05736+K03099+K02649+K03099+K02677+K05859+K05859+K05455+K05455+K00922+K03099+K02649+K02649+K04440+K04440+K00922+K03099+K00922+K00922+K03099+K04410+K03099+K03099+K04368+K00922+K07827+K06279+K06279+K04707+K05736+K05736+K00922+K02677+…
MAPK signaling pathway - fly	ko04013	1	Reproduction_Unigene_BMK.23858;	K04371
Calcium signaling pathway	ko04020	326	Reproduction_Unigene_BMK.10356;Reproduction_Unigene_BMK.10487;Reproduction_Unigene_BMK.10600;Reproduction_Unigene_BMK.10842;Reproduction_Unigene_BMK.11167;Reproduction_Unigene_BMK.11382;Reproduction_Unigene_BMK.11879;Reproduction_Unigene_BMK.12313;Reproduction_Unigene_BMK.12622;Reproduction_Unigene_BMK.12755;Reproduction_Unigene_BMK.13503;Reproduction_Unigene_BMK.13795;Reproduction_Unigene_BMK.13…	K04636+K07190+K05858+K04344+K05850+K05217+K05853+K04961+K05850+K04166+K04851+K04211+K04211+K13242+K04854+K05859+K13755+K13241+K04136+K12042+K12042+K04297+K04323+K04323+K04851+K04634+K04634+K04634+K05853+K04361+K01242+K13242+K05858+K05853+K05850+K13755+K05859+K04323+K04852+K04962+K04854+K05869+K05863+K04262+K04963+K05857+K04197+K13242+K05849+K05857+K04160+K10785+K04224+K04853+K04137+K13755+K05850+…
Cytokine-cytokine receptor interaction	ko04060	211	Reproduction_Unigene_BMK.14367;Reproduction_Unigene_BMK.15094;Reproduction_Unigene_BMK.15416;Reproduction_Unigene_BMK.15534;Reproduction_Unigene_BMK.16862;Reproduction_Unigene_BMK.17926;Reproduction_Unigene_BMK.18271;Reproduction_Unigene_BMK.18345;Reproduction_Unigene_BMK.18541;Reproduction_Unigene_BMK.18818;Reproduction_Unigene_BMK.19296;Reproduction_Unigene_BMK.19628;Reproduction_Unigene_BMK.20…	K05150+K05096+K04181+K05064+K05059+K04361+K05096+K04664+K05097+K10030+K05468+K04179+K05448+K04387+K05164+K04361+K05139+K05079+K10030+K05092+K05419+K05055+K05414+K05067+K10030+K05057+K00431+K04188+K05477+K05092+K12671+K03156+K04388+K05090+K05448+K05069+K12672+K05096+K05420+K05136+K04181+K04182+K05433+K05096+K05096+K05165+K05074+K05098+K05079+K05439+K04723+K05408+K05406+K04674+K05064+K05415+K04675+…
Chemokine signaling pathway	ko04062	74	Reproduction_Unigene_BMK.10600;Reproduction_Unigene_BMK.18602;Reproduction_Unigene_BMK.18934;Reproduction_Unigene_BMK.19628;Reproduction_Unigene_BMK.20505;Reproduction_Unigene_BMK.21919;Reproduction_Unigene_BMK.25900;Reproduction_Unigene_BMK.26118;Reproduction_Unigene_BMK.27670;Reproduction_Unigene_BMK.28347;Reproduction_Unigene_BMK.2875;Reproduction_Unigene_BMK.29311;Reproduction_Unigene_BMK.310…	K05858+K05854+K07826+K04179+K07825+K05747+K05858+K05858+K12367+K04368+K08291+K04188+K12671+K08048+K03099+K05730+K04181+K04182+K05731+K05408+K03099+K04540+K02649+K03099+K05747+K05858+K00922+K03099+K05858+K02580+K05747+K02649+K00909+K00922+K05730+K05730+K03099+K03099+K05760+K12671+K09408+K09408+K05858+K05747+K06279+K04542+K05514+K05858+K12365+K12365+K05730+K08893+K04456+K08044+K08049+K04368+K04630+…
Phosphatidylinositol signaling system	ko04070	150	Reproduction_Unigene_BMK.10600;Reproduction_Unigene_BMK.13398;Reproduction_Unigene_BMK.15364;Reproduction_Unigene_BMK.15383;Reproduction_Unigene_BMK.17251;Reproduction_Unigene_BMK.17616;Reproduction_Unigene_BMK.18226;Reproduction_Unigene_BMK.18515;Reproduction_Unigene_BMK.19124;Reproduction_Unigene_BMK.21019;Reproduction_Unigene_BMK.21467;Reproduction_Unigene_BMK.25037;Reproduction_Unigene_BMK.25…	K05858+K00901+K05859+K00913+K03084+K03084+K00922+K05858+K05859+K05857+K05857+K00911+K05858+K02183+K05858+K05859+K00901+K01106+K00901+K05859+K05858+K05858+K00901+K00922+K01109+K02183+K00901+K05857+K02649+K02677+K05859+K05859+K04959+K04959+K00901+K05858+K05858+K00922+K00901+K00901+K05858+K00901+K02649+K02649+K01099+K01099+K04959+K01099+K00922+K01099+K00922+K00922+K05858+K00889+K01109+K00922+K00981+…
Neuroactive ligand-receptor interaction	ko04080	314	Reproduction_Unigene_BMK.1010;Reproduction_Unigene_BMK.10138;Reproduction_Unigene_BMK.10316;Reproduction_Unigene_BMK.10783;Reproduction_Unigene_BMK.10952;Reproduction_Unigene_BMK.11157;Reproduction_Unigene_BMK.11382;Reproduction_Unigene_BMK.11532;Reproduction_Unigene_BMK.12155;Reproduction_Unigene_BMK.12755;Reproduction_Unigene_BMK.12874;Reproduction_Unigene_BMK.12956;Reproduction_Unigene_BMK.133…	K04272+K04140+K04608+K04309+K04586+K04808+K05217+K05259+K01315+K04166+K04280+K04296+K04589+K04314+K04314+K04583+K04211+K04211+K08386+K05253+K04140+K04204+K05179+K05179+K04136+K04297+K04323+K04323+K04228+K04293+K04151+K04590+K04804+K04804+K04274+K05264+K04273+K04221+K05224+K04577+K04323+K05181+K04262+K04259+K01315+K04197+K05201+K05191+K05175+K04140+K04160+K04140+K04224+K04205+K04137+K04229+K04265+…
Cell cycle	ko04110	215	Reproduction_Unigene_BMK.10901;Reproduction_Unigene_BMK.10902;Reproduction_Unigene_BMK.11081;Reproduction_Unigene_BMK.11737;Reproduction_Unigene_BMK.11738;Reproduction_Unigene_BMK.12009;Reproduction_Unigene_BMK.12010;Reproduction_Unigene_BMK.1293;Reproduction_Unigene_BMK.13098;Reproduction_Unigene_BMK.13856;Reproduction_Unigene_BMK.1533;Reproduction_Unigene_BMK.15559;Reproduction_Unigene_BMK.1906…	K06631+K06631+K06631+K05868+K05868+K03363+K03363+K06630+K06638+K02365+K06067+K02210+K06670+K06669+K06629+K06630+K10151+K04402+K06669+K04402+K06636+K06067+K02210+K06670+K06670+K06067+K06627+K04503+K06630+K06636+K06636+K06670+K04802+K04681+K02210+K05866+K05868+K04685+K06626+K06627+K04728+K04728+K04728+K04498+K02213+K06630+K04501+K06627+K05868+K05866+K05866+K06669+K06630+K05866+K02213+K06635+K05868+…
Oocyte meiosis	ko04114	170	Reproduction_Unigene_BMK.10901;Reproduction_Unigene_BMK.10902;Reproduction_Unigene_BMK.11081;Reproduction_Unigene_BMK.11640;Reproduction_Unigene_BMK.11737;Reproduction_Unigene_BMK.11738;Reproduction_Unigene_BMK.12009;Reproduction_Unigene_BMK.12010;Reproduction_Unigene_BMK.1293;Reproduction_Unigene_BMK.13856;Reproduction_Unigene_BMK.14837;Reproduction_Unigene_BMK.17927;Reproduction_Unigene_BMK.191…	K06631+K06631+K06631+K10318+K05868+K05868+K03363+K03363+K06630+K02365+K05459+K04526+K06669+K06630+K08045+K04371+K06669+K06636+K13054+K04348+K13056+K13056+K08048+K08048+K08042+K08042+K04368+K06630+K08045+K06636+K06636+K08836+K08836+K08048+K08046+K08046+K05868+K08044+K06626+K02183+K08043+K08694+K04348+K06630+K05868+K04959+K04959+K06669+K06630+K05087+K13054+K06635+K08049+K04959+K08044+K05868+K05868+…
p53 signaling pathway	ko04115	94	Reproduction_Unigene_BMK.11737;Reproduction_Unigene_BMK.11738;Reproduction_Unigene_BMK.1195;Reproduction_Unigene_BMK.14837;Reproduction_Unigene_BMK.20665;Reproduction_Unigene_BMK.21531;Reproduction_Unigene_BMK.22432;Reproduction_Unigene_BMK.2342;Reproduction_Unigene_BMK.28398;Reproduction_Unigene_BMK.31022;Reproduction_Unigene_BMK.31023;Reproduction_Unigene_BMK.31024;Reproduction_Unigene_BMK.3102…	K05868+K05868+K10144+K05459+K10151+K04402+K04402+K08738+K04503+K10808+K10808+K10808+K10808+K05868+K10141+K06626+K10130+K04728+K04728+K04728+K05868+K07207+K02159+K10128+K05868+K05868+K06643+K10133+K04390+K02159+K08738+K10141+K10141+K06640+K06640+K06640+K06640+K10137+K10129+K10148+K10808+K10808+K04398+K02091+K05868+K04398+K10138+K04402+K04728+K05868+K06625+K03982+K10141+K04726+K02216+K02187+K04506+…
Ubiquitin mediated proteolysis	ko04120	213	Reproduction_Unigene_BMK.10678;Reproduction_Unigene_BMK.1195;Reproduction_Unigene_BMK.12009;Reproduction_Unigene_BMK.12010;Reproduction_Unigene_BMK.12590;Reproduction_Unigene_BMK.12594;Reproduction_Unigene_BMK.12715;Reproduction_Unigene_BMK.13435;Reproduction_Unigene_BMK.14313;Reproduction_Unigene_BMK.15896;Reproduction_Unigene_BMK.16375;Reproduction_Unigene_BMK.16969;Reproduction_Unigene_BMK.184…	K07868+K10144+K03363+K03363+K03094+K10575+K06689+K10594+K10586+K10447+K06689+K10586+K10603+K03178+K10586+K03178+K06689+K10594+K10594+K03094+K03178+K10594+K10594+K10594+K10597+K10594+K10585+K10586+K10586+K10594+K10579+K10599+K10586+K03178+K03178+K10586+K10586+K07868+K07868+K08285+K03873+K07868+K04556+K10601+K10594+K10586+K10611+K04552+K06643+K10574+K10586+K10595+K10595+K10595+K10595+K10595+K10595+…
Sulfur relay system	ko04122	11	Reproduction_Unigene_BMK.24567;Reproduction_Unigene_BMK.39714;Reproduction_Unigene_BMK.39715;Reproduction_Unigene_BMK.44063;Reproduction_Unigene_BMK.61501;Reproduction_Unigene_BMK.64379;Reproduction_Unigene_BMK.66008;Reproduction_Unigene_BMK.69045;Reproduction_Unigene_BMK.69405;Reproduction_Unigene_BMK.72398;Reproduction_Unigene_BMK.75673;	K00566+K00566+K00566+K03635+K11996+K01011+K12161+K03639+K14168+K04487+K14169
SNARE interactions in vesicular transport	ko04130	41	Reproduction_Unigene_BMK.1485;Reproduction_Unigene_BMK.17094;Reproduction_Unigene_BMK.28213;Reproduction_Unigene_BMK.34589;Reproduction_Unigene_BMK.42623;Reproduction_Unigene_BMK.46013;Reproduction_Unigene_BMK.46032;Reproduction_Unigene_BMK.49066;Reproduction_Unigene_BMK.50492;Reproduction_Unigene_BMK.50493;Reproduction_Unigene_BMK.52378;Reproduction_Unigene_BMK.53712;Reproduction_Unigene_BMK.538…	K08515+K08492+K08514+K08488+K08512+K08510+K08496+K08515+K08498+K08498+K08508+K08517+K04560+K13504+K08513+K08487+K08517+K08517+K08488+K08504+K08509+K08486+K08508+K08516+K08504+K08501+K08509+K08498+K13502+K08493+K13505+K08487+K08515+K08507+K08492+K08486+K08490+K08489+K08495+K08493+K08508
Regulation of autophagy	ko04140	30	Reproduction_Unigene_BMK.11286;Reproduction_Unigene_BMK.15060;Reproduction_Unigene_BMK.17644;Reproduction_Unigene_BMK.17927;Reproduction_Unigene_BMK.26545;Reproduction_Unigene_BMK.35313;Reproduction_Unigene_BMK.42666;Reproduction_Unigene_BMK.46847;Reproduction_Unigene_BMK.46848;Reproduction_Unigene_BMK.46849;Reproduction_Unigene_BMK.51182;Reproduction_Unigene_BMK.52700;Reproduction_Unigene_BMK.55…	K08269+K08342+K07198+K04526+K05414+K08342+K08269+K08269+K08269+K08269+K07198+K04526+K08341+K08336+K08332+K08269+K08342+K08269+K08342+K08341+K08339+K08333+K08333+K00914+K08342+K08343+K08334+K08337+K08269+K07198
Protein processing in endoplasmic reticulum	ko04141	254	Reproduction_Unigene_BMK.1157;Reproduction_Unigene_BMK.12590;Reproduction_Unigene_BMK.12594;Reproduction_Unigene_BMK.12715;Reproduction_Unigene_BMK.15484;Reproduction_Unigene_BMK.15598;Reproduction_Unigene_BMK.16375;Reproduction_Unigene_BMK.1690;Reproduction_Unigene_BMK.17079;Reproduction_Unigene_BMK.1733;Reproduction_Unigene_BMK.18070;Reproduction_Unigene_BMK.18291;Reproduction_Unigene_BMK.1835;…	K03283+K03094+K10575+K06689+K08057+K03283+K06689+K09584+K03283+K09502+K04079+K03283+K08860+K03283+K14007+K04426+K04079+K08860+K01228+K06689+K10956+K03853+K08057+K08057+K03094+K04079+K04079+K04079+K04079+K08054+K04079+K10597+K14000+K08860+K08860+K03173+K09502+K04079+K08057+K03283+K04079+K04079+K09490+K14000+K02161+K08860+K04431+K14010+K14008+K09487+K09580+K09562+K14025+K03237+K04440+K04440+K03283+…
Lysosome	ko04142	169	Reproduction_Unigene_BMK.100;Reproduction_Unigene_BMK.1062;Reproduction_Unigene_BMK.11689;Reproduction_Unigene_BMK.1196;Reproduction_Unigene_BMK.12595;Reproduction_Unigene_BMK.15658;Reproduction_Unigene_BMK.17226;Reproduction_Unigene_BMK.17679;Reproduction_Unigene_BMK.17880;Reproduction_Unigene_BMK.17989;Reproduction_Unigene_BMK.18068;Reproduction_Unigene_BMK.2136;Reproduction_Unigene_BMK.22037;R…	K12383+K12385+K01275+K01379+K01365+K01363+K13443+K06564+K12316+K12301+K12382+K12383+K01373+K01373+K12307+K01373+K01365+K12382+K01366+K01366+K12389+K02154+K13289+K12383+K01363+K01365+K12386+K12391+K01074+K12385+K01205+K08239+K01205+K12307+K12307+K12350+K12350+K01135+K12385+K12385+K01365+K12394+K12403+K12348+K02146+K12393+K12393+K06129+K12399+K05642+K12301+K12394+K12404+K01192+K01192+K01192+K12316+…
Endocytosis	ko04144	314	Reproduction_Unigene_BMK.1157;Reproduction_Unigene_BMK.1233;Reproduction_Unigene_BMK.13338;Reproduction_Unigene_BMK.14075;Reproduction_Unigene_BMK.15094;Reproduction_Unigene_BMK.15217;Reproduction_Unigene_BMK.15218;Reproduction_Unigene_BMK.15598;Reproduction_Unigene_BMK.17079;Reproduction_Unigene_BMK.17926;Reproduction_Unigene_BMK.18271;Reproduction_Unigene_BMK.18291;Reproduction_Unigene_BMK.1900…	K03283+K12491+K03176+K11247+K05096+K12495+K12495+K03283+K03283+K04361+K05096+K03283+K03283+K12185+K05126+K12485+K12193+K04439+K12490+K08291+K12494+K12491+K05084+K04361+K06751+K01528+K01528+K12488+K03176+K01528+K12495+K08291+K12484+K12474+K05094+K06069+K12491+K03283+K12491+K04679+K04388+K12488+K05090+K12495+K12495+K05069+K05096+K12484+K05094+K01115+K06751+K09526+K05096+K05096+K05098+K12490+K12486+…
Phagosome	ko04145	187	Reproduction_Unigene_BMK.1229;Reproduction_Unigene_BMK.12595;Reproduction_Unigene_BMK.13769;Reproduction_Unigene_BMK.13931;Reproduction_Unigene_BMK.13932;Reproduction_Unigene_BMK.14536;Reproduction_Unigene_BMK.15484;Reproduction_Unigene_BMK.1602;Reproduction_Unigene_BMK.16160;Reproduction_Unigene_BMK.16444;Reproduction_Unigene_BMK.16518;Reproduction_Unigene_BMK.16796;Reproduction_Unigene_BMK.1680…	K07375+K01365+K03990+K10414+K10414+K10159+K08057+K06560+K04392+K04392+K10414+K10414+K06493+K08492+K07375+K02145+K10956+K05692+K06461+K01365+K08057+K08057+K06493+K06493+K13240+K06751+K08054+K05692+K02154+K06563+K10414+K10414+K10414+K02147+K08057+K01365+K10414+K10414+K06560+K06560+K06461+K10414+K08488+K06560+K06560+K06751+K07374+K07897+K06560+K02147+K05719+K01330+K10414+K10414+K04659+K04659+K06461+…
Peroxisome	ko04146	102	Reproduction_Unigene_BMK.11161;Reproduction_Unigene_BMK.11284;Reproduction_Unigene_BMK.11607;Reproduction_Unigene_BMK.1175;Reproduction_Unigene_BMK.13878;Reproduction_Unigene_BMK.15767;Reproduction_Unigene_BMK.17507;Reproduction_Unigene_BMK.17964;Reproduction_Unigene_BMK.20613;Reproduction_Unigene_BMK.21262;Reproduction_Unigene_BMK.25517;Reproduction_Unigene_BMK.25828;Reproduction_Unigene_BMK.272…	K04565+K11517+K04565+K11187+K00830+K13241+K11517+K00830+K07513+K13349+K05676+K11517+K13241+K03781+K13241+K01897+K11517+K05940+K00031+K12663+K05675+K05675+K01897+K07513+K01897+K01897+K01897+K00477+K07513+K12261+K04564+K13239+K13299+K00106+K00106+K07753+K04565+K00031+K13341+K13273+K13237+K13352+K01640+K13353+K00830+K11992+K13279+K01578+K01578+K08726+K13337+K01897+K11187+K00031+K13351+K00272+K13344+…
mTOR signaling pathway	ko04150	84	Reproduction_Unigene_BMK.11286;Reproduction_Unigene_BMK.14837;Reproduction_Unigene_BMK.17644;Reproduction_Unigene_BMK.17927;Reproduction_Unigene_BMK.18226;Reproduction_Unigene_BMK.20047;Reproduction_Unigene_BMK.20916;Reproduction_Unigene_BMK.22650;Reproduction_Unigene_BMK.23858;Reproduction_Unigene_BMK.32658;Reproduction_Unigene_BMK.36048;Reproduction_Unigene_BMK.39549;Reproduction_Unigene_BMK.42…	K08269+K05459+K07198+K04526+K00922+K05448+K04371+K02991+K04371+K05448+K00922+K02649+K08269+K00922+K05448+K05448+K02649+K02649+K00922+K07207+K08269+K08269+K08269+K00922+K00922+K02991+K03259+K00922+K07198+K04526+K00922+K02991+K04688+K04688+K07208+K07208+K00922+K00922+K08269+K04456+K08269+K04688+K03259+K08270+K04373+K05449+K03259+K08272+K08266+K04456+K08267+K05449+K05449+K04365+K04365+K07204+K07207+…
Apoptosis	ko04210	126	Reproduction_Unigene_BMK.10446;Reproduction_Unigene_BMK.13338;Reproduction_Unigene_BMK.14728;Reproduction_Unigene_BMK.18226;Reproduction_Unigene_BMK.18412;Reproduction_Unigene_BMK.18467;Reproduction_Unigene_BMK.22344;Reproduction_Unigene_BMK.23240;Reproduction_Unigene_BMK.2342;Reproduction_Unigene_BMK.26683;Reproduction_Unigene_BMK.26816;Reproduction_Unigene_BMK.27953;Reproduction_Unigene_BMK.304…	K04730+K03176+K04466+K00922+K04397+K02310+K04733+K03853+K08738+K04348+K03176+K03173+K02582+K03156+K02582+K02161+K00922+K04728+K04728+K04728+K04348+K04723+K02649+K04723+K04733+K00922+K04730+K04730+K02580+K02649+K02649+K00922+K02373+K02159+K00922+K00922+K04386+K04466+K04466+K04738+K04738+K04400+K00922+K04390+K04397+K02310+K04731+K01173+K00922+K02159+K03158+K03158+K02158+K04734+K04397+K08738+K03173+…
Cardiac muscle contraction	ko04260	107	Reproduction_Unigene_BMK.10012;Reproduction_Unigene_BMK.10371;Reproduction_Unigene_BMK.10372;Reproduction_Unigene_BMK.12992;Reproduction_Unigene_BMK.13503;Reproduction_Unigene_BMK.14665;Reproduction_Unigene_BMK.14963;Reproduction_Unigene_BMK.16052;Reproduction_Unigene_BMK.16428;Reproduction_Unigene_BMK.16429;Reproduction_Unigene_BMK.168;Reproduction_Unigene_BMK.1734;Reproduction_Unigene_BMK.17366…	K09290+K02262+K02262+K04864+K04851+K02256+K02265+K02256+K02256+K02256+K09290+K04851+K04865+K04862+K04962+K04853+K02262+K04853+K04853+K04853+K02256+K02256+K04859+K04858+K04868+K02256+K02261+K02268+K04870+K01539+K04862+K04850+K09290+K04962+K04962+K02266+K02273+K04851+K02262+K04858+K04962+K09290+K02271+K04858+K02267+K01539+K01539+K10373+K05865+K02262+K02266+K02266+K02270+K02272+K00418+K10351+K02267+…
Vascular smooth muscle contraction	ko04270	184	Reproduction_Unigene_BMK.10600;Reproduction_Unigene_BMK.12755;Reproduction_Unigene_BMK.13024;Reproduction_Unigene_BMK.13116;Reproduction_Unigene_BMK.13503;Reproduction_Unigene_BMK.13668;Reproduction_Unigene_BMK.15572;Reproduction_Unigene_BMK.15825;Reproduction_Unigene_BMK.16148;Reproduction_Unigene_BMK.1734;Reproduction_Unigene_BMK.17447;Reproduction_Unigene_BMK.17448;Reproduction_Unigene_BMK.174…	K05858+K04166+K01047+K12318+K04851+K12319+K08448+K09821+K04136+K04851+K04634+K04634+K04634+K12319+K05858+K04577+K12318+K08045+K04371+K04197+K04853+K04137+K04938+K04853+K04853+K04853+K06068+K05858+K05858+K12319+K00907+K08048+K08048+K08042+K08042+K04368+K08045+K08048+K06068+K04263+K04577+K08046+K08046+K05858+K05858+K08044+K02183+K08043+K00907+K06068+K04850+K02677+K04959+K04959+K12755+K04851+K12323+…
Wnt signaling pathway	ko04310	221	Reproduction_Unigene_BMK.10600;Reproduction_Unigene_BMK.12590;Reproduction_Unigene_BMK.14237;Reproduction_Unigene_BMK.14896;Reproduction_Unigene_BMK.15189;Reproduction_Unigene_BMK.16146;Reproduction_Unigene_BMK.16147;Reproduction_Unigene_BMK.16160;Reproduction_Unigene_BMK.16296;Reproduction_Unigene_BMK.16444;Reproduction_Unigene_BMK.18048;Reproduction_Unigene_BMK.18500;Reproduction_Unigene_BMK.18…	K05858+K03094+K02105+K00572+K02375+K04446+K04446+K04392+K04496+K04392+K01384+K03344+K03344+K05858+K02165+K10151+K02842+K04446+K02375+K03094+K04494+K01064+K05858+K05858+K02105+K02085+K04348+K03068+K04503+K04512+K02842+K00572+K00572+K01645+K05858+K05858+K04446+K00714+K00714+K03209+K04498+K04348+K03097+K04501+K02677+K04446+K04512+K04512+K01558+K05858+K05858+K02176+K05858+K04446+K04440+K04440+K00445+…
Dorso-ventral axis formation	ko04320	53	Reproduction_Unigene_BMK.16653;Reproduction_Unigene_BMK.17926;Reproduction_Unigene_BMK.20916;Reproduction_Unigene_BMK.23852;Reproduction_Unigene_BMK.23858;Reproduction_Unigene_BMK.25256;Reproduction_Unigene_BMK.25363;Reproduction_Unigene_BMK.25498;Reproduction_Unigene_BMK.26611;Reproduction_Unigene_BMK.28347;Reproduction_Unigene_BMK.31503;Reproduction_Unigene_BMK.31542;Reproduction_Unigene_BMK.33…	K02098+K04361+K04371+K04361+K04371+K02184+K02098+K02098+K03099+K04368+K02599+K03211+K03099+K03099+K03099+K03099+K03099+K02184+K02184+K02184+K03099+K03099+K03099+K04368+K07827+K03211+K02599+K02599+K02184+K02678+K02678+K03211+K04368+K02599+K02599+K04368+K03099+K03099+K02098+K02098+K02602+K02678+K07827+K02599+K04364+K02156+K02156+K04371+K02599+K02599+K02098+K02599+K02184
Notch signaling pathway	ko04330	100	Reproduction_Unigene_BMK.15251;Reproduction_Unigene_BMK.1533;Reproduction_Unigene_BMK.16296;Reproduction_Unigene_BMK.18866;Reproduction_Unigene_BMK.20012;Reproduction_Unigene_BMK.23264;Reproduction_Unigene_BMK.2589;Reproduction_Unigene_BMK.27154;Reproduction_Unigene_BMK.31503;Reproduction_Unigene_BMK.34349;Reproduction_Unigene_BMK.36413;Reproduction_Unigene_BMK.36414;Reproduction_Unigene_BMK.3641…	K06061+K06067+K04496+K06057+K06061+K06067+K06067+K06057+K02599+K06051+K06061+K06061+K06061+K04498+K06058+K06057+K06057+K06061+K06061+K04498+K04498+K06051+K06051+K06051+K06051+K02599+K04496+K06066+K02599+K04498+K06058+K04496+K06061+K06172+K06062+K05948+K05948+K04498+K04498+K02599+K06054+K06054+K02353+K06170+K06063+K02599+K02353+K06051+K04496+K06051+K04496+K06058+K06171+K06171+K06053+K06053+K06053+…
Hedgehog signaling pathway	ko04340	84	Reproduction_Unigene_BMK.11913;Reproduction_Unigene_BMK.13968;Reproduction_Unigene_BMK.14716;Reproduction_Unigene_BMK.14896;Reproduction_Unigene_BMK.16249;Reproduction_Unigene_BMK.18048;Reproduction_Unigene_BMK.19561;Reproduction_Unigene_BMK.23525;Reproduction_Unigene_BMK.24344;Reproduction_Unigene_BMK.24596;Reproduction_Unigene_BMK.26362;Reproduction_Unigene_BMK.27959;Reproduction_Unigene_BMK.29…	K06235+K06230+K06230+K00572+K06225+K01384+K06230+K06233+K01064+K06233+K06233+K06233+K06233+K00572+K00572+K06232+K11101+K06233+K11988+K06230+K06233+K06233+K06233+K00714+K00714+K03209+K01558+K06225+K06233+K06233+K00445+K06225+K06231+K01064+K04663+K06233+K00182+K06233+K01357+K06231+K06225+K06225+K06225+K06225+K06226+K06226+K06226+K01384+K04662+K08959+K04663+K00444+K06233+K04662+K04345+K06233+K00714+…
TGF-beta signaling pathway	ko04350	114	Reproduction_Unigene_BMK.11231;Reproduction_Unigene_BMK.12590;Reproduction_Unigene_BMK.14399;Reproduction_Unigene_BMK.16817;Reproduction_Unigene_BMK.16818;Reproduction_Unigene_BMK.18345;Reproduction_Unigene_BMK.20916;Reproduction_Unigene_BMK.23482;Reproduction_Unigene_BMK.23858;Reproduction_Unigene_BMK.31089;Reproduction_Unigene_BMK.31623;Reproduction_Unigene_BMK.31856;Reproduction_Unigene_BMK.32…	K04658+K03094+K04676+K04657+K04657+K04664+K04371+K03094+K04371+K03156+K04679+K04388+K04681+K04657+K04685+K04498+K04686+K04674+K04501+K04659+K04659+K04675+K13578+K04663+K04679+K04679+K04685+K04388+K04659+K04659+K03868+K13375+K04498+K04498+K04675+K04680+K04498+K04688+K04688+K04500+K04500+K04684+K04500+K03094+K04668+K04668+K04679+K04679+K04680+K04662+K04664+K04676+K04676+K04661+K04680+K04677+K04498+…
Axon guidance	ko04360	68	Reproduction_Unigene_BMK.10003;Reproduction_Unigene_BMK.11687;Reproduction_Unigene_BMK.16146;Reproduction_Unigene_BMK.16147;Reproduction_Unigene_BMK.17977;Reproduction_Unigene_BMK.1805;Reproduction_Unigene_BMK.18653;Reproduction_Unigene_BMK.21007;Reproduction_Unigene_BMK.21771;Reproduction_Unigene_BMK.25025;Reproduction_Unigene_BMK.29973;Reproduction_Unigene_BMK.30839;Reproduction_Unigene_BMK.316…	K06838+K05105+K04446+K04446+K06765+K07521+K06840+K04446+K05106+K05104+K05113+K05110+K05765+K05107+K04446+K06840+K06820+K06765+K04446+K05463+K04446+K05105+K04446+K07524+K07524+K06572+K05736+K05736+K05106+K05108+K05462+K07524+K06268+K06840+K06840+K06765+K06840+K05106+K06521+K04630+K07529+K06529+K07529+K06268+K04446+K06572+K06839+K06839+K03083+K06820+K04513+K07827+K04630+K06845+K06842+K07526+K06841+…
VEGF signaling pathway	ko04370	111	Reproduction_Unigene_BMK.13024;Reproduction_Unigene_BMK.13896;Reproduction_Unigene_BMK.15364;Reproduction_Unigene_BMK.16146;Reproduction_Unigene_BMK.16147;Reproduction_Unigene_BMK.16160;Reproduction_Unigene_BMK.16444;Reproduction_Unigene_BMK.18226;Reproduction_Unigene_BMK.19124;Reproduction_Unigene_BMK.20916;Reproduction_Unigene_BMK.21007;Reproduction_Unigene_BMK.21153;Reproduction_Unigene_BMK.25…	K01047+K11987+K05859+K04446+K04446+K04392+K04392+K00922+K05859+K04371+K04446+K11987+K04718+K04348+K04368+K05859+K05859+K00922+K04446+K05098+K04348+K02649+K02677+K05859+K05859+K04446+K00922+K01047+K04446+K02649+K02649+K00922+K05098+K05098+K11987+K04446+K00922+K00922+K04446+K04455+K04368+K00922+K07860+K05760+K07827+K01047+K04443+K04443+K00922+K02677+K04455+K04455+K04441+K01047+K02158+K05859+K06268+…
Osteoclast differentiation	ko04380	49	Reproduction_Unigene_BMK.14728;Reproduction_Unigene_BMK.18608;Reproduction_Unigene_BMK.18649;Reproduction_Unigene_BMK.23019;Reproduction_Unigene_BMK.23508;Reproduction_Unigene_BMK.23509;Reproduction_Unigene_BMK.28347;Reproduction_Unigene_BMK.31089;Reproduction_Unigene_BMK.33729;Reproduction_Unigene_BMK.36246;Reproduction_Unigene_BMK.38835;Reproduction_Unigene_BMK.39549;Reproduction_Unigene_BMK.39…	K04466+K04379+K07364+K09029+K06493+K06493+K04368+K03156+K09029+K04446+K04674+K02649+K09455+K09455+K05415+K00922+K02580+K02649+K04440+K08008+K00922+K04386+K04441+K04379+K03173+K04379+K04379+K05148+K05870+K04456+K04694+K05148+K04403+K04368+K04674+K07361+K06551+K04440+K04388+K07364+K04735+K04469+K03175+K14381+K04348+K11220+K13376+K08601+K07361
Focal adhesion	ko04510	379	Reproduction_Unigene_BMK.10039;Reproduction_Unigene_BMK.10075;Reproduction_Unigene_BMK.11426;Reproduction_Unigene_BMK.12883;Reproduction_Unigene_BMK.14227;Reproduction_Unigene_BMK.14237;Reproduction_Unigene_BMK.14837;Reproduction_Unigene_BMK.15094;Reproduction_Unigene_BMK.15698;Reproduction_Unigene_BMK.16160;Reproduction_Unigene_BMK.16444;Reproduction_Unigene_BMK.16801;Reproduction_Unigene_BMK.17…	K06236+K06237+K06583+K12758+K13708+K02105+K05459+K05096+K04375+K04392+K04392+K06493+K06236+K06279+K04361+K03900+K00922+K05096+K06482+K05097+K06236+K05448+K06587+K10151+K03900+K06238+K04371+K06252+K05699+K05692+K06249+K06238+K05637+K03853+K06493+K06493+K04361+K05699+K05637+K05637+K06245+K04437+K06236+K06244+K05635+K06251+K02105+K00907+K03099+K04368+K04503+K04437+K06236+K06236+K04437+K04437+K05448+…
ECM-receptor interaction	ko04512	179	Reproduction_Unigene_BMK.10039;Reproduction_Unigene_BMK.10075;Reproduction_Unigene_BMK.11426;Reproduction_Unigene_BMK.14464;Reproduction_Unigene_BMK.16801;Reproduction_Unigene_BMK.1728;Reproduction_Unigene_BMK.17434;Reproduction_Unigene_BMK.18099;Reproduction_Unigene_BMK.18458;Reproduction_Unigene_BMK.1997;Reproduction_Unigene_BMK.20216;Reproduction_Unigene_BMK.2071;Reproduction_Unigene_BMK.20760…	K06236+K06237+K06583+K06258+K06493+K06258+K06236+K03900+K06482+K06236+K06587+K03900+K06238+K06252+K06262+K06258+K06249+K06238+K06255+K05637+K06254+K06493+K06493+K05637+K05637+K06245+K06236+K06244+K05635+K06251+K06236+K06236+K03900+K06237+K06238+K06589+K06257+K06240+K06243+K03900+K06246+K06525+K06525+K06236+K06258+K06258+K06236+K05637+K06240+K06236+K05717+K06255+K06249+K05719+K04659+K04659+K06482+…
Cell adhesion molecules (CAMs)	ko04514	150	Reproduction_Unigene_BMK.10875;Reproduction_Unigene_BMK.11216;Reproduction_Unigene_BMK.11586;Reproduction_Unigene_BMK.1428;Reproduction_Unigene_BMK.14956;Reproduction_Unigene_BMK.14992;Reproduction_Unigene_BMK.16047;Reproduction_Unigene_BMK.1663;Reproduction_Unigene_BMK.16944;Reproduction_Unigene_BMK.16946;Reproduction_Unigene_BMK.17540;Reproduction_Unigene_BMK.19549;Reproduction_Unigene_BMK.2024…	K05689+K06548+K06087+K05718+K07377+K06496+K06780+K07380+K07378+K06780+K06538+K07378+K06809+K07377+K07378+K05689+K10785+K06461+K07378+K07379+K06751+K07378+K06780+K06470+K06527+K07377+K05412+K06771+K06533+K06087+K06745+K05413+K05689+K06461+K07378+K06257+K06467+K06751+K06087+K06567+K05719+K06585+K06087+K06550+K06746+K06087+K06550+K06257+K06585+K06585+K06087+K06585+K06461+K06461+K06461+K06081+K06483+…
Adherens junction	ko04520	155	Reproduction_Unigene_BMK.10875;Reproduction_Unigene_BMK.14237;Reproduction_Unigene_BMK.14758;Reproduction_Unigene_BMK.16160;Reproduction_Unigene_BMK.16444;Reproduction_Unigene_BMK.16675;Reproduction_Unigene_BMK.1685;Reproduction_Unigene_BMK.17926;Reproduction_Unigene_BMK.20916;Reproduction_Unigene_BMK.21919;Reproduction_Unigene_BMK.21935;Reproduction_Unigene_BMK.22059;Reproduction_Unigene_BMK.222…	K05689+K02105+K06083+K04392+K04392+K05691+K05691+K04361+K04371+K05747+K05689+K05699+K05692+K04361+K05699+K05698+K05694+K05747+K02105+K06084+K05701+K06083+K04388+K05689+K05698+K06083+K05747+K04498+K05691+K03097+K04674+K04501+K06086+K05747+K05087+K06082+K05747+K05747+K06081+K04237+K05694+K05694+K02620+K05698+K03097+K07860+K05698+K05698+K04388+K04498+K05747+K04498+K05689+K06086+K05747+K06083+K04498+…
Tight junction	ko04530	195	Reproduction_Unigene_BMK.11586;Reproduction_Unigene_BMK.12883;Reproduction_Unigene_BMK.13139;Reproduction_Unigene_BMK.13295;Reproduction_Unigene_BMK.13487;Reproduction_Unigene_BMK.14237;Reproduction_Unigene_BMK.1472;Reproduction_Unigene_BMK.15633;Reproduction_Unigene_BMK.16675;Reproduction_Unigene_BMK.1685;Reproduction_Unigene_BMK.18350;Reproduction_Unigene_BMK.18538;Reproduction_Unigene_BMK.1966…	K06087+K12758+K10352+K10352+K04630+K02105+K10352+K04354+K05691+K05691+K06102+K06098+K10352+K10352+K05699+K05692+K10352+K05699+K10352+K06068+K10352+K02105+K05701+K06069+K06087+K06096+K10352+K10352+K06068+K06101+K10352+K06087+K05691+K03097+K06101+K06068+K06101+K02677+K06112+K12755+K06095+K06095+K06095+K06101+K06087+K05631+K06087+K06087+K05631+K10352+K06095+K04237+K05629+K06101+K06087+K06095+K06101+…
Gap junction	ko04540	142	Reproduction_Unigene_BMK.10600;Reproduction_Unigene_BMK.13116;Reproduction_Unigene_BMK.13487;Reproduction_Unigene_BMK.13668;Reproduction_Unigene_BMK.17447;Reproduction_Unigene_BMK.17448;Reproduction_Unigene_BMK.17449;Reproduction_Unigene_BMK.17918;Reproduction_Unigene_BMK.17926;Reproduction_Unigene_BMK.18336;Reproduction_Unigene_BMK.18515;Reproduction_Unigene_BMK.18784;Reproduction_Unigene_BMK.20…	K05858+K12318+K04630+K12319+K04634+K04634+K04634+K07376+K04361+K12319+K05858+K07376+K12318+K08045+K04371+K07376+K04361+K04157+K05858+K05858+K12319+K03099+K05701+K08048+K08048+K08042+K08042+K04368+K08045+K08048+K03099+K08046+K08046+K05858+K05858+K08044+K08043+K03099+K07374+K03099+K02677+K04959+K04959+K05858+K05858+K07376+K03099+K05858+K08049+K04959+K08044+K03099+K12318+K05858+K03099+K03099+K03099+…
Complement and coagulation cascades	ko04610	23	Reproduction_Unigene_BMK.11031;Reproduction_Unigene_BMK.12261;Reproduction_Unigene_BMK.13102;Reproduction_Unigene_BMK.13438;Reproduction_Unigene_BMK.14209;Reproduction_Unigene_BMK.2206;Reproduction_Unigene_BMK.22537;Reproduction_Unigene_BMK.2406;Reproduction_Unigene_BMK.27317;Reproduction_Unigene_BMK.32682;Reproduction_Unigene_BMK.36583;Reproduction_Unigene_BMK.40646;Reproduction_Unigene_BMK.5273…	K03996+K04000+K03998+K03989+K01331+K03984+K04004+K04000+K04001+K03900+K03992+K03992+K03987+K03993+K03988+K03986+K03995+K03900+K01335+K03899+K03909+K03990+K01332
Antigen processing and presentation	ko04612	12	Reproduction_Unigene_BMK.1157;Reproduction_Unigene_BMK.22366;Reproduction_Unigene_BMK.24651;Reproduction_Unigene_BMK.24716;Reproduction_Unigene_BMK.31089;Reproduction_Unigene_BMK.59557;Reproduction_Unigene_BMK.61418;Reproduction_Unigene_BMK.63022;Reproduction_Unigene_BMK.71533;Reproduction_Unigene_BMK.76136;Reproduction_Unigene_BMK.81776;Reproduction_Unigene_BMK.9831;	K03283+K10785+K04079+K04079+K03156+K10785+K08062+K05870+K08054+K08061+K06751+K01365
Renin-angiotensin system	ko04614	19	Reproduction_Unigene_BMK.12755;Reproduction_Unigene_BMK.14396;Reproduction_Unigene_BMK.15825;Reproduction_Unigene_BMK.19117;Reproduction_Unigene_BMK.27424;Reproduction_Unigene_BMK.41257;Reproduction_Unigene_BMK.42784;Reproduction_Unigene_BMK.42785;Reproduction_Unigene_BMK.53972;Reproduction_Unigene_BMK.65160;Reproduction_Unigene_BMK.67857;Reproduction_Unigene_BMK.69950;Reproduction_Unigene_BMK.72…	K04166+K11140+K09821+K01283+K13289+K11140+K11141+K11140+K11140+K01389+K13289+K11141+K01392+K09821+K01393+K13289+K01257+K04166+K04166
Toll-like receptor signaling pathway	ko04620	126	Reproduction_Unigene_BMK.10446;Reproduction_Unigene_BMK.14536;Reproduction_Unigene_BMK.16160;Reproduction_Unigene_BMK.16444;Reproduction_Unigene_BMK.18226;Reproduction_Unigene_BMK.18526;Reproduction_Unigene_BMK.18608;Reproduction_Unigene_BMK.18818;Reproduction_Unigene_BMK.19292;Reproduction_Unigene_BMK.20916;Reproduction_Unigene_BMK.21946;Reproduction_Unigene_BMK.22344;Reproduction_Unigene_BMK.25…	K04730+K10159+K04392+K04392+K00922+K05401+K04379+K10030+K10168+K04371+K05401+K04733+K10030+K05404+K05414+K05412+K05398+K04368+K10030+K12671+K03156+K10168+K05413+K12672+K05398+K00922+K04431+K05406+K02649+K05415+K04733+K00922+K04730+K04730+K05405+K02580+K10030+K02649+K02649+K04440+K04440+K00922+K05130+K02373+K10170+K00922+K00922+K04368+K00922+K10168+K10168+K12671+K00922+K05411+K10030+K04441+K03174+…
NOD-like receptor signaling pathway	ko04621	88	Reproduction_Unigene_BMK.11107;Reproduction_Unigene_BMK.18818;Reproduction_Unigene_BMK.20916;Reproduction_Unigene_BMK.23710;Reproduction_Unigene_BMK.24651;Reproduction_Unigene_BMK.24652;Reproduction_Unigene_BMK.24716;Reproduction_Unigene_BMK.25;Reproduction_Unigene_BMK.2515;Reproduction_Unigene_BMK.25289;Reproduction_Unigene_BMK.26801;Reproduction_Unigene_BMK.27503;Reproduction_Unigene_BMK.28654;…	K12800+K10030+K04371+K10165+K04079+K04079+K04079+K10030+K04079+K10165+K08727+K10165+K10030+K12800+K12800+K03156+K12799+K12803+K08727+K05405+K02580+K12807+K10030+K04440+K04440+K12805+K12805+K12803+K12804+K12804+K12807+K10165+K12807+K12806+K10030+K01370+K04441+K04734+K08727+K12799+K01370+K12806+K04441+K04398+K08846+K08846+K04398+K12793+K12793+K12793+K12805+K12799+K04403+K04079+K05482+K04467+K07210+…
RIG-I-like receptor signaling pathway	ko04622	87	Reproduction_Unigene_BMK.18818;Reproduction_Unigene_BMK.23443;Reproduction_Unigene_BMK.23444;Reproduction_Unigene_BMK.25;Reproduction_Unigene_BMK.2641;Reproduction_Unigene_BMK.26545;Reproduction_Unigene_BMK.27953;Reproduction_Unigene_BMK.28654;Reproduction_Unigene_BMK.31055;Reproduction_Unigene_BMK.31089;Reproduction_Unigene_BMK.32031;Reproduction_Unigene_BMK.34420;Reproduction_Unigene_BMK.35301;…	K10030+K11594+K11594+K10030+K12646+K05414+K03173+K10030+K12671+K03156+K12649+K08601+K12648+K12654+K05406+K05415+K12649+K09578+K02580+K10030+K04440+K04440+K12649+K12652+K02373+K04400+K12671+K05411+K10030+K12652+K04441+K03174+K08336+K04734+K11594+K03173+K03171+K10652+K12646+K04441+K04398+K00863+K04398+K12655+K08601+K10652+K05410+K09447+K09447+K04467+K03173+K03173+K12646+K07210+K07210+K04441+K08339+…
Cytosolic DNA-sensing pathway	ko04623	53	Reproduction_Unigene_BMK.2641;Reproduction_Unigene_BMK.26545;Reproduction_Unigene_BMK.31055;Reproduction_Unigene_BMK.34631;Reproduction_Unigene_BMK.35301;Reproduction_Unigene_BMK.36251;Reproduction_Unigene_BMK.36997;Reproduction_Unigene_BMK.41917;Reproduction_Unigene_BMK.43543;Reproduction_Unigene_BMK.43658;Reproduction_Unigene_BMK.52063;Reproduction_Unigene_BMK.52536;Reproduction_Unigene_BMK.535…	K12646+K05414+K12671+K08847+K12648+K12799+K12654+K05415+K05405+K02580+K12671+K03024+K12968+K05411+K03016+K01370+K12968+K04734+K12799+K03027+K03023+K03013+K12646+K03022+K01370+K03007+K12968+K12799+K05482+K05410+K03021+K09447+K09447+K04467+K12646+K07210+K07210+K03024+K02861+K03020+K03026+K12968+K05411+K12671+K03021+K07211+K07209+K04735+K14721+K02580+K03024+K03018+K01370
Jak-STAT signaling pathway	ko04630	162	Reproduction_Unigene_BMK.13043;Reproduction_Unigene_BMK.15534;Reproduction_Unigene_BMK.16862;Reproduction_Unigene_BMK.16883;Reproduction_Unigene_BMK.18226;Reproduction_Unigene_BMK.20665;Reproduction_Unigene_BMK.24539;Reproduction_Unigene_BMK.24579;Reproduction_Unigene_BMK.26027;Reproduction_Unigene_BMK.26053;Reproduction_Unigene_BMK.26545;Reproduction_Unigene_BMK.26611;Reproduction_Unigene_BMK.26…	K04693+K05064+K05059+K04695+K00922+K10151+K05139+K05079+K05419+K05055+K05414+K03099+K07293+K05067+K04699+K04503+K05057+K00431+K03099+K05069+K05420+K05136+K00922+K05433+K05074+K05079+K05439+K04498+K03099+K05406+K05077+K05064+K04699+K02649+K03099+K05077+K05415+K00431+K00922+K03099+K05405+K05067+K05067+K02649+K02649+K05071+K00922+K03099+K05130+K05072+K05072+K00922+K00922+K04699+K03099+K04738+K04738+…
Hematopoietic cell lineage	ko04640	34	Reproduction_Unigene_BMK.14396;Reproduction_Unigene_BMK.18458;Reproduction_Unigene_BMK.20002;Reproduction_Unigene_BMK.22788;Reproduction_Unigene_BMK.2283;Reproduction_Unigene_BMK.23508;Reproduction_Unigene_BMK.23509;Reproduction_Unigene_BMK.24579;Reproduction_Unigene_BMK.25409;Reproduction_Unigene_BMK.26053;Reproduction_Unigene_BMK.27146;Reproduction_Unigene_BMK.31089;Reproduction_Unigene_BMK.333…	K11140+K06482+K06854+K06461+K04387+K06493+K06493+K05079+K05092+K05055+K05067+K03156+K06461+K00431+K11140+K06480+K05067+K05067+K04387+K06461+K06461+K06461+K05072+K04386+K06457+K11140+K04387+K05055+K01389+K06451+K06482+K05067+K06455+K06263
Natural killer cell mediated cytotoxicity	ko04650	138	Reproduction_Unigene_BMK.13626;Reproduction_Unigene_BMK.1428;Reproduction_Unigene_BMK.15364;Reproduction_Unigene_BMK.16146;Reproduction_Unigene_BMK.16147;Reproduction_Unigene_BMK.16160;Reproduction_Unigene_BMK.16444;Reproduction_Unigene_BMK.17536;Reproduction_Unigene_BMK.18226;Reproduction_Unigene_BMK.19124;Reproduction_Unigene_BMK.20916;Reproduction_Unigene_BMK.21007;Reproduction_Unigene_BMK.238…	K07818+K05718+K05859+K04446+K04446+K04392+K04392+K06279+K00922+K05859+K04371+K04446+K04371+K05414+K03099+K04348+K07293+K04368+K05859+K07361+K03156+K07989+K03099+K05859+K05730+K07984+K00922+K04446+K04348+K03099+K02649+K03099+K02677+K05859+K05859+K04446+K05415+K00922+K03099+K04446+K02649+K02649+K00922+K03099+K05130+K05730+K05730+K04446+K00922+K00922+K03099+K04446+K03099+K03099+K07984+K04368+K00922+…
T cell receptor signaling pathway	ko04660	72	Reproduction_Unigene_BMK.14728;Reproduction_Unigene_BMK.16146;Reproduction_Unigene_BMK.16147;Reproduction_Unigene_BMK.17540;Reproduction_Unigene_BMK.18608;Reproduction_Unigene_BMK.18649;Reproduction_Unigene_BMK.21007;Reproduction_Unigene_BMK.22112;Reproduction_Unigene_BMK.22366;Reproduction_Unigene_BMK.28347;Reproduction_Unigene_BMK.31089;Reproduction_Unigene_BMK.33143;Reproduction_Unigene_BMK.35…	K04466+K04446+K04446+K06538+K04379+K07364+K04446+K04350+K10785+K04368+K03156+K03099+K05730+K04446+K03099+K12076+K02649+K03099+K04350+K00922+K07367+K03099+K04446+K02580+K02649+K00922+K05730+K05730+K04446+K07367+K03099+K04446+K03099+K07367+K05736+K05736+K04441+K04379+K04379+K04379+K06268+K05730+K10785+K04707+K04456+K07368+K06453+K12076+K06451+K04368+K12077+K03099+K04707+K07361+K06268+K04366+K04446+…
B cell receptor signaling pathway	ko04662	51	Reproduction_Unigene_BMK.16146;Reproduction_Unigene_BMK.16147;Reproduction_Unigene_BMK.17251;Reproduction_Unigene_BMK.17616;Reproduction_Unigene_BMK.18602;Reproduction_Unigene_BMK.18608;Reproduction_Unigene_BMK.21007;Reproduction_Unigene_BMK.28347;Reproduction_Unigene_BMK.33143;Reproduction_Unigene_BMK.35099;Reproduction_Unigene_BMK.36246;Reproduction_Unigene_BMK.38333;Reproduction_Unigene_BMK.39…	K04446+K04446+K03084+K03084+K05854+K04379+K04446+K04368+K03099+K05730+K04446+K03099+K02649+K03099+K00922+K07367+K03099+K04446+K02580+K02649+K00922+K05730+K05730+K04446+K07367+K03099+K04446+K03099+K07367+K04379+K04379+K04379+K06268+K05730+K04456+K07368+K12230+K12230+K12230+K04368+K03099+K06268+K12362+K04366+K04446+K03083+K07827+K04446+K04735+K04348+K04446
Fc epsilon RI signaling pathway	ko04664	35	Reproduction_Unigene_BMK.13024;Reproduction_Unigene_BMK.15364;Reproduction_Unigene_BMK.17251;Reproduction_Unigene_BMK.17616;Reproduction_Unigene_BMK.18602;Reproduction_Unigene_BMK.28347;Reproduction_Unigene_BMK.31089;Reproduction_Unigene_BMK.33143;Reproduction_Unigene_BMK.35099;Reproduction_Unigene_BMK.38333;Reproduction_Unigene_BMK.39549;Reproduction_Unigene_BMK.39716;Reproduction_Unigene_BMK.42…	K01047+K05859+K03084+K03084+K05854+K04368+K03156+K03099+K05730+K03099+K02649+K03099+K00922+K01047+K03099+K02649+K04440+K00922+K05730+K05730+K03099+K03099+K04441+K01047+K05730+K04456+K04368+K12077+K03099+K07361+K04440+K04366+K07827+K05859+K07361
Fc gamma R-mediated phagocytosis	ko04666	52	Reproduction_Unigene_BMK.14758;Reproduction_Unigene_BMK.15002;Reproduction_Unigene_BMK.15364;Reproduction_Unigene_BMK.17251;Reproduction_Unigene_BMK.17616;Reproduction_Unigene_BMK.18602;Reproduction_Unigene_BMK.21919;Reproduction_Unigene_BMK.25063;Reproduction_Unigene_BMK.25114;Reproduction_Unigene_BMK.27670;Reproduction_Unigene_BMK.28347;Reproduction_Unigene_BMK.31642;Reproduction_Unigene_BMK.31…	K06083+K12559+K05859+K03084+K03084+K05854+K05747+K04718+K12488+K12367+K04368+K12559+K05765+K05730+K06083+K02649+K02677+K05747+K00922+K05747+K02649+K00922+K05730+K05730+K12562+K12559+K12559+K05747+K04688+K04688+K05730+K08893+K05753+K05748+K04456+K00889+K00889+K05768+K04368+K12488+K05758+K04366+K01080+K01528+K01528+K06478+K12488+K04409+K05859+K12488+K04438+K01115
Leukocyte transendothelial migration	ko04670	45	Reproduction_Unigene_BMK.11586;Reproduction_Unigene_BMK.14237;Reproduction_Unigene_BMK.1428;Reproduction_Unigene_BMK.15364;Reproduction_Unigene_BMK.18906;Reproduction_Unigene_BMK.22281;Reproduction_Unigene_BMK.22788;Reproduction_Unigene_BMK.33318;Reproduction_Unigene_BMK.34672;Reproduction_Unigene_BMK.35099;Reproduction_Unigene_BMK.37311;Reproduction_Unigene_BMK.39549;Reproduction_Unigene_BMK.403…	K06087+K02105+K05718+K05859+K07873+K05692+K06461+K06461+K08014+K05730+K06087+K02649+K02677+K08015+K06087+K00922+K08016+K02649+K06461+K06461+K06461+K08008+K00922+K05730+K05730+K10351+K05760+K06527+K06527+K04441+K08015+K05730+K06087+K05763+K04630+K04513+K04351+K04630+K02105+K05859+K04514+K05871+K05718+K02105+K05718
Intestinal immune network for IgA production	ko04672	28	Reproduction_Unigene_BMK.14367;Reproduction_Unigene_BMK.14728;Reproduction_Unigene_BMK.22366;Reproduction_Unigene_BMK.25470;Reproduction_Unigene_BMK.27579;Reproduction_Unigene_BMK.3290;Reproduction_Unigene_BMK.36544;Reproduction_Unigene_BMK.36753;Reproduction_Unigene_BMK.43543;Reproduction_Unigene_BMK.47440;Reproduction_Unigene_BMK.48507;Reproduction_Unigene_BMK.48508;Reproduction_Unigene_BMK.519…	K05150+K04466+K10785+K06470+K05412+K05413+K05433+K05074+K05405+K06483+K04466+K04466+K13375+K05153+K04184+K04184+K06483+K10785+K05412+K03159+K06590+K06483+K10031+K03160+K06752+K10989+K06590+K05476
Circadian rhythm - mammal	ko04710	30	Reproduction_Unigene_BMK.11260;Reproduction_Unigene_BMK.19982;Reproduction_Unigene_BMK.26789;Reproduction_Unigene_BMK.26940;Reproduction_Unigene_BMK.29843;Reproduction_Unigene_BMK.36633;Reproduction_Unigene_BMK.46654;Reproduction_Unigene_BMK.46883;Reproduction_Unigene_BMK.49394;Reproduction_Unigene_BMK.49395;Reproduction_Unigene_BMK.56795;Reproduction_Unigene_BMK.57722;Reproduction_Unigene_BMK.59…	K03728+K08532+K08532+K02295+K02633+K03728+K09026+K02633+K02295+K02295+K09026+K03094+K08533+K08532+K03728+K08959+K02295+K02295+K02295+K02633+K02633+K03362+K09026+K03730+K03729+K02223+K03347+K08959+K02633+K08534
Long-term potentiation	ko04720	38	Reproduction_Unigene_BMK.10600;Reproduction_Unigene_BMK.17447;Reproduction_Unigene_BMK.17448;Reproduction_Unigene_BMK.17449;Reproduction_Unigene_BMK.25900;Reproduction_Unigene_BMK.26118;Reproduction_Unigene_BMK.28347;Reproduction_Unigene_BMK.3226;Reproduction_Unigene_BMK.34672;Reproduction_Unigene_BMK.37725;Reproduction_Unigene_BMK.40350;Reproduction_Unigene_BMK.41244;Reproduction_Unigene_BMK.412…	K05858+K04634+K04634+K04634+K05858+K05858+K04368+K08048+K08014+K04498+K02677+K04959+K04959+K05858+K05858+K04959+K05858+K05858+K04515+K04498+K06268+K04498+K04368+K06268+K04959+K04366+K04374+K06269+K04373+K04960+K07827+K04958+K04515+K04373+K04348+K04498+K04850+K02183
Neurotrophin signaling pathway	ko04722	69	Reproduction_Unigene_BMK.10199;Reproduction_Unigene_BMK.15364;Reproduction_Unigene_BMK.19380;Reproduction_Unigene_BMK.28347;Reproduction_Unigene_BMK.33143;Reproduction_Unigene_BMK.34115;Reproduction_Unigene_BMK.36591;Reproduction_Unigene_BMK.38049;Reproduction_Unigene_BMK.38333;Reproduction_Unigene_BMK.39549;Reproduction_Unigene_BMK.39716;Reproduction_Unigene_BMK.42472;Reproduction_Unigene_BMK.42…	K07187+K05859+K04426+K04368+K03099+K04445+K04360+K06630+K03099+K02649+K03099+K12459+K04733+K00922+K03099+K04730+K02580+K02649+K04440+K00922+K05101+K03099+K03099+K09408+K09408+K04443+K12459+K06279+K04355+K04355+K04515+K04441+K09593+K04356+K04456+K04389+K07187+K04368+K09593+K12077+K03099+K04426+K04421+K04421+K04440+K04366+K04374+K07193+K04373+K03083+K04513+K07827+K04463+K04515+K12461+K04373+K12388+…
Long-term depression	ko04730	41	Reproduction_Unigene_BMK.10600;Reproduction_Unigene_BMK.13024;Reproduction_Unigene_BMK.13116;Reproduction_Unigene_BMK.17447;Reproduction_Unigene_BMK.17448;Reproduction_Unigene_BMK.17449;Reproduction_Unigene_BMK.18336;Reproduction_Unigene_BMK.18602;Reproduction_Unigene_BMK.2394;Reproduction_Unigene_BMK.25900;Reproduction_Unigene_BMK.26118;Reproduction_Unigene_BMK.26133;Reproduction_Unigene_BMK.262…	K05858+K01047+K12318+K04634+K04634+K04634+K12319+K05854+K13240+K05858+K05858+K05207+K12319+K04368+K02677+K04959+K04959+K05858+K07376+K05087+K01047+K05858+K04959+K08067+K12318+K05858+K12318+K12318+K05858+K01047+K04368+K04630+K04639+K04959+K04366+K04960+K07827+K04346+K07376+K04630+K04958
Olfactory transduction	ko04740	13	Reproduction_Unigene_BMK.23366;Reproduction_Unigene_BMK.25305;Reproduction_Unigene_BMK.29110;Reproduction_Unigene_BMK.31875;Reproduction_Unigene_BMK.32495;Reproduction_Unigene_BMK.33089;Reproduction_Unigene_BMK.42220;Reproduction_Unigene_BMK.42422;Reproduction_Unigene_BMK.4807;Reproduction_Unigene_BMK.55408;Reproduction_Unigene_BMK.76635;Reproduction_Unigene_BMK.77744;Reproduction_Unigene_BMK.976;	K04952+K04257+K04952+K04952+K04952+K05028+K07376+K04257+K04257+K04515+K07376+K04515+K02183
Taste transduction	ko04742	6	Reproduction_Unigene_BMK.20505;Reproduction_Unigene_BMK.3226;Reproduction_Unigene_BMK.38567;Reproduction_Unigene_BMK.60484;Reproduction_Unigene_BMK.63419;Reproduction_Unigene_BMK.74573;	K07825+K08048+K04540+K04828+K08044+K04960
Phototransduction	ko04744	43	Reproduction_Unigene_BMK.12954;Reproduction_Unigene_BMK.14965;Reproduction_Unigene_BMK.19867;Reproduction_Unigene_BMK.20742;Reproduction_Unigene_BMK.21070;Reproduction_Unigene_BMK.22413;Reproduction_Unigene_BMK.22414;Reproduction_Unigene_BMK.23366;Reproduction_Unigene_BMK.24016;Reproduction_Unigene_BMK.27906;Reproduction_Unigene_BMK.27907;Reproduction_Unigene_BMK.29110;Reproduction_Unigene_BMK.31…	K12321+K12321+K12321+K04548+K04439+K08328+K08328+K04952+K13749+K04948+K04948+K04952+K08328+K04952+K04952+K02183+K04439+K13759+K08328+K00909+K00909+K13764+K00909+K04952+K13765+K13749+K04952+K13765+K12321+K00909+K02183+K08718+K04439+K08328+K12321+K02183+K04536+K04631+K08718+K12321+K02183+K08328+K08718
Phototransduction - fly	ko04745	1	Reproduction_Unigene_BMK.8877;	K02183
Regulation of actin cytoskeleton	ko04810	341	Reproduction_Unigene_BMK.10819;Reproduction_Unigene_BMK.11264;Reproduction_Unigene_BMK.11426;Reproduction_Unigene_BMK.12883;Reproduction_Unigene_BMK.13538;Reproduction_Unigene_BMK.14227;Reproduction_Unigene_BMK.1428;Reproduction_Unigene_BMK.16160;Reproduction_Unigene_BMK.16424;Reproduction_Unigene_BMK.16444;Reproduction_Unigene_BMK.16801;Reproduction_Unigene_BMK.17926;Reproduction_Unigene_BMK.179…	K05759+K04358+K06583+K12758+K04358+K13708+K05718+K04392+K04358+K04392+K06493+K04361+K04526+K00922+K06482+K06587+K04371+K05749+K05759+K05747+K05749+K05699+K05692+K06594+K06461+K06493+K06493+K04361+K04358+K05699+K05747+K00907+K02085+K03099+K04358+K04368+K04358+K05094+K04358+K05765+K05767+K03099+K06461+K04358+K04358+K05094+K06589+K05722+K05730+K03916+K05747+K06525+K06525+K00922+K05731+K05731+K05768+…
Insulin signaling pathway	ko04910	221	Reproduction_Unigene_BMK.10199;Reproduction_Unigene_BMK.10487;Reproduction_Unigene_BMK.1193;Reproduction_Unigene_BMK.12561;Reproduction_Unigene_BMK.12636;Reproduction_Unigene_BMK.14638;Reproduction_Unigene_BMK.14639;Reproduction_Unigene_BMK.1539;Reproduction_Unigene_BMK.15433;Reproduction_Unigene_BMK.15698;Reproduction_Unigene_BMK.16082;Reproduction_Unigene_BMK.16883;Reproduction_Unigene_BMK.1725…	K07187+K07190+K12407+K00665+K00665+K11262+K11262+K07199+K01596+K04375+K01596+K04695+K03084+K06279+K03084+K07198+K04526+K00922+K13296+K00665+K03841+K04371+K02991+K03099+K07202+K04368+K07202+K06069+K00844+K01596+K11262+K11262+K03099+K00665+K00665+K07190+K07202+K00922+K00844+K02183+K03099+K11262+K11262+K00665+K06086+K02649+K03099+K00922+K01084+K03099+K00844+K02649+K02649+K07189+K04440+K04440+K00922+…
GnRH signaling pathway	ko04912	160	Reproduction_Unigene_BMK.10600;Reproduction_Unigene_BMK.12874;Reproduction_Unigene_BMK.13024;Reproduction_Unigene_BMK.13503;Reproduction_Unigene_BMK.15698;Reproduction_Unigene_BMK.1734;Reproduction_Unigene_BMK.17447;Reproduction_Unigene_BMK.17448;Reproduction_Unigene_BMK.17449;Reproduction_Unigene_BMK.17926;Reproduction_Unigene_BMK.18515;Reproduction_Unigene_BMK.20888;Reproduction_Unigene_BMK.209…	K05858+K04280+K01047+K04851+K04375+K04851+K04634+K04634+K04634+K04361+K05858+K08045+K04371+K04853+K04361+K04853+K04853+K04853+K05858+K05858+K03099+K08048+K08048+K08042+K08042+K04368+K08045+K08048+K03099+K08046+K08046+K05858+K05858+K08044+K05252+K01115+K04431+K02183+K08043+K03099+K01115+K04850+K03099+K04959+K04959+K04851+K05858+K05858+K01047+K03099+K05858+K08049+K05250+K04440+K04440+K04959+K08044+…
Progesterone-mediated oocyte maturation	ko04914	160	Reproduction_Unigene_BMK.10901;Reproduction_Unigene_BMK.10902;Reproduction_Unigene_BMK.11081;Reproduction_Unigene_BMK.11737;Reproduction_Unigene_BMK.11738;Reproduction_Unigene_BMK.13098;Reproduction_Unigene_BMK.13487;Reproduction_Unigene_BMK.14837;Reproduction_Unigene_BMK.17927;Reproduction_Unigene_BMK.18070;Reproduction_Unigene_BMK.18226;Reproduction_Unigene_BMK.1877;Reproduction_Unigene_BMK.196…	K06631+K06631+K06631+K05868+K05868+K06638+K04630+K05459+K04526+K04079+K00922+K13296+K04079+K08045+K04371+K04371+K04079+K04079+K04079+K04079+K04079+K06627+K08048+K08048+K08042+K08042+K04368+K08045+K04079+K08048+K04079+K04079+K05866+K08046+K08046+K05868+K08044+K00922+K06627+K08043+K08694+K02649+K06627+K05868+K05866+K05866+K05866+K05087+K00922+K02649+K02649+K08049+K04440+K04440+K00922+K08044+K05868+…
Melanogenesis	ko04916	155	Reproduction_Unigene_BMK.10600;Reproduction_Unigene_BMK.13487;Reproduction_Unigene_BMK.14237;Reproduction_Unigene_BMK.14896;Reproduction_Unigene_BMK.15189;Reproduction_Unigene_BMK.17447;Reproduction_Unigene_BMK.17448;Reproduction_Unigene_BMK.17449;Reproduction_Unigene_BMK.18048;Reproduction_Unigene_BMK.18515;Reproduction_Unigene_BMK.20799;Reproduction_Unigene_BMK.20888;Reproduction_Unigene_BMK.20…	K05858+K04630+K02105+K00572+K02375+K04634+K04634+K04634+K01384+K05858+K02842+K08045+K04371+K02375+K01064+K05858+K05858+K02105+K08048+K08048+K08042+K08042+K04368+K08045+K02842+K00572+K00572+K08048+K08046+K08046+K05858+K05858+K08044+K00714+K00714+K02183+K08043+K03209+K04498+K04534+K09455+K09455+K05228+K02677+K01558+K09048+K05858+K05858+K05858+K08049+K00445+K08044+K01064+K02375+K02375+K02375+K05858+…
Adipocytokine signaling pathway	ko04920	97	Reproduction_Unigene_BMK.10199;Reproduction_Unigene_BMK.14381;Reproduction_Unigene_BMK.1539;Reproduction_Unigene_BMK.15433;Reproduction_Unigene_BMK.16082;Reproduction_Unigene_BMK.17644;Reproduction_Unigene_BMK.26373;Reproduction_Unigene_BMK.26834;Reproduction_Unigene_BMK.27804;Reproduction_Unigene_BMK.27953;Reproduction_Unigene_BMK.28119;Reproduction_Unigene_BMK.30032;Reproduction_Unigene_BMK.310…	K07187+K07294+K07199+K01596+K01596+K07198+K07299+K07293+K07202+K03173+K01897+K07202+K03156+K01596+K07202+K07299+K07299+K05228+K05232+K07297+K07297+K01084+K02580+K04440+K04440+K08524+K08524+K07187+K07296+K08524+K01897+K07202+K01897+K07198+K01897+K01897+K07202+K07299+K07299+K03158+K03158+K04734+K03173+K03171+K07296+K07199+K04456+K07187+K07187+K07297+K08525+K05872+K01596+K01897+K07200+K01897+K04456+…
Type II diabetes mellitus	ko04930	23	Reproduction_Unigene_BMK.10199;Reproduction_Unigene_BMK.17927;Reproduction_Unigene_BMK.22994;Reproduction_Unigene_BMK.31089;Reproduction_Unigene_BMK.39549;Reproduction_Unigene_BMK.4114;Reproduction_Unigene_BMK.42883;Reproduction_Unigene_BMK.44472;Reproduction_Unigene_BMK.45035;Reproduction_Unigene_BMK.45398;Reproduction_Unigene_BMK.47826;Reproduction_Unigene_BMK.4808;Reproduction_Unigene_BMK.5486…	K07187+K04526+K05004+K03156+K02649+K04852+K00922+K02649+K04440+K00922+K07296+K04852+K00873+K04527+K04851+K07296+K04694+K07187+K04440+K07296+K07296+K04851+K04850
Type I diabetes mellitus	ko04940	12	Reproduction_Unigene_BMK.17927;Reproduction_Unigene_BMK.19296;Reproduction_Unigene_BMK.22366;Reproduction_Unigene_BMK.31089;Reproduction_Unigene_BMK.43709;Reproduction_Unigene_BMK.50718;Reproduction_Unigene_BMK.59557;Reproduction_Unigene_BMK.60546;Reproduction_Unigene_BMK.62481;Reproduction_Unigene_BMK.63498;Reproduction_Unigene_BMK.72413;Reproduction_Unigene_BMK.81776;	K04526+K05468+K10785+K03156+K07817+K04390+K10785+K01353+K05412+K04389+K04390+K06751
Maturity onset diabetes of the young	ko04950	4	Reproduction_Unigene_BMK.17927;Reproduction_Unigene_BMK.22284;Reproduction_Unigene_BMK.28215;Reproduction_Unigene_BMK.56822;	K04526+K08031+K08027+K08034
Aldosterone-regulated sodium reabsorption	ko04960	15	Reproduction_Unigene_BMK.10199;Reproduction_Unigene_BMK.12365;Reproduction_Unigene_BMK.17927;Reproduction_Unigene_BMK.39549;Reproduction_Unigene_BMK.40350;Reproduction_Unigene_BMK.42883;Reproduction_Unigene_BMK.44472;Reproduction_Unigene_BMK.45271;Reproduction_Unigene_BMK.45273;Reproduction_Unigene_BMK.45398;Reproduction_Unigene_BMK.60263;Reproduction_Unigene_BMK.64107;Reproduction_Unigene_BMK.74…	K07187+K13302+K04526+K02649+K02677+K00922+K02649+K01539+K01539+K00922+K04527+K07187+K01540+K07827+K01538
Vasopressin-regulated water reabsorption	ko04962	16	Reproduction_Unigene_BMK.12689;Reproduction_Unigene_BMK.13931;Reproduction_Unigene_BMK.27813;Reproduction_Unigene_BMK.41180;Reproduction_Unigene_BMK.58062;Reproduction_Unigene_BMK.58347;Reproduction_Unigene_BMK.60590;Reproduction_Unigene_BMK.62769;Reproduction_Unigene_BMK.63022;Reproduction_Unigene_BMK.65562;Reproduction_Unigene_BMK.73806;Reproduction_Unigene_BMK.74668;Reproduction_Unigene_BMK.76…	K09047+K10414+K10414+K10414+K06027+K10417+K07889+K07887+K05870+K08049+K10415+K10428+K10414+K10413+K10414+K09866
Proximal tubule bicarbonate reclamation	ko04964	14	Reproduction_Unigene_BMK.23558;Reproduction_Unigene_BMK.27299;Reproduction_Unigene_BMK.27718;Reproduction_Unigene_BMK.3087;Reproduction_Unigene_BMK.43076;Reproduction_Unigene_BMK.45271;Reproduction_Unigene_BMK.45273;Reproduction_Unigene_BMK.53438;Reproduction_Unigene_BMK.7113;Reproduction_Unigene_BMK.72417;Reproduction_Unigene_BMK.72420;Reproduction_Unigene_BMK.74617;Reproduction_Unigene_BMK.7743…	K13575+K09864+K12040+K09864+K09864+K01539+K01539+K01425+K00025+K12040+K12040+K01540+K13576+K01538
Collecting duct acid secretion	ko04966	8	Reproduction_Unigene_BMK.27074;Reproduction_Unigene_BMK.29546;Reproduction_Unigene_BMK.44350;Reproduction_Unigene_BMK.44460;Reproduction_Unigene_BMK.44868;Reproduction_Unigene_BMK.74334;Reproduction_Unigene_BMK.74335;Reproduction_Unigene_BMK.78159;	K02154+K02147+K06573+K01542+K02152+K02154+K02154+K02147
Salivary secretion	ko04970	48	Reproduction_Unigene_BMK.10600;Reproduction_Unigene_BMK.11167;Reproduction_Unigene_BMK.13116;Reproduction_Unigene_BMK.17447;Reproduction_Unigene_BMK.17448;Reproduction_Unigene_BMK.17449;Reproduction_Unigene_BMK.18336;Reproduction_Unigene_BMK.18595;Reproduction_Unigene_BMK.20849;Reproduction_Unigene_BMK.23012;Reproduction_Unigene_BMK.2394;Reproduction_Unigene_BMK.25900;Reproduction_Unigene_BMK.261…	K05858+K05850+K12318+K04634+K04634+K04634+K12319+K13855+K04963+K04137+K13240+K05858+K05858+K12319+K08048+K04963+K02677+K04959+K04959+K05858+K07376+K05858+K01539+K01539+K04959+K12318+K05858+K12318+K12318+K13855+K05858+K13899+K13915+K01242+K08044+K08049+K04936+K04963+K04959+K04960+K01540+K10951+K07376+K04958+K13912+K05850+K01538+K02183
Gastric acid secretion	ko04971	36	Reproduction_Unigene_BMK.10600;Reproduction_Unigene_BMK.17447;Reproduction_Unigene_BMK.17448;Reproduction_Unigene_BMK.17449;Reproduction_Unigene_BMK.18595;Reproduction_Unigene_BMK.23681;Reproduction_Unigene_BMK.25900;Reproduction_Unigene_BMK.26118;Reproduction_Unigene_BMK.3226;Reproduction_Unigene_BMK.40350;Reproduction_Unigene_BMK.41244;Reproduction_Unigene_BMK.41245;Reproduction_Unigene_BMK.421…	K05858+K04634+K04634+K04634+K13855+K05237+K05858+K05858+K08048+K02677+K04959+K04959+K05858+K04218+K05858+K01542+K00907+K01539+K01539+K04959+K04913+K05858+K13855+K05858+K04515+K08044+K08049+K04630+K04959+K04960+K01540+K04630+K04958+K04515+K04920+K02183
Pancreatic secretion	ko04972	51	Reproduction_Unigene_BMK.10600;Reproduction_Unigene_BMK.11167;Reproduction_Unigene_BMK.13024;Reproduction_Unigene_BMK.17447;Reproduction_Unigene_BMK.17448;Reproduction_Unigene_BMK.17449;Reproduction_Unigene_BMK.18520;Reproduction_Unigene_BMK.18595;Reproduction_Unigene_BMK.19872;Reproduction_Unigene_BMK.23558;Reproduction_Unigene_BMK.25900;Reproduction_Unigene_BMK.26118;Reproduction_Unigene_BMK.29…	K05858+K05850+K01047+K04634+K04634+K04634+K05853+K13855+K04962+K13575+K05858+K05858+K08779+K05853+K08048+K05028+K02677+K04959+K04959+K04962+K05858+K01312+K04962+K01047+K05858+K01539+K01539+K07901+K04959+K05858+K01312+K13855+K05858+K01242+K01047+K08044+K08049+K05853+K04936+K04959+K04960+K01540+K04513+K10951+K04958+K04962+K05850+K04962+K08779+K01538+K01312
Carbohydrate digestion and absorption	ko04973	12	Reproduction_Unigene_BMK.39549;Reproduction_Unigene_BMK.42883;Reproduction_Unigene_BMK.44472;Reproduction_Unigene_BMK.45271;Reproduction_Unigene_BMK.45273;Reproduction_Unigene_BMK.45398;Reproduction_Unigene_BMK.61335;Reproduction_Unigene_BMK.63198;Reproduction_Unigene_BMK.66807;Reproduction_Unigene_BMK.74617;Reproduction_Unigene_BMK.82336;Reproduction_Unigene_BMK.84651;	K02649+K00922+K02649+K01539+K01539+K00922+K04851+K04456+K08143+K01540+K04851+K01538
Protein digestion and absorption	ko04974	50	Reproduction_Unigene_BMK.10039;Reproduction_Unigene_BMK.17434;Reproduction_Unigene_BMK.1997;Reproduction_Unigene_BMK.22562;Reproduction_Unigene_BMK.25073;Reproduction_Unigene_BMK.25109;Reproduction_Unigene_BMK.27718;Reproduction_Unigene_BMK.28882;Reproduction_Unigene_BMK.28883;Reproduction_Unigene_BMK.29545;Reproduction_Unigene_BMK.32182;Reproduction_Unigene_BMK.3260;Reproduction_Unigene_BMK.3458…	K06236+K06236+K06236+K06238+K06236+K05612+K12040+K06236+K06236+K08779+K07603+K13867+K06237+K06238+K05612+K06236+K05849+K06236+K06236+K08132+K01312+K01539+K01539+K08133+K06237+K08131+K13867+K06236+K01312+K06238+K06237+K06236+K01389+K06236+K06236+K06237+K06519+K12040+K12040+K06236+K06236+K01540+K06238+K06236+K06237+K06238+K08779+K01538+K01312+K06236
Fat digestion and absorption	ko04975	8	Reproduction_Unigene_BMK.13024;Reproduction_Unigene_BMK.37605;Reproduction_Unigene_BMK.43256;Reproduction_Unigene_BMK.58759;Reproduction_Unigene_BMK.59238;Reproduction_Unigene_BMK.72460;Reproduction_Unigene_BMK.75450;Reproduction_Unigene_BMK.81134;	K01047+K08751+K01047+K01047+K05641+K01080+K11155+K05641
Bile secretion	ko04976	25	Reproduction_Unigene_BMK.18595;Reproduction_Unigene_BMK.23558;Reproduction_Unigene_BMK.27299;Reproduction_Unigene_BMK.27718;Reproduction_Unigene_BMK.3087;Reproduction_Unigene_BMK.3226;Reproduction_Unigene_BMK.3247;Reproduction_Unigene_BMK.34003;Reproduction_Unigene_BMK.43076;Reproduction_Unigene_BMK.45271;Reproduction_Unigene_BMK.45273;Reproduction_Unigene_BMK.46585;Reproduction_Unigene_BMK.53549…	K13855+K13575+K09864+K12040+K09864+K08048+K04943+K05681+K09864+K01539+K01539+K08524+K04943+K07299+K13855+K14341+K08044+K08049+K12040+K12040+K01540+K00021+K12473+K01538+K09866
Vitamin digestion and absorption	ko04977	2	Reproduction_Unigene_BMK.3224;Reproduction_Unigene_BMK.76622;	K14622+K14610
Mineral absorption	ko04978	21	Reproduction_Unigene_BMK.13823;Reproduction_Unigene_BMK.13824;Reproduction_Unigene_BMK.27718;Reproduction_Unigene_BMK.45271;Reproduction_Unigene_BMK.45273;Reproduction_Unigene_BMK.46968;Reproduction_Unigene_BMK.4869;Reproduction_Unigene_BMK.49626;Reproduction_Unigene_BMK.57111;Reproduction_Unigene_BMK.57112;Reproduction_Unigene_BMK.58845;Reproduction_Unigene_BMK.65392;Reproduction_Unigene_BMK.657…	K04981+K04981+K12040+K01539+K01539+K00510+K04981+K08370+K04981+K04981+K05011+K14686+K00522+K12040+K12040+K01540+K04982+K14737+K14710+K01538+K04981
Alzheimer's disease	ko05010	71	Reproduction_Unigene_BMK.10371;Reproduction_Unigene_BMK.10600;Reproduction_Unigene_BMK.11574;Reproduction_Unigene_BMK.14665;Reproduction_Unigene_BMK.14963;Reproduction_Unigene_BMK.15112;Reproduction_Unigene_BMK.1736;Reproduction_Unigene_BMK.17447;Reproduction_Unigene_BMK.17448;Reproduction_Unigene_BMK.17449;Reproduction_Unigene_BMK.18520;Reproduction_Unigene_BMK.20849;Reproduction_Unigene_BMK.234…	K02262+K05858+K00134+K02256+K02265+K04524+K04524+K04634+K04634+K04634+K05853+K04963+K08738+K13240+K05858+K05858+K02256+K02256+K01408+K05853+K03156+K06704+K03958+K04963+K04959+K04959+K03937+K02262+K05858+K05858+K04959+K02137+K02373+K02262+K04390+K05858+K00420+K05858+K06268+K04529+K03964+K06172+K04851+K04398+K04398+K01389+K04857+K05853+K04520+K04963+K06268+K04959+K04521+K06171+K04390+K01367+K03948+…
Parkinson's disease	ko05012	27	Reproduction_Unigene_BMK.10371;Reproduction_Unigene_BMK.14665;Reproduction_Unigene_BMK.14963;Reproduction_Unigene_BMK.20360;Reproduction_Unigene_BMK.2342;Reproduction_Unigene_BMK.24792;Reproduction_Unigene_BMK.24932;Reproduction_Unigene_BMK.26244;Reproduction_Unigene_BMK.26245;Reproduction_Unigene_BMK.34978;Reproduction_Unigene_BMK.35432;Reproduction_Unigene_BMK.41446;Reproduction_Unigene_BMK.419…	K02262+K02256+K02265+K03178+K08738+K03178+K03878+K02256+K02256+K03958+K03178+K03937+K02262+K02137+K08844+K02262+K00420+K05863+K03964+K05863+K08155+K03948+K08844+K04554+K02084+K04555+K08844
Amyotrophic lateral sclerosis (ALS)	ko05014	23	Reproduction_Unigene_BMK.19380;Reproduction_Unigene_BMK.2342;Reproduction_Unigene_BMK.2394;Reproduction_Unigene_BMK.31089;Reproduction_Unigene_BMK.36064;Reproduction_Unigene_BMK.37866;Reproduction_Unigene_BMK.37867;Reproduction_Unigene_BMK.55501;Reproduction_Unigene_BMK.55980;Reproduction_Unigene_BMK.58743;Reproduction_Unigene_BMK.59976;Reproduction_Unigene_BMK.59980;Reproduction_Unigene_BMK.6151…	K04426+K08738+K13240+K03156+K05613+K04574+K04574+K01370+K04441+K06268+K04572+K04572+K01370+K04575+K07887+K04426+K06268+K02308+K04574+K02084+K04348+K01370+K05613
Huntington's disease	ko05016	65	Reproduction_Unigene_BMK.10371;Reproduction_Unigene_BMK.10600;Reproduction_Unigene_BMK.11404;Reproduction_Unigene_BMK.11520;Reproduction_Unigene_BMK.12689;Reproduction_Unigene_BMK.14665;Reproduction_Unigene_BMK.14963;Reproduction_Unigene_BMK.16393;Reproduction_Unigene_BMK.16813;Reproduction_Unigene_BMK.17447;Reproduction_Unigene_BMK.17448;Reproduction_Unigene_BMK.17449;Reproduction_Unigene_BMK.19…	K02262+K05858+K10408+K10408+K09047+K02256+K02265+K10408+K10408+K04634+K04634+K04634+K10408+K10408+K10408+K10408+K10408+K08738+K10408+K05858+K05858+K02256+K02256+K07202+K03958+K04498+K03937+K02262+K05858+K05858+K03015+K02137+K02262+K03129+K03129+K07202+K11824+K05858+K04355+K04355+K00420+K05863+K05858+K04498+K10410+K03964+K05863+K04398+K11828+K04398+K05870+K04498+K10408+K04638+K10408+K11831+K06067+…
Prion diseases	ko05020	14	Reproduction_Unigene_BMK.11031;Reproduction_Unigene_BMK.12261;Reproduction_Unigene_BMK.13102;Reproduction_Unigene_BMK.2406;Reproduction_Unigene_BMK.28347;Reproduction_Unigene_BMK.52739;Reproduction_Unigene_BMK.57857;Reproduction_Unigene_BMK.61106;Reproduction_Unigene_BMK.61107;Reproduction_Unigene_BMK.64064;Reproduction_Unigene_BMK.6702;Reproduction_Unigene_BMK.68238;Reproduction_Unigene_BMK.7780…	K03996+K04000+K03998+K04000+K04368+K03987+K03988+K09553+K09553+K03986+K04368+K03995+K06491+K06491
Bacterial invasion of epithelial cells	ko05100	34	Reproduction_Unigene_BMK.14227;Reproduction_Unigene_BMK.14237;Reproduction_Unigene_BMK.21919;Reproduction_Unigene_BMK.22281;Reproduction_Unigene_BMK.39549;Reproduction_Unigene_BMK.41665;Reproduction_Unigene_BMK.42883;Reproduction_Unigene_BMK.43688;Reproduction_Unigene_BMK.44472;Reproduction_Unigene_BMK.45398;Reproduction_Unigene_BMK.50368;Reproduction_Unigene_BMK.51191;Reproduction_Unigene_BMK.51…	K13708+K02105+K05747+K05692+K02649+K05747+K00922+K05747+K02649+K00922+K06278+K06106+K05760+K05747+K06279+K05689+K13744+K09593+K04707+K05753+K05748+K09593+K04707+K05758+K01528+K01528+K04513+K04646+K13744+K05704+K05689+K02105+K04438+K02105
Vibrio cholerae infection	ko05110	3	Reproduction_Unigene_BMK.47436;Reproduction_Unigene_BMK.72840;Reproduction_Unigene_BMK.79429;	K10955+K10955+K05859
Epithelial cell signaling in Helicobacter pylori infection	ko05120	2	Reproduction_Unigene_BMK.78148;Reproduction_Unigene_BMK.79429;	K06704+K05859
Shigellosis	ko05131	1	Reproduction_Unigene_BMK.67191;	K05740
Leishmaniasis	ko05140	27	Reproduction_Unigene_BMK.13896;Reproduction_Unigene_BMK.14536;Reproduction_Unigene_BMK.18608;Reproduction_Unigene_BMK.21153;Reproduction_Unigene_BMK.22788;Reproduction_Unigene_BMK.27205;Reproduction_Unigene_BMK.279;Reproduction_Unigene_BMK.31089;Reproduction_Unigene_BMK.33318;Reproduction_Unigene_BMK.4269;Reproduction_Unigene_BMK.43380;Reproduction_Unigene_BMK.43658;Reproduction_Unigene_BMK.44628…	K11987+K10159+K04379+K11987+K06461+K13241+K13241+K03156+K06461+K04733+K04730+K02580+K06461+K06461+K06461+K04441+K04379+K04379+K04379+K04403+K03990+K04447+K04735+K03175+K11220+K13376+K04733
Chagas disease (American trypanosomiasis)	ko05142	64	Reproduction_Unigene_BMK.10600;Reproduction_Unigene_BMK.14536;Reproduction_Unigene_BMK.15633;Reproduction_Unigene_BMK.17447;Reproduction_Unigene_BMK.17448;Reproduction_Unigene_BMK.17449;Reproduction_Unigene_BMK.18608;Reproduction_Unigene_BMK.19117;Reproduction_Unigene_BMK.22366;Reproduction_Unigene_BMK.25900;Reproduction_Unigene_BMK.26118;Reproduction_Unigene_BMK.27205;Reproduction_Unigene_BMK.27…	K05858+K10159+K04354+K04634+K04634+K04634+K04379+K01283+K10785+K05858+K05858+K13241+K13241+K03156+K05408+K04674+K02649+K05415+K05858+K04733+K00922+K04730+K05858+K02580+K04636+K02649+K04440+K00922+K02373+K04390+K05858+K03987+K05858+K04441+K04500+K04500+K04379+K04500+K03988+K05842+K04379+K04379+K10785+K04398+K04398+K04456+K04389+K03986+K06453+K06451+K04630+K04674+K04354+K04440+K04390+K04388+K03990+…
African trypanosomiasis	ko05143	17	Reproduction_Unigene_BMK.10600;Reproduction_Unigene_BMK.17447;Reproduction_Unigene_BMK.17448;Reproduction_Unigene_BMK.17449;Reproduction_Unigene_BMK.25900;Reproduction_Unigene_BMK.26118;Reproduction_Unigene_BMK.31089;Reproduction_Unigene_BMK.40350;Reproduction_Unigene_BMK.42167;Reproduction_Unigene_BMK.43477;Reproduction_Unigene_BMK.50718;Reproduction_Unigene_BMK.52668;Reproduction_Unigene_BMK.55…	K05858+K04634+K04634+K04634+K05858+K05858+K03156+K02677+K05858+K05858+K04390+K05858+K05858+K06527+K06527+K04389+K04390
Malaria	ko05144	16	Reproduction_Unigene_BMK.1428;Reproduction_Unigene_BMK.14536;Reproduction_Unigene_BMK.22366;Reproduction_Unigene_BMK.28820;Reproduction_Unigene_BMK.31089;Reproduction_Unigene_BMK.41266;Reproduction_Unigene_BMK.50431;Reproduction_Unigene_BMK.55564;Reproduction_Unigene_BMK.55565;Reproduction_Unigene_BMK.59557;Reproduction_Unigene_BMK.62764;Reproduction_Unigene_BMK.68810;Reproduction_Unigene_BMK.794…	K05718+K10159+K10785+K06543+K03156+K04659+K06496+K06527+K06527+K10785+K06257+K03160+K04550+K13376+K05718+K05718
Toxoplasmosis	ko05145	49	Reproduction_Unigene_BMK.1157;Reproduction_Unigene_BMK.12089;Reproduction_Unigene_BMK.13024;Reproduction_Unigene_BMK.14536;Reproduction_Unigene_BMK.23169;Reproduction_Unigene_BMK.2342;Reproduction_Unigene_BMK.24917;Reproduction_Unigene_BMK.25534;Reproduction_Unigene_BMK.27205;Reproduction_Unigene_BMK.279;Reproduction_Unigene_BMK.31089;Reproduction_Unigene_BMK.35573;Reproduction_Unigene_BMK.35861;…	K03283+K00461+K01047+K10159+K05637+K08738+K06245+K06244+K13241+K13241+K03156+K06240+K06246+K02649+K04733+K00922+K01047+K04730+K02580+K02649+K04440+K00922+K04441+K05637+K01047+K04398+K04398+K04456+K04694+K04403+K04630+K12077+K03160+K04440+K04398+K04447+K05637+K05637+K04630+K06240+K04725+K04735+K06244+K12473+K03175+K00461+K11220+K13376+K04733
Amoebiasis	ko05146	76	Reproduction_Unigene_BMK.10039;Reproduction_Unigene_BMK.10600;Reproduction_Unigene_BMK.12261;Reproduction_Unigene_BMK.13102;Reproduction_Unigene_BMK.14536;Reproduction_Unigene_BMK.17434;Reproduction_Unigene_BMK.17447;Reproduction_Unigene_BMK.17448;Reproduction_Unigene_BMK.17449;Reproduction_Unigene_BMK.1997;Reproduction_Unigene_BMK.22788;Reproduction_Unigene_BMK.2283;Reproduction_Unigene_BMK.2316…	K06236+K05858+K04000+K03998+K10159+K06236+K04634+K04634+K04634+K06236+K06461+K04387+K05637+K04000+K06245+K06236+K06244+K05858+K05858+K13241+K13241+K06236+K06236+K03156+K06461+K06237+K06240+K06246+K06236+K06236+K06236+K02649+K02677+K13963+K05858+K00922+K05858+K02580+K04636+K02649+K04387+K06461+K06461+K06461+K00922+K10955+K06237+K04386+K10955+K06236+K07898+K05858+K05858+K04387+K05637+K06237+K07889+…
Staphylococcus aureus infection	ko05150	23	Reproduction_Unigene_BMK.13438;Reproduction_Unigene_BMK.14209;Reproduction_Unigene_BMK.1428;Reproduction_Unigene_BMK.22366;Reproduction_Unigene_BMK.22537;Reproduction_Unigene_BMK.22788;Reproduction_Unigene_BMK.33318;Reproduction_Unigene_BMK.36583;Reproduction_Unigene_BMK.40646;Reproduction_Unigene_BMK.44628;Reproduction_Unigene_BMK.44629;Reproduction_Unigene_BMK.44630;Reproduction_Unigene_BMK.504…	K03989+K01331+K05718+K10785+K04004+K06461+K06461+K03992+K03992+K06461+K06461+K06461+K06496+K03987+K03993+K03988+K10785+K03986+K01335+K03990+K05718+K05718+K01332
Hepatitis C	ko05160	52	Reproduction_Unigene_BMK.11586;Reproduction_Unigene_BMK.15633;Reproduction_Unigene_BMK.17926;Reproduction_Unigene_BMK.18526;Reproduction_Unigene_BMK.21946;Reproduction_Unigene_BMK.23852;Reproduction_Unigene_BMK.2641;Reproduction_Unigene_BMK.31089;Reproduction_Unigene_BMK.33143;Reproduction_Unigene_BMK.35368;Reproduction_Unigene_BMK.37311;Reproduction_Unigene_BMK.38333;Reproduction_Unigene_BMK.395…	K06087+K04354+K04361+K05401+K05401+K04361+K12646+K03156+K03099+K08860+K06087+K03099+K02649+K03099+K05415+K06087+K00922+K03099+K02580+K02649+K04440+K00922+K08524+K03099+K03099+K14217+K05411+K04441+K05842+K03173+K12646+K06087+K04456+K08860+K04706+K05410+K05401+K12077+K03099+K12646+K04354+K04440+K04366+K05411+K03083+K07827+K08860+K04735+K03174+K12473+K03175+K11220
Pathways in cancer	ko05200	159	Reproduction_Unigene_BMK.13896;Reproduction_Unigene_BMK.14237;Reproduction_Unigene_BMK.15364;Reproduction_Unigene_BMK.17926;Reproduction_Unigene_BMK.17977;Reproduction_Unigene_BMK.18458;Reproduction_Unigene_BMK.18608;Reproduction_Unigene_BMK.21153;Reproduction_Unigene_BMK.22532;Reproduction_Unigene_BMK.23169;Reproduction_Unigene_BMK.2342;Reproduction_Unigene_BMK.23852;Reproduction_Unigene_BMK.243…	K11987+K02105+K05859+K04361+K06765+K06482+K04379+K11987+K02375+K05637+K08738+K04361+K01064+K08878+K10053+K04079+K04079+K06245+K05092+K06244+K13241+K13241+K10056+K04368+K08878+K05094+K05448+K03099+K06237+K04685+K06240+K06246+K04498+K03099+K04674+K02649+K09455+K09455+K03099+K02677+K08015+K08803+K06225+K06765+K05087+K00922+K03099+K02580+K04358+K02649+K04440+K00922+K06225+K06231+K02373+K08524+K06237+…
Colorectal cancer	ko05210	39	Reproduction_Unigene_BMK.14237;Reproduction_Unigene_BMK.17977;Reproduction_Unigene_BMK.18608;Reproduction_Unigene_BMK.2342;Reproduction_Unigene_BMK.28347;Reproduction_Unigene_BMK.38835;Reproduction_Unigene_BMK.39549;Reproduction_Unigene_BMK.42345;Reproduction_Unigene_BMK.42883;Reproduction_Unigene_BMK.44472;Reproduction_Unigene_BMK.45035;Reproduction_Unigene_BMK.45398;Reproduction_Unigene_BMK.485…	K02105+K06765+K04379+K08738+K04368+K04674+K02649+K06765+K00922+K02649+K04440+K00922+K02085+K02620+K04500+K04500+K04379+K04500+K04379+K04379+K06765+K04456+K04368+K04491+K02085+K04674+K04440+K04366+K04501+K04388+K03083+K04513+K07827+K04492+K08736+K02105+K08734+K13376+K02105
Renal cell carcinoma	ko05211	33	Reproduction_Unigene_BMK.28347;Reproduction_Unigene_BMK.32658;Reproduction_Unigene_BMK.33143;Reproduction_Unigene_BMK.37725;Reproduction_Unigene_BMK.38333;Reproduction_Unigene_BMK.39549;Reproduction_Unigene_BMK.39716;Reproduction_Unigene_BMK.42883;Reproduction_Unigene_BMK.43277;Reproduction_Unigene_BMK.44472;Reproduction_Unigene_BMK.45398;Reproduction_Unigene_BMK.48150;Reproduction_Unigene_BMK.48…	K04368+K05448+K03099+K04498+K03099+K02649+K03099+K00922+K03099+K02649+K00922+K03099+K03099+K05736+K05736+K07299+K04498+K09593+K02678+K04456+K04498+K04368+K09593+K03099+K05449+K09592+K04366+K07827+K09097+K04409+K04438+K04498+K13376
Pancreatic cancer	ko05212	32	Reproduction_Unigene_BMK.17926;Reproduction_Unigene_BMK.23852;Reproduction_Unigene_BMK.28347;Reproduction_Unigene_BMK.32658;Reproduction_Unigene_BMK.38835;Reproduction_Unigene_BMK.39549;Reproduction_Unigene_BMK.42883;Reproduction_Unigene_BMK.43658;Reproduction_Unigene_BMK.44472;Reproduction_Unigene_BMK.45035;Reproduction_Unigene_BMK.45398;Reproduction_Unigene_BMK.55856;Reproduction_Unigene_BMK.56…	K04361+K04361+K04368+K05448+K04674+K02649+K00922+K02580+K02649+K04440+K00922+K07834+K04500+K04500+K04500+K04456+K04368+K04674+K05449+K09389+K04440+K04366+K04501+K04388+K08773+K06620+K08773+K07827+K06620+K04735+K11220+K13376
Endometrial cancer	ko05213	32	Reproduction_Unigene_BMK.14237;Reproduction_Unigene_BMK.17926;Reproduction_Unigene_BMK.23852;Reproduction_Unigene_BMK.28347;Reproduction_Unigene_BMK.33143;Reproduction_Unigene_BMK.38333;Reproduction_Unigene_BMK.39549;Reproduction_Unigene_BMK.39716;Reproduction_Unigene_BMK.42883;Reproduction_Unigene_BMK.43277;Reproduction_Unigene_BMK.44472;Reproduction_Unigene_BMK.45398;Reproduction_Unigene_BMK.48…	K02105+K04361+K04361+K04368+K03099+K03099+K02649+K03099+K00922+K03099+K02649+K00922+K03099+K02085+K03099+K02620+K09408+K09408+K05689+K04456+K04368+K04491+K03099+K02085+K04366+K03083+K07827+K04492+K05689+K02105+K08734+K02105
Glioma	ko05214	31	Reproduction_Unigene_BMK.15364;Reproduction_Unigene_BMK.17926;Reproduction_Unigene_BMK.23852;Reproduction_Unigene_BMK.28347;Reproduction_Unigene_BMK.33143;Reproduction_Unigene_BMK.38333;Reproduction_Unigene_BMK.39549;Reproduction_Unigene_BMK.39716;Reproduction_Unigene_BMK.40350;Reproduction_Unigene_BMK.42627;Reproduction_Unigene_BMK.42883;Reproduction_Unigene_BMK.43277;Reproduction_Unigene_BMK.44…	K05859+K04361+K04361+K04368+K03099+K03099+K02649+K03099+K02677+K05087+K00922+K03099+K02649+K00922+K03099+K03099+K06279+K04363+K04515+K04359+K04456+K04368+K03099+K09389+K04366+K06620+K07827+K06620+K04515+K05859+K02183
Prostate cancer	ko05215	47	Reproduction_Unigene_BMK.12689;Reproduction_Unigene_BMK.14237;Reproduction_Unigene_BMK.17926;Reproduction_Unigene_BMK.17927;Reproduction_Unigene_BMK.23852;Reproduction_Unigene_BMK.24651;Reproduction_Unigene_BMK.24716;Reproduction_Unigene_BMK.28347;Reproduction_Unigene_BMK.33143;Reproduction_Unigene_BMK.37725;Reproduction_Unigene_BMK.38333;Reproduction_Unigene_BMK.39549;Reproduction_Unigene_BMK.39…	K09047+K02105+K04361+K04526+K04361+K04079+K04079+K04368+K03099+K04498+K03099+K02649+K03099+K05087+K00922+K03099+K02580+K02649+K00922+K03099+K03099+K02620+K04363+K04498+K05093+K04359+K05870+K04456+K04498+K04368+K04491+K03099+K09389+K04366+K04374+K03083+K04362+K04362+K06620+K07827+K02206+K04492+K06620+K04735+K02105+K04498+K02105
Thyroid cancer	ko05216	13	Reproduction_Unigene_BMK.14237;Reproduction_Unigene_BMK.28347;Reproduction_Unigene_BMK.46585;Reproduction_Unigene_BMK.50003;Reproduction_Unigene_BMK.53525;Reproduction_Unigene_BMK.6702;Reproduction_Unigene_BMK.67625;Reproduction_Unigene_BMK.69053;Reproduction_Unigene_BMK.75599;Reproduction_Unigene_BMK.76682;Reproduction_Unigene_BMK.77897;Reproduction_Unigene_BMK.79187;Reproduction_Unigene_BMK.850…	K02105+K04368+K08524+K02620+K05689+K04368+K04491+K09292+K07827+K04492+K05689+K02105+K02105
Basal cell carcinoma	ko05217	21	Reproduction_Unigene_BMK.14237;Reproduction_Unigene_BMK.22532;Reproduction_Unigene_BMK.24344;Reproduction_Unigene_BMK.4186;Reproduction_Unigene_BMK.45575;Reproduction_Unigene_BMK.46331;Reproduction_Unigene_BMK.4851;Reproduction_Unigene_BMK.50003;Reproduction_Unigene_BMK.53457;Reproduction_Unigene_BMK.54387;Reproduction_Unigene_BMK.54391;Reproduction_Unigene_BMK.60347;Reproduction_Unigene_BMK.6252…	K02105+K02375+K01064+K06225+K06225+K06231+K02085+K02620+K02432+K06225+K06225+K04662+K02329+K04491+K02085+K02376+K03083+K04492+K00444+K02105+K02105
Melanoma	ko05218	24	Reproduction_Unigene_BMK.17926;Reproduction_Unigene_BMK.23852;Reproduction_Unigene_BMK.28347;Reproduction_Unigene_BMK.39549;Reproduction_Unigene_BMK.39671;Reproduction_Unigene_BMK.39673;Reproduction_Unigene_BMK.42627;Reproduction_Unigene_BMK.42883;Reproduction_Unigene_BMK.44437;Reproduction_Unigene_BMK.44472;Reproduction_Unigene_BMK.45398;Reproduction_Unigene_BMK.53525;Reproduction_Unigene_BMK.53…	K04361+K04361+K04368+K02649+K09455+K09455+K05087+K00922+K04358+K02649+K00922+K05689+K04363+K04359+K04456+K04368+K09389+K04366+K04362+K04362+K06620+K07827+K06620+K05689
Bladder cancer	ko05219	16	Reproduction_Unigene_BMK.17926;Reproduction_Unigene_BMK.23852;Reproduction_Unigene_BMK.28347;Reproduction_Unigene_BMK.29700;Reproduction_Unigene_BMK.32658;Reproduction_Unigene_BMK.41480;Reproduction_Unigene_BMK.53525;Reproduction_Unigene_BMK.6702;Reproduction_Unigene_BMK.67816;Reproduction_Unigene_BMK.69343;Reproduction_Unigene_BMK.70126;Reproduction_Unigene_BMK.71762;Reproduction_Unigene_BMK.748…	K04361+K04361+K04368+K05094+K05448+K08803+K05689+K04368+K08803+K05449+K09389+K04366+K06620+K07827+K06620+K05689
Chronic myeloid leukemia	ko05220	37	Reproduction_Unigene_BMK.24404;Reproduction_Unigene_BMK.28347;Reproduction_Unigene_BMK.2905;Reproduction_Unigene_BMK.33143;Reproduction_Unigene_BMK.38333;Reproduction_Unigene_BMK.38835;Reproduction_Unigene_BMK.39549;Reproduction_Unigene_BMK.39716;Reproduction_Unigene_BMK.42883;Reproduction_Unigene_BMK.43277;Reproduction_Unigene_BMK.43658;Reproduction_Unigene_BMK.44472;Reproduction_Unigene_BMK.453…	K08878+K04368+K08878+K03099+K03099+K04674+K02649+K03099+K00922+K03099+K02580+K02649+K00922+K03099+K03099+K06279+K04500+K04707+K04456+K04462+K04368+K03099+K04674+K09389+K04707+K04366+K04501+K04388+K06067+K06620+K07827+K06620+K04735+K06619+K04438+K08878+K13376
Acute myeloid leukemia	ko05221	28	Reproduction_Unigene_BMK.24523;Reproduction_Unigene_BMK.25409;Reproduction_Unigene_BMK.27970;Reproduction_Unigene_BMK.28347;Reproduction_Unigene_BMK.33143;Reproduction_Unigene_BMK.38333;Reproduction_Unigene_BMK.39549;Reproduction_Unigene_BMK.39716;Reproduction_Unigene_BMK.42883;Reproduction_Unigene_BMK.43277;Reproduction_Unigene_BMK.43658;Reproduction_Unigene_BMK.44472;Reproduction_Unigene_BMK.45…	K10053+K05092+K10056+K04368+K03099+K03099+K02649+K03099+K00922+K03099+K02580+K02649+K00922+K03099+K03099+K02620+K04688+K04688+K04456+K04702+K04368+K04491+K03099+K04366+K07827+K04492+K10054+K04735
Small cell lung cancer	ko05222	48	Reproduction_Unigene_BMK.13896;Reproduction_Unigene_BMK.18458;Reproduction_Unigene_BMK.21153;Reproduction_Unigene_BMK.23169;Reproduction_Unigene_BMK.2342;Reproduction_Unigene_BMK.24917;Reproduction_Unigene_BMK.25534;Reproduction_Unigene_BMK.27205;Reproduction_Unigene_BMK.279;Reproduction_Unigene_BMK.34587;Reproduction_Unigene_BMK.34930;Reproduction_Unigene_BMK.35573;Reproduction_Unigene_BMK.35861…	K11987+K06482+K11987+K05637+K08738+K06245+K06244+K13241+K13241+K06237+K04685+K06240+K06246+K02649+K00922+K02580+K02649+K00922+K08524+K06237+K04685+K03172+K02219+K05637+K06237+K02219+K03173+K01522+K04456+K06482+K08528+K08528+K04706+K09389+K06237+K06620+K02206+K06620+K05637+K05637+K06240+K04725+K04735+K03174+K06244+K03175+K02084+K06237
Non-small cell lung cancer	ko05223	34	Reproduction_Unigene_BMK.15364;Reproduction_Unigene_BMK.17926;Reproduction_Unigene_BMK.23852;Reproduction_Unigene_BMK.28347;Reproduction_Unigene_BMK.33143;Reproduction_Unigene_BMK.38333;Reproduction_Unigene_BMK.39549;Reproduction_Unigene_BMK.39716;Reproduction_Unigene_BMK.40350;Reproduction_Unigene_BMK.40438;Reproduction_Unigene_BMK.42883;Reproduction_Unigene_BMK.43277;Reproduction_Unigene_BMK.44…	K05859+K04361+K04361+K04368+K03099+K03099+K02649+K03099+K02677+K08015+K00922+K03099+K02649+K00922+K08524+K03099+K03099+K09408+K09408+K08015+K01522+K04456+K08528+K08528+K04368+K03099+K09389+K04366+K04411+K06620+K07827+K06620+K05859+K04411
Asthma	ko05310	4	Reproduction_Unigene_BMK.22366;Reproduction_Unigene_BMK.31089;Reproduction_Unigene_BMK.59557;Reproduction_Unigene_BMK.68810;	K10785+K03156+K10785+K03160
Autoimmune thyroid disease	ko05320	13	Reproduction_Unigene_BMK.17540;Reproduction_Unigene_BMK.22366;Reproduction_Unigene_BMK.38509;Reproduction_Unigene_BMK.42324;Reproduction_Unigene_BMK.50718;Reproduction_Unigene_BMK.58252;Reproduction_Unigene_BMK.59557;Reproduction_Unigene_BMK.60546;Reproduction_Unigene_BMK.62481;Reproduction_Unigene_BMK.63498;Reproduction_Unigene_BMK.68810;Reproduction_Unigene_BMK.72413;Reproduction_Unigene_BMK.81…	K06538+K10785+K04249+K00431+K04390+K05251+K10785+K01353+K05412+K04389+K03160+K04390+K06751
Systemic lupus erythematosus	ko05322	20	Reproduction_Unigene_BMK.11031;Reproduction_Unigene_BMK.12261;Reproduction_Unigene_BMK.13102;Reproduction_Unigene_BMK.13438;Reproduction_Unigene_BMK.14209;Reproduction_Unigene_BMK.22366;Reproduction_Unigene_BMK.2406;Reproduction_Unigene_BMK.31089;Reproduction_Unigene_BMK.31909;Reproduction_Unigene_BMK.46045;Reproduction_Unigene_BMK.48094;Reproduction_Unigene_BMK.52739;Reproduction_Unigene_BMK.578…	K03996+K04000+K03998+K03989+K01331+K10785+K04000+K03156+K11251+K11252+K11252+K03987+K03988+K10785+K05412+K03986+K03995+K03160+K03990+K01332
Rheumatoid arthritis	ko05323	27	Reproduction_Unigene_BMK.1199;Reproduction_Unigene_BMK.1428;Reproduction_Unigene_BMK.14536;Reproduction_Unigene_BMK.15094;Reproduction_Unigene_BMK.17540;Reproduction_Unigene_BMK.18271;Reproduction_Unigene_BMK.18608;Reproduction_Unigene_BMK.22366;Reproduction_Unigene_BMK.27074;Reproduction_Unigene_BMK.29546;Reproduction_Unigene_BMK.31089;Reproduction_Unigene_BMK.32658;Reproduction_Unigene_BMK.3831…	K05121+K05718+K10159+K05096+K06538+K05096+K04379+K10785+K02154+K02147+K03156+K05448+K05408+K02152+K04379+K04379+K04379+K10785+K05412+K02154+K02154+K02147+K13376+K05718+K05476+K05718+K01365
Allograft rejection	ko05330	10	Reproduction_Unigene_BMK.22366;Reproduction_Unigene_BMK.31089;Reproduction_Unigene_BMK.50718;Reproduction_Unigene_BMK.59557;Reproduction_Unigene_BMK.60546;Reproduction_Unigene_BMK.62481;Reproduction_Unigene_BMK.63498;Reproduction_Unigene_BMK.68810;Reproduction_Unigene_BMK.72413;Reproduction_Unigene_BMK.81776;	K10785+K03156+K04390+K10785+K01353+K05412+K04389+K03160+K04390+K06751
Graft-versus-host disease	ko05332	9	Reproduction_Unigene_BMK.22366;Reproduction_Unigene_BMK.31089;Reproduction_Unigene_BMK.50718;Reproduction_Unigene_BMK.59557;Reproduction_Unigene_BMK.60546;Reproduction_Unigene_BMK.62481;Reproduction_Unigene_BMK.63498;Reproduction_Unigene_BMK.72413;Reproduction_Unigene_BMK.81776;	K10785+K03156+K04390+K10785+K01353+K05412+K04389+K04390+K06751
Primary immunodeficiency	ko05340	10	Reproduction_Unigene_BMK.14367;Reproduction_Unigene_BMK.46336;Reproduction_Unigene_BMK.61418;Reproduction_Unigene_BMK.65003;Reproduction_Unigene_BMK.65554;Reproduction_Unigene_BMK.67406;Reproduction_Unigene_BMK.68810;Reproduction_Unigene_BMK.76136;Reproduction_Unigene_BMK.76391;Reproduction_Unigene_BMK.7956;	K05150+K05072+K08062+K03648+K06451+K10887+K03160+K08061+K06478+K10989
Hypertrophic cardiomyopathy (HCM)	ko05410	84	Reproduction_Unigene_BMK.11211;Reproduction_Unigene_BMK.12372;Reproduction_Unigene_BMK.14456;Reproduction_Unigene_BMK.16585;Reproduction_Unigene_BMK.18458;Reproduction_Unigene_BMK.18816;Reproduction_Unigene_BMK.19117;Reproduction_Unigene_BMK.19872;Reproduction_Unigene_BMK.20488;Reproduction_Unigene_BMK.20651;Reproduction_Unigene_BMK.22281;Reproduction_Unigene_BMK.22474;Reproduction_Unigene_BMK.23…	K12567+K12567+K12567+K12567+K06482+K12567+K01283+K04962+K12567+K12567+K05692+K12567+K05637+K06493+K06493+K12567+K12567+K12567+K12567+K04859+K04858+K12567+K12567+K12567+K12567+K12567+K12567+K03156+K12567+K12567+K12567+K12567+K12567+K12567+K04962+K10366+K06585+K04858+K04962+K06480+K06585+K12567+K10351+K07610+K12567+K06586+K12567+K12569+K04851+K05227+K12045+K04867+K06482+K06591+K04857+K06590+K12567+…
Arrhythmogenic right ventricular cardiomyopathy (ARVC)	ko05412	48	Reproduction_Unigene_BMK.14237;Reproduction_Unigene_BMK.18458;Reproduction_Unigene_BMK.19872;Reproduction_Unigene_BMK.22281;Reproduction_Unigene_BMK.23169;Reproduction_Unigene_BMK.23508;Reproduction_Unigene_BMK.23509;Reproduction_Unigene_BMK.27291;Reproduction_Unigene_BMK.2795;Reproduction_Unigene_BMK.27970;Reproduction_Unigene_BMK.41364;Reproduction_Unigene_BMK.41433;Reproduction_Unigene_BMK.419…	K02105+K06482+K04962+K05692+K05637+K06493+K06493+K04859+K04858+K10056+K04962+K10366+K06585+K04858+K04962+K06480+K06585+K02620+K07610+K06586+K12569+K04851+K04867+K06482+K06591+K04857+K06590+K04491+K12642+K06584+K06589+K06585+K04492+K06265+K04857+K06736+K10381+K04962+K02105+K06525+K10366+K10366+K04851+K04962+K06590+K02105+K04850+K06586
Dilated cardiomyopathy	ko05414	83	Reproduction_Unigene_BMK.11211;Reproduction_Unigene_BMK.12372;Reproduction_Unigene_BMK.14456;Reproduction_Unigene_BMK.16585;Reproduction_Unigene_BMK.18458;Reproduction_Unigene_BMK.18816;Reproduction_Unigene_BMK.19872;Reproduction_Unigene_BMK.20488;Reproduction_Unigene_BMK.20651;Reproduction_Unigene_BMK.22281;Reproduction_Unigene_BMK.22474;Reproduction_Unigene_BMK.23169;Reproduction_Unigene_BMK.23…	K12567+K12567+K12567+K12567+K06482+K12567+K04962+K12567+K12567+K05692+K12567+K05637+K06493+K06493+K12567+K12567+K12567+K12567+K04859+K04858+K12567+K12567+K12567+K12567+K12567+K12567+K03156+K12567+K08048+K12567+K12567+K12567+K12567+K12567+K04962+K10366+K06585+K04858+K04962+K06480+K06585+K12567+K10351+K07610+K12567+K06586+K12567+K12569+K04851+K12045+K08044+K04867+K08049+K06482+K06591+K04857+K06590+…
Viral myocarditis	ko05416	27	Reproduction_Unigene_BMK.1428;Reproduction_Unigene_BMK.22281;Reproduction_Unigene_BMK.22366;Reproduction_Unigene_BMK.23169;Reproduction_Unigene_BMK.2342;Reproduction_Unigene_BMK.29089;Reproduction_Unigene_BMK.34491;Reproduction_Unigene_BMK.41433;Reproduction_Unigene_BMK.46120;Reproduction_Unigene_BMK.50368;Reproduction_Unigene_BMK.59557;Reproduction_Unigene_BMK.61983;Reproduction_Unigene_BMK.6248…	K05718+K05692+K10785+K05637+K08738+K08887+K10352+K10366+K10352+K06278+K10785+K04398+K05412+K04398+K03160+K04398+K06265+K03260+K06619+K10352+K10366+K10352+K10366+K06751+K03260+K05718+K05718
