# Supplementary material for: Sequencing and De Novo Assembly of the Gonadal Transcriptome of the Endangered Chinese Sturgeon (Acipenser sinensis)
Source: PLoS One. 2015 Jun 1;10(6):e0127332. doi: 10.1371/journal.pone.0127332 (PMC4452307; doi:10.1371/journal.pone.0127332)
Supplement: S5 Table — (XLSX) [file pone.0127332.s006.xlsx]

## Sheet: Table S3
Table S5 List of differentially expressed unigenes in testis compared to that in ovary.
T/O: O, Ovary; T, Testis.
Unigene ID	FDR	log2FC (T/O)	relative expression (T/O)	COG_class	COG_class_annotation	GO_annotation	KEGG_annotation	Swissprot_annotation	TrEMBL_annotation	nr_annotation	nt_annotation
Reproduction_Unigene_BMK.75530	0	-14.4392	down	--	--	Cellular Component: acrosomal vesicle (GO:0001669);; Biological Process: positive regulation of type IV hypersensitivity (GO:0001809);; Biological Process: humoral immune response mediated by circulating immunoglobulin (GO:0002455);; Biological Process: positive regulation of humoral immune response (GO:0002922);; Molecular Function: signal transducer activity (GO:0004871);; Cellular Component: e…	--	Zona pellucida sperm-binding protein 3 OS=Gallus gallus GN=ZP3 PE=1 SV=4	Zona pellucida glycoprotein 3 GN=ZP3-1 OS=Acipenser sinensis (Chinese sturgeon) PE=2 SV=1	zona pellucida glycoprotein 3 [Acipenser sinensis]	Acipenser sinensis zona pellucida glycoprotein 3 (ZP3-1) mRNA, complete cds
Reproduction_Unigene_BMK.72152	0	-14.4069	down	--	--	Cellular Component: acrosomal vesicle (GO:0001669);; Biological Process: humoral immune response mediated by circulating immunoglobulin (GO:0002455);; Biological Process: positive regulation of humoral immune response (GO:0002922);; Molecular Function: signal transducer activity (GO:0004871);; Cellular Component: extracellular region (GO:0005576);; Cellular Component: multivesicular body (GO:0005…	--	Zona pellucida sperm-binding protein 4 OS=Sus scrofa GN=ZP4 PE=1 SV=1	Zona pellucida glycoprotein B GN=ZPB OS=Acipenser sinensis (Chinese sturgeon) PE=2 SV=1	zona pellucida glycoprotein B [Acipenser sinensis]	Acipenser sinensis zona pellucida glycoprotein B (ZPB) mRNA, complete cds
Reproduction_Unigene_BMK.49917	0	-14.2537	down	--	--	--	--	--	Zona pellucida glycoprotein 3 GN=ZP3-2 OS=Acipenser sinensis (Chinese sturgeon) PE=2 SV=1	zona pellucida glycoprotein 3 [Acipenser sinensis]	Acipenser sinensis zona pellucida glycoprotein 3 (ZP3-2) mRNA, complete cds
Reproduction_Unigene_BMK.73201	0	-14.0261	down	--	--	Cellular Component: acrosomal vesicle (GO:0001669);; Biological Process: cell activation (GO:0001775);; Biological Process: positive regulation of immune system process (GO:0002684);; Molecular Function: signal transducer activity (GO:0004871);; Molecular Function: protein binding (GO:0005515);; Cellular Component: extracellular region (GO:0005576);; Cellular Component: Golgi apparatus (GO:000579…	--	Zona pellucida sperm-binding protein 4 OS=Homo sapiens GN=ZP4 PE=2 SV=1	Zona pellucida glycoprotein B GN=ZPB OS=Acipenser sinensis (Chinese sturgeon) PE=2 SV=1	zona pellucida glycoprotein B [Acipenser sinensis]	Anguilla anguilla ZPB mRNA, complete cds
Reproduction_Unigene_BMK.72360	0	-13.9291	down	--	--	Cellular Component: acrosomal vesicle (GO:0001669);; Biological Process: positive regulation of type IV hypersensitivity (GO:0001809);; Biological Process: humoral immune response mediated by circulating immunoglobulin (GO:0002455);; Biological Process: positive regulation of humoral immune response (GO:0002922);; Molecular Function: signal transducer activity (GO:0004871);; Cellular Component: e…	--	Zona pellucida sperm-binding protein 3 OS=Gallus gallus GN=ZP3 PE=1 SV=4	Uncharacterized protein (Fragment) OS=Latimeria chalumnae (West Indian ocean coelacanth) PE=4 SV=1	PREDICTED: zona pellucida sperm-binding protein 3-like [Melopsittacus undulatus]	--
Reproduction_Unigene_BMK.60172	0	-13.7896	down	--	--	Cellular Component: acrosomal vesicle (GO:0001669);; Biological Process: positive regulation of type IV hypersensitivity (GO:0001809);; Biological Process: immune system process (GO:0002376);; Biological Process: humoral immune response mediated by circulating immunoglobulin (GO:0002455);; Biological Process: positive regulation of humoral immune response (GO:0002922);; Molecular Function: signal…	--	Zona pellucida sperm-binding protein 3 OS=Gallus gallus GN=ZP3 PE=1 SV=4	Uncharacterized protein (Fragment) GN=zp3 OS=Xenopus tropicalis (Western clawed frog) PE=4 SV=1	Zona pellucida sperm-binding protein 3 [Columba livia]	--
Reproduction_Unigene_BMK.73206	0	-13.4757	down	--	--	Cellular Component: acrosomal vesicle (GO:0001669);; Biological Process: blastocyst development (GO:0001824);; Biological Process: lymphocyte mediated immunity (GO:0002449);; Biological Process: adaptive immune response based on somatic recombination of immune receptors built from immunoglobulin superfamily domains (GO:0002460);; Biological Process: positive regulation of immune system process (G…	--	Zona pellucida sperm-binding protein 3 OS=Gallus gallus GN=ZP3 PE=1 SV=4	Zona pellucida glycoprotein 3 OS=Acipenser sinensis (Chinese sturgeon) PE=2 SV=1	zona pellucida glycoprotein 3 [Acipenser sinensis]	Acipenser sinensis zona pellucida glycoprotein 3 mRNA, complete cds
Reproduction_Unigene_BMK.59852	0	-13.4539	down	--	--	--	--	--	Zona pellucida glycoprotein AX GN=ZPAX OS=Acipenser sinensis (Chinese sturgeon) PE=2 SV=1	zona pellucida glycoprotein AX [Acipenser sinensis]	--
Reproduction_Unigene_BMK.75461	0	-13.4481	down	--	--	Cellular Component: acrosomal vesicle (GO:0001669);; Biological Process: immune system process (GO:0002376);; Biological Process: lymphocyte mediated immunity (GO:0002449);; Biological Process: adaptive immune response based on somatic recombination of immune receptors built from immunoglobulin superfamily domains (GO:0002460);; Biological Process: developmental process involved in reproduction (…	--	Zona pellucida sperm-binding protein 3 OS=Gallus gallus GN=ZP3 PE=1 SV=4	Uncharacterized protein GN=LOC100554516 OS=Anolis carolinensis (Green anole) PE=4 SV=2	PREDICTED: zona pellucida sperm-binding protein 3-like [Melopsittacus undulatus]	--
Reproduction_Unigene_BMK.65800	0	-13.2872	down	--	--	--	--	--	Zona pellucida glycoprotein AX GN=ZPAX OS=Acipenser sinensis (Chinese sturgeon) PE=2 SV=1	zona pellucida glycoprotein AX [Acipenser sinensis]	Acipenser sinensis zona pellucida glycoprotein AX (ZPAX) mRNA, complete cds
Reproduction_Unigene_BMK.43602	0	-13.1163	down	--	--	Molecular Function: protein binding (GO:0005515);; Cellular Component: extracellular space (GO:0005615);; Cellular Component: cytoplasm (GO:0005737);; Biological Process: signal transduction (GO:0007165);; Biological Process: negative regulation of cell proliferation (GO:0008285);; Biological Process: response to wounding (GO:0009611);; Biological Process: response to iron ion (GO:0010039);; Biol…	--	Trefoil factor 2 OS=Homo sapiens GN=TFF2 PE=1 SV=2	Trefoil factor 2 (Fragment) GN=UY3_11390 OS=Chelonia mydas (Green sea-turtle) PE=4 SV=1	PREDICTED: trefoil factor 2 [Melopsittacus undulatus]	--
Reproduction_Unigene_BMK.51433	0	-13.0055	down	--	--	--	--	--	Zona pellucida glycoprotein AX GN=ZPAX OS=Acipenser sinensis (Chinese sturgeon) PE=2 SV=1	zona pellucida glycoprotein AX [Acipenser sinensis]	Acipenser sinensis zona pellucida glycoprotein AX (ZPAX) mRNA, complete cds
Reproduction_Unigene_BMK.78930	0	-12.9813	down	--	--	Biological Process: cell activation (GO:0001775);; Molecular Function: protein binding (GO:0005515);; Biological Process: humoral immune response (GO:0006959);; Biological Process: binding of sperm to zona pellucida (GO:0007339);; Cellular Component: membrane (GO:0016020);; Cellular Component: secretory granule (GO:0030141);; Cellular Component: extracellular matrix (GO:0031012);; Biological Proc…	--	Zona pellucida sperm-binding protein 2 (Fragment) OS=Oryctolagus cuniculus GN=ZP2 PE=2 SV=1	Uncharacterized protein GN=zpax OS=Xenopus tropicalis (Western clawed frog) PE=4 SV=1	egg envelope component ZPAX precursor [Xenopus laevis]	--
Reproduction_Unigene_BMK.60173	0	-12.7186	down	--	--	Cellular Component: acrosomal vesicle (GO:0001669);; Biological Process: positive regulation of type IV hypersensitivity (GO:0001809);; Biological Process: immune system process (GO:0002376);; Biological Process: humoral immune response mediated by circulating immunoglobulin (GO:0002455);; Molecular Function: protein binding (GO:0005515);; Biological Process: intracellular protein kinase cascade …	--	Zona pellucida sperm-binding protein 3 OS=Sus scrofa GN=ZP3 PE=1 SV=1	Uncharacterized protein (Fragment) OS=Latimeria chalumnae (West Indian ocean coelacanth) PE=4 SV=1	zona pellucida glycoprotein 3 [Acipenser sinensis]	--
Reproduction_Unigene_BMK.63094	0	-12.3662	down	--	--	Biological Process: G2/M transition of mitotic cell cycle (GO:0000086);; Cellular Component: nuclear chromosome (GO:0000228);; Cellular Component: condensed chromosome kinetochore (GO:0000777);; Biological Process: cytokinesis (GO:0000910);; Biological Process: angiogenesis (GO:0001525);; Biological Process: vasculogenesis (GO:0001570);; Molecular Function: ubiquitin-protein ligase activity (GO:0…	K08731|5e-56|dre:246726|birc5b, MGC123152, bir5b	Baculoviral IAP repeat-containing protein 5.1-B OS=Xenopus laevis GN=birc5.1-b PE=2 SV=1	Uncharacterized protein GN=birc5b OS=Danio rerio (Zebrafish) PE=2 SV=1	baculoviral IAP repeat-containing 5B [Danio rerio]	Gallus gallus survivin delta mRNA, complete cds, alternatively spliced
Reproduction_Unigene_BMK.51431	0	-12.2177	down	--	--	--	--	--	Zona pellucida glycoprotein AX GN=ZPAX OS=Acipenser sinensis (Chinese sturgeon) PE=2 SV=1	zona pellucida glycoprotein AX [Acipenser sinensis]	Acipenser sinensis zona pellucida glycoprotein AX (ZPAX) mRNA, complete cds
Reproduction_Unigene_BMK.65801	0	-12.151	down	--	--	--	--	--	Zona pellucida glycoprotein AX GN=ZPAX OS=Acipenser sinensis (Chinese sturgeon) PE=2 SV=1	zona pellucida glycoprotein AX [Acipenser sinensis]	Acipenser sinensis zona pellucida glycoprotein AX (ZPAX) mRNA, complete cds
Reproduction_Unigene_BMK.39722	0	-12.1443	down	--	--	Molecular Function: binding (GO:0005488);; Cellular Component: nucleus (GO:0005634);; Cellular Component: chromosome (GO:0005694);; Cellular Component: lipid particle (GO:0005811);; Cellular Component: macromolecular complex (GO:0032991);; Cellular Component: NuA4 histone acetyltransferase complex (GO:0035267);; Biological Process: defense response to bacterium (GO:0042742);; Cellular Component: …	--	Histone H2B OS=Drosophila teissieri GN=His2B PE=3 SV=3	Histone H2B OS=Gasterosteus aculeatus (Three-spined stickleback) PE=3 SV=1	unnamed protein product [Gallus gallus]	--
Reproduction_Unigene_BMK.78868	0	-11.9347	down	--	--	Biological Process: positive regulation of immune system process (GO:0002684);; Molecular Function: protein binding (GO:0005515);; Biological Process: immune response (GO:0006955);; Biological Process: single fertilization (GO:0007338);; Biological Process: regulation of cellular metabolic process (GO:0031323);; Biological Process: regulation of localization (GO:0032879);; Biological Process: int…	--	Zona pellucida sperm-binding protein 3 OS=Gallus gallus GN=ZP3 PE=1 SV=4	Zona pellucida glycoprotein 3.3 OS=Acipenser sinensis (Chinese sturgeon) PE=2 SV=1	zona pellucida glycoprotein 3.3 [Acipenser sinensis]	Acipenser sinensis zona pellucida glycoprotein 3.3 mRNA, complete cds
Reproduction_Unigene_BMK.75220	0	-11.6766	down	--	--	Biological Process: cell activation (GO:0001775);; Biological Process: positive regulation of immune system process (GO:0002684);; Molecular Function: signal transducer activity (GO:0004871);; Molecular Function: protein binding (GO:0005515);; Biological Process: humoral immune response (GO:0006959);; Biological Process: intracellular protein kinase cascade (GO:0007243);; Biological Process: bind…	--	Zona pellucida sperm-binding protein 4 OS=Rattus norvegicus GN=Zp4 PE=2 SV=1	Uncharacterized protein OS=Xiphophorus maculatus (Southern platyfish) PE=4 SV=1	PREDICTED: zona pellucida sperm-binding protein 4-like [Maylandia zebra]	--
Reproduction_Unigene_BMK.57373	0	-11.6246	down	--	--	--	--	--	Uncharacterized protein (Fragment) OS=Latimeria chalumnae (West Indian ocean coelacanth) PE=4 SV=1	egg envelope component ZPAX precursor [Xenopus (Silurana) tropicalis]	--
Reproduction_Unigene_BMK.39856	0	-11.5922	down	--	--	Biological Process: negative regulation of transcription from RNA polymerase II promoter (GO:0000122);; Cellular Component: ruffle (GO:0001726);; Biological Process: epithelial to mesenchymal transition (GO:0001837);; Molecular Function: calcium ion binding (GO:0005509);; Cellular Component: extracellular region (GO:0005576);; Cellular Component: nucleus (GO:0005634);; Biological Process: regulat…	--	Protein S100-A1 OS=Misgurnus fossilis GN=s100a1 PE=1 SV=1	Uncharacterized protein GN=s100a1 OS=Danio rerio (Zebrafish) PE=4 SV=1	RecName: Full=Protein S100-A1; AltName: Full=S-100 protein alpha chain; AltName: Full=S-100 protein subunit alpha; AltName: Full=S100 calcium-binding protein A1	PREDICTED: Gallus gallus S100 calcium binding protein A1 (S100A1), transcript variant X1, mRNA
Reproduction_Unigene_BMK.59668	0	-11.5372	down	--	--	Molecular Function: RNA polymerase II core promoter proximal region sequence-specific DNA binding transcription factor activity involved in positive regulation of transcription (GO:0001077);; Molecular Function: transcription corepressor activity (GO:0003714);; Cellular Component: nucleus (GO:0005634);; Cellular Component: cytoplasm (GO:0005737);; Biological Process: protein methylation (GO:00064…	K14443|8e-96|dre:378946|btg4	Maternal B9.10 protein OS=Xenopus laevis PE=2 SV=1	Maternal B9.15 protein (Fragment) GN=Anapl_18768 OS=Anas platyrhynchos (Domestic duck) PE=4 SV=1	PREDICTED: maternal B9.10 protein-like isoform X1 [Anas platyrhynchos]	--
Reproduction_Unigene_BMK.64351	0	-11.3243	down	[C]	Energy production and conversion	Biological Process: respiratory system process (GO:0003016);; Molecular Function: NADPH:quinone reductase activity (GO:0003960);; Molecular Function: alcohol dehydrogenase (NAD) activity (GO:0004022);; Molecular Function: alcohol dehydrogenase activity, zinc-dependent (GO:0004024);; Molecular Function: retinol dehydrogenase activity (GO:0004745);; Molecular Function: all-trans retinal binding (GO…	K00121|0.0|ssc:100513555|alcohol dehydrogenase class-3-like	Alcohol dehydrogenase class-3 OS=Sparus aurata PE=2 SV=1	Uncharacterized protein GN=LOC100695823 OS=Oreochromis niloticus (Nile tilapia) PE=3 SV=1	PREDICTED: alcohol dehydrogenase class-3-like [Maylandia zebra]	Taeniopygia guttata alcohol dehydrogenase 5 (class III)-like (LOC100190137), mRNA
Reproduction_Unigene_BMK.70218	0	-11.2719	down	--	--	Biological Process: angiogenesis (GO:0001525);; Biological Process: ameboidal cell migration (GO:0001667);; Molecular Function: binding (GO:0005488);; Cellular Component: plasma membrane (GO:0005886);; Biological Process: cellular protein modification process (GO:0006464);; Biological Process: transmembrane receptor protein tyrosine kinase signaling pathway (GO:0007169);; Biological Process: patt…	--	Neuropilin-1 OS=Xenopus laevis GN=nrp1 PE=2 SV=1	Uncharacterized protein GN=LOC101076048 OS=Takifugu rubripes (Japanese pufferfish) PE=4 SV=1	PREDICTED: MAM and LDL-receptor class A domain-containing protein C10orf112-like [Takifugu rubripes]	--
Reproduction_Unigene_BMK.51401	0	-11.2526	down	--	--	--	--	--	Uncharacterized protein GN=LOC100560590 OS=Anolis carolinensis (Green anole) PE=4 SV=2	PREDICTED: lymphocyte antigen 6E-like [Ficedula albicollis]	--
Reproduction_Unigene_BMK.57587	0	-11.0569	down	--	--	--	--	--	Uncharacterized protein GN=UPK3A OS=Pelodiscus sinensis (Chinese softshell turtle) PE=4 SV=1	PREDICTED: uncharacterized protein LOC100496795 isoform X1 [Xenopus (Silurana) tropicalis]	--
Reproduction_Unigene_BMK.47975	0	-11.0492	down	--	--	Biological Process: metabolic process (GO:0008152);; Molecular Function: peptidase inhibitor activity (GO:0030414);;	--	Protease inhibitor textilinin-2 OS=Pseudonaja textilis textilis PE=1 SV=1	Zgc:153795 GN=spint2 OS=Danio rerio (Zebrafish) PE=2 SV=1	Zgc:153795 [Danio rerio]	--
Reproduction_Unigene_BMK.79920	0	-10.9973	down	--	--	Biological Process: immune system process (GO:0002376);; Molecular Function: protein binding (GO:0005515);; Cellular Component: membrane (GO:0016020);; Biological Process: multicellular organismal process (GO:0032501);; Biological Process: intracellular signal transduction (GO:0035556);; Cellular Component: intracellular membrane-bounded organelle (GO:0043231);; Cellular Component: cytoplasmic pa…	--	Zona pellucida sperm-binding protein 4 OS=Sus scrofa GN=ZP4 PE=1 SV=1	Zona pellucida glycoprotein AX GN=ZPAX OS=Acipenser sinensis (Chinese sturgeon) PE=2 SV=1	zona pellucida glycoprotein AX [Acipenser sinensis]	Acipenser sinensis zona pellucida glycoprotein AX (ZPAX) mRNA, complete cds
Reproduction_Unigene_BMK.48094	0	-10.9697	down	--	--	Cellular Component: nucleosome (GO:0000786);; Cellular Component: nuclear chromatin (GO:0000790);; Molecular Function: DNA binding (GO:0003677);; Cellular Component: lipid particle (GO:0005811);; Biological Process: nucleosome assembly (GO:0006334);; Cellular Component: NuA4 histone acetyltransferase complex (GO:0035267);; Biological Process: defense response to bacterium (GO:0042742);; Molecular…	K11252|4e-42|rno:691488|Hist3h2bb	Histone H2B type 3-B OS=Mus musculus GN=Hist3h2bb PE=1 SV=3	Histone H2B (Fragment) OS=Gasterosteus aculeatus (Three-spined stickleback) PE=3 SV=1	Histone H2B 5, partial [Columba livia]	Danio rerio similar to histone cluster 2, H2be, mRNA (cDNA clone MGC:194998 IMAGE:9038657), complete cds
Reproduction_Unigene_BMK.78650	0	-10.9678	down	--	--	--	--	--	Uncharacterized protein (Fragment) OS=Latimeria chalumnae (West Indian ocean coelacanth) PE=4 SV=1	Egg envelope component ZPAX [Xenopus laevis]	--
Reproduction_Unigene_BMK.67202	0	-10.9226	down	--	--	Biological Process: cell activation (GO:0001775);; Biological Process: positive regulation of immune system process (GO:0002684);; Molecular Function: signal transducer activity (GO:0004871);; Molecular Function: protein binding (GO:0005515);; Biological Process: humoral immune response (GO:0006959);; Biological Process: intracellular protein kinase cascade (GO:0007243);; Biological Process: bind…	--	Zona pellucida sperm-binding protein 2 OS=Macaca radiata GN=ZP2 PE=2 SV=1	Uncharacterized protein (Fragment) OS=Latimeria chalumnae (West Indian ocean coelacanth) PE=4 SV=1	Zona pellucida sperm-binding protein 2, partial [Columba livia]	--
Reproduction_Unigene_BMK.64786	0	-10.8696	down	--	--	Cellular Component: acrosomal vesicle (GO:0001669);; Biological Process: cell activation (GO:0001775);; Biological Process: positive regulation of immune system process (GO:0002684);; Molecular Function: signal transducer activity (GO:0004871);; Molecular Function: protein binding (GO:0005515);; Biological Process: humoral immune response (GO:0006959);; Biological Process: intracellular protein k…	--	Zona pellucida sperm-binding protein 4 OS=Bos taurus GN=ZP4 PE=1 SV=2	Uncharacterized protein (Fragment) OS=Latimeria chalumnae (West Indian ocean coelacanth) PE=4 SV=1	Zona pellucida sperm-binding protein 4 [Chelonia mydas]	--
Reproduction_Unigene_BMK.63960	0	-10.8614	down	--	--	Biological Process: cell activation (GO:0001775);; Biological Process: positive regulation of immune system process (GO:0002684);; Molecular Function: signal transducer activity (GO:0004871);; Molecular Function: protein binding (GO:0005515);; Biological Process: humoral immune response (GO:0006959);; Biological Process: intracellular protein kinase cascade (GO:0007243);; Biological Process: bind…	--	Zona pellucida sperm-binding protein 4 OS=Homo sapiens GN=ZP4 PE=2 SV=1	Uncharacterized protein (Fragment) OS=Latimeria chalumnae (West Indian ocean coelacanth) PE=4 SV=1	eSRS3 [Anguilla japonica]	--
Reproduction_Unigene_BMK.49821	0	-10.7748	down	--	--	Biological Process: activation of MAPK activity (GO:0000187);; Biological Process: angiogenesis (GO:0001525);; Molecular Function: glycoprotein binding (GO:0001948);; Molecular Function: MAP kinase kinase activity (GO:0004708);; Molecular Function: epidermal growth factor receptor binding (GO:0005154);; Cellular Component: extracellular space (GO:0005615);; Molecular Function: growth factor activ…	--	Protransforming growth factor alpha (Fragment) OS=Ovis aries GN=TGFA PE=2 SV=1	Uncharacterized protein GN=LOC733728 OS=Xenopus tropicalis (Western clawed frog) PE=2 SV=1	protransforming growth factor alpha-like precursor [Xenopus (Silurana) tropicalis]	--
Reproduction_Unigene_BMK.73770	0	-10.7453	down	--	--	Biological Process: positive regulation of immune system process (GO:0002684);; Biological Process: developmental process involved in reproduction (GO:0003006);; Molecular Function: protein binding (GO:0005515);; Cellular Component: extracellular region (GO:0005576);; Biological Process: transport (GO:0006810);; Biological Process: immune response (GO:0006955);; Biological Process: multicellular …	--	Zona pellucida sperm-binding protein 3 OS=Gallus gallus GN=ZP3 PE=1 SV=4	Uncharacterized protein GN=zgc:66432 OS=Danio rerio (Zebrafish) PE=4 SV=1	PREDICTED: zona pellucida sperm-binding protein 3-like [Oreochromis niloticus]	--
Reproduction_Unigene_BMK.80308	0	-10.7154	down	--	--	--	--	--	Uncharacterized protein GN=CABZ01051901.1 OS=Danio rerio (Zebrafish) PE=4 SV=1	PREDICTED: uncharacterized protein LOC101483920 [Maylandia zebra]	--
Reproduction_Unigene_BMK.57372	0	-10.4352	down	--	--	--	--	--	Uncharacterized protein (Fragment) OS=Gasterosteus aculeatus (Three-spined stickleback) PE=4 SV=1	unnamed protein product [Tetraodon nigroviridis]	--
Reproduction_Unigene_BMK.14415	0	-10.4308	down	--	--	Biological Process: positive regulation of immune system process (GO:0002684);; Molecular Function: protein binding (GO:0005515);; Biological Process: immune response (GO:0006955);; Biological Process: single fertilization (GO:0007338);; Cellular Component: secretory granule (GO:0030141);; Biological Process: regulation of cellular metabolic process (GO:0031323);; Biological Process: regulation o…	--	Zona pellucida sperm-binding protein 3 OS=Gallus gallus GN=ZP3 PE=1 SV=4	Zona pellucida glycoprotein 3.3 OS=Acipenser sinensis (Chinese sturgeon) PE=2 SV=1	zona pellucida glycoprotein 3.3 [Acipenser sinensis]	--
Reproduction_Unigene_BMK.57371	0	-10.4105	down	--	--	--	--	--	Egg envelope glycoprotein (Fragment) GN=ZPY2 OS=Xenopus laevis (African clawed frog) PE=2 SV=1	egg envelope glycoprotein, partial [Xenopus laevis]	--
Reproduction_Unigene_BMK.73469	0	-10.382	down	[D]	Cell cycle control, cell division, chromosome partitioning	Biological Process: regulation of cyclin-dependent protein kinase activity (GO:0000079);; Biological Process: regulation of transcription involved in G1/S phase of mitotic cell cycle (GO:0000083);; Biological Process: G2/M transition of mitotic cell cycle (GO:0000086);; Biological Process: double-strand break repair via homologous recombination (GO:0000724);; Cellular Component: female pronucleus…	K06627|1e-146|bta:521939|CCNA1	Cyclin-A1 OS=Rattus norvegicus GN=Ccna1 PE=2 SV=1	Cyclin-A1 (Fragment) GN=UY3_17626 OS=Chelonia mydas (Green sea-turtle) PE=4 SV=1	Cyclin-A1, partial [Chelonia mydas]	PREDICTED: Anolis carolinensis cyclin-A1-like (LOC100558206), mRNA
Reproduction_Unigene_BMK.72723	3.33e-16	-10.3397	down	[Z]	Cytoskeleton	Biological Process: G2/M transition of mitotic cell cycle (GO:0000086);; Biological Process: microtubule cytoskeleton organization (GO:0000226);; Molecular Function: GTPase activity (GO:0003924);; Molecular Function: structural constituent of cytoskeleton (GO:0005200);; Molecular Function: GTP binding (GO:0005525);; Cellular Component: cytoplasm (GO:0005737);; Cellular Component: cytosol (GO:0005…	K07374|0.0|dre:327377|tuba4l, fi05b01, wu:fi05b01, zgc:55727, zgc:76934	Tubulin alpha chain OS=Torpedo marmorata PE=2 SV=1	Uncharacterized protein GN=tuba4l OS=Danio rerio (Zebrafish) PE=2 SV=1	tubulin alpha-2 chain [Danio rerio]	PREDICTED: Oreochromis niloticus tubulin alpha-1C chain-like (LOC100708524), mRNA
Reproduction_Unigene_BMK.48024	0	-10.194	down	--	--	--	--	--	Zona pellucida glycoprotein AX GN=ZPAX OS=Acipenser sinensis (Chinese sturgeon) PE=2 SV=1	zona pellucida glycoprotein AX [Acipenser sinensis]	Acipenser sinensis zona pellucida glycoprotein AX (ZPAX) mRNA, complete cds
Reproduction_Unigene_BMK.53931	0	-10.1407	down	--	--	--	--	--	Zona pellucida glycoprotein AX GN=ZPAX OS=Acipenser sinensis (Chinese sturgeon) PE=2 SV=1	zona pellucida glycoprotein AX [Acipenser sinensis]	--
Reproduction_Unigene_BMK.64370	1.33e-15	-10.0681	down	--	--	Biological Process: immune system process (GO:0002376);; Biological Process: acrosome reaction (GO:0007340);; Cellular Component: membrane (GO:0016020);; Biological Process: multicellular organismal process (GO:0032501);; Cellular Component: intracellular membrane-bounded organelle (GO:0043231);; Cellular Component: cytoplasmic part (GO:0044444);; Biological Process: regulation of cellular proces…	--	Zona pellucida sperm-binding protein 2 (Fragment) OS=Oryctolagus cuniculus GN=ZP2 PE=2 SV=1	Zona pellucida glycoprotein AX GN=ZPAX OS=Acipenser sinensis (Chinese sturgeon) PE=2 SV=1	zona pellucida glycoprotein AX [Acipenser sinensis]	Acipenser sinensis zona pellucida glycoprotein AX (ZPAX) mRNA, complete cds
Reproduction_Unigene_BMK.52826	2.22e-16	-9.98275	down	--	--	Biological Process: osteoblast differentiation (GO:0001649);; Biological Process: metanephros development (GO:0001656);; Biological Process: mesoderm formation (GO:0001707);; Biological Process: organ induction (GO:0001759);; Biological Process: epithelial to mesenchymal transition (GO:0001837);; Biological Process: endothelial cell proliferation (GO:0001935);; Biological Process: chondrocyte dif…	K05495|1e-150|dre:30125|dvr1, DVR-1, VG1, cb556, zDVR-1, zDVR1, zgc:103542	Protein DVR-1 OS=Danio rerio GN=dvr1 PE=2 SV=1	Uncharacterized protein (Fragment) OS=Latimeria chalumnae (West Indian ocean coelacanth) PE=3 SV=1	Dvr1 protein [Danio rerio]	TSA: Ameiurus nebulosus Bullhead_contig_90848
Reproduction_Unigene_BMK.59990	3.33e-15	-9.90311	down	--	--	Biological Process: cell activation (GO:0001775);; Biological Process: immune system process (GO:0002376);; Molecular Function: protein binding (GO:0005515);; Biological Process: binding of sperm to zona pellucida (GO:0007339);; Biological Process: acrosome reaction (GO:0007340);; Cellular Component: membrane (GO:0016020);; Cellular Component: secretory granule (GO:0030141);; Cellular Component: …	--	Zona pellucida sperm-binding protein 4 OS=Bos taurus GN=ZP4 PE=1 SV=2	Zona pellucida glycoprotein AX GN=ZPAX OS=Acipenser sinensis (Chinese sturgeon) PE=2 SV=1	zona pellucida glycoprotein AX [Acipenser sinensis]	Acipenser sinensis zona pellucida glycoprotein AX (ZPAX) mRNA, complete cds
Reproduction_Unigene_BMK.57407	1.89e-15	-9.77426	down	--	--	--	--	Prostate stem cell antigen OS=Homo sapiens GN=PSCA PE=1 SV=1	Uncharacterized protein GN=FP067396.1 OS=Danio rerio (Zebrafish) PE=4 SV=1	PREDICTED: sperm acrosome membrane-associated protein 4-like [Oryzias latipes]	--
Reproduction_Unigene_BMK.68419	2.44e-15	-9.7592	down	--	--	Biological Process: response to hypoxia (GO:0001666);; Molecular Function: transmembrane signaling receptor activity (GO:0004888);; Molecular Function: structural molecule activity (GO:0005198);; Cellular Component: plasma membrane (GO:0005886);; Cellular Component: integral to plasma membrane (GO:0005887);; Cellular Component: tight junction (GO:0005923);; Biological Process: female pregnancy (G…	K06087|1e-124|xtr:394468|cldn6.1, MGC75756, cldn4l2	Claudin-4 OS=Bos taurus GN=CLDN4 PE=2 SV=1	Uncharacterized protein OS=Xenopus tropicalis (Western clawed frog) PE=2 SV=1	claudin 6, gene 1 [Xenopus (Silurana) tropicalis]	Xenopus laevis transmembrane tight junction protein claudin (cla) mRNA, complete cds
Reproduction_Unigene_BMK.52811	0	-9.73968	down	--	--	--	--	--	Uncharacterized protein GN=CABZ01028770.1 OS=Danio rerio (Zebrafish) PE=4 SV=1	PREDICTED: coiled-coil domain-containing protein 105-like [Maylandia zebra]	Zebrafish DNA sequence from clone CH211-165E15 in linkage group 13, complete sequence
Reproduction_Unigene_BMK.75328	2.22e-16	-9.72646	down	--	--	Molecular Function: chloride channel activity (GO:0005254);; Cellular Component: cytosol (GO:0005829);; Cellular Component: cilium (GO:0005929);; Biological Process: sensory perception of smell (GO:0007608);; Cellular Component: basolateral plasma membrane (GO:0016323);; Biological Process: transepithelial chloride transport (GO:0030321);; Biological Process: ion transmembrane transport (GO:00342…	K13879|0.0|dre:567214|best2, si:dkey-121b10.4	Bestrophin-2 OS=Homo sapiens GN=BEST2 PE=2 SV=1	Uncharacterized protein GN=LOC100695332 OS=Oreochromis niloticus (Nile tilapia) PE=4 SV=1	PREDICTED: bestrophin-2-like [Maylandia zebra]	PREDICTED: Oreochromis niloticus bestrophin-2-like (LOC100695332), mRNA
Reproduction_Unigene_BMK.40746	6.66e-16	-9.65741	down	--	--	--	--	--	Zona pellucida glycoprotein AX GN=ZPAX OS=Acipenser sinensis (Chinese sturgeon) PE=2 SV=1	zona pellucida glycoprotein AX [Acipenser sinensis]	Acipenser sinensis zona pellucida glycoprotein AX (ZPAX) mRNA, complete cds
Reproduction_Unigene_BMK.54618	7.44e-15	-9.57718	down	--	--	Molecular Function: metalloendopeptidase activity (GO:0004222);; Biological Process: proteolysis (GO:0006508);; Biological Process: single fertilization (GO:0007338);; Molecular Function: metallopeptidase activity (GO:0008237);; Cellular Component: membrane (GO:0016020);; Cellular Component: cytoplasmic vesicle (GO:0031410);; Biological Process: hatching (GO:0035188);; Biological Process: regulat…	K08606|5e-68|nve:NEMVE_v1g120119|hypothetical protein	Astacin-like metalloendopeptidase OS=Mus musculus GN=Astl PE=1 SV=3	Uncharacterized protein (Fragment) GN=ASTL OS=Pelodiscus sinensis (Chinese softshell turtle) PE=3 SV=1	hatching enzyme [Chanos chanos]	--
Reproduction_Unigene_BMK.49915	0	-9.53977	down	--	--	--	--	--	Zona pellucida glycoprotein AX GN=ZPAX OS=Acipenser sinensis (Chinese sturgeon) PE=2 SV=1	zona pellucida glycoprotein AX [Acipenser sinensis]	Acipenser sinensis zona pellucida glycoprotein AX (ZPAX) mRNA, complete cds
Reproduction_Unigene_BMK.77695	7.85e-14	-9.51982	down	--	--	Molecular Function: protein binding (GO:0005515);; Biological Process: humoral immune response (GO:0006959);; Biological Process: signal transduction (GO:0007165);; Biological Process: acrosome reaction (GO:0007340);; Cellular Component: membrane (GO:0016020);; Cellular Component: secretory granule (GO:0030141);; Biological Process: developmental process (GO:0032502);; Biological Process: positiv…	--	Zona pellucida sperm-binding protein 4 OS=Bos taurus GN=ZP4 PE=1 SV=2	Uncharacterized protein GN=CABZ01051901.1 OS=Danio rerio (Zebrafish) PE=4 SV=1	PREDICTED: uncharacterized protein LOC101483920 [Maylandia zebra]	--
Reproduction_Unigene_BMK.63792	9.1e-15	-9.51948	down	[D]	Cell cycle control, cell division, chromosome partitioning	Biological Process: regulation of cyclin-dependent protein kinase activity (GO:0000079);; Biological Process: G1/S transition of mitotic cell cycle (GO:0000082);; Biological Process: G2/M transition of mitotic cell cycle (GO:0000086);; Biological Process: mitotic prometaphase (GO:0000236);; Cellular Component: spindle pole (GO:0000922);; Cellular Component: condensed nuclear chromosome outer kine…	K05868|0.0|dre:58025|ccnb1, cb267, ccnb, cycb, cycb1, wu:fa19g04, wu:fb16d01, wu:fb16e07, wu:fi21c01	G2/mitotic-specific cyclin-B1 OS=Anguilla japonica GN=ccnb1 PE=2 SV=1	G2/mitotic-specific cyclin-B1 GN=CCNB1 OS=Salmo salar (Atlantic salmon) PE=2 SV=1	RecName: Full=G2/mitotic-specific cyclin-B1	Anguilla japonica mRNA for cyclin B1, complete cds
Reproduction_Unigene_BMK.57370	0	-9.45859	down	--	--	--	--	--	Chromosome 14 SCAF8084, whole genome shotgun sequence. (Fragment) GN=GSTENG00005666001 OS=Tetraodon nigroviridis (Spotted green pufferfish) PE=4 SV=1	unnamed protein product [Tetraodon nigroviridis]	--
Reproduction_Unigene_BMK.68946	1.11e-15	-9.43621	down	--	--	Molecular Function: sequence-specific DNA binding RNA polymerase II transcription factor activity (GO:0000981);; Biological Process: in utero embryonic development (GO:0001701);; Biological Process: endoderm formation (GO:0001706);; Biological Process: mesoderm formation (GO:0001707);; Biological Process: endodermal cell fate specification (GO:0001714);; Biological Process: epithelial to mesenchy…	K10173|0.0|dre:64603|eomesa, eom, eomes	Eomesodermin OS=Xenopus laevis GN=eomes PE=2 SV=1	T-box transcription factor Eomesodermin GN=eomes OS=Polypterus senegalus (Senegal bichir) PE=2 SV=1	T-box transcription factor Eomesodermin [Polypterus senegalus]	Carassius auratus langsdorfii eomesodermin-like protein a-1 (eomesa) mRNA, complete cds
Reproduction_Unigene_BMK.73467	6e-15	-9.41901	down	--	--	--	--	Transmembrane protein 171 OS=Rattus norvegicus GN=Tmem171 PE=2 SV=1	Uncharacterized protein GN=tmem171 OS=Xenopus tropicalis (Western clawed frog) PE=4 SV=1	transmembrane protein 171 [Xenopus (Silurana) tropicalis]	Zebrafish DNA sequence from clone CH73-334L20 in linkage group 19, complete sequence
Reproduction_Unigene_BMK.64336	1.24e-14	-9.41224	down	--	--	Biological Process: somitogenesis (GO:0001756);; Molecular Function: nucleic acid binding (GO:0003676);; Cellular Component: nucleolus (GO:0005730);; Cellular Component: Golgi apparatus (GO:0005794);; Cellular Component: intracellular part (GO:0044424);;	--	La-related protein 6 OS=Mus musculus GN=Larp6 PE=1 SV=1	Uncharacterized protein OS=Latimeria chalumnae (West Indian ocean coelacanth) PE=4 SV=1	uncharacterized protein LOC100137645 [Xenopus laevis]	Zebrafish DNA sequence from clone CH211-177P17 in linkage group 5, complete sequence
Reproduction_Unigene_BMK.63199	1.28e-14	-9.40666	down	--	--	Biological Process: osteoblast differentiation (GO:0001649);; Molecular Function: binding (GO:0005488);; Cellular Component: endosome (GO:0005768);; Cellular Component: integral to membrane (GO:0016021);; Cellular Component: cytoplasmic membrane-bounded vesicle (GO:0016023);; Biological Process: bone mineralization (GO:0030282);; Cellular Component: intracellular organelle part (GO:0044446);;	--	Transmembrane glycoprotein NMB OS=Homo sapiens GN=GPNMB PE=1 SV=2	Uncharacterized protein (Fragment) OS=Latimeria chalumnae (West Indian ocean coelacanth) PE=4 SV=1	glycoprotein (transmembrane) nmb precursor [Xenopus (Silurana) tropicalis]	--
Reproduction_Unigene_BMK.63454	5.48e-14	-9.3087	down	--	--	Biological Process: positive regulation of immune system process (GO:0002684);; Biological Process: developmental process involved in reproduction (GO:0003006);; Molecular Function: protein binding (GO:0005515);; Cellular Component: extracellular region (GO:0005576);; Biological Process: transport (GO:0006810);; Biological Process: immune response (GO:0006955);; Biological Process: multicellular …	--	Zona pellucida sperm-binding protein 3 OS=Gallus gallus GN=ZP3 PE=1 SV=4	Uncharacterized protein (Fragment) OS=Xiphophorus maculatus (Southern platyfish) PE=4 SV=1	PREDICTED: uncharacterized protein LOC101481586 [Maylandia zebra]	--
Reproduction_Unigene_BMK.14416	3.15e-14	-9.25092	down	--	--	Cellular Component: acrosomal vesicle (GO:0001669);; Biological Process: lymphocyte mediated immunity (GO:0002449);; Biological Process: adaptive immune response based on somatic recombination of immune receptors built from immunoglobulin superfamily domains (GO:0002460);; Molecular Function: protein binding (GO:0005515);; Biological Process: humoral immune response (GO:0006959);; Biological Proc…	--	Zona pellucida sperm-binding protein 3 OS=Bos taurus GN=ZP3 PE=2 SV=1	Zona pellucida glycoprotein 3.3 OS=Acipenser sinensis (Chinese sturgeon) PE=2 SV=1	zona pellucida glycoprotein 3.3 [Acipenser sinensis]	Acipenser sinensis zona pellucida glycoprotein 3.3 mRNA, complete cds
Reproduction_Unigene_BMK.65534	3.05e-14	-9.22515	down	--	--	--	--	--	Uncharacterized protein (Fragment) GN=LOC100003370 OS=Danio rerio (Zebrafish) PE=2 SV=1	LOC100003370 protein [Danio rerio]	--
Reproduction_Unigene_BMK.58650	1.9e-13	-9.17353	down	--	--	Biological Process: humoral immune response mediated by circulating immunoglobulin (GO:0002455);; Molecular Function: protein binding (GO:0005515);; Cellular Component: membrane (GO:0016020);; Cellular Component: inclusion body (GO:0016234);; Biological Process: multicellular organismal process (GO:0032501);; Biological Process: intracellular signal transduction (GO:0035556);; Cellular Component:…	--	Zona pellucida sperm-binding protein 2 (Fragment) OS=Oryctolagus cuniculus GN=ZP2 PE=2 SV=1	Zona pellucida sperm-binding protein 2 GN=UY3_00374 OS=Chelonia mydas (Green sea-turtle) PE=4 SV=1	Zona pellucida sperm-binding protein 2 [Chelonia mydas]	Xenopus (Silurana) tropicalis ArfGAP with SH3 domain, ankyrin repeat and PH domain 1 (asap1), mRNA >gi|120537291|gb|BC129009.1| Xenopus tropicalis hypothetical protein LOC100036721, mRNA (cDNA clone MGC:145752 IMAGE:7641622), complete cds
Reproduction_Unigene_BMK.78651	2.15e-13	-9.05274	down	--	--	Biological Process: immune system process (GO:0002376);; Biological Process: acrosome reaction (GO:0007340);; Cellular Component: membrane (GO:0016020);; Cellular Component: secretory granule (GO:0030141);; Biological Process: multicellular organismal process (GO:0032501);; Biological Process: intracellular signal transduction (GO:0035556);; Biological Process: positive regulation of cellular pro…	--	Zona pellucida sperm-binding protein 2 OS=Canis familiaris GN=ZP2 PE=2 SV=1	Uncharacterized protein GN=LOC100563455 OS=Anolis carolinensis (Green anole) PE=4 SV=2	PREDICTED: hypothetical protein LOC100563455 [Anolis carolinensis]	--
Reproduction_Unigene_BMK.49810	1.2e-14	-8.92519	down	--	--	--	--	--	Zona pellucida glycoprotein AX GN=ZPAX OS=Acipenser sinensis (Chinese sturgeon) PE=2 SV=1	zona pellucida glycoprotein AX [Acipenser sinensis]	Acipenser sinensis zona pellucida glycoprotein AX (ZPAX) mRNA, complete cds
Reproduction_Unigene_BMK.57487	4.04e-13	-8.88262	down	[R]	General function prediction only	Biological Process: microtubule cytoskeleton organization (GO:0000226);; Cellular Component: spindle pole (GO:0000922);; Cellular Component: nucleoplasm (GO:0005654);; Cellular Component: anaphase-promoting complex (GO:0005680);; Cellular Component: nucleolus (GO:0005730);; Cellular Component: centrosome (GO:0005813);; Cellular Component: cytosol (GO:0005829);; Biological Process: mitotic cell cy…	K03363|0.0|xla:379130|cdc20	Cell division cycle protein 20 homolog OS=Rattus norvegicus GN=Cdc20 PE=1 SV=2	Cell division cycle protein 20 homolog GN=CDC20 OS=Salmo salar (Atlantic salmon) PE=2 SV=1	cell division cycle protein 20 homolog [Salmo salar]	Salmo salar cell division cycle 20 homolog (cdc20), mRNA >gi|209147721|gb|BT044641.1| Salmo salar clone ssal-rgf-001-259 Cell division cycle protein 20 homolog putative mRNA, complete cds
Reproduction_Unigene_BMK.79993	2.5e-12	-8.86528	down	--	--	Biological Process: immune system process (GO:0002376);; Biological Process: acrosome reaction (GO:0007340);; Cellular Component: membrane (GO:0016020);; Biological Process: multicellular organismal process (GO:0032501);; Cellular Component: intracellular membrane-bounded organelle (GO:0043231);; Cellular Component: cytoplasmic part (GO:0044444);; Biological Process: positive regulation of biolog…	--	Zona pellucida sperm-binding protein 4 OS=Bos taurus GN=ZP4 PE=1 SV=2	Uncharacterized protein GN=CABZ01051901.1 OS=Danio rerio (Zebrafish) PE=4 SV=1	PREDICTED: uncharacterized protein LOC101483920 [Maylandia zebra]	--
Reproduction_Unigene_BMK.59440	4.46e-13	-8.80218	down	--	--	Molecular Function: creatine kinase activity (GO:0004111);; Molecular Function: protein binding (GO:0005515);; Molecular Function: ATP binding (GO:0005524);; Cellular Component: mitochondrial inner membrane (GO:0005743);; Cellular Component: cytosol (GO:0005829);; Biological Process: creatine metabolic process (GO:0006600);; Biological Process: brain development (GO:0007420);; Biological Process:…	K00933|0.0|dre:140744|ckbb, bck, cb594, ckb, wu:fj36f10, wu:fj37d11	Creatine kinase B-type OS=Gallus gallus GN=CKB PE=1 SV=1	Uncharacterized protein GN=ckbb OS=Danio rerio (Zebrafish) PE=2 SV=1	brain creatine kinase b [Danio rerio]	Osmerus mordax clone omor-rgc-518-290 Creatine kinase B-type putative mRNA, complete cds
Reproduction_Unigene_BMK.72633	8.83e-13	-8.7938	down	--	--	Molecular Function: binding (GO:0005488);; Biological Process: transport (GO:0006810);; Biological Process: single fertilization (GO:0007338);; Cellular Component: cytoplasmic vesicle (GO:0031410);; Cellular Component: intracellular membrane-bounded organelle (GO:0043231);; Cellular Component: intracellular organelle part (GO:0044446);; Cellular Component: plasma membrane part (GO:0044459);; Biol…	--	Uromodulin OS=Rattus norvegicus GN=Umod PE=2 SV=1	Uncharacterized protein GN=LOC101173463 OS=Oryzias latipes (Medaka fish) PE=4 SV=1	PREDICTED: uromodulin-like [Oryzias latipes]	--
Reproduction_Unigene_BMK.64876	8.73e-13	-8.72465	down	[J]	Translation, ribosomal structure and biogenesis	Molecular Function: mRNA binding (GO:0003729);; Molecular Function: translation elongation factor activity (GO:0003746);; Molecular Function: GTPase activity (GO:0003924);; Molecular Function: GTP binding (GO:0005525);; Cellular Component: nucleus (GO:0005634);; Cellular Component: cytosol (GO:0005829);; Cellular Component: eukaryotic translation elongation factor 1 complex (GO:0005853);; Cellula…	--	Elongation factor 1-alpha OS=Xenopus laevis PE=1 SV=2	Elongation factor 1-alpha (Fragment) GN=LOC100690520 OS=Oreochromis niloticus (Nile tilapia) PE=3 SV=1	PREDICTED: elongation factor 1-alpha-like isoform X4 [Maylandia zebra]	Oryzias latipes 42Sp50 (LOC100049338), mRNA >gi|5059088|gb|AF128815.1|AF128815 Oryzias latipes 42Sp50 mRNA, complete cds
Reproduction_Unigene_BMK.79077	2.05e-12	-8.65252	down	--	--	Molecular Function: binding (GO:0005488);; Cellular Component: extracellular region (GO:0005576);; Cellular Component: intracellular membrane-bounded organelle (GO:0043231);; Cellular Component: cytoplasmic part (GO:0044444);; Cellular Component: plasma membrane part (GO:0044459);; Biological Process: response to stimulus (GO:0050896);;	--	Uromodulin OS=Rattus norvegicus GN=Umod PE=2 SV=1	Uncharacterized protein OS=Gasterosteus aculeatus (Three-spined stickleback) PE=4 SV=1	PREDICTED: uncharacterized protein LOC101467170 [Maylandia zebra]	--
Reproduction_Unigene_BMK.53930	3.86e-14	-8.59803	down	--	--	--	--	--	Zona pellucida glycoprotein AX GN=ZPAX OS=Acipenser sinensis (Chinese sturgeon) PE=2 SV=1	zona pellucida glycoprotein AX [Acipenser sinensis]	Acipenser sinensis zona pellucida glycoprotein AX (ZPAX) mRNA, complete cds
Reproduction_Unigene_BMK.43739	5.04e-13	-8.58531	down	--	--	Biological Process: reproduction (GO:0000003);; Biological Process: regulation of cell growth (GO:0001558);; Cellular Component: cytoplasm (GO:0005737);; Biological Process: chromosome segregation (GO:0007059);; Biological Process: negative regulation of cell proliferation (GO:0008285);; Biological Process: regulation of metabolic process (GO:0019222);; Biological Process: cell cycle process (GO:…	K06635|1e-16|ecb:100059640|similar to pituitary tumor transforming gene protein 1	Securin OS=Gorilla gorilla gorilla GN=PTTG1 PE=3 SV=1	Securin OS=Xenopus laevis (African clawed frog) PE=2 SV=1	securin [Xenopus laevis]	--
Reproduction_Unigene_BMK.77984	6.84e-12	-8.55706	down	--	--	Molecular Function: catalytic activity (GO:0003824);; Molecular Function: serine-type endopeptidase activity (GO:0004252);; Molecular Function: protein binding (GO:0005515);; Cellular Component: extracellular space (GO:0005615);; Cellular Component: lysosome (GO:0005764);; Biological Process: proteolysis (GO:0006508);; Biological Process: water-soluble vitamin metabolic process (GO:0006767);; Bio…	--	Ovochymase-1 OS=Homo sapiens GN=OVCH1 PE=2 SV=2	Polyprotein, serine proteases and ovochymase regions GN=LOC398190 OS=Xenopus laevis (African clawed frog) PE=2 SV=1	Polyprotein, serine proteases and ovochymase regions [Xenopus laevis]	PREDICTED: Xenopus (Silurana) tropicalis ovochymase 1 (ovch1), mRNA
Reproduction_Unigene_BMK.52889	7.06e-13	-8.51352	down	[K]	Transcription	Molecular Function: protein binding (GO:0005515);; Cellular Component: nucleoplasm (GO:0005654);; Biological Process: transcription initiation from RNA polymerase II promoter (GO:0006367);; Biological Process: transcription elongation from RNA polymerase II promoter (GO:0006368);; Biological Process: viral reproduction (GO:0016032);;	K03136|1e-177|xtr:780011|gtf2e1.2, MGC147456, gtf2e1, tf2e1, tfiie-a	General transcription factor IIE subunit 1 OS=Pongo abelii GN=GTF2E1 PE=2 SV=1	Uncharacterized protein GN=gtf2e1.2 OS=Xenopus tropicalis (Western clawed frog) PE=2 SV=1	general transcription factor IIE, polypeptide 1, alpha 56kDa, gene 2 [Xenopus (Silurana) tropicalis]	--
Reproduction_Unigene_BMK.35204	1.71e-13	-8.49866	down	--	--	--	--	--	Uncharacterized protein (Fragment) OS=Pelodiscus sinensis (Chinese softshell turtle) PE=4 SV=1	PREDICTED: hypothetical protein LOC100563455 [Anolis carolinensis]	--
Reproduction_Unigene_BMK.64502	2.08e-12	-8.49719	down	[U]	Intracellular trafficking, secretion, and vesicular transport	Biological Process: regulation of DNA recombination (GO:0000018);; Biological Process: M phase specific microtubule process (GO:0000072);; Biological Process: G2 phase of mitotic cell cycle (GO:0000085);; Cellular Component: nucleus (GO:0005634);; Cellular Component: nuclear pore (GO:0005643);; Cellular Component: nucleoplasm (GO:0005654);; Cellular Component: cytoplasm (GO:0005737);; Cellular Co…	--	Importin subunit alpha-5 OS=Xenopus laevis GN=kpna1 PE=1 SV=2	Importin subunit alpha GN=kpna7 OS=Xenopus tropicalis (Western clawed frog) PE=2 SV=1	karyopherin alpha 7 (importin alpha 8) [Xenopus (Silurana) tropicalis]	PREDICTED: Takifugu rubripes importin subunit alpha-2-like (LOC101070461), mRNA
Reproduction_Unigene_BMK.75329	5.11e-13	-8.44606	down	--	--	--	--	Uncharacterized protein BHLF1 OS=Epstein-Barr virus (strain B95-8) GN=BHLF1 PE=4 SV=1	--	PREDICTED: TBC1 domain family member 13-like isoform X2 [Gallus gallus]	--
Reproduction_Unigene_BMK.56012	6.73e-12	-8.42482	down	--	--	--	K13899|2e-08|mdo:100033234|hypothetical protein LOC100033234	Cystatin-2 OS=Crotalus adamanteus PE=2 SV=1	Cystatin GN=CYT OS=Salmo salar (Atlantic salmon) PE=2 SV=1	cystatin precursor [Austrelaps superbus]	--
Reproduction_Unigene_BMK.57101	2.86e-12	-8.40111	down	--	--	Molecular Function: monophenol monooxygenase activity (GO:0004503);; Molecular Function: copper ion binding (GO:0005507);; Biological Process: melanin biosynthetic process from tyrosine (GO:0006583);; Biological Process: cell proliferation (GO:0008283);; Biological Process: epidermis development (GO:0008544);; Cellular Component: endosome membrane (GO:0010008);; Cellular Component: integral to me…	K00506|0.0|mdo:100019721|similar to tyrosinase related protein 1	5,6-dihydroxyindole-2-carboxylic acid oxidase OS=Ambystoma mexicanum GN=TYRP1 PE=2 SV=2	Uncharacterized protein OS=Oreochromis niloticus (Nile tilapia) PE=4 SV=1	PREDICTED: 5,6-dihydroxyindole-2-carboxylic acid oxidase-like [Maylandia zebra]	Coturnix coturnix mRNA for TRP-1, complete cds
Reproduction_Unigene_BMK.79722	2e-12	-8.39923	down	--	--	Biological Process: developmental process involved in reproduction (GO:0003006);; Biological Process: heart morphogenesis (GO:0003007);; Molecular Function: actin binding (GO:0003779);; Molecular Function: protein serine/threonine kinase activity (GO:0004674);; Molecular Function: structural molecule activity (GO:0005198);; Cellular Component: actin filament (GO:0005884);; Biological Process: pro…	--	Myotilin OS=Homo sapiens GN=MYOT PE=1 SV=2	Uncharacterized protein GN=si:ch211-194m19.4 OS=Danio rerio (Zebrafish) PE=4 SV=1	PREDICTED: hypothetical protein LOC100702919 [Oreochromis niloticus]	PREDICTED: Maylandia zebra myopalladin-like (LOC101482559), mRNA
Reproduction_Unigene_BMK.73174	2.48e-12	-8.38677	down	--	--	Biological Process: ossification (GO:0001503);; Molecular Function: protein binding (GO:0005515);; Cellular Component: endosome (GO:0005768);; Cellular Component: plasma membrane (GO:0005886);; Biological Process: developmental process (GO:0032502);; Biological Process: melanin biosynthetic process (GO:0042438);; Cellular Component: melanosome (GO:0042470);; Cellular Component: membrane part (GO:…	--	Melanocyte protein PMEL OS=Gallus gallus GN=PMEL PE=1 SV=3	Uncharacterized protein OS=Oreochromis niloticus (Nile tilapia) PE=4 SV=1	PREDICTED: melanocyte protein PMEL-like [Oreochromis niloticus]	TSA: Anoplopoma fimbria tsa-afim-6374559 transcribed RNA sequence
Reproduction_Unigene_BMK.70251	2.95e-13	-8.38656	down	--	--	Biological Process: humoral immune response mediated by circulating immunoglobulin (GO:0002455);; Biological Process: positive regulation of immune system process (GO:0002684);; Molecular Function: signal transducer activity (GO:0004871);; Cellular Component: extracellular region (GO:0005576);; Cellular Component: multivesicular body (GO:0005771);; Cellular Component: endoplasmic reticulum (GO:00…	--	Zona pellucida sperm-binding protein 2 OS=Canis familiaris GN=ZP2 PE=2 SV=1	Zona pellucida sperm-binding protein 2 GN=UY3_00374 OS=Chelonia mydas (Green sea-turtle) PE=4 SV=1	Zona pellucida sperm-binding protein 2 [Chelonia mydas]	--
Reproduction_Unigene_BMK.43734	1.14e-11	-8.32666	down	--	--	Biological Process: acrosome reaction (GO:0007340);; Cellular Component: membrane (GO:0016020);; Cellular Component: secretory granule (GO:0030141);; Biological Process: multicellular organismal process (GO:0032501);; Biological Process: positive regulation of biological process (GO:0048518);; Biological Process: regulation of cellular process (GO:0050794);; Biological Process: response to stimul…	--	Zona pellucida sperm-binding protein 4 OS=Felis catus GN=ZP4 PE=2 SV=1	Uncharacterized protein GN=LOC421956 OS=Gallus gallus (Chicken) PE=4 SV=2	PREDICTED: uncharacterized protein LOC421956 isoform X6 [Gallus gallus]	--
Reproduction_Unigene_BMK.77783	2.92e-12	-8.3175	down	--	--	Cellular Component: plasma membrane (GO:0005886);; Biological Process: cell cycle (GO:0007049);; Cellular Component: intracellular non-membrane-bounded organelle (GO:0043232);; Cellular Component: membrane part (GO:0044425);; Cellular Component: intracellular organelle part (GO:0044446);; Biological Process: regulation of biological process (GO:0050789);; Biological Process: response to stimulus …	--	Carcinoembryonic antigen-related cell adhesion molecule 2 OS=Mus musculus GN=Ceacam2 PE=1 SV=2	Uncharacterized protein GN=ceacam1 OS=Danio rerio (Zebrafish) PE=4 SV=1	novel protein similar to vertebrate titin (TTN) [Danio rerio]	--
Reproduction_Unigene_BMK.57883	8.36e-12	-8.27717	down	--	--	Cellular Component: cytoplasm (GO:0005737);; Biological Process: multicellular organismal development (GO:0007275);;	--	Zygote arrest protein 1 OS=Xenopus laevis GN=zar1 PE=2 SV=1	Uncharacterized protein GN=zar1l OS=Danio rerio (Zebrafish) PE=4 SV=1	ZAR1-like protein [Danio rerio]	PREDICTED: Anas platyrhynchos zygote arrest 1-like (ZAR1L), mRNA
Reproduction_Unigene_BMK.60287	1.57e-12	-8.18297	down	--	--	Molecular Function: protein binding (GO:0005515);; Cellular Component: plasma membrane (GO:0005886);; Biological Process: cell adhesion (GO:0007155);; Biological Process: binding of sperm to zona pellucida (GO:0007339);; Biological Process: blood coagulation (GO:0007596);; Biological Process: response to organic substance (GO:0010033);; Biological Process: protein metabolic process (GO:0019538);;…	--	IgGFc-binding protein OS=Homo sapiens GN=FCGBP PE=1 SV=3	Uncharacterized protein (Fragment) OS=Latimeria chalumnae (West Indian ocean coelacanth) PE=4 SV=1	PREDICTED: IgGFc-binding protein-like [Anolis carolinensis]	--
Reproduction_Unigene_BMK.70767	5.38e-12	-8.18051	down	--	--	Biological Process: negative regulation of transcription from RNA polymerase II promoter (GO:0000122);; Molecular Function: RNA polymerase II transcription factor binding transcription factor activity (GO:0001076);; Biological Process: mesoderm formation (GO:0001707);; Biological Process: tissue homeostasis (GO:0001894);; Biological Process: endochondral ossification (GO:0001958);; Biological Pro…	--	Factor in the germline alpha OS=Homo sapiens GN=FIGLA PE=1 SV=2	Uncharacterized protein (Fragment) GN=FIGLA OS=Pelodiscus sinensis (Chinese softshell turtle) PE=4 SV=1	Factor in the germline alpha [Chelonia mydas]	PREDICTED: Anolis carolinensis factor in the germline alpha-like (LOC100564419), mRNA
Reproduction_Unigene_BMK.59208	1.57e-12	-8.13748	down	--	--	Molecular Function: triglyceride lipase activity (GO:0004806);; Molecular Function: protein binding (GO:0005515);; Cellular Component: cytosol (GO:0005829);; Biological Process: phosphate-containing compound metabolic process (GO:0006796);; Biological Process: negative regulation of sequestering of triglyceride (GO:0010891);; Biological Process: positive regulation of triglyceride catabolic proce…	--	Patatin-like phospholipase domain-containing protein 2 OS=Homo sapiens GN=PNPLA2 PE=1 SV=1	Uncharacterized protein OS=Danio rerio (Zebrafish) PE=4 SV=1	Patatin-like phospholipase domain-containing protein 2 [Chelonia mydas]	--
Reproduction_Unigene_BMK.69079	1.15e-11	-8.09212	down	--	--	Molecular Function: protein binding (GO:0005515);; Cellular Component: membrane part (GO:0044425);; Biological Process: biological regulation (GO:0065007);; Cellular Component: cell periphery (GO:0071944);;	--	Serine-rich adhesin for platelets OS=Staphylococcus haemolyticus (strain JCSC1435) GN=sraP PE=3 SV=1	Zona pellucida sperm-binding protein 3 GN=UY3_12711 OS=Chelonia mydas (Green sea-turtle) PE=4 SV=1	PREDICTED: mucin-2-like [Xenopus (Silurana) tropicalis]	--
Reproduction_Unigene_BMK.57344	1.47e-10	-8.0881	down	[G]	Carbohydrate transport and metabolism	Biological Process: microtubule cytoskeleton organization (GO:0000226);; Biological Process: nuclear membrane fusion (GO:0000740);; Molecular Function: glyceraldehyde-3-phosphate dehydrogenase (NAD+) (phosphorylating) activity (GO:0004365);; Cellular Component: nucleus (GO:0005634);; Cellular Component: lipid particle (GO:0005811);; Cellular Component: cytosol (GO:0005829);; Cellular Component: p…	K00134|0.0|gga:374193|GAPDH, KNC-NDS6	Glyceraldehyde-3-phosphate dehydrogenase OS=Coturnix coturnix japonica GN=GAPDH PE=2 SV=2	Uncharacterized protein OS=Latimeria chalumnae (West Indian ocean coelacanth) PE=3 SV=1	RecName: Full=Glyceraldehyde-3-phosphate dehydrogenase; Short=GAPDH; AltName: Full=Peptidyl-cysteine S-nitrosylase GAPDH	Acipenser naccarii glyceraldehyde-3-phosphate dehydrogenase (GAPDH) mRNA, partial cds
Reproduction_Unigene_BMK.68240	3.09e-11	-8.06224	down	[R]	General function prediction only	Molecular Function: nucleic acid binding (GO:0003676);; Molecular Function: protein binding (GO:0005515);; Cellular Component: nucleus (GO:0005634);; Biological Process: regulation of transcription, DNA-dependent (GO:0006355);;	--	P43 5S RNA-binding protein OS=Xenopus borealis PE=2 SV=1	Uncharacterized protein GN=LOC100700453 OS=Oreochromis niloticus (Nile tilapia) PE=4 SV=1	PREDICTED: P43 5S RNA-binding protein-like [Oreochromis niloticus]	Tetraodon nigroviridis full-length cDNA
Reproduction_Unigene_BMK.58783	1.67e-12	-8.04848	down	--	--	Molecular Function: transcription regulatory region sequence-specific DNA binding (GO:0000976);; Biological Process: skeletal system development (GO:0001501);; Biological Process: morphogenesis of an epithelium (GO:0002009);; Molecular Function: sequence-specific DNA binding transcription factor activity (GO:0003700);; Cellular Component: nucleus (GO:0005634);; Biological Process: regulation of t…	--	Homeobox protein not2 OS=Xenopus laevis GN=not2 PE=2 SV=1	Uncharacterized protein GN=not OS=Xenopus tropicalis (Western clawed frog) PE=3 SV=1	notochord homeobox [Xenopus (Silurana) tropicalis]	Petromyzon marinus Bapx1 mRNA, partial cds
Reproduction_Unigene_BMK.56809	1.94e-11	-8.03459	down	--	--	--	--	Zygote arrest protein 1 OS=Danio rerio GN=zar1 PE=2 SV=1	Zygote arrest protein 1 GN=zar1 OS=Danio rerio (Zebrafish) PE=4 SV=1	uncharacterized protein LOC100135258 [Xenopus (Silurana) tropicalis]	PREDICTED: Anolis carolinensis zygote arrest protein 1-like (LOC100561906), mRNA
Reproduction_Unigene_BMK.80765	1.13e-11	-8.00197	down	--	--		--	Nck-associated protein 5-like OS=Homo sapiens GN=NCKAP5L PE=1 SV=2	Uncharacterized protein GN=nckap5l OS=Danio rerio (Zebrafish) PE=4 SV=1	PREDICTED: nck-associated protein 5-like isoform X3 [Maylandia zebra]	PREDICTED: Oryzias latipes nck-associated protein 5-like (LOC101154952), mRNA
Reproduction_Unigene_BMK.53814	2.38e-11	-7.93124	down	--	--	Biological Process: ribosomal large subunit export from nucleus (GO:0000055);; Biological Process: ribosomal small subunit export from nucleus (GO:0000056);; Cellular Component: cytoplasmic chromatin (GO:0000789);; Cellular Component: nuclear chromatin (GO:0000790);; Cellular Component: granular component (GO:0001652);; Molecular Function: DNA binding (GO:0003677);; Molecular Function: transcript…	K11277|6e-38|xtr:549692|npm2	Nucleoplasmin OS=Xenopus laevis PE=1 SV=1	Nucleoplasmin GN=NUPL OS=Salmo salar (Atlantic salmon) PE=2 SV=1	Nucleoplasmin [Salmo salar]	--
Reproduction_Unigene_BMK.43864	1.23e-13	-7.9248	down	--	--	Molecular Function: monooxygenase activity (GO:0004497);; Molecular Function: protein binding (GO:0005515);; Cellular Component: chloroplast (GO:0009507);; Biological Process: photorespiration (GO:0009853);; Molecular Function: ribulose-bisphosphate carboxylase activity (GO:0016984);; Biological Process: reductive pentose-phosphate cycle (GO:0019253);; Biological Process: oxidation-reduction proc…	--	Ribulose bisphosphate carboxylase small chain, chloroplastic OS=Capsicum annuum GN=RBCS PE=2 SV=1	--	--	--
Reproduction_Unigene_BMK.51448	4.52e-11	-7.92132	down	--	--	Cellular Component: acrosomal vesicle (GO:0001669);; Biological Process: male germ cell proliferation (GO:0002176);; Biological Process: spermatid development (GO:0007286);; Biological Process: fertilization (GO:0009566);; Biological Process: negative regulation of peptidase activity (GO:0010466);; Biological Process: reproductive process (GO:0022414);; Molecular Function: peptidase inhibitor act…	--	Serine protease inhibitor Kazal-type 2 OS=Macaca fascicularis GN=SPINK2 PE=2 SV=1	Uncharacterized protein GN=zgc:158852 OS=Danio rerio (Zebrafish) PE=4 SV=1	serine protease inhibitor Kazal-type 2 precursor [Danio rerio]	--
Reproduction_Unigene_BMK.55913	1.46e-13	-7.8928	down	--	--	--	K12896|3e-06|ecb:100054033|SRSF7	Serine/arginine-rich splicing factor 7 OS=Homo sapiens GN=SRSF7 PE=1 SV=1	--	--	--
Reproduction_Unigene_BMK.47934	7.6e-11	-7.83776	down	--	--	Molecular Function: serine-type endopeptidase activity (GO:0004252);; Cellular Component: cytoplasm (GO:0005737);; Biological Process: cellular metal ion homeostasis (GO:0006875);; Biological Process: spermatogenesis (GO:0007283);; Biological Process: metabolic process (GO:0008152);; Biological Process: response to metal ion (GO:0010038);; Cellular Component: membrane (GO:0016020);; Biological Pr…	K14741|7e-32|oaa:100073518|similar to metallothionein IV	Metallothionein-1 OS=Columba livia PE=1 SV=1	Metallothionein GN=MT4 OS=Anolis carolinensis (Green anole) PE=3 SV=1	metallothionein 1 [Epinephelus coioides]	Callorhinchus milii clone P04D18.Intestine.in05 mRNA sequence
Reproduction_Unigene_BMK.40243	4.56e-11	-7.82031	down	--	--	--	--	--	Zona pellucida glycoprotein AX GN=ZPAX OS=Acipenser sinensis (Chinese sturgeon) PE=2 SV=1	zona pellucida glycoprotein AX [Acipenser sinensis]	Acipenser sinensis zona pellucida glycoprotein AX (ZPAX) mRNA, complete cds
Reproduction_Unigene_BMK.54697	7.73e-11	-7.80219	down	[B]	Chromatin structure and dynamics	Biological Process: telomere maintenance (GO:0000723);; Cellular Component: nucleosome (GO:0000786);; Molecular Function: DNA binding (GO:0003677);; Cellular Component: extracellular region (GO:0005576);; Cellular Component: nucleus (GO:0005634);; Cellular Component: nucleoplasm (GO:0005654);; Cellular Component: nucleolus (GO:0005730);; Biological Process: nucleosome assembly (GO:0006334);; Cell…	--	Histone H4 OS=Xenopus tropicalis GN=TGas006m08.1 PE=3 SV=1	Histone H4 (Fragment) GN=A306_01848 OS=Columba livia (Domestic pigeon) PE=4 SV=1	Histone H4, partial [Columba livia]	Plectorhinchus mediterraneus isolate I5C1 histone H4 (H4) gene, partial cds
Reproduction_Unigene_BMK.66104	6.87e-12	-7.79029	down	--	--	Biological Process: protein targeting (GO:0006605);; Cellular Component: synaptic vesicle (GO:0008021);; Cellular Component: integral to membrane (GO:0016021);; Cellular Component: synaptic vesicle membrane (GO:0030672);; Cellular Component: neuromuscular junction (GO:0031594);; Biological Process: positive regulation of transporter activity (GO:0032411);; Molecular Function: SH2 domain binding (…	--	Synaptogyrin-1 OS=Pongo abelii GN=SYNGR1 PE=2 SV=1	Uncharacterized protein GN=syngr3a OS=Danio rerio (Zebrafish) PE=2 SV=1	synaptogyrin 3a [Danio rerio]	Danio rerio synaptogyrin 3, mRNA (cDNA clone MGC:193006 IMAGE:100061501), complete cds
Reproduction_Unigene_BMK.64074	2.75e-10	-7.75545	down	[O]	Posttranslational modification, protein turnover, chaperones	Biological Process: skeletal system development (GO:0001501);; Cellular Component: extracellular space (GO:0005615);; Cellular Component: nucleus (GO:0005634);; Cellular Component: nuclear euchromatin (GO:0005719);; Cellular Component: nucleolus (GO:0005730);; Cellular Component: mitochondrion (GO:0005739);; Cellular Component: mitochondrial matrix (GO:0005759);; Cellular Component: peroxisomal m…	K13279|1e-129|tgu:100190347|peroxiredoxin 1-like	Peroxiredoxin-1 OS=Gallus gallus GN=PRDX1 PE=1 SV=1	Natural killer cell enhancing factor GN=NKEF OS=Ictalurus punctatus (Channel catfish) PE=4 SV=1	natural killer cell enhancing factor [Ictalurus punctatus]	Salmo salar clone ssal-eve-578-225 Peroxiredoxin putative mRNA, complete cds
Reproduction_Unigene_BMK.51436	4.21e-10	-7.73255	down	--	--	Cellular Component: ruffle (GO:0001726);; Biological Process: epithelial to mesenchymal transition (GO:0001837);; Molecular Function: actin binding (GO:0003779);; Molecular Function: calcium ion binding (GO:0005509);; Cellular Component: extracellular region (GO:0005576);; Cellular Component: nucleus (GO:0005634);; Biological Process: regulation of translation (GO:0006417);; Biological Process: a…	--	Protein S100-A1 OS=Rattus norvegicus GN=S100a1 PE=1 SV=3	Uncharacterized protein OS=Xiphophorus maculatus (Southern platyfish) PE=4 SV=1	S-100 calcium-binding protein A1 [Squalus acanthias]	PREDICTED: Anas platyrhynchos protein S100-A6-like (LOC101801959), mRNA
Reproduction_Unigene_BMK.67811	1.89e-10	-7.67798	down	--	--	Cellular Component: acrosomal vesicle (GO:0001669);; Biological Process: cell activation (GO:0001775);; Biological Process: immune system process (GO:0002376);; Molecular Function: protein binding (GO:0005515);; Cellular Component: Golgi apparatus (GO:0005794);; Biological Process: binding of sperm to zona pellucida (GO:0007339);; Biological Process: acrosome reaction (GO:0007340);; Cellular Comp…	--	Zona pellucida sperm-binding protein 4 OS=Bos taurus GN=ZP4 PE=1 SV=2	Uncharacterized protein (Fragment) OS=Latimeria chalumnae (West Indian ocean coelacanth) PE=4 SV=1	zona pellucida glycoprotein B [Acipenser sinensis]	Callorhinchus milii BAC clone IMCB_Eshark-55H12 from chromosome unknown, complete sequence
Reproduction_Unigene_BMK.74786	5.12e-10	-7.64977	down	--	--	Molecular Function: protein binding (GO:0005515);; Biological Process: cell adhesion (GO:0007155);; Biological Process: hemostasis (GO:0007599);; Biological Process: response to wounding (GO:0009611);; Biological Process: response to organic substance (GO:0010033);; Cellular Component: membrane (GO:0016020);; Cellular Component: intracellular membrane-bounded organelle (GO:0043231);; Cellular Com…	--	IgGFc-binding protein OS=Homo sapiens GN=FCGBP PE=1 SV=3	Uncharacterized protein (Fragment) OS=Gasterosteus aculeatus (Three-spined stickleback) PE=4 SV=1	PREDICTED: IgGFc-binding protein-like [Maylandia zebra]	TSA: Anguilla japonica contig01319 transcribed RNA sequence
Reproduction_Unigene_BMK.73936	2.27e-11	-7.61429	down	--	--	Biological Process: negative regulation of transcription from RNA polymerase II promoter (GO:0000122);; Molecular Function: sequence-specific DNA binding RNA polymerase II transcription factor activity (GO:0000981);; Molecular Function: RNA polymerase II transcription coactivator activity (GO:0001105);; Biological Process: endoderm formation (GO:0001706);; Biological Process: mesodermal cell fate…	K09369|1e-108|dre:30333|pou5f1, POU-2, cb197, chunp6868, gp-9, gp9, oct4, pou2, spg/pou2, wu:fd18d06	POU domain, class 5, transcription factor 1 OS=Danio rerio GN=pou5f1 PE=2 SV=1	POU2 OS=Acipenser sinensis (Chinese sturgeon) PE=2 SV=1	POU2 [Acipenser sinensis]	Acipenser sinensis POU2 mRNA, complete cds
Reproduction_Unigene_BMK.76921	8.98e-11	-7.61286	down	--	--	Molecular Function: protein binding (GO:0005515);; Cellular Component: nucleolus (GO:0005730);; Cellular Component: Golgi apparatus (GO:0005794);; Biological Process: transcription, DNA-dependent (GO:0006351);; Cellular Component: macromolecular complex (GO:0032991);; Cellular Component: intracellular membrane-bounded organelle (GO:0043231);; Biological Process: cellular protein metabolic process…	--	La-related protein 6 OS=Mus musculus GN=Larp6 PE=1 SV=1	Uncharacterized protein OS=Latimeria chalumnae (West Indian ocean coelacanth) PE=4 SV=1	La ribonucleoprotein domain family, member 6 [Danio rerio]	PREDICTED: Anas platyrhynchos la-related protein 6-like (LOC101800468), mRNA
Reproduction_Unigene_BMK.43670	9.55e-12	-7.5909	down	[G]	Carbohydrate transport and metabolism	Biological Process: positive regulation of immune system process (GO:0002684);; Molecular Function: amine transmembrane transporter activity (GO:0005275);; Molecular Function: purine nucleobase transmembrane transporter activity (GO:0005345);; Molecular Function: pyrimidine nucleobase transmembrane transporter activity (GO:0005350);; Molecular Function: water transmembrane transporter activity (G…	K09878|9e-96|mcc:697815|AQP10	Aquaporin-10 OS=Homo sapiens GN=AQP10 PE=2 SV=2	Aquaporin OS=Sparus aurata (Gilthead sea bream) PE=2 SV=1	aquaporin [Sparus aurata]	PREDICTED: Takifugu rubripes aquaporin-10-like (LOC101063737), mRNA
Reproduction_Unigene_BMK.58759	1.11e-10	-7.55702	down	--	--	Molecular Function: phospholipase A2 activity (GO:0004623);; Cellular Component: extracellular region (GO:0005576);; Biological Process: glycerophospholipid metabolic process (GO:0006650);; Biological Process: nitrogen compound metabolic process (GO:0006807);; Biological Process: lipid localization (GO:0010876);; Molecular Function: hydrolase activity (GO:0016787);; Biological Process: defense re…	K01047|5e-19|mdo:100026162|similar to Phospholipase A2 precursor (Phosphatidylcholine 2-acylhydrolase) (Group IB phospholipase A2)	Basic phospholipase A2 A OS=Crotalus durissus ruruima PE=1 SV=1	Uncharacterized protein (Fragment) OS=Latimeria chalumnae (West Indian ocean coelacanth) PE=3 SV=1	Phospholipase A2, membrane associated, partial [Anas platyrhynchos]	--
Reproduction_Unigene_BMK.6612	5.94e-12	-7.54017	down	--	--	Cellular Component: ruffle (GO:0001726);; Molecular Function: copper ion binding (GO:0005507);; Molecular Function: calcium ion binding (GO:0005509);; Molecular Function: protein binding (GO:0005515);; Molecular Function: tropomyosin binding (GO:0005523);; Cellular Component: nuclear envelope (GO:0005635);; Cellular Component: cytosol (GO:0005829);; Biological Process: signal transduction (GO:000…	--	Protein S100-A6 OS=Sus scrofa GN=S100A6 PE=3 SV=1	Uncharacterized protein OS=Pelodiscus sinensis (Chinese softshell turtle) PE=4 SV=1	PREDICTED: protein S100-A5-like [Danio rerio]	--
Reproduction_Unigene_BMK.67616	2.82e-10	-7.52489	down	[TZDR]	--	Molecular Function: calcium ion binding (GO:0005509);; Molecular Function: protein binding (GO:0005515);; Biological Process: receptor guanylyl cyclase signaling pathway (GO:0007168);; Biological Process: cell-cell signaling (GO:0007267);; Biological Process: body fluid secretion (GO:0007589);; Biological Process: visual perception (GO:0007601);; Biological Process: phototransduction (GO:0007602)…	K08328|2e-97|gga:374216|GUCA1A	Guanylyl cyclase-activating protein 1 OS=Gallus gallus GN=GUCA1A PE=1 SV=3	Guanylyl cyclase-activating protein 1 (Fragment) GN=Anapl_13766 OS=Anas platyrhynchos (Domestic duck) PE=4 SV=1	PREDICTED: guanylyl cyclase-activating protein 1 [Anas platyrhynchos]	PREDICTED: Anas platyrhynchos guanylate cyclase activator 1A (retina) (GUCA1A), mRNA
Reproduction_Unigene_BMK.55786	9.1e-10	-7.49802	down	[U]	Intracellular trafficking, secretion, and vesicular transport	Molecular Function: receptor activity (GO:0004872);; Molecular Function: protein binding (GO:0005515);; Cellular Component: endoplasmic reticulum membrane (GO:0005789);; Biological Process: translation (GO:0006412);; Biological Process: SRP-dependent cotranslational protein targeting to membrane (GO:0006614);; Biological Process: protein transport (GO:0015031);; Cellular Component: integral to me…	K14010|0.0|dre:266757|tram1, cb289, tcamp, tram, wu:fb67f10, wu:fc67b03, wu:fi09h09	Translocating chain-associated membrane protein 1-like 1 OS=Xenopus laevis GN=tram1l1 PE=2 SV=1	Uncharacterized protein GN=TRAM1L1 OS=Tetraodon nigroviridis (Spotted green pufferfish) PE=4 SV=1	unnamed protein product [Tetraodon nigroviridis]	TSA: Anguilla japonica contig10980 transcribed RNA sequence
Reproduction_Unigene_BMK.43761	3.23e-10	-7.47616	down	--	--	--	--	--	Uncharacterized protein GN=GSTENG00009445001 OS=Tetraodon nigroviridis (Spotted green pufferfish) PE=4 SV=1	PREDICTED: hypothetical protein LOC100704727 [Oreochromis niloticus]	TSA: Sinocyclocheilus anophthalmus Cave061141 transcribed RNA sequence
Reproduction_Unigene_BMK.39766	3.55e-11	-7.44611	down	--	--	Molecular Function: hormone activity (GO:0005179);; Cellular Component: extracellular region (GO:0005576);; Cellular Component: extracellular space (GO:0005615);; Cellular Component: peroxisomal matrix (GO:0005782);; Biological Process: generation of precursor metabolites and energy (GO:0006091);; Biological Process: neuropeptide signaling pathway (GO:0007218);; Biological Process: cell-cell sign…	K05228|1e-104|xla:380532|pomc-a, MGC64273, pomc	Pro-opiomelanocortin OS=Acipenser transmontanus GN=pomc PE=2 SV=1	Proopiomelanocortin A OS=Acipenser sinensis (Chinese sturgeon) PE=2 SV=1	proopiomelanocortin A precursor [Acipenser sinensis]	Acipenser sinensis proopiomelanocortin A mRNA, complete cds
Reproduction_Unigene_BMK.70384	5.02e-10	-7.44291	down	--	--	--	--	Transmembrane protein 130 OS=Homo sapiens GN=TMEM130 PE=2 SV=1	Uncharacterized protein (Fragment) GN=UY3_12271 OS=Chelonia mydas (Green sea-turtle) PE=4 SV=1	hypothetical protein UY3_12271, partial [Chelonia mydas]	--
Reproduction_Unigene_BMK.53844	6.66e-10	-7.43801	down	--	--	Molecular Function: protein binding (GO:0005515);; Cellular Component: endoplasmic reticulum membrane (GO:0005789);; Cellular Component: Golgi apparatus (GO:0005794);; Cellular Component: trans-Golgi network (GO:0005802);; Cellular Component: melanosome (GO:0042470);; Cellular Component: intracellular membrane-bounded organelle (GO:0043231);;	--	Melanoma antigen recognized by T-cells 1 OS=Homo sapiens GN=MLANA PE=1 SV=1	Uncharacterized protein GN=LOC101163017 OS=Oryzias latipes (Medaka fish) PE=4 SV=1	PREDICTED: melanoma antigen recognized by T-cells 1-like [Maylandia zebra]	Zebrafish DNA sequence from clone CH211-239I23 in linkage group 20 Contains the fbxo16 gene for F-box protein 16, the znf395 gene for zinc finger protein 395 and the 5' end of a novel gene, complete sequence
Reproduction_Unigene_BMK.80439	3.04e-09	-7.35442	down	--	--	Biological Process: response to hypoxia (GO:0001666);; Biological Process: regulation of protein phosphorylation (GO:0001932);; Molecular Function: receptor binding (GO:0005102);; Cellular Component: extracellular space (GO:0005615);; Cellular Component: endosome (GO:0005768);; Biological Process: alcohol metabolic process (GO:0006066);; Biological Process: endocytosis (GO:0006897);; Biological P…	--	Low-density lipoprotein receptor-related protein 4 OS=Rattus norvegicus GN=Lrp4 PE=1 SV=2	Uncharacterized protein (Fragment) OS=Latimeria chalumnae (West Indian ocean coelacanth) PE=4 SV=1	PREDICTED: low-density lipoprotein receptor-related protein 2 isoform 5 [Danio rerio]	TSA: Anolis carolinensis k36:12256891 transcribed RNA sequence
Reproduction_Unigene_BMK.74191	1.21e-09	-7.32231	down	--	--	Cellular Component: Golgi membrane (GO:0000139);; Molecular Function: transcription regulatory region sequence-specific DNA binding (GO:0000976);; Biological Process: membrane raft polarization (GO:0001766);; Biological Process: immune effector process (GO:0002252);; Biological Process: MyD88-dependent toll-like receptor signaling pathway (GO:0002755);; Molecular Function: sequence-specific DNA b…	--	Myelin and lymphocyte protein OS=Homo sapiens GN=MAL PE=1 SV=1	Myelin and lymphocyte protein GN=MAL OS=Esox lucius (Northern pike) PE=2 SV=1	Myelin and lymphocyte protein [Esox lucius]	Latimeria menadoensis HoxD gene cluster, complete sequence
Reproduction_Unigene_BMK.65945	3.33e-12	-7.30358	down	--	--	--	--	RNA2 polyprotein OS=Broad bean wilt virus 1 (strain Spinach/United States/ATCC PV-132/1963) GN=RNA2 PE=3 SV=1	--	--	--
Reproduction_Unigene_BMK.43267	6.16e-11	-7.23477	down	--	--	--	--	PDZ domain-containing protein 9 OS=Homo sapiens GN=PDZD9 PE=2 SV=2	Uncharacterized protein (Fragment) GN=PDZD9 OS=Pelodiscus sinensis (Chinese softshell turtle) PE=4 SV=1	PDZ domain-containing protein 9 [Chelonia mydas]	--
Reproduction_Unigene_BMK.59016	1.46e-09	-7.22278	down	[B]	Chromatin structure and dynamics	Biological Process: DNA damage checkpoint (GO:0000077);; Biological Process: double-strand break repair via homologous recombination (GO:0000724);; Cellular Component: chromosome, telomeric region (GO:0000781);; Cellular Component: nucleosome (GO:0000786);; Cellular Component: nuclear chromatin (GO:0000790);; Cellular Component: condensed nuclear chromosome (GO:0000794);; Cellular Component: male…	K11251|3e-82|dre:100038784|zgc:163047	Histone H2A OS=Oncorhynchus mykiss PE=1 SV=2	Histone H2A (Fragment) GN=zgc:195633 OS=Danio rerio (Zebrafish) PE=3 SV=1	histone cluster 2, H2ab [Danio rerio]	PREDICTED: Oryzias latipes histone H2A-like (LOC101169170), mRNA
Reproduction_Unigene_BMK.35203	5.29e-12	-7.21578	down	--	--	--	--	--	Zona pellucida sperm-binding protein 2 (Fragment) GN=UY3_16770 OS=Chelonia mydas (Green sea-turtle) PE=4 SV=1	Zona pellucida sperm-binding protein 2, partial [Chelonia mydas]	--
Reproduction_Unigene_BMK.57743	2.22e-09	-7.21541	down	[E]	Amino acid transport and metabolism	Molecular Function: non-membrane spanning protein tyrosine kinase activity (GO:0004715);; Molecular Function: spermidine synthase activity (GO:0004766);; Molecular Function: ATP binding (GO:0005524);; Cellular Component: cytosol (GO:0005829);; Biological Process: metabolic process (GO:0008152);; Biological Process: spermidine biosynthetic process (GO:0008295);; Biological Process: peptidyl-tyrosi…	K00797|0.0|dre:394009|srm, MGC63600, id:ibd1177, wu:fa18b03, zgc:63600	Spermidine synthase OS=Mus musculus GN=Srm PE=2 SV=1	Uncharacterized protein GN=srm OS=Danio rerio (Zebrafish) PE=3 SV=1	spermidine synthase [Danio rerio]	Danio rerio spermidine synthase (srm), mRNA
Reproduction_Unigene_BMK.67295	4.04e-09	-7.1873	down	--	--	--	--	--	Uncharacterized protein (Fragment) OS=Oreochromis niloticus (Nile tilapia) PE=4 SV=1	PREDICTED: uncharacterized protein LOC101173915 [Oryzias latipes]	--
Reproduction_Unigene_BMK.60604	3.17e-10	-7.18493	down	--	--	Biological Process: positive regulation of protein phosphorylation (GO:0001934);; Biological Process: hair follicle development (GO:0001942);; Biological Process: regulation of immune system process (GO:0002682);; Molecular Function: death receptor activity (GO:0005035);; Cellular Component: Golgi apparatus (GO:0005794);; Biological Process: defense response (GO:0006952);; Biological Process: imm…	K05152|7e-30|aml:100476581|tumor necrosis factor receptor superfamily member 14-like	Tumor necrosis factor receptor superfamily member 14 OS=Homo sapiens GN=TNFRSF14 PE=1 SV=3	Uncharacterized protein (Fragment) GN=TNFRSF14 OS=Latimeria chalumnae (West Indian ocean coelacanth) PE=4 SV=1	PREDICTED: tumor necrosis factor receptor superfamily member 14-like [Oryzias latipes]	--
Reproduction_Unigene_BMK.58392	3.56e-10	-7.18285	down	--	--	Biological Process: response to hypoxia (GO:0001666);; Molecular Function: transmembrane signaling receptor activity (GO:0004888);; Molecular Function: structural molecule activity (GO:0005198);; Cellular Component: nucleus (GO:0005634);; Cellular Component: cytoplasm (GO:0005737);; Cellular Component: integral to plasma membrane (GO:0005887);; Cellular Component: tight junction (GO:0005923);; Ce…	K06087|1e-110|xla:379396|cldn7, MGC53400	Claudin-7-B OS=Danio rerio GN=cldn7b PE=2 SV=1	Claudin 7 OS=Oncorhynchus mykiss (Rainbow trout) PE=2 SV=1	Claudin-like protein ZF4A22 [Salmo salar]	Gasterosteus aculeatus clone CGX47-B03 mRNA sequence
Reproduction_Unigene_BMK.40976	8.16e-11	-7.16434	down	--	--	Molecular Function: protein binding (GO:0005515);; Cellular Component: cytoplasm (GO:0005737);; Cellular Component: brush border (GO:0005903);; Biological Process: water-soluble vitamin metabolic process (GO:0006767);; Molecular Function: L-ascorbate:sodium symporter activity (GO:0008520);; Biological Process: response to toxin (GO:0009636);; Cellular Component: basal plasma membrane (GO:0009925)…	K14612|1e-110|cfa:488534|SLC23A3	Solute carrier family 23 member 3 OS=Homo sapiens GN=SLC23A3 PE=2 SV=2	Uncharacterized protein (Fragment) OS=Latimeria chalumnae (West Indian ocean coelacanth) PE=4 SV=1	PREDICTED: solute carrier family 23 member 3 [Melopsittacus undulatus]	--
Reproduction_Unigene_BMK.71469	4.36e-09	-7.16223	down	--	--	Cellular Component: nucleus (GO:0005634);; Biological Process: regulation of cell proliferation (GO:0042127);;	--	Cell division cycle-associated protein 7 OS=Bos taurus GN=CDCA7 PE=2 SV=1	Uncharacterized protein GN=LOC100697968 OS=Oreochromis niloticus (Nile tilapia) PE=4 SV=1	PREDICTED: cell division cycle-associated protein 7-like [Takifugu rubripes]	PREDICTED: Oryzias latipes cell division cycle-associated protein 7-like (LOC101162011), mRNA
Reproduction_Unigene_BMK.71561	6.32e-10	-7.16186	down	--	--	Cellular Component: endoplasmic reticulum (GO:0005783);; Biological Process: endocytosis (GO:0006897);; Biological Process: signal transduction (GO:0007165);; Cellular Component: integral to membrane (GO:0016021);; Cellular Component: apical plasma membrane (GO:0016324);; Biological Process: epithelial cell differentiation (GO:0030855);; Biological Process: protein localization to cell surface (G…	--	Uroplakin-1a OS=Bos taurus GN=UPK1A PE=1 SV=1	Uncharacterized protein GN=UPK1A OS=Anolis carolinensis (Green anole) PE=4 SV=2	PREDICTED: uroplakin-1a-like isoform 1 [Anolis carolinensis]	--
Reproduction_Unigene_BMK.61618	8.69e-09	-7.15275	down	[C]	Energy production and conversion	Molecular Function: pyruvate dehydrogenase (acetyl-transferring) activity (GO:0004739);; Cellular Component: mitochondrion (GO:0005739);; Cellular Component: mitochondrial matrix (GO:0005759);; Biological Process: glucose metabolic process (GO:0006006);; Biological Process: acetyl-CoA biosynthetic process from pyruvate (GO:0006086);; Biological Process: tricarboxylic acid cycle (GO:0006099);; Bio…	K00162|0.0|dre:406428|pdhb, wu:fc76a05, zgc:64062	Pyruvate dehydrogenase E1 component subunit beta, mitochondrial OS=Bos taurus GN=PDHB PE=1 SV=2	Pyruvate dehydrogenase E1 component subunit beta, mitochondrial GN=ODPB OS=Osmerus mordax (Rainbow smelt) PE=2 SV=1	Pyruvate dehydrogenase E1 component subunit beta, mitochondrial precursor [Osmerus mordax]	PREDICTED: Oreochromis niloticus pyruvate dehydrogenase E1 component subunit beta, mitochondrial-like (LOC100705334), mRNA
Reproduction_Unigene_BMK.30505	7.61e-12	-7.14691	down	--	--	--	--	--	Uncharacterized protein (Fragment) OS=Latimeria chalumnae (West Indian ocean coelacanth) PE=4 SV=1	--	--
Reproduction_Unigene_BMK.61086	5.22e-09	-7.13821	down	--	--	Biological Process: positive regulation of neuroblast proliferation (GO:0002052);; Molecular Function: dopachrome isomerase activity (GO:0004167);; Molecular Function: monophenol monooxygenase activity (GO:0004503);; Molecular Function: copper ion binding (GO:0005507);; Cellular Component: cytosol (GO:0005829);; Biological Process: melanin biosynthetic process from tyrosine (GO:0006583);; Biologi…	K01827|0.0|xtr:549915|dct	L-dopachrome tautomerase OS=Gallus gallus GN=DCT PE=2 SV=1	Dopachrome tautomerase GN=Dct OS=Takifugu rubripes (Japanese pufferfish) PE=4 SV=1	PREDICTED: L-dopachrome tautomerase-like [Takifugu rubripes]	PREDICTED: Takifugu rubripes L-dopachrome tautomerase-like (LOC101077388), mRNA
Reproduction_Unigene_BMK.43603	9.32e-12	-7.10842	down	--	--	Biological Process: polysaccharide catabolic process (GO:0000272);; Cellular Component: plant-type vacuole (GO:0000325);; Molecular Function: ribonuclease activity (GO:0004540);; Cellular Component: extracellular region (GO:0005576);; Cellular Component: cell wall (GO:0005618);; Biological Process: chitin catabolic process (GO:0006032);; Molecular Function: chitin binding (GO:0008061);; Molecular…	--	Basic endochitinase B OS=Arabidopsis thaliana GN=CHI-B PE=1 SV=3	--	--	--
Reproduction_Unigene_BMK.51810	8.09e-10	-7.1078	down	--	--	Molecular Function: structural molecule activity (GO:0005198);; Cellular Component: tight junction (GO:0005923);; Cellular Component: integral to membrane (GO:0016021);;	--	Transmembrane protein 178A OS=Danio rerio GN=tmem178a PE=2 SV=1	Transmembrane protein 178A GN=tmem178 OS=Danio rerio (Zebrafish) PE=4 SV=1	transmembrane protein 178A precursor [Danio rerio]	TSA: Sinocyclocheilus angustiporus Surface090089 transcribed RNA sequence
Reproduction_Unigene_BMK.66735	4.4e-10	-7.0924	down	--	--	Molecular Function: protein binding (GO:0005515);; Biological Process: regulation of transcription, DNA-dependent (GO:0006355);; Biological Process: protein ubiquitination (GO:0016567);; Cellular Component: nuclear lumen (GO:0031981);; Cellular Component: macromolecular complex (GO:0032991);; Cellular Component: intracellular non-membrane-bounded organelle (GO:0043232);; Cellular Component: cytop…	--	Nuclear factor 7, brain OS=Xenopus laevis PE=1 SV=1	Uncharacterized protein (Fragment) GN=trim108 OS=Danio rerio (Zebrafish) PE=4 SV=1	uncharacterized protein LOC568750 [Danio rerio]	--
Reproduction_Unigene_BMK.63231	2.48e-09	-7.07977	down	--	--	--	--	--	Uncharacterized protein OS=Takifugu rubripes (Japanese pufferfish) PE=4 SV=1	PREDICTED: hypothetical protein LOC100699880 [Oreochromis niloticus]	TSA: Nothobranchius furzeri Nofu_GRZ_cDNA_3_0018105.1 transcribed RNA sequence
Reproduction_Unigene_BMK.79903	7.05e-09	-7.0766	down	--	--	Molecular Function: protein binding (GO:0005515);; Biological Process: cell adhesion (GO:0007155);; Biological Process: hemostasis (GO:0007599);; Biological Process: response to wounding (GO:0009611);; Cellular Component: membrane (GO:0016020);; Cellular Component: intracellular membrane-bounded organelle (GO:0043231);; Biological Process: primary metabolic process (GO:0044238);; Cellular Compone…	--	IgGFc-binding protein OS=Homo sapiens GN=FCGBP PE=1 SV=3	Uncharacterized protein (Fragment) OS=Xenopus tropicalis (Western clawed frog) PE=4 SV=1	PREDICTED: uncharacterized protein LOC100379885 [Xenopus (Silurana) tropicalis]	PREDICTED: Maylandia zebra IgGFc-binding protein-like (LOC101469979), mRNA
Reproduction_Unigene_BMK.32984	1.13e-11	-7.07173	down	--	--	Biological Process: regulation of action potential (GO:0001508);; Biological Process: startle response (GO:0001964);; Biological Process: regulation of respiratory gaseous exchange by neurological system process (GO:0002087);; Molecular Function: GABA-A receptor activity (GO:0004890);; Molecular Function: protein binding (GO:0005515);; Cellular Component: endoplasmic reticulum (GO:0005783);; Cell…	K05271|9e-85|gga:769706|GLRA4	Glycine receptor subunit alpha-4 OS=Mus musculus GN=Glra4 PE=2 SV=3	Uncharacterized protein (Fragment) OS=Latimeria chalumnae (West Indian ocean coelacanth) PE=3 SV=1	Glra4a protein [Danio rerio]	PREDICTED: Gallus gallus glycine receptor, alpha 4 (GLRA4), transcript variant X1, mRNA
Reproduction_Unigene_BMK.61017	5.75e-10	-7.06936	down	[I]	Lipid transport and metabolism	Molecular Function: acetyl-CoA hydrolase activity (GO:0003986);; Molecular Function: ATP binding (GO:0005524);; Cellular Component: cytosol (GO:0005829);; Biological Process: acetyl-CoA metabolic process (GO:0006084);; Biological Process: fatty acid metabolic process (GO:0006631);; Biological Process: response to temperature stimulus (GO:0009266);; Molecular Function: acyl-CoA hydrolase activity …	K01067|0.0|xla:444535|acot12, MGC82100	Acyl-coenzyme A thioesterase 12 OS=Homo sapiens GN=ACOT12 PE=1 SV=1	Uncharacterized protein OS=Latimeria chalumnae (West Indian ocean coelacanth) PE=4 SV=2	LOC100170471 protein [Xenopus (Silurana) tropicalis]	PREDICTED: Gallus gallus acyl-CoA thioesterase 11 (ACOT11), transcript variant X11, mRNA
Reproduction_Unigene_BMK.68372	1.67e-08	-7.06255	down	--	--	Biological Process: oocyte anterior/posterior axis specification (GO:0007314);;	--	--	Uncharacterized protein GN=buc OS=Danio rerio (Zebrafish) PE=2 SV=1	bucky ball [Danio rerio]	PREDICTED: Maylandia zebra microtubule-associated tumor suppressor 1 homolog (LOC101470539), transcript variant X3, mRNA
Reproduction_Unigene_BMK.58592	7.54e-10	-7.05565	down	--	--	Molecular Function: receptor activity (GO:0004872);; Molecular Function: binding (GO:0005488);; Biological Process: transport (GO:0006810);; Biological Process: cell communication (GO:0007154);; Cellular Component: membrane (GO:0016020);; Biological Process: regulation of cellular process (GO:0050794);; Biological Process: cellular response to stimulus (GO:0051716);;	--	C-type lectin domain family 4 member E OS=Homo sapiens GN=CLEC4E PE=1 SV=1	Uncharacterized protein GN=illr4 OS=Danio rerio (Zebrafish) PE=4 SV=1	immune-related, lectin-like receptor 4 [Danio rerio]	--
Reproduction_Unigene_BMK.76848	3.17e-09	-7.05448	down	[I]	Lipid transport and metabolism	Molecular Function: nucleotide binding (GO:0000166);; Biological Process: response to hypoxia (GO:0001666);; Biological Process: long-chain fatty acid metabolic process (GO:0001676);; Molecular Function: acetate-CoA ligase activity (GO:0003987);; Molecular Function: long-chain fatty acid-CoA ligase activity (GO:0004467);; Cellular Component: nucleus (GO:0005634);; Cellular Component: mitochondrio…	--	Long-chain-fatty-acid--CoA ligase 6 OS=Homo sapiens GN=ACSL6 PE=2 SV=4	Uncharacterized protein GN=LOC100705521 OS=Oreochromis niloticus (Nile tilapia) PE=4 SV=1	PREDICTED: long-chain-fatty-acid--CoA ligase 1-like [Oreochromis niloticus]	TSA: Anguilla japonica contig03303 transcribed RNA sequence
Reproduction_Unigene_BMK.79492	5.23e-09	-7.02053	down	--	--	Cellular Component: cytoplasmic microtubule (GO:0005881);;	--	GRAM domain-containing protein 3 OS=Homo sapiens GN=GRAMD3 PE=1 SV=1	Uncharacterized protein OS=Latimeria chalumnae (West Indian ocean coelacanth) PE=4 SV=2	PREDICTED: GRAM domain-containing protein 3-like [Maylandia zebra]	TSA: Ameiurus nebulosus Bullhead_contig_59097
Reproduction_Unigene_BMK.64521	6.57e-09	-7.007	down	[E]	Amino acid transport and metabolism	Biological Process: urea cycle (GO:0000050);; Biological Process: argininosuccinate metabolic process (GO:0000053);; Biological Process: response to acid (GO:0001101);; Biological Process: kidney development (GO:0001822);; Biological Process: liver development (GO:0001889);; Molecular Function: argininosuccinate lyase activity (GO:0004056);; Molecular Function: structural constituent of eye lens …	K01755|0.0|dre:100333289|argininosuccinate lyase-like	Argininosuccinate lyase OS=Lithobates catesbeiana GN=ASL PE=3 SV=1	Argininosuccinate lyase OS=Callorhynchus milii (Elephant fish) PE=2 SV=1	Argininosuccinate lyase [Callorhinchus milii]	Osmerus mordax clone omor-eva-503-377 Argininosuccinate lyase putative mRNA, complete cds
Reproduction_Unigene_BMK.73820	4.51e-09	-6.98409	down	--	--	Biological Process: morphogenesis of an epithelium (GO:0002009);; Molecular Function: RNA binding (GO:0003723);; Molecular Function: mRNA 3'-UTR binding (GO:0003730);; Cellular Component: nucleus (GO:0005634);; Cellular Component: cytoplasm (GO:0005737);; Biological Process: histone mRNA 3'-end processing (GO:0006398);; Biological Process: apoptotic process (GO:0006915);; Biological Process: mito…	--	Oocyte-specific histone RNA stem-loop-binding protein 2 OS=Xenopus laevis GN=slbp2 PE=2 SV=1	Uncharacterized protein (Fragment) OS=Oreochromis niloticus (Nile tilapia) PE=4 SV=1	PREDICTED: uncharacterized protein LOC101483497 [Maylandia zebra]	Acipenser oxyrhynchus oxyrhynchus clone AoxD44 microsatellite sequence
Reproduction_Unigene_BMK.28960	7.54e-09	-6.9448	down	[O]	Posttranslational modification, protein turnover, chaperones	Molecular Function: glutathione transferase activity (GO:0004364);; Cellular Component: cytoplasm (GO:0005737);; Cellular Component: cytosol (GO:0005829);; Biological Process: response to stress (GO:0006950);; Biological Process: metabolic process (GO:0008152);; Biological Process: regulation of cardiac muscle contraction by regulation of the release of sequestered calcium ion (GO:0010881);; Biol…	K00799|1e-121|dre:436894|wu:fd58h04	Glutathione S-transferase omega-1 OS=Homo sapiens GN=GSTO1 PE=1 SV=2	Zgc:92254 GN=gsto1 OS=Danio rerio (Zebrafish) PE=2 SV=1	glutathione S-transferase omega 1 [Danio rerio]	TSA: Anguilla japonica contig11415 transcribed RNA sequence
Reproduction_Unigene_BMK.76661	6.96e-09	-6.93608	down	[Q]	Secondary metabolites biosynthesis, transport and catabolism	Molecular Function: binding (GO:0005488);; Cellular Component: endoplasmic reticulum membrane (GO:0005789);; Molecular Function: steroid hydroxylase activity (GO:0008395);; Biological Process: response to toxin (GO:0009636);; Biological Process: response to sulfur dioxide (GO:0010477);; Biological Process: response to organic cyclic compound (GO:0014070);; Molecular Function: oxidoreductase activ…	--	Cytochrome P450 2K1 OS=Oncorhynchus mykiss GN=cyp2k1 PE=2 SV=1	Uncharacterized protein (Fragment) GN=cyp2w1 OS=Xenopus tropicalis (Western clawed frog) PE=3 SV=1	PREDICTED: cytochrome P450 2K1-like [Xenopus (Silurana) tropicalis]	PREDICTED: Anas platyrhynchos cytochrome P450 2K1-like (LOC101796596), mRNA
Reproduction_Unigene_BMK.56798	3.4e-09	-6.93448	down	--	--	Molecular Function: nicotinamide-nucleotide adenylyltransferase activity (GO:0000309);; Molecular Function: RNA binding (GO:0003723);; Molecular Function: DNA-directed RNA polymerase activity (GO:0003899);; Molecular Function: nicotinate-nucleotide adenylyltransferase activity (GO:0004515);; Molecular Function: transporter activity (GO:0005215);; Cellular Component: nucleus (GO:0005634);; Cellula…	--	Retinoid-binding protein 7 OS=Mus musculus GN=Rbp7 PE=2 SV=1	Uncharacterized protein GN=Gga.9386 OS=Gallus gallus (Chicken) PE=2 SV=2	PREDICTED: retinoid-binding protein 7 [Gallus gallus]	Xenopus laevis hypothetical protein LOC733323, mRNA (cDNA clone IMAGE:6938379), partial cds
Reproduction_Unigene_BMK.39732	1.56e-10	-6.9159	down	--	--	Molecular Function: endopeptidase inhibitor activity (GO:0004866);; Biological Process: immune response (GO:0006955);; Biological Process: negative regulation of endopeptidase activity (GO:0010951);;	K13903|2e-34|xla:100037093|cst7	Cystatin-F OS=Mus musculus GN=Cst7 PE=2 SV=1	Cystatin-F GN=CYTF OS=Esox lucius (Northern pike) PE=2 SV=1	Cystatin-F precursor [Esox lucius]	--
Reproduction_Unigene_BMK.60850	5.45e-10	-6.90966	down	--	--	Cellular Component: membrane (GO:0016020);; Cellular Component: integral to membrane (GO:0016021);;	--	Tetraspanin-10 OS=Homo sapiens GN=TSPAN10 PE=2 SV=1	Uncharacterized protein OS=Xiphophorus maculatus (Southern platyfish) PE=4 SV=1	PREDICTED: tetraspanin-10-like [Takifugu rubripes]	Zebrafish DNA sequence from clone CH211-128D23, complete sequence
Reproduction_Unigene_BMK.49577	1.21e-08	-6.90222	down	--	--	Cellular Component: microtubule (GO:0005874);; Biological Process: multicellular organismal process (GO:0032501);; Biological Process: developmental process (GO:0032502);;	--	T-complex protein 11-like protein 2 OS=Bos taurus GN=TCP11L2 PE=2 SV=1	Uncharacterized protein OS=Latimeria chalumnae (West Indian ocean coelacanth) PE=4 SV=1	T-complex protein 11-like protein 2 [Danio rerio]	--
Reproduction_Unigene_BMK.50062	3.95e-11	-6.89012	down	--	--	--	--	--	Uncharacterized protein (Fragment) OS=Xiphophorus maculatus (Southern platyfish) PE=4 SV=1	PREDICTED: uncharacterized protein LOC101173915 [Oryzias latipes]	--
Reproduction_Unigene_BMK.68798	5.9e-10	-6.87024	down	--	--	--	--	E3 ubiquitin-protein ligase RNF182 OS=Xenopus laevis GN=rnf182 PE=2 SV=1	RING finger protein 182 GN=RN182 OS=Salmo salar (Atlantic salmon) PE=2 SV=1	RING finger protein 182 [Salmo salar]	--
Reproduction_Unigene_BMK.60343	2.87e-09	-6.85821	down	--	--	Biological Process: mitochondrial genome maintenance (GO:0000002);; Molecular Function: transporter activity (GO:0005215);; Molecular Function: ATP:ADP antiporter activity (GO:0005471);; Molecular Function: protein binding (GO:0005515);; Cellular Component: mitochondrial inner membrane (GO:0005743);; Cellular Component: mitochondrial inner membrane presequence translocase complex (GO:0005744);; C…	K05863|3e-43|dre:192321|slc25a5, CHUNP6931, SI:bZ46J2.1, SI:bZ46J2.3, SI:bZ46J2.5, SI:bZ46J2.6, SI:bZ46J2.7, SI:bZ46J2.9, si:bz46j2.2, sr:nyz040, wu:fe06b05	ADP/ATP translocase 2 OS=Rattus norvegicus GN=Slc25a5 PE=1 SV=3	Translocase 2 (Fragment) OS=Oryzias melastigma (Indian medaka) PE=2 SV=1	translocase 2, partial [Oryzias melastigma]	Xenopus (Silurana) tropicalis uncharacterized LOC100145214 (LOC100145214), mRNA >gi|166796374|gb|BC159275.1| Xenopus tropicalis hypothetical protein LOC100145214, mRNA (cDNA clone MGC:180462 IMAGE:8859166), complete cds
Reproduction_Unigene_BMK.53147	3.51e-11	-6.85635	down	--	--	Molecular Function: transmembrane signaling receptor activity (GO:0004888);; Biological Process: signal transduction (GO:0007165);; Biological Process: sensory perception of chemical stimulus (GO:0007606);; Biological Process: sensory perception of smell (GO:0007608);; Cellular Component: membrane (GO:0016020);; Biological Process: response to stimulus (GO:0050896);;	--	Olfactory receptor 6N1 OS=Homo sapiens GN=OR6N1 PE=2 SV=1	Uncharacterized protein OS=Gasterosteus aculeatus (Three-spined stickleback) PE=3 SV=1	odorant receptor, family E, subfamily 127, member 1 [Danio rerio]	PREDICTED: Danio rerio olfactory receptor 52D1-like (LOC100536446), mRNA
Reproduction_Unigene_BMK.62566	5.97e-09	-6.83883	down	[P]	Inorganic ion transport and metabolism	Molecular Function: calcium channel activity (GO:0005262);; Molecular Function: calcium ion binding (GO:0005509);; Cellular Component: integral to plasma membrane (GO:0005887);; Biological Process: cellular calcium ion homeostasis (GO:0006874);; Biological Process: learning (GO:0007612);; Biological Process: memory (GO:0007613);; Molecular Function: calcium, potassium:sodium antiporter activity (…	K13753|0.0|dre:570312|slc24a5	Sodium/potassium/calcium exchanger 5 OS=Danio rerio GN=slc24a5 PE=2 SV=1	Uncharacterized protein GN=SLC24A5 OS=Gasterosteus aculeatus (Three-spined stickleback) PE=4 SV=1	PREDICTED: sodium/potassium/calcium exchanger 5-like [Oryzias latipes]	PREDICTED: Anolis carolinensis sodium/potassium/calcium exchanger 5-like (LOC100555301), mRNA
Reproduction_Unigene_BMK.55459	5.5e-11	-6.8268	down	--	--	--	--	--	--	hypothetical protein A306_09476 [Columba livia]	--
Reproduction_Unigene_BMK.30276	2.02e-09	-6.81905	down	--	--	Molecular Function: binding (GO:0005488);; Molecular Function: oxidoreductase activity (GO:0016491);;	--	--	Uncharacterized protein GN=cyp27c1 OS=Danio rerio (Zebrafish) PE=2 SV=2	cytochrome P450, family 27, subfamily C, polypeptide 1 [Danio rerio]	--
Reproduction_Unigene_BMK.54503	9.53e-11	-6.81598	down	--	--	Molecular Function: GTPase activity (GO:0003924);; Molecular Function: GTP binding (GO:0005525);; Biological Process: GTP catabolic process (GO:0006184);;	--	--	Uncharacterized protein OS=Latimeria chalumnae (West Indian ocean coelacanth) PE=4 SV=1	EH domain-containing protein 3 [Perca flavescens]	TSA: Anoplopoma fimbria tsa-afim-6378680 transcribed RNA sequence
Reproduction_Unigene_BMK.77472	1.21e-08	-6.74812	down	--	--	Biological Process: regulation of immune system process (GO:0002682);; Molecular Function: cytokine receptor activity (GO:0004896);; Molecular Function: receptor binding (GO:0005102);; Cellular Component: extracellular region (GO:0005576);; Cellular Component: integral to plasma membrane (GO:0005887);; Biological Process: cell proliferation (GO:0008283);; Biological Process: response to external …	K05060|1e-100|ssc:100037294|IL6ST	Interleukin-6 receptor subunit beta OS=Rattus norvegicus GN=Il6st PE=2 SV=1	Uncharacterized protein (Fragment) OS=Latimeria chalumnae (West Indian ocean coelacanth) PE=4 SV=1	PREDICTED: granulocyte colony-stimulating factor receptor [Melopsittacus undulatus]	--
Reproduction_Unigene_BMK.80375	7.01e-10	-6.73235	down	[O]	Posttranslational modification, protein turnover, chaperones	Molecular Function: serine-type endopeptidase activity (GO:0004252);; Molecular Function: calcium ion binding (GO:0005509);; Molecular Function: protein binding (GO:0005515);; Cellular Component: extracellular region (GO:0005576);; Cellular Component: extracellular space (GO:0005615);; Biological Process: proteolysis (GO:0006508);; Biological Process: response to nutrient (GO:0007584);; Biologica…	--	Anionic trypsin-2 OS=Rattus norvegicus GN=Prss2 PE=1 SV=2	Uncharacterized protein GN=zgc:92590 OS=Danio rerio (Zebrafish) PE=3 SV=1	uncharacterized protein LOC474322 precursor [Danio rerio]	Engraulis japonicus mRNA for trypsinogen, complete cds
Reproduction_Unigene_BMK.76386	1.2e-08	-6.7297	down	[RTKL]	--	Molecular Function: protein serine/threonine kinase activity (GO:0004674);; Molecular Function: calcium channel regulator activity (GO:0005246);; Molecular Function: ATP binding (GO:0005524);; Cellular Component: nucleus (GO:0005634);; Cellular Component: mitochondrion (GO:0005739);; Cellular Component: endosome (GO:0005768);; Cellular Component: endoplasmic reticulum membrane (GO:0005789);; Cell…	K13303|0.0|gga:419166|SGK2	Serine/threonine-protein kinase Sgk2 OS=Homo sapiens GN=SGK2 PE=1 SV=1	Uncharacterized protein OS=Latimeria chalumnae (West Indian ocean coelacanth) PE=4 SV=1	PREDICTED: serine/threonine-protein kinase Sgk2 isoform X12 [Gallus gallus]	Salmo salar serum/glucocorticoid regulated kinase 2 (sgk2), mRNA >gi|209153917|gb|BT044929.1| Salmo salar clone ssal-rgf-507-264 Serine/threonine-protein kinase Sgk2 putative mRNA, complete cds
Reproduction_Unigene_BMK.70582	7.53e-09	-6.72825	down	--	--	Biological Process: activation of MAPK activity (GO:0000187);; Molecular Function: beta-amyloid binding (GO:0001540);; Biological Process: response to hypoxia (GO:0001666);; Biological Process: positive regulation of heart rate involved in baroreceptor response to decreased systemic arterial blood pressure (GO:0001988);; Molecular Function: acetylcholine-activated cation-selective channel activit…	K04809|0.0|xtr:100493611|neuronal acetylcholine receptor subunit alpha-7-like	Neuronal acetylcholine receptor subunit alpha-7 OS=Gallus gallus GN=CHRNA7 PE=1 SV=1	Uncharacterized protein GN=LOC100696880 OS=Oreochromis niloticus (Nile tilapia) PE=3 SV=1	PREDICTED: neuronal acetylcholine receptor subunit alpha-7-like [Maylandia zebra]	PREDICTED: Xenopus (Silurana) tropicalis neuronal acetylcholine receptor subunit alpha-7-like (LOC100487782), mRNA
Reproduction_Unigene_BMK.60588	3.68e-08	-6.67377	down	[D]	Cell cycle control, cell division, chromosome partitioning	Biological Process: regulation of cyclin-dependent protein kinase activity (GO:0000079);; Biological Process: regulation of transcription involved in G1/S phase of mitotic cell cycle (GO:0000083);; Biological Process: G2/M transition of mitotic cell cycle (GO:0000086);; Cellular Component: female pronucleus (GO:0001939);; Cellular Component: male pronucleus (GO:0001940);; Molecular Function: prot…	K06627|0.0|dre:192295|ccna2, CycA2, cb671, chunp6924, wu:fi36f03	Cyclin-A2 OS=Bos taurus GN=CCNA2 PE=1 SV=2	Cyclin A2 OS=Carassius auratus (Goldfish) PE=2 SV=1	cyclin A2 [Carassius auratus]	PREDICTED: Maylandia zebra cyclin-A2-like (LOC101477005), mRNA
Reproduction_Unigene_BMK.48048	1.8e-09	-6.65359	down	[R]	General function prediction only	Molecular Function: protein binding (GO:0005515);; Biological Process: signal transduction (GO:0007165);; Cellular Component: axon (GO:0030424);; Biological Process: neuron projection development (GO:0031175);; Biological Process: response to chemical stimulus (GO:0042221);; Biological Process: regulation of membrane potential (GO:0042391);; Cellular Component: intracellular membrane-bounded orga…	--	Ankyrin repeat and death domain-containing protein 1A OS=Homo sapiens GN=ANKDD1A PE=2 SV=2	Uncharacterized protein GN=ANKDD1A OS=Pelodiscus sinensis (Chinese softshell turtle) PE=4 SV=1	PREDICTED: ankyrin repeat and death domain-containing protein 1A isoform X1 [Gallus gallus]	--
Reproduction_Unigene_BMK.32277	8.41e-08	-6.6483	down	--	--	Cellular Component: hemoglobin complex (GO:0005833);; Biological Process: transport (GO:0006810);; Biological Process: blood coagulation (GO:0007596);; Biological Process: oxygen transport (GO:0015671);; Molecular Function: oxygen binding (GO:0019825);; Molecular Function: hemoglobin binding (GO:0030492);; Molecular Function: metal ion binding (GO:0046872);;	--	Hemoglobin subunit beta OS=Ciconia ciconia GN=HBB PE=1 SV=1	Hemoglobin beta-A chain (Fragment) OS=Siniperca chuatsi (Chinese perch) PE=2 SV=1	RecName: Full=Hemoglobin subunit beta; AltName: Full=Beta-globin; AltName: Full=Hemoglobin beta chain	Rhacophorus arboreus mRNA for larval beta globin, complete cds
Reproduction_Unigene_BMK.56874	1.61e-08	-6.64255	down	--	--	--	--	--	--	PREDICTED: uncharacterized protein LOC101483920 [Maylandia zebra]	--
Reproduction_Unigene_BMK.77076	2e-08	-6.62884	down	--	--	Cellular Component: spindle pole (GO:0000922);; Molecular Function: G-protein alpha-subunit binding (GO:0001965);; Molecular Function: GDP-dissociation inhibitor activity (GO:0005092);; Molecular Function: GTPase activator activity (GO:0005096);; Cellular Component: nucleolus (GO:0005730);; Cellular Component: centrosome (GO:0005813);; Cellular Component: cytosol (GO:0005829);; Cellular Component…	--	Regulator of G-protein signaling 14 OS=Homo sapiens GN=RGS14 PE=1 SV=4	Uncharacterized protein (Fragment) OS=Latimeria chalumnae (West Indian ocean coelacanth) PE=4 SV=1	PREDICTED: regulator of G-protein signaling 14-like isoform X1 [Maylandia zebra]	--
Reproduction_Unigene_BMK.62742	5.24e-08	-6.62614	down	[O]	Posttranslational modification, protein turnover, chaperones	Biological Process: reproduction (GO:0000003);; Molecular Function: translation elongation factor activity (GO:0003746);; Molecular Function: protein binding (GO:0005515);; Cellular Component: cytosol (GO:0005829);; Biological Process: translation (GO:0006412);; Biological Process: translational elongation (GO:0006414);; Biological Process: response to virus (GO:0009615);; Biological Process: emb…	K03233|0.0|xla:379456|eef1g-a, MGC64329, eef1g, ef1g, gig35	Elongation factor 1-gamma-A OS=Xenopus laevis GN=eef1g-a PE=1 SV=1	Uncharacterized protein GN=EEF1G OS=Pelodiscus sinensis (Chinese softshell turtle) PE=4 SV=1	translation elongation factor EF-1 gamma [Bombina orientalis]	TSA: Anolis carolinensis k51:2093859 transcribed RNA sequence
Reproduction_Unigene_BMK.69237	3.28e-08	-6.62258	down	--	--	Molecular Function: binding (GO:0005488);; Biological Process: transport (GO:0006810);; Biological Process: regulation of gene expression (GO:0010468);; Cellular Component: cell projection (GO:0042995);; Cellular Component: intracellular membrane-bounded organelle (GO:0043231);; Biological Process: primary metabolic process (GO:0044238);; Biological Process: cellular macromolecule metabolic proce…	--	Acyl-CoA-binding domain-containing protein 5 OS=Arabidopsis thaliana GN=ACBP5 PE=1 SV=1	RING finger protein B GN=UY3_15597 OS=Chelonia mydas (Green sea-turtle) PE=4 SV=1	PREDICTED: acyl-CoA-binding domain-containing protein 4-like [Maylandia zebra]	TSA: Anoplopoma fimbria tsa-afim-6378785 transcribed RNA sequence
Reproduction_Unigene_BMK.81109	1.29e-08	-6.62158	down	--	--	Molecular Function: binding (GO:0005488);; Cellular Component: cytoplasm (GO:0005737);; Biological Process: cellular protein modification process (GO:0006464);; Biological Process: ubiquitin-dependent protein catabolic process (GO:0006511);; Biological Process: positive regulation of cell proliferation (GO:0008284);;	--	F-box only protein 50 OS=Danio rerio GN=nccrp1 PE=2 SV=2	Nonspecific cytotoxic cell receptor protein GN=NCCRP-1 OS=Oreochromis niloticus (Nile tilapia) PE=4 SV=1	nonspecific cytotoxic cell receptor protein [Oreochromis niloticus]	Cyprinus carpio NCCRP 1 like mRNA for NCC receptor 1 like protein, complete cds
Reproduction_Unigene_BMK.70695	1.01e-08	-6.61256	down	--	--	Biological Process: temperature homeostasis (GO:0001659);; Cellular Component: nucleus (GO:0005634);; Cellular Component: cytoplasm (GO:0005737);; Cellular Component: mitochondrial envelope (GO:0005740);; Cellular Component: lipid particle (GO:0005811);; Cellular Component: cytosol (GO:0005829);; Cellular Component: focal adhesion (GO:0005925);; Biological Process: apoptotic DNA fragmentation (GO…	--	Cell death activator CIDE-3 OS=Homo sapiens GN=CIDEC PE=1 SV=1	Cell death activator CIDE-3 GN=CIDEC OS=Salmo salar (Atlantic salmon) PE=2 SV=1	Cell death activator CIDE-3 [Salmo salar]	Salmo salar Cell death activator CIDE-3 (cidec), mRNA >gi|209735205|gb|BT048671.1| Salmo salar clone ssal-evd-565-241 Cell death activator CIDE-3 putative mRNA, complete cds
Reproduction_Unigene_BMK.58208	4.29e-10	-6.6036	down	--	--	Molecular Function: growth hormone receptor binding (GO:0005131);; Molecular Function: hormone activity (GO:0005179);; Cellular Component: extracellular region (GO:0005576);; Cellular Component: extracellular space (GO:0005615);; Cellular Component: nucleus (GO:0005634);; Cellular Component: trans-Golgi network (GO:0005802);; Cellular Component: plasma membrane (GO:0005886);; Cellular Component: …	K05438|1e-102|mdo:554243|GH1, GH	Somatotropin-2 OS=Acipenser gueldenstaedtii GN=gh2 PE=1 SV=1	Growth hormone GN=GH OS=Acipenser gueldenstaedtii (Russian sturgeon) PE=2 SV=1	growth hormone [Acipenser gueldenstaedtii]	Acipenser baerii growth hormone mRNA, complete cds
Reproduction_Unigene_BMK.51059	3.55e-08	-6.57748	down	--	--	Cellular Component: endoplasmic reticulum (GO:0005783);; Cellular Component: plasma membrane (GO:0005886);; Cellular Component: membrane part (GO:0044425);; Biological Process: anatomical structure development (GO:0048856);; Biological Process: cellular developmental process (GO:0048869);;	--	Uroplakin-3a OS=Homo sapiens GN=UPK3A PE=1 SV=3	Uncharacterized protein OS=Gallus gallus (Chicken) PE=4 SV=2	PREDICTED: uroplakin-3a isoform X3 [Gallus gallus]	--
Reproduction_Unigene_BMK.57211	1.72e-08	-6.56738	down	--	--	--	--	--	Oocyte-specific F-box protein GN=Fbos OS=Oncorhynchus mykiss (Rainbow trout) PE=2 SV=1	oocyte-specific F-box protein [Oncorhynchus mykiss]	Oncorhynchus mykiss oocyte-specific F-box protein (fbos), mRNA >gi|307829005|gb|HQ201417.1| Oncorhynchus mykiss oocyte-specific F-box protein (Fbos) mRNA, complete cds
Reproduction_Unigene_BMK.73757	1.6e-07	-6.5664	down	[F]	Nucleotide transport and metabolism	Biological Process: brainstem development (GO:0003360);; Molecular Function: IMP cyclohydrolase activity (GO:0003937);; Molecular Function: phosphoribosylaminoimidazolecarboxamide formyltransferase activity (GO:0004643);; Cellular Component: mitochondrion (GO:0005739);; Cellular Component: cytosol (GO:0005829);; Biological Process: purine nucleobase metabolic process (GO:0006144);; Biological Pro…	K00602|0.0|dre:140622|atic, cb72, id:ibd1333, wu:fb50b10, wu:fb58a11, wu:fi76g09, wu:fy77g01	Bifunctional purine biosynthesis protein PURH OS=Gallus gallus GN=ATIC PE=1 SV=1	Atic protein GN=atic OS=Danio rerio (Zebrafish) PE=2 SV=1	bifunctional purine biosynthesis protein PURH [Danio rerio]	Salmo salar Bifunctional purine biosynthesis protein PURH (pur9), mRNA >gi|209154717|gb|BT045329.1| Salmo salar clone ssal-rgf-518-231 Bifunctional purine biosynthesis protein PURH putative mRNA, complete cds
Reproduction_Unigene_BMK.51850	9.8e-10	-6.56149	down	--	--	Molecular Function: binding (GO:0005488);; Biological Process: response to stress (GO:0006950);; Biological Process: signal transduction (GO:0007165);; Biological Process: metabolic process (GO:0008152);; Biological Process: filamentous growth of a population of unicellular organisms (GO:0044182);; Cellular Component: cell part (GO:0044464);;	--	Cyclic nucleotide-binding domain-containing protein 2 OS=Macaca fascicularis GN=CNBD2 PE=2 SV=1	Uncharacterized protein GN=CNBD2 OS=Pelodiscus sinensis (Chinese softshell turtle) PE=4 SV=1	PREDICTED: cyclic nucleotide-binding domain-containing protein 2-like [Xenopus (Silurana) tropicalis]	--
Reproduction_Unigene_BMK.67181	2.35e-08	-6.54962	down	--	--	Biological Process: regulation of cytokine production (GO:0001817);; Molecular Function: protein binding (GO:0005515);; Cellular Component: nucleus (GO:0005634);; Cellular Component: cytoplasm (GO:0005737);; Biological Process: regulation of transcription, DNA-dependent (GO:0006355);; Biological Process: multicellular organismal development (GO:0007275);; Biological Process: response to organic s…	--	E3 ubiquitin-protein ligase TRIM39 OS=Rattus norvegicus GN=Trim39 PE=2 SV=1	Uncharacterized protein (Fragment) OS=Takifugu rubripes (Japanese pufferfish) PE=4 SV=1	PREDICTED: E3 ubiquitin/ISG15 ligase TRIM25-like [Maylandia zebra]	--
Reproduction_Unigene_BMK.47032	2.55e-09	-6.54508	down	--	--	Biological Process: branching involved in ureteric bud morphogenesis (GO:0001658);; Biological Process: in utero embryonic development (GO:0001701);; Biological Process: epithelial to mesenchymal transition (GO:0001837);; Biological Process: liver development (GO:0001889);; Biological Process: regulation of protein phosphorylation (GO:0001932);; Biological Process: regulation of mesenchymal to ep…	K01064|0.0|dre:565677|wnt9b	Protein Wnt-9b OS=Homo sapiens GN=WNT9B PE=1 SV=3	Protein Wnt GN=LOC100706905 OS=Oreochromis niloticus (Nile tilapia) PE=3 SV=1	PREDICTED: protein Wnt-9b-like [Oreochromis niloticus]	PREDICTED: Taeniopygia guttata wingless-type MMTV integration site family, member 9B (WNT9B), partial mRNA
Reproduction_Unigene_BMK.71689	2.31e-08	-6.53235	down	[L]	Replication, recombination and repair	Biological Process: response to oxidative stress (GO:0006979);; Molecular Function: ligand-dependent nuclear receptor transcription coactivator activity (GO:0030374);; Molecular Function: nuclear hormone receptor binding (GO:0035257);; Cellular Component: intracellular membrane-bounded organelle (GO:0043231);; Biological Process: positive regulation of transcription from RNA polymerase II promote…	--	Oxidation resistance protein 1 OS=Rattus norvegicus GN=Oxr1 PE=2 SV=3	Oxidation resistance protein 1 GN=UY3_03504 OS=Chelonia mydas (Green sea-turtle) PE=4 SV=1	Oxidation resistance protein 1 [Chelonia mydas]	--
Reproduction_Unigene_BMK.6859	1.94e-10	-6.53006	down	[P]	Inorganic ion transport and metabolism	Biological Process: amino acid transmembrane transport (GO:0003333);; Molecular Function: catalase activity (GO:0004096);; Molecular Function: binding (GO:0005488);; Cellular Component: cell wall (GO:0005618);; Cellular Component: mitochondrion (GO:0005739);; Cellular Component: vacuole (GO:0005773);; Cellular Component: plasma membrane (GO:0005886);; Biological Process: response to oxidative str…	K03781|1e-140|cbr:CBG20805|Hypothetical protein CBG20805	Catalase OS=Capsicum annuum GN=CAT PE=2 SV=1	Catalase (Fragment) GN=Anapl_09675 OS=Anas platyrhynchos (Domestic duck) PE=4 SV=1	PREDICTED: catalase [Anas platyrhynchos]	--
Reproduction_Unigene_BMK.78170	1.52e-08	-6.52902	down	[P]	Inorganic ion transport and metabolism	Cellular Component: integral to plasma membrane (GO:0005887);; Biological Process: sodium ion transport (GO:0006814);; Biological Process: cellular ion homeostasis (GO:0006873);; Biological Process: regulation of pH (GO:0006885);; Molecular Function: ammonium transmembrane transporter activity (GO:0008519);; Biological Process: amine transport (GO:0015837);; Cellular Component: integral to membra…	--	Ammonium transporter Rh type C 1 OS=Takifugu rubripes GN=rhcg1 PE=2 SV=1	Rhcg1-a OS=Oncorhynchus mykiss (Rainbow trout) PE=2 SV=1	RecName: Full=Ammonium transporter Rh type C 1; AltName: Full=FRhcg1; AltName: Full=Rhesus blood group family type C glycoprotein 1; Short=RHCG-1; Short=Rh family type C glycoprotein 1; Short=Rh type C glycoprotein 1	Tetraodon nigroviridis Rh type C glycoprotein mRNA, complete cds
Reproduction_Unigene_BMK.51640	3.9e-08	-6.51453	down	--	--	Cellular Component: cytoplasm (GO:0005737);; Cellular Component: lysosomal membrane (GO:0005765);; Cellular Component: late endosome (GO:0005770);; Cellular Component: plasma membrane (GO:0005886);; Cellular Component: integral to plasma membrane (GO:0005887);; Biological Process: cellular iron ion homeostasis (GO:0006879);; Biological Process: sensory perception of sound (GO:0007605);; Biologica…	K04994|0.0|mdo:100012247|MCOLN3	Mucolipin-3 OS=Homo sapiens GN=MCOLN3 PE=2 SV=1	Uncharacterized protein OS=Latimeria chalumnae (West Indian ocean coelacanth) PE=4 SV=1	Mucolipin-3 [Columba livia]	PREDICTED: Anas platyrhynchos mucolipin 3 (MCOLN3), transcript variant X2, mRNA
Reproduction_Unigene_BMK.58509	1.71e-07	-6.50738	down	--	--	Molecular Function: cysteine-type endopeptidase inhibitor activity (GO:0004869);; Molecular Function: protein binding (GO:0005515);; Cellular Component: cytoplasm (GO:0005737);; Biological Process: negative regulation of endopeptidase activity (GO:0010951);; Biological Process: cellular component organization (GO:0016043);; Biological Process: cellular macromolecule metabolic process (GO:0044260)…	K06635|4e-34|xla:398156|securin	Securin OS=Bos taurus GN=PTTG1 PE=2 SV=1	Securin OS=Xenopus laevis (African clawed frog) PE=2 SV=1	securin [Xenopus laevis]	--
Reproduction_Unigene_BMK.56209	4.51e-07	-6.49894	down	--	--	Biological Process: neural tube closure (GO:0001843);; Biological Process: platelet degranulation (GO:0002576);; Molecular Function: actin binding (GO:0003779);; Molecular Function: phosphatidylinositol-4,5-bisphosphate binding (GO:0005546);; Cellular Component: nucleus (GO:0005634);; Cellular Component: cytoplasm (GO:0005737);; Biological Process: regulation of transcription from RNA polymerase …	K05759|2e-57|dre:321383|pfn2l, hm:zeh0341, wu:fb02e10, wu:fi35b08, zgc:86790	Profilin-1 OS=Homo sapiens GN=PFN1 PE=1 SV=2	Profilin (Fragment) OS=Tetraodon nigroviridis (Spotted green pufferfish) PE=3 SV=1	unnamed protein product [Tetraodon nigroviridis]	Zebrafish DNA sequence from clone CH211-113K19 in linkage group 7, complete sequence
Reproduction_Unigene_BMK.74283	6.03e-08	-6.4871	down	--	--	Molecular Function: catalytic activity (GO:0003824);; Molecular Function: receptor binding (GO:0005102);; Molecular Function: calcium ion binding (GO:0005509);; Cellular Component: cytoplasm (GO:0005737);; Cellular Component: microtubule (GO:0005874);; Cellular Component: microtubule associated complex (GO:0005875);; Biological Process: negative regulation of microtubule depolymerization (GO:0007…	--	Echinoderm microtubule-associated protein-like 1 OS=Rattus norvegicus GN=Eml1 PE=2 SV=2	Uncharacterized protein GN=eml2 OS=Danio rerio (Zebrafish) PE=4 SV=1	echinoderm microtubule-associated protein-like 2 [Danio rerio]	Salmo salar clone ssal-rgf-509-378 Echinoderm microtubule-associated protein-like 1 putative mRNA, partial cds
Reproduction_Unigene_BMK.71769	1.8e-08	-6.4791	down	[I]	Lipid transport and metabolism	Cellular Component: endoplasmic reticulum membrane (GO:0005789);; Biological Process: catabolic process (GO:0009056);; Molecular Function: hydrolase activity (GO:0016787);; Molecular Function: deacetylase activity (GO:0019213);; Biological Process: cellular metabolic process (GO:0044237);; Biological Process: primary metabolic process (GO:0044238);; Molecular Function: carboxylic ester hydrolase …	K14351|1e-179|xtr:100488623|arylacetamide deacetylase-like 4-like	Arylacetamide deacetylase-like 4 OS=Homo sapiens GN=AADACL4 PE=2 SV=1	Uncharacterized protein (Fragment) OS=Latimeria chalumnae (West Indian ocean coelacanth) PE=4 SV=1	PREDICTED: arylacetamide deacetylase-like 4-like [Oreochromis niloticus]	Danio rerio arylacetamide deacetylase-like 4 (aadacl4), mRNA >gi|115527858|gb|BC124830.1| Danio rerio arylacetamide deacetylase-like 4, mRNA (cDNA clone IMAGE:7997854), partial cds
Reproduction_Unigene_BMK.61123	8.32e-08	-6.47824	down	--	--	Biological Process: ovarian follicle development (GO:0001541);; Molecular Function: sequence-specific DNA binding transcription factor activity (GO:0003700);; Cellular Component: nucleus (GO:0005634);; Cellular Component: cytoplasm (GO:0005737);; Biological Process: spermatogenesis (GO:0007283);; Biological Process: cell differentiation (GO:0030154);; Biological Process: positive regulation of tr…	--	Spermatogenesis- and oogenesis-specific basic helix-loop-helix-containing protein 1 OS=Mus musculus GN=Sohlh1 PE=1 SV=1	--	--	--
Reproduction_Unigene_BMK.49786	1.97e-07	-6.47051	down	--	--	Biological Process: blood vessel remodeling (GO:0001974);; Biological Process: regulation of the force of heart contraction (GO:0002026);; Biological Process: cardiac muscle hypertrophy (GO:0003300);; Cellular Component: nucleus (GO:0005634);; Biological Process: cellular calcium ion homeostasis (GO:0006874);; Biological Process: multicellular organismal development (GO:0007275);; Biological Proc…	K09377|1e-135|ssc:100153630|CSRP2	Cysteine and glycine-rich protein 2 OS=Homo sapiens GN=CSRP2 PE=1 SV=3	Uncharacterized protein GN=CSRP2 OS=Xiphophorus maculatus (Southern platyfish) PE=4 SV=1	PREDICTED: cysteine and glycine-rich protein 2-like [Oryzias latipes]	Salmo salar cysteine and glycine-rich protein 2 (csrp2), mRNA >gi|209734911|gb|BT048524.1| Salmo salar clone ssal-eve-547-255 Cysteine and glycine-rich protein 2 putative mRNA, complete cds
Reproduction_Unigene_BMK.69832	2.24e-09	-6.46854	down	[O]	Posttranslational modification, protein turnover, chaperones	Molecular Function: protease binding (GO:0002020);; Molecular Function: serine-type endopeptidase inhibitor activity (GO:0004867);; Cellular Component: extracellular space (GO:0005615);; Biological Process: blood coagulation (GO:0007596);; Biological Process: negative regulation of peptidase activity (GO:0010466);; Biological Process: response to cytokine stimulus (GO:0034097);; Biological Proces…	--	Protein Z-dependent protease inhibitor OS=Mus musculus GN=Serpina10 PE=1 SV=1	Protein Z-dependent protease inhibitor OS=Oplegnathus fasciatus (barred knifejaw) PE=2 SV=1	protein Z-dependent protease inhibitor [Oplegnathus fasciatus]	--
Reproduction_Unigene_BMK.56271	2.82e-07	-6.46813	down	[C]	Energy production and conversion	Cellular Component: mitochondrial proton-transporting ATP synthase complex, coupling factor F(o) (GO:0000276);; Biological Process: nematode larval development (GO:0002119);; Biological Process: receptor-mediated endocytosis (GO:0006898);; Biological Process: aging (GO:0007568);; Molecular Function: lipid binding (GO:0008289);; Biological Process: embryo development ending in birth or egg hatchin…	K02128|9e-73|dre:406301|MGC86684, wu:fb13h01, wu:fb14d03, zgc:86684	ATP synthase lipid-binding protein, mitochondrial OS=Mus musculus GN=Atp5g3 PE=2 SV=1	ATP synthase lipid-binding protein, mitochondrial GN=AT5G3 OS=Salmo salar (Atlantic salmon) PE=2 SV=1	ATP synthase lipid-binding protein, mitochondrial precursor [Salmo salar]	Salmo salar clone RM6_0285 ATP synthase lipid-binding protein mitochondrial precursor mRNA, complete cds
Reproduction_Unigene_BMK.51543	6.12e-08	-6.46716	down	--	--	Biological Process: DNA damage checkpoint (GO:0000077);; Biological Process: double-strand break repair via homologous recombination (GO:0000724);; Cellular Component: chromosome, telomeric region (GO:0000781);; Cellular Component: nucleosome (GO:0000786);; Cellular Component: nuclear chromatin (GO:0000790);; Cellular Component: condensed nuclear chromosome (GO:0000794);; Cellular Component: male…	--	Histone H2A.x OS=Danio rerio GN=h2afx PE=2 SV=3	Histone H2A GN=H2AFX OS=Tetraodon nigroviridis (Spotted green pufferfish) PE=3 SV=1	PREDICTED: histone H2A.x-like [Takifugu rubripes]	PREDICTED: Oreochromis niloticus histone H2A-like (LOC100701651), mRNA
Reproduction_Unigene_BMK.58071	4.35e-08	-6.45651	down	--	--	--	--	--	Chromosome 3 SCAF11271, whole genome shotgun sequence. (Fragment) GN=GSTENG00009440001 OS=Tetraodon nigroviridis (Spotted green pufferfish) PE=4 SV=1	PREDICTED: uncharacterized protein LOC101467108 [Maylandia zebra]	PREDICTED: Maylandia zebra uncharacterized LOC101467108 (LOC101467108), mRNA
Reproduction_Unigene_BMK.41347	3.04e-10	-6.44435	down	--	--	Biological Process: primary metabolic process (GO:0044238);; Biological Process: cellular macromolecule metabolic process (GO:0044260);;	K11651|2e-18|api:100167216|similar to dalao CG7055-PA	Calcium-binding protein P OS=Dictyostelium discoideum GN=cbpP PE=2 SV=2	Uncharacterized protein OS=Latimeria chalumnae (West Indian ocean coelacanth) PE=4 SV=1	PREDICTED: AT-rich interactive domain-containing protein 1A-like isoform X3 [Maylandia zebra]	--
Reproduction_Unigene_BMK.64137	2.05e-08	-6.43957	down	--	--	Cellular Component: cytoplasm (GO:0005737);; Biological Process: response to DNA damage stimulus (GO:0006974);; Biological Process: negative regulation of cell proliferation (GO:0008285);;	K10141|0.0|gga:421766|SESN1	Sestrin-1 OS=Mus musculus GN=Sesn1 PE=2 SV=3	Uncharacterized protein (Fragment) OS=Latimeria chalumnae (West Indian ocean coelacanth) PE=4 SV=1	Sestrin-2 [Chelonia mydas]	PREDICTED: Gallus gallus sestrin-2-like (LOC100858796), mRNA
Reproduction_Unigene_BMK.50939	1.78e-09	-6.41971	down	--	--	Biological Process: ureteric bud development (GO:0001657);; Biological Process: liver development (GO:0001889);; Molecular Function: calcium channel activity (GO:0005262);; Molecular Function: sodium channel activity (GO:0005272);; Cellular Component: cilium (GO:0005929);; Biological Process: protein phosphorylation (GO:0006468);; Biological Process: intracellular protein transport (GO:0006886);;…	--	Polycystic kidney disease protein 1-like 2 OS=Mus musculus GN=Pkd1l2 PE=2 SV=1	Uncharacterized protein GN=PKD1L2 OS=Anolis carolinensis (Green anole) PE=4 SV=2	PREDICTED: polycystic kidney disease protein 1-like 2-like [Anolis carolinensis]	PREDICTED: Oreochromis niloticus polycystic kidney disease 1-like 2 (PKD1L2), mRNA
Reproduction_Unigene_BMK.74016	5.37e-07	-6.41574	down	--	--	Molecular Function: microfilament motor activity (GO:0000146);; Biological Process: cytokinesis after mitosis (GO:0000281);; Biological Process: vasculogenesis (GO:0001570);; Biological Process: in utero embryonic development (GO:0001701);; Cellular Component: stress fiber (GO:0001725);; Biological Process: glomerular filtration (GO:0003094);; Molecular Function: motor activity (GO:0003774);; Mol…	K10356|0.0|dre:555285|myo1e, fe49h01, wu:fc15g04, wu:fe49h01	Unconventional myosin-Ie OS=Mus musculus GN=Myo1e PE=1 SV=1	Uncharacterized protein GN=myo1ea OS=Danio rerio (Zebrafish) PE=4 SV=1	PREDICTED: myosin-Ie [Danio rerio]	PREDICTED: Xenopus (Silurana) tropicalis myosin-10-like (LOC101733223), misc_RNA
Reproduction_Unigene_BMK.39806	1.24e-08	-6.38389	down	--	--	Cellular Component: plasma membrane (GO:0005886);; Biological Process: cellular process (GO:0009987);; Molecular Function: riboflavin transporter activity (GO:0032217);; Biological Process: riboflavin transport (GO:0032218);; Cellular Component: membrane part (GO:0044425);;	K13649|3e-91|gga:396449|Rd	Riboflavin-binding protein OS=Dromaius novaehollandiae PE=1 SV=1	Riboflavin binding protein (Precursor) OS=Pelodiscus sinensis japonicus (Chinese soft-shelled turtle) PE=2 SV=1	RecName: Full=Riboflavin-binding protein; Short=RBP; Flags: Precursor	--
Reproduction_Unigene_BMK.62654	1.99e-07	-6.38075	down	--	--	Molecular Function: nucleotide binding (GO:0000166);; Molecular Function: transcription coactivator activity (GO:0003713);; Molecular Function: protein binding (GO:0005515);; Cellular Component: nucleus (GO:0005634);; Cellular Component: cytoplasm (GO:0005737);; Biological Process: regulation of transcription, DNA-dependent (GO:0006355);; Biological Process: RNA processing (GO:0006396);; Molecula…	--	RNA-binding protein with multiple splicing OS=Xenopus laevis GN=rbpms PE=2 SV=1	RNA-binding protein with multiple splicing GN=RBPMS OS=Salmo salar (Atlantic salmon) PE=2 SV=1	RNA-binding protein with multiple splicing [Salmo salar]	Salmo salar clone ssal-rgf-535-124 RNA-binding protein with multiple splicing putative mRNA, complete cds
Reproduction_Unigene_BMK.69366	1.47e-08	-6.37992	down	[R]	General function prediction only	Molecular Function: binding (GO:0005488);; Cellular Component: nuclear lumen (GO:0031981);; Biological Process: primary metabolic process (GO:0044238);; Biological Process: cellular macromolecule metabolic process (GO:0044260);;	K13707|0.0|dre:560644|abhydrolase domain containing 1-like	Abhydrolase domain-containing protein 15 OS=Homo sapiens GN=ABHD15 PE=2 SV=2	Uncharacterized protein GN=LOC560644 OS=Danio rerio (Zebrafish) PE=4 SV=1	PREDICTED: abhydrolase domain-containing protein 15-like [Maylandia zebra]	PREDICTED: Takifugu rubripes abhydrolase domain-containing protein 15-like (LOC101065440), mRNA
Reproduction_Unigene_BMK.69331	1.86e-07	-6.35887	down	--	--	Molecular Function: protein binding (GO:0005515);; Cellular Component: cytoplasm (GO:0005737);; Biological Process: transport (GO:0006810);; Biological Process: actin filament organization (GO:0007015);; Biological Process: pole plasm assembly (GO:0007315);; Cellular Component: membrane (GO:0016020);; Biological Process: cell cycle process (GO:0022402);; Biological Process: macromolecule localiza…	K02098|1e-126|xla:446378|spire1, MGC83684, pEg6, spire, spire2	Protein spire homolog 1 OS=Danio rerio GN=spire1 PE=2 SV=1	Spire2 protein GN=spire1 OS=Xenopus laevis (African clawed frog) PE=2 SV=1	PREDICTED: protein spire homolog 1-like isoform X2 [Xenopus (Silurana) tropicalis]	--
Reproduction_Unigene_BMK.74865	1.47e-07	-6.35635	down	--	--	Biological Process: negative regulation of transcription from RNA polymerase II promoter (GO:0000122);; Biological Process: ossification (GO:0001503);; Cellular Component: stress fiber (GO:0001725);; Biological Process: embryonic heart tube morphogenesis (GO:0003143);; Biological Process: regulation of membrane depolarization (GO:0003254);; Molecular Function: transcription coactivator activity (…	--	Four and a half LIM domains protein 3 OS=Bos taurus GN=FHL3 PE=2 SV=1	Uncharacterized protein GN=fhl3a OS=Danio rerio (Zebrafish) PE=4 SV=1	PREDICTED: four and a half LIM domains protein 3 [Danio rerio]	PREDICTED: Anas platyrhynchos four and a half LIM domains protein 3-like (LOC101802134), transcript variant X6, mRNA
Reproduction_Unigene_BMK.78961	1.77e-08	-6.35625	down	--	--	Molecular Function: G-protein coupled receptor binding (GO:0001664);; Biological Process: regulation of cytokine production (GO:0001817);; Cellular Component: nucleus (GO:0005634);; Cellular Component: cytoskeleton (GO:0005856);; Cellular Component: tight junction (GO:0005923);; Biological Process: regulation of transcription, DNA-dependent (GO:0006355);; Biological Process: apoptotic process (GO…	K06097|1e-79|pon:100435967|tight junction protein ZO-3-like	Tight junction protein ZO-3 OS=Homo sapiens GN=TJP3 PE=1 SV=2	Uncharacterized protein GN=tjp3 OS=Danio rerio (Zebrafish) PE=2 SV=1	PREDICTED: tight junction protein ZO-3-like [Takifugu rubripes]	TSA: Anoplopoma fimbria tsa-afim-6408551 transcribed RNA sequence
Reproduction_Unigene_BMK.67677	1.31e-07	-6.34858	down	--	--	Biological Process: skeletal system development (GO:0001501);; Biological Process: angiogenesis (GO:0001525);; Molecular Function: phosphatidylserine binding (GO:0001786);; Molecular Function: binding (GO:0005488);; Molecular Function: calcium-dependent phospholipid binding (GO:0005544);; Cellular Component: cytoplasm (GO:0005737);; Cellular Component: lipid particle (GO:0005811);; Cellular Compo…	--	Annexin A2 OS=Mus musculus GN=Anxa2 PE=1 SV=2	Annexin (Fragment) OS=Latimeria chalumnae (West Indian ocean coelacanth) PE=3 SV=1	annexin A9 [Xenopus (Silurana) tropicalis]	--
Reproduction_Unigene_BMK.50254	3.61e-08	-6.34749	down	[J]	Translation, ribosomal structure and biogenesis	Molecular Function: structural constituent of ribosome (GO:0003735);; Cellular Component: mitochondrion (GO:0005739);; Biological Process: translation (GO:0006412);; Cellular Component: large ribosomal subunit (GO:0015934);;	--	39S ribosomal protein L22, mitochondrial OS=Xenopus tropicalis GN=mrpl22 PE=2 SV=1	Uncharacterized protein (Fragment) OS=Latimeria chalumnae (West Indian ocean coelacanth) PE=3 SV=1	PREDICTED: 39S ribosomal protein L22, mitochondrial-like [Meleagris gallopavo]	Salmo salar clone ssal-rgg-506-059 39S ribosomal protein L22, mitochondrial precursor putative mRNA, complete cds
Reproduction_Unigene_BMK.14665	5.25e-10	-6.33905	down	[C]	Energy production and conversion	Biological Process: prostaglandin biosynthetic process (GO:0001516);; Molecular Function: cytochrome-c oxidase activity (GO:0004129);; Molecular Function: peroxidase activity (GO:0004601);; Molecular Function: prostaglandin-endoperoxide synthase activity (GO:0004666);; Molecular Function: iron ion binding (GO:0005506);; Cellular Component: nucleus (GO:0005634);; Cellular Component: mitochondrial …	K02256|0.0|ssc:808503|COX1	Cytochrome c oxidase subunit 1 OS=Sus scrofa GN=MT-CO1 PE=2 SV=2	Cytochrome c oxidase subunit 1 OS=Plestiodon egregius (Mole skink) PE=3 SV=1	PREDICTED: LOW QUALITY PROTEIN: cytochrome c oxidase subunit 1-like [Oryzias latipes]	Arenaria interpres mitochondrion, complete genome
Reproduction_Unigene_BMK.58901	1.62e-07	-6.33772	down	--	--	Molecular Function: transporter activity (GO:0005215);; Cellular Component: DNA-directed RNA polymerase II, core complex (GO:0005665);; Cellular Component: nucleolus (GO:0005730);; Cellular Component: Golgi apparatus (GO:0005794);; Cellular Component: cytosol (GO:0005829);; Biological Process: transcription from RNA polymerase II promoter (GO:0006366);; Biological Process: vitamin A metabolic pro…	--	Retinol-binding protein 1 OS=Mus musculus GN=Rbp1 PE=2 SV=2	Uncharacterized protein OS=Latimeria chalumnae (West Indian ocean coelacanth) PE=3 SV=1	PREDICTED: retinol-binding protein 1 [Taeniopygia guttata]	PREDICTED: Anas platyrhynchos nicotinamide nucleotide adenylyltransferase 3 (NMNAT3), mRNA
Reproduction_Unigene_BMK.62983	2.74e-09	-6.33546	down	--	--	Biological Process: cell morphogenesis involved in differentiation (GO:0000904);; Biological Process: eye development (GO:0001654);; Biological Process: immune system process (GO:0002376);; Biological Process: regionalization (GO:0003002);; Biological Process: heart morphogenesis (GO:0003007);; Molecular Function: DNA binding (GO:0003677);; Molecular Function: sequence-specific DNA binding transc…	--	Transcription cofactor HES-6 OS=Homo sapiens GN=HES6 PE=1 SV=1	Transcription factor Her-8b GN=her8a OS=Danio rerio (Zebrafish) PE=2 SV=1	transcription factor Her-8b [Danio rerio]	PREDICTED: Taeniopygia guttata transcription cofactor HES-6-like (LOC100231148), mRNA
Reproduction_Unigene_BMK.50364	3.36e-08	-6.32938	down	--	--	Cellular Component: cornified envelope (GO:0001533);; Molecular Function: protease binding (GO:0002020);; Molecular Function: endopeptidase inhibitor activity (GO:0004866);; Molecular Function: cysteine-type endopeptidase inhibitor activity (GO:0004869);; Molecular Function: structural molecule activity (GO:0005198);; Cellular Component: nucleolus (GO:0005730);; Cellular Component: cytoplasm (GO:…	--	Cystatin-A5 OS=Sus scrofa PE=3 SV=1	Uncharacterized protein GN=LOC100708320 OS=Oreochromis niloticus (Nile tilapia) PE=4 SV=1	PREDICTED: cystatin-A1-like [Oreochromis niloticus]	--
Reproduction_Unigene_BMK.72201	9.33e-07	-6.31356	down	--	--	Cellular Component: cell cortex (GO:0005938);;	--	--	Uncharacterized protein GN=org OS=Danio rerio (Zebrafish) PE=2 SV=1	oogenesis-related [Danio rerio]	--
Reproduction_Unigene_BMK.40155	3.99e-09	-6.31191	down	--	--	Biological Process: response to morphine (GO:0043278);; Biological Process: positive regulation of blood pressure (GO:0045777);;	K05240|2e-28|xtr:100485029|tachykinin-3-like	Tachykinin-3 OS=Bos taurus GN=TAC3 PE=3 SV=1	Tachykinin 3a GN=tac3a OS=Salmo salar (Atlantic salmon) PE=2 SV=1	TPA: TPA_inf: tachykinin 3a [Salmo salar]	--
Reproduction_Unigene_BMK.34427	1.55e-08	-6.30435	down	--	--	--	--	Zygote arrest protein 1 OS=Danio rerio GN=zar1 PE=2 SV=1	Uncharacterized protein OS=Latimeria chalumnae (West Indian ocean coelacanth) PE=4 SV=1	unnamed protein product [Tetraodon nigroviridis]	--
Reproduction_Unigene_BMK.49680	1.05e-07	-6.29958	down	[J]	Translation, ribosomal structure and biogenesis	Biological Process: nematode larval development (GO:0002119);; Molecular Function: structural constituent of ribosome (GO:0003735);; Cellular Component: mitochondrial ribosome (GO:0005761);; Biological Process: translation (GO:0006412);; Molecular Function: 5S rRNA binding (GO:0008097);; Biological Process: embryo development ending in birth or egg hatching (GO:0009792);; Biological Process: cell…	--	39S ribosomal protein L18, mitochondrial OS=Bos taurus GN=MRPL18 PE=2 SV=1	Uncharacterized protein GN=mrpl18 OS=Xenopus tropicalis (Western clawed frog) PE=2 SV=1	mitochondrial ribosomal protein L18 [Xenopus (Silurana) tropicalis]	--
Reproduction_Unigene_BMK.14602	2.33e-07	-6.29874	down	--	--	Cellular Component: nucleosome (GO:0000786);; Cellular Component: nuclear chromatin (GO:0000790);; Molecular Function: DNA binding (GO:0003677);; Cellular Component: lipid particle (GO:0005811);; Biological Process: nucleosome assembly (GO:0006334);; Cellular Component: NuA4 histone acetyltransferase complex (GO:0035267);; Biological Process: defense response to bacterium (GO:0042742);; Molecular…	K11252|7e-78|dre:386920|hist2h2l, fj05g08, wu:fj05g08, zgc:73093	Histone H2B 3 OS=Danio rerio GN=hist2h2l PE=2 SV=3	Histone H2B 8 GN=A306_01855 OS=Columba livia (Domestic pigeon) PE=4 SV=1	histone H2B 3 [Danio rerio]	PREDICTED: Oryzias latipes histone H2B 1/2-like (LOC101161290), mRNA
Reproduction_Unigene_BMK.76852	3.52e-07	-6.29355	down	[O]	Posttranslational modification, protein turnover, chaperones	Cellular Component: Golgi membrane (GO:0000139);; Biological Process: kidney development (GO:0001822);; Biological Process: renin secretion into blood stream (GO:0002001);; Molecular Function: protease binding (GO:0002020);; Cellular Component: acrosomal membrane (GO:0002080);; Molecular Function: serine-type endopeptidase activity (GO:0004252);; Molecular Function: serine-type endopeptidase inhi…	K01349|0.0|dre:566557|furina, furin, si:dkey-281a24.5	Furin OS=Rattus norvegicus GN=Furin PE=1 SV=1	FurinA preproprotein GN=furina OS=Danio rerio (Zebrafish) PE=2 SV=1	furin A precursor [Danio rerio]	TSA: Anguilla japonica contig02105 transcribed RNA sequence
Reproduction_Unigene_BMK.69656	1.2e-08	-6.28091	down	--	--	Biological Process: morphogenesis of an epithelium (GO:0002009);; Molecular Function: protein binding (GO:0005515);; Biological Process: signal transduction (GO:0007165);; Biological Process: sensory perception (GO:0007600);; Biological Process: organ morphogenesis (GO:0009887);; Cellular Component: integral to membrane (GO:0016021);; Biological Process: cell-cell adhesion (GO:0016337);; Biologic…	--	Cadherin-related family member 2 OS=Homo sapiens GN=CDHR2 PE=1 SV=2	Uncharacterized protein GN=cdhr2 OS=Xenopus tropicalis (Western clawed frog) PE=4 SV=1	PREDICTED: cadherin-related family member 2 [Xenopus (Silurana) tropicalis]	--
Reproduction_Unigene_BMK.79311	5.39e-07	-6.26605	down	--	--	Molecular Function: nucleotide binding (GO:0000166);; Biological Process: somitogenesis (GO:0001756);; Molecular Function: RNA binding (GO:0003723);; Cellular Component: nucleus (GO:0005634);; Cellular Component: nucleolus (GO:0005730);; Cellular Component: Golgi apparatus (GO:0005794);; Biological Process: RNA processing (GO:0006396);; Cellular Component: ribonucleoprotein complex (GO:0030529);;	--	La-related protein 6 OS=Mus musculus GN=Larp6 PE=1 SV=1	Uncharacterized protein GN=LOC100693209 OS=Oreochromis niloticus (Nile tilapia) PE=4 SV=1	PREDICTED: la-related protein 6-like [Oryzias latipes]	TSA: Sinocyclocheilus anophthalmus Cave100841 transcribed RNA sequence
Reproduction_Unigene_BMK.62679	1.74e-07	-6.25544	down	[D]	Cell cycle control, cell division, chromosome partitioning	Biological Process: cytokinesis after mitosis (GO:0000281);; Molecular Function: protein binding (GO:0005515);; Cellular Component: nucleolus (GO:0005730);; Biological Process: mitotic spindle organization (GO:0007052);; Biological Process: mitosis (GO:0007067);; Biological Process: syncytial blastoderm mitotic cell cycle (GO:0035186);; Biological Process: regulation of chromatin binding (GO:0035…	K05868|1e-100|xla:379048|ccnb3, MGC130810, MGC52520, ccnb3-a	G2/mitotic-specific cyclin-B3 OS=Gallus gallus GN=CCNB3 PE=2 SV=1	Cyclin B3 GN=ccnb3 OS=Xenopus laevis (African clawed frog) PE=2 SV=1	cyclin B3 [Xenopus laevis]	PREDICTED: Oryzias latipes G2/mitotic-specific cyclin-B3-like (LOC101158560), mRNA
Reproduction_Unigene_BMK.29163	3.5e-07	-6.24653	down	[J]	Translation, ribosomal structure and biogenesis	Cellular Component: exosome (RNase complex) (GO:0000178);; Biological Process: nuclear-transcribed mRNA catabolic process, deadenylation-dependent decay (GO:0000288);; Molecular Function: nucleic acid binding (GO:0003676);; Molecular Function: RNA binding (GO:0003723);; Molecular Function: exonuclease activity (GO:0004527);; Molecular Function: exoribonuclease activity (GO:0004532);; Cellular Com…	K12587|1e-126|dre:326786|exosc6, id:ibd1130, wu:fe17d05, zgc:110071	Exosome complex component MTR3 OS=Danio rerio GN=exosc6 PE=2 SV=2	Exosome complex exonuclease MTR3 GN=EXOS6 OS=Salmo salar (Atlantic salmon) PE=2 SV=1	Exosome complex exonuclease MTR3 [Salmo salar]	Danio rerio exosome component 6, mRNA (cDNA clone MGC:191797 IMAGE:100060106), complete cds
Reproduction_Unigene_BMK.72610	1.69e-07	-6.24402	down	--	--	Molecular Function: G-protein coupled receptor binding (GO:0001664);; Biological Process: acute inflammatory response to antigenic stimulus (GO:0002438);; Biological Process: regulation of membrane depolarization (GO:0003254);; Molecular Function: neuropeptide hormone activity (GO:0005184);; Cellular Component: extracellular space (GO:0005615);; Biological Process: elevation of cytosolic calcium …	K05247|4e-21|dre:368264|npffl, pqrf	FMRFamide-related peptides OS=Bos taurus GN=NPFF PE=2 SV=1	Uncharacterized protein GN=LOC100692906 OS=Oreochromis niloticus (Nile tilapia) PE=4 SV=1	PREDICTED: FMRFamide-related peptides-like [Oreochromis niloticus]	--
Reproduction_Unigene_BMK.58341	2.41e-07	-6.24353	down	--	--	Cellular Component: chromosome (GO:0005694);; Biological Process: organelle organization (GO:0006996);; Cellular Component: microtubule cytoskeleton (GO:0015630);; Biological Process: cell cycle process (GO:0022402);; Cellular Component: protein complex (GO:0043234);; Cellular Component: cytoskeletal part (GO:0044430);;	K11514|2e-25|xtr:779847|cdca9, Borealin-2, Dasra-A, DasraA, MGC147179, cdca8.2	Borealin-2 OS=Xenopus tropicalis GN=cdca9 PE=2 SV=1	Borealin-2 GN=UY3_06885 OS=Chelonia mydas (Green sea-turtle) PE=4 SV=1	borealin-2 [Xenopus (Silurana) tropicalis]	--
Reproduction_Unigene_BMK.69435	1.15e-07	-6.24162	down	--	--	Biological Process: autophagic vacuole assembly (GO:0000045);; Cellular Component: autophagic vacuole membrane (GO:0000421);; Biological Process: mitochondrion degradation (GO:0000422);; Biological Process: gastrulation with mouth forming first (GO:0001703);; Molecular Function: catalytic activity (GO:0003824);; Cellular Component: late endosome (GO:0005770);; Cellular Component: cytosol (GO:0005…	K10435|2e-74|dre:393268|KM0005, MGC56565	Microtubule-associated proteins 1A/1B light chain 3C OS=Homo sapiens GN=MAP1LC3C PE=1 SV=1	Zgc:56565 GN=map1lc3c OS=Danio rerio (Zebrafish) PE=2 SV=1	microtubule-associated proteins 1A/1B light chain 3C [Danio rerio]	Salmo salar Microtubule-associated proteins 1A/1B light chain 3C (mlp3c), mRNA >gi|221221433|gb|BT057506.1| Salmo salar clone ssal-tc-021-038 Microtubule-associated proteins 1A/1B light chain 3C precursor putative mRNA, complete cds
Reproduction_Unigene_BMK.76434	4.58e-08	-6.23754	down	--	--	Molecular Function: intracellular calcium activated chloride channel activity (GO:0005229);; Molecular Function: protein binding (GO:0005515);; Cellular Component: nucleolus (GO:0005730);; Cellular Component: endoplasmic reticulum (GO:0005783);; Cellular Component: plasma membrane (GO:0005886);; Biological Process: chloride transport (GO:0006821);; Cellular Component: membrane (GO:0016020);; Cell…	--	Anoctamin-2 OS=Mus musculus GN=Ano2 PE=1 SV=2	Anoctamin GN=ano2 OS=Danio rerio (Zebrafish) PE=3 SV=1	PREDICTED: anoctamin-2 [Taeniopygia guttata]	PREDICTED: Anas platyrhynchos anoctamin-2-like (LOC101793142), mRNA
Reproduction_Unigene_BMK.69695	1.99e-08	-6.23577	down	--	--	Biological Process: regulation of cyclin-dependent protein kinase activity (GO:0000079);; Biological Process: neuron migration (GO:0001764);; Molecular Function: cyclin-dependent protein kinase activity (GO:0004693);; Molecular Function: calcium ion binding (GO:0005509);; Cellular Component: cytoplasm (GO:0005737);; Cellular Component: cytosol (GO:0005829);; Biological Process: neuron cell-cell a…	K11716|1e-161|xla:373685|cdk5r1, Xp35.1, cdk5r1-a	Cyclin-dependent kinase 5 activator 1 OS=Rattus norvegicus GN=Cdk5r1 PE=1 SV=1	Uncharacterized protein OS=Latimeria chalumnae (West Indian ocean coelacanth) PE=4 SV=1	cyclin-dependent kinase 5, regulatory subunit 1 (p35) [Xenopus laevis]	PREDICTED: Anolis carolinensis cyclin-dependent kinase 5 activator 1-like (LOC100567431), mRNA
Reproduction_Unigene_BMK.81168	1.3e-06	-6.2307	down	[C]	Energy production and conversion	Molecular Function: L-lactate dehydrogenase activity (GO:0004459);; Cellular Component: cytoplasm (GO:0005737);; Cellular Component: mitochondrion (GO:0005739);; Cellular Component: cytosol (GO:0005829);; Biological Process: lactate metabolic process (GO:0006089);; Biological Process: pyruvate metabolic process (GO:0006090);; Biological Process: glycolysis (GO:0006096);; Biological Process: NAD m…	K00016|0.0|dre:30497|ldhba, LDH-B-A, ldhb, wu:fa16d07, wu:fa20c10, wu:fa96a08	L-lactate dehydrogenase B-A chain OS=Danio rerio GN=ldhba PE=2 SV=4	L-lactate dehydrogenase GN=ldhb2 OS=Cyprinus carpio (Common carp) PE=2 SV=1	RecName: Full=L-lactate dehydrogenase B-A chain; Short=LDH-B-A	TSA: Anguilla japonica contig05629 transcribed RNA sequence
Reproduction_Unigene_BMK.78283	1.7e-07	-6.2284	down	--	--	Molecular Function: binding (GO:0005488);; Molecular Function: calcium ion binding (GO:0005509);; Molecular Function: calcium-dependent phospholipid binding (GO:0005544);; Molecular Function: phosphatidylinositol-4,5-bisphosphate binding (GO:0005546);; Cellular Component: nucleus (GO:0005634);; Cellular Component: Golgi apparatus (GO:0005794);; Cellular Component: cytosol (GO:0005829);; Cellular …	--	Rabphilin-3A OS=Bos taurus GN=RPH3A PE=1 SV=1	Uncharacterized protein GN=RPH3A OS=Anolis carolinensis (Green anole) PE=4 SV=2	PREDICTED: rabphilin-3A-like [Anolis carolinensis]	PREDICTED: Gallus gallus rabphilin 3A homolog (mouse) (RPH3A), transcript variant X9, mRNA
Reproduction_Unigene_BMK.44063	1.95e-07	-6.22436	down	[H]	Coenzyme transport and metabolism	Cellular Component: nucleus (GO:0005634);; Cellular Component: cytosol (GO:0005829);; Biological Process: water-soluble vitamin metabolic process (GO:0006767);; Biological Process: Mo-molybdopterin cofactor biosynthetic process (GO:0006777);; Molecular Function: transferase activity (GO:0016740);; Cellular Component: molybdopterin synthase complex (GO:0019008);; Molecular Function: Mo-molybdopter…	K03635|4e-73|xtr:100380024|mocs2	Molybdopterin synthase catalytic subunit OS=Taeniopygia guttata GN=MOCS2 PE=2 SV=1	Molybdenum cofactor synthesis protein 2 large subunit GN=MOS2L OS=Esox lucius (Northern pike) PE=2 SV=1	Molybdenum cofactor synthesis protein 2 large subunit [Esox lucius]	--
Reproduction_Unigene_BMK.62984	1.08e-09	-6.19953	down	--	--	Biological Process: activation of MAPKKK activity (GO:0000185);; Biological Process: in utero embryonic development (GO:0001701);; Biological Process: heart morphogenesis (GO:0003007);; Molecular Function: catalytic activity (GO:0003824);; Biological Process: protein targeting (GO:0006605);; Biological Process: transforming growth factor beta receptor signaling pathway (GO:0007179);; Cellular Com…	--	Synaptogyrin-1 OS=Rattus norvegicus GN=Syngr1 PE=2 SV=1	Uncharacterized protein GN=SYNGR1 OS=Tetraodon nigroviridis (Spotted green pufferfish) PE=4 SV=1	PREDICTED: synaptogyrin-1-like [Takifugu rubripes]	PREDICTED: Takifugu rubripes synaptogyrin-1-like (LOC101062515), mRNA
Reproduction_Unigene_BMK.50862	2.02e-07	-6.19593	down	[IQR]	--	Biological Process: retinoid metabolic process (GO:0001523);; Cellular Component: photoreceptor outer segment (GO:0001750);; Molecular Function: estradiol 17-beta-dehydrogenase activity (GO:0004303);; Molecular Function: retinol dehydrogenase activity (GO:0004745);; Cellular Component: cytoplasm (GO:0005737);; Cellular Component: cytosol (GO:0005829);; Cellular Component: integral to plasma membr…	K11150|0.0|tgu:100220645|similar to MGC84258 protein	Retinol dehydrogenase 8 OS=Homo sapiens GN=RDH8 PE=1 SV=1	Uncharacterized protein (Fragment) OS=Gasterosteus aculeatus (Three-spined stickleback) PE=3 SV=1	PREDICTED: retinol dehydrogenase 8-like [Oreochromis niloticus]	Salmo salar retinol dehydrogenase 8 (rdh8), mRNA >gi|209733189|gb|BT047663.1| Salmo salar clone ssal-rgb2-545-110 Retinol dehydrogenase 8 putative mRNA, complete cds
Reproduction_Unigene_BMK.77196	1.67e-07	-6.19267	down	--	--	Biological Process: DNA metabolic process (GO:0006259);;	--	DNA transposase THAP9 OS=Homo sapiens GN=THAP9 PE=1 SV=2	Uncharacterized protein (Fragment) OS=Danio rerio (Zebrafish) PE=4 SV=1	PREDICTED: DNA transposase THAP9 [Melopsittacus undulatus]	--
Reproduction_Unigene_BMK.66547	1.06e-07	-6.18946	down	--	--	Molecular Function: binding (GO:0005488);; Biological Process: gene expression (GO:0010467);; Cellular Component: membrane (GO:0016020);; Biological Process: RNA metabolic process (GO:0016070);; Cellular Component: cytoplasmic part (GO:0044444);; Biological Process: regulation of biological process (GO:0050789);;	--	Vegetative cell wall protein gp1 OS=Chlamydomonas reinhardtii GN=GP1 PE=2 SV=1	Uncharacterized protein OS=Gallus gallus (Chicken) PE=4 SV=1	PREDICTED: uncharacterized protein LOC101734409 [Xenopus (Silurana) tropicalis]	--
Reproduction_Unigene_BMK.73486	2.7e-07	-6.17565	down	--	--	Molecular Function: signal transducer activity (GO:0004871);; Cellular Component: extracellular space (GO:0005615);; Cellular Component: plasma membrane (GO:0005886);; Cellular Component: integral to plasma membrane (GO:0005887);; Cellular Component: brush border (GO:0005903);; Cellular Component: cell surface (GO:0009986);; Biological Process: retina layer formation (GO:0010842);; Cellular Compo…	--	Prominin-1-A OS=Danio rerio GN=prom1a PE=2 SV=2	Uncharacterized protein (Fragment) GN=LOC100709319 OS=Oreochromis niloticus (Nile tilapia) PE=4 SV=1	PREDICTED: prominin-1-A-like [Oreochromis niloticus]	Takifugu rubripes prominin-3 (LOC100653420), mRNA >gi|321171074|gb|HQ159407.1| Takifugu rubripes prominin-3 mRNA, complete cds, alternatively spliced
Reproduction_Unigene_BMK.64348	4.63e-07	-6.17527	down	--	--	Cellular Component: endosome (GO:0005768);; Biological Process: cellular component organization (GO:0016043);; Cellular Component: organelle membrane (GO:0031090);; Cellular Component: intracellular organelle part (GO:0044446);; Biological Process: localization (GO:0051179);; Biological Process: biological regulation (GO:0065007);;	--	CD63 antigen OS=Rattus norvegicus GN=Cd63 PE=1 SV=2	Novel Trtraspanin family protein GN=LOC733515 OS=Xenopus tropicalis (Western clawed frog) PE=2 SV=1	Novel Trtraspanin family protein [Xenopus (Silurana) tropicalis]	--
Reproduction_Unigene_BMK.76436	5.79e-07	-6.17376	down	--	--	Molecular Function: receptor binding (GO:0005102);; Cellular Component: extracellular space (GO:0005615);; Cellular Component: mitochondrion (GO:0005739);; Biological Process: synaptic transmission (GO:0007268);; Biological Process: negative regulation of gene expression (GO:0010629);; Cellular Component: membrane (GO:0016020);; Biological Process: negative regulation of cell growth (GO:0030308);…	--	Caprin-2 OS=Homo sapiens GN=CAPRIN2 PE=2 SV=1	Uncharacterized protein OS=Latimeria chalumnae (West Indian ocean coelacanth) PE=4 SV=1	PREDICTED: caprin-2 isoform X8 [Ficedula albicollis]	PREDICTED: Taeniopygia guttata caprin family member 2 (CAPRIN2), mRNA
Reproduction_Unigene_BMK.69024	9.33e-09	-6.1677	down	[GEPR]	--	Cellular Component: integral to plasma membrane (GO:0005887);; Molecular Function: monocarboxylic acid transmembrane transporter activity (GO:0008028);; Biological Process: monocarboxylic acid transport (GO:0015718);; Cellular Component: intracellular organelle (GO:0043229);; Biological Process: cellular metabolic process (GO:0044237);; Biological Process: small molecule metabolic process (GO:004…	K08181|0.0|dre:567144|slc16a4, zgc:158390	Monocarboxylate transporter 5 OS=Homo sapiens GN=SLC16A4 PE=2 SV=1	Uncharacterized protein OS=Latimeria chalumnae (West Indian ocean coelacanth) PE=4 SV=1	PREDICTED: monocarboxylate transporter 5-like [Maylandia zebra]	PREDICTED: Takifugu rubripes monocarboxylate transporter 5-like (LOC101071717), mRNA
Reproduction_Unigene_BMK.54113	2.49e-09	-6.14264	down	--	--	Molecular Function: metalloendopeptidase activity (GO:0004222);; Biological Process: cell-cell signaling (GO:0007267);; Biological Process: heart development (GO:0007507);; Biological Process: metabolic process (GO:0008152);; Biological Process: regulation of G-protein coupled receptor protein signaling pathway (GO:0008277);; Biological Process: embryo development (GO:0009790);; Biological Proces…	--	Endothelin-converting enzyme 2 OS=Homo sapiens GN=ECE2 PE=1 SV=4	Endothelin-converting enzyme 2 GN=ECE2 OS=Salmo salar (Atlantic salmon) PE=2 SV=1	Endothelin-converting enzyme 2 [Salmo salar]	TSA: Anolis carolinensis comp5438_c2_seq1 transcribed RNA sequence
Reproduction_Unigene_BMK.67023	6.27e-07	-6.13231	down	[P]	Inorganic ion transport and metabolism	Molecular Function: L-tyrosine transmembrane transporter activity (GO:0005302);; Molecular Function: protein binding (GO:0005515);; Cellular Component: lysosomal membrane (GO:0005765);; Cellular Component: endoplasmic reticulum membrane (GO:0005789);; Biological Process: eye pigment biosynthetic process (GO:0006726);; Biological Process: spermatid development (GO:0007286);; Biological Process: ce…	--	P protein OS=Homo sapiens GN=OCA2 PE=1 SV=2	Uncharacterized protein GN=LOC100711675 OS=Oreochromis niloticus (Nile tilapia) PE=4 SV=1	PREDICTED: P protein-like [Maylandia zebra]	PREDICTED: Gallus gallus oculocutaneous albinism II (OCA2), transcript variant X2, mRNA
Reproduction_Unigene_BMK.62023	7.39e-07	-6.13196	down	[K]	Transcription	Molecular Function: nucleic acid binding (GO:0003676);; Molecular Function: DNA-directed RNA polymerase activity (GO:0003899);; Cellular Component: nucleus (GO:0005634);; Cellular Component: nucleolus (GO:0005730);; Biological Process: transcription, DNA-dependent (GO:0006351);; Molecular Function: zinc ion binding (GO:0008270);;	K03000|2e-50|dre:541428|znrd1, zgc:110825	DNA-directed RNA polymerase I subunit RPA12 OS=Bos taurus GN=ZNRD1 PE=2 SV=1	DNA-directed RNA polymerase subunit GN=RPA12 OS=Ictalurus punctatus (Channel catfish) PE=2 SV=1	DNA-directed RNA polymerase I subunit rpa12 [Ictalurus punctatus]	TSA: Anguilla japonica contig08240 transcribed RNA sequence
Reproduction_Unigene_BMK.79036	2.36e-07	-6.13032	down	--	--	Biological Process: negative regulation of transcription from RNA polymerase II promoter (GO:0000122);; Cellular Component: chromatin (GO:0000785);; Molecular Function: RNA polymerase II core promoter proximal region sequence-specific DNA binding (GO:0000978);; Molecular Function: RNA polymerase II core promoter sequence-specific DNA binding (GO:0000979);; Molecular Function: RNA polymerase II di…	K10174|0.0|mdo:100015711|similar to T-box brain gene 1	T-box brain protein 1 OS=Homo sapiens GN=TBR1 PE=1 SV=1	Uncharacterized protein OS=Latimeria chalumnae (West Indian ocean coelacanth) PE=4 SV=1	PREDICTED: T-box brain protein 1 isoform X1 [Ficedula albicollis]	PREDICTED: Maylandia zebra T-box brain protein 1-like (LOC101484261), mRNA
Reproduction_Unigene_BMK.61996	4.31e-07	-6.1218	down	[IQR]	--	Biological Process: aggressive behavior (GO:0002118);; Biological Process: positive regulation of leukocyte migration (GO:0002687);; Biological Process: angiotensin-mediated drinking behavior (GO:0003051);; Molecular Function: aldo-keto reductase (NADP) activity (GO:0004033);; Molecular Function: sepiapterin reductase activity (GO:0004757);; Cellular Component: nucleolus (GO:0005730);; Cellular C…	K00072|1e-75|mdo:100010091|similar to sepiapterin reductase	Sepiapterin reductase OS=Xenopus tropicalis GN=spr PE=2 SV=1	Sepiapterin reductase GN=SPRE OS=Salmo salar (Atlantic salmon) PE=2 SV=1	Sepiapterin reductase [Salmo salar]	Salmo salar Sepiapterin reductase (spre), mRNA >gi|209155189|gb|BT045565.1| Salmo salar clone ssal-rgf-525-005 Sepiapterin reductase putative mRNA, complete cds
Reproduction_Unigene_BMK.74277	3.01e-07	-6.12143	down	[R]	General function prediction only	Molecular Function: DNA binding (GO:0003677);; Molecular Function: binding (GO:0005488);; Molecular Function: protein binding (GO:0005515);; Cellular Component: nucleoplasm (GO:0005654);; Biological Process: regulation of transcription from RNA polymerase II promoter (GO:0006357);; Biological Process: cell surface receptor signaling pathway (GO:0007166);; Biological Process: heart development (GO…	--	Sal-like protein 4 OS=Homo sapiens GN=SALL4 PE=1 SV=1	Uncharacterized protein GN=sall4 OS=Danio rerio (Zebrafish) PE=4 SV=1	sal-like protein 4 [Danio rerio]	PREDICTED: Takifugu rubripes sal-like protein 4-like (LOC101065645), mRNA
Reproduction_Unigene_BMK.34872	8.56e-08	-6.12068	down	--	--	Biological Process: regulation of protein phosphorylation (GO:0001932);; Molecular Function: patched binding (GO:0005113);; Cellular Component: cytoplasm (GO:0005737);; Cellular Component: microtubule organizing center (GO:0005815);; Biological Process: response to stress (GO:0006950);; Biological Process: chromosome segregation (GO:0007059);; Biological Process: mitosis (GO:0007067);; Biological…	K05868|4e-18|dre:58025|ccnb1, cb267, ccnb, cycb, cycb1, wu:fa19g04, wu:fb16d01, wu:fb16e07, wu:fi21c01	G2/mitotic-specific cyclin-B1 OS=Anguilla japonica GN=ccnb1 PE=2 SV=1	Cyclin B1 OS=Oncorhynchus mykiss (Rainbow trout) PE=2 SV=1	RecName: Full=G2/mitotic-specific cyclin-B1	--
Reproduction_Unigene_BMK.47021	1.69e-09	-6.11329	down	--	--	Biological Process: regulation of protein phosphorylation (GO:0001932);; Molecular Function: protein binding (GO:0005515);; Cellular Component: cytoplasm (GO:0005737);; Cellular Component: microtubule organizing center (GO:0005815);; Biological Process: cell cycle (GO:0007049);; Biological Process: chromosome segregation (GO:0007059);; Biological Process: mitosis (GO:0007067);; Biological Process…	K05868|1e-16|dre:58025|ccnb1, cb267, ccnb, cycb, cycb1, wu:fa19g04, wu:fb16d01, wu:fb16e07, wu:fi21c01	G2/mitotic-specific cyclin-B1 OS=Anguilla japonica GN=ccnb1 PE=2 SV=1	Cyclin B (Fragment) OS=Cyprinus carpio (Common carp) PE=3 SV=1	RecName: Full=G2/mitotic-specific cyclin-B1	--
Reproduction_Unigene_BMK.73571	1.07e-06	-6.10944	down	[G]	Carbohydrate transport and metabolism	Molecular Function: 6-phosphofructokinase activity (GO:0003872);; Molecular Function: ATP binding (GO:0005524);; Cellular Component: 6-phosphofructokinase complex (GO:0005945);; Biological Process: fructose 6-phosphate metabolic process (GO:0006002);; Biological Process: glycolysis (GO:0006096);; Molecular Function: protein C-terminus binding (GO:0008022);; Biological Process: response to glucose…	K00850|0.0|mmu:18641|Pfkl, AA407869	6-phosphofructokinase, liver type OS=Mus musculus GN=Pfkl PE=1 SV=4	6-phosphofructokinase GN=LOC100563919 OS=Anolis carolinensis (Green anole) PE=3 SV=2	PREDICTED: 6-phosphofructokinase, liver type [Ficedula albicollis]	TSA: Sinocyclocheilus anophthalmus Cave023131 transcribed RNA sequence
Reproduction_Unigene_BMK.15542	3.04e-08	-6.10829	down	[R]	General function prediction only	Biological Process: epithelial cell development (GO:0002064);; Molecular Function: GTPase activity (GO:0003924);; Molecular Function: protein binding (GO:0005515);; Molecular Function: GTP binding (GO:0005525);; Cellular Component: intracellular (GO:0005622);; Cellular Component: nucleolus (GO:0005730);; Cellular Component: cytoplasm (GO:0005737);; Biological Process: GTP catabolic process (GO:00…	--	Ras-related and estrogen-regulated growth inhibitor-like protein OS=Danio rerio GN=rergl PE=2 SV=1	Uncharacterized protein GN=rergla OS=Danio rerio (Zebrafish) PE=4 SV=1	ras-related and estrogen-regulated growth inhibitor-like protein [Danio rerio]	TSA: Sinocyclocheilus angustiporus Surface126704 transcribed RNA sequence
Reproduction_Unigene_BMK.71336	2.13e-07	-6.10664	down	[R]	General function prediction only	Cellular Component: Golgi membrane (GO:0000139);; Biological Process: mitotic cell cycle (GO:0000278);; Biological Process: cell morphogenesis (GO:0000902);; Molecular Function: GTPase activity (GO:0003924);; Molecular Function: GTP binding (GO:0005525);; Cellular Component: intracellular (GO:0005622);; Cellular Component: vacuole (GO:0005773);; Cellular Component: endoplasmic reticulum membrane …	K07925|1e-119|mcc:703369|RAB39B	Ras-related protein Rab-39B OS=Homo sapiens GN=RAB39B PE=1 SV=1	Uncharacterized protein OS=Latimeria chalumnae (West Indian ocean coelacanth) PE=3 SV=1	PREDICTED: ras-related protein Rab-39B-like [Ficedula albicollis]	PREDICTED: Xenopus (Silurana) tropicalis ras-related protein Rab-39B-like (LOC100486510), transcript variant 1, mRNA
Reproduction_Unigene_BMK.74599	1.01e-06	-6.10661	down	--	--	Cellular Component: mitochondrial matrix (GO:0005759);; Cellular Component: lipid particle (GO:0005811);; Biological Process: multicellular organismal development (GO:0007275);; Biological Process: gamete generation (GO:0007276);; Molecular Function: microtubule binding (GO:0008017);; Biological Process: regulation of gene expression (GO:0010468);; Biological Process: negative regulation of cardi…	--	A-kinase anchor protein 1, mitochondrial OS=Homo sapiens GN=AKAP1 PE=1 SV=1	Uncharacterized protein GN=akap1b OS=Danio rerio (Zebrafish) PE=4 SV=1	A kinase anchor protein 1, mitochondrial [Danio rerio]	Takifugu rubripes A-kinase-anchor-protein 84 (akap84), mRNA >gi|5002382|gb|AF153880.1|AF153880 Fugu rubripes A-kinase-anchor-protein 84 (AKAP84) mRNA, complete cds
Reproduction_Unigene_BMK.36716	1.89e-07	-6.10414	down	[O]	Posttranslational modification, protein turnover, chaperones	Biological Process: toll-like receptor signaling pathway (GO:0002224);; Molecular Function: ubiquitin-protein ligase activity (GO:0004842);; Cellular Component: nucleus (GO:0005634);; Cellular Component: plasma membrane (GO:0005886);; Biological Process: cellular protein modification process (GO:0006464);; Biological Process: apoptotic process (GO:0006915);; Biological Process: cell surface recep…	--	RING finger protein 151 OS=Homo sapiens GN=RNF151 PE=2 SV=1	Uncharacterized protein (Fragment) GN=LOC100708193 OS=Oreochromis niloticus (Nile tilapia) PE=4 SV=1	PREDICTED: RING finger protein 151-like [Maylandia zebra]	--
Reproduction_Unigene_BMK.72974	1.4e-06	-6.08931	down	--	--	Molecular Function: protein binding (GO:0005515);; Cellular Component: extracellular region (GO:0005576);; Cellular Component: nucleus (GO:0005634);; Cellular Component: endosome (GO:0005768);; Cellular Component: endoplasmic reticulum (GO:0005783);; Cellular Component: Golgi apparatus (GO:0005794);; Cellular Component: lipid particle (GO:0005811);; Cellular Component: plasma membrane (GO:0005886…	--	Perilipin-2 OS=Homo sapiens GN=PLIN2 PE=1 SV=2	Adipose differentiation-related protein GN=ADRP OS=Anas platyrhynchos (Domestic duck) PE=2 SV=1	adipose differentiation-related protein [Anas platyrhynchos]	Xenopus laevis perilipin 2 (plin2), mRNA >gi|48734627|gb|BC072098.1| Xenopus laevis fatvg protein, mRNA (cDNA clone MGC:79013 IMAGE:4407643), complete cds
Reproduction_Unigene_BMK.64097	4.8e-08	-6.0885	down	--	--	Molecular Function: protein binding (GO:0005515);; Cellular Component: extracellular space (GO:0005615);; Cellular Component: cytoplasm (GO:0005737);; Cellular Component: plasma membrane (GO:0005886);; Biological Process: metabolic process (GO:0008152);; Molecular Function: peptidase activity (GO:0008233);; Molecular Function: serine-type peptidase activity (GO:0008236);; Cellular Component: inte…	--	Serine protease 27 OS=Homo sapiens GN=PRSS27 PE=1 SV=1	Serine protease 27 GN=PRSS27 OS=Dicentrarchus labrax (European seabass) PE=3 SV=1	Serine protease 27 [Dicentrarchus labrax]	--
Reproduction_Unigene_BMK.54808	1.37e-06	-6.0773	down	--	--	Biological Process: cholesterol transport (GO:0030301);; Cellular Component: high-density lipoprotein particle (GO:0034364);; Biological Process: lipoprotein metabolic process (GO:0042157);; Biological Process: plasma lipoprotein particle organization (GO:0071827);; Biological Process: regulation of plasma lipoprotein particle levels (GO:0097006);;	--	Apolipoprotein M OS=Sus scrofa GN=APOM PE=2 SV=1	Uncharacterized protein (Fragment) OS=Latimeria chalumnae (West Indian ocean coelacanth) PE=4 SV=1	PREDICTED: apolipoprotein M-like [Anolis carolinensis]	--
Reproduction_Unigene_BMK.56330	6.42e-07	-6.0699	down	[S]	Function unknown	Cellular Component: cytoplasm (GO:0005737);; Cellular Component: mitochondrion (GO:0005739);; Molecular Function: transcription factor binding (GO:0008134);; Biological Process: positive regulation of transcription, DNA-dependent (GO:0045893);;	--	NIF3-like protein 1 OS=Homo sapiens GN=NIF3L1 PE=1 SV=2	Uncharacterized protein GN=nif3l1 OS=Xenopus tropicalis (Western clawed frog) PE=3 SV=1	nif3l1 protein [Xenopus (Silurana) tropicalis]	PREDICTED: Gallus gallus NIF3 NGG1 interacting factor 3-like 1 (S. cerevisiae) (NIF3L1), transcript variant X2, mRNA
Reproduction_Unigene_BMK.47658	4.68e-08	-6.05548	down	--	--	Biological Process: regulation of immune system process (GO:0002682);; Biological Process: cell proliferation (GO:0008283);; Cellular Component: membrane (GO:0016020);; Biological Process: regulation of cytokine biosynthetic process (GO:0042035);; Biological Process: T cell activation (GO:0042110);; Biological Process: positive regulation of cellular process (GO:0048522);; Biological Process: neg…	--	CD276 antigen homolog OS=Xenopus laevis GN=cd276 PE=2 SV=1	Uncharacterized protein (Fragment) OS=Latimeria chalumnae (West Indian ocean coelacanth) PE=4 SV=1	CD276 antigen precursor [Salmo salar]	--
Reproduction_Unigene_BMK.69342	4.1e-07	-6.05386	down	--	--	--	--	Vertnin OS=Danio rerio GN=vrtn PE=2 SV=1	Uncharacterized protein OS=Latimeria chalumnae (West Indian ocean coelacanth) PE=4 SV=1	novel protein similar to human chromosome 14 open reading frame 115 (C14orf115) [Danio rerio]	TSA: Anoplopoma fimbria tsa-afim-6388969 transcribed RNA sequence
Reproduction_Unigene_BMK.53482	2.56e-09	-6.03336	down	[R]	General function prediction only	Cellular Component: cytoplasm (GO:0005737);; Biological Process: defense response (GO:0006952);; Biological Process: ethylene biosynthetic process (GO:0009693);; Molecular Function: 1-aminocyclopropane-1-carboxylate oxidase activity (GO:0009815);; Biological Process: fruit ripening (GO:0009835);; Molecular Function: oxidoreductase activity, acting on paired donors, with incorporation or reduction…	--	1-aminocyclopropane-1-carboxylate oxidase 3 OS=Petunia hybrida GN=ACO3 PE=3 SV=1	ACC synthase (Fragment) OS=Limnodynastes tasmaniensis PE=4 SV=2	ACC synthase [Limnodynastes tasmaniensis]	Limnodynastes tasmaniensis clone YZBH ACC synthase gene, partial cds
Reproduction_Unigene_BMK.61915	1.69e-08	-6.02808	down	[U]	Intracellular trafficking, secretion, and vesicular transport	Molecular Function: protein binding (GO:0005515);; Cellular Component: integral to membrane (GO:0016021);; Biological Process: cellular component organization (GO:0016043);; Cellular Component: intracellular membrane-bounded organelle (GO:0043231);; Cellular Component: cytoplasmic part (GO:0044444);;	--	Receptor expression-enhancing protein 6 OS=Bos taurus GN=REEP6 PE=2 SV=1	Uncharacterized protein OS=Latimeria chalumnae (West Indian ocean coelacanth) PE=4 SV=1	receptor accessory protein 6-like [Danio rerio]	PREDICTED: Gallus gallus receptor accessory protein 6 (REEP6), partial mRNA
Reproduction_Unigene_BMK.56541	3.91e-07	-6.02693	down	--	--	Molecular Function: protein binding (GO:0005515);; Cellular Component: extracellular region (GO:0005576);; Molecular Function: metallopeptidase activity (GO:0008237);; Biological Process: fertilization (GO:0009566);; Biological Process: dorsal/ventral pattern formation (GO:0009953);; Biological Process: regulation of gene expression (GO:0010468);; Molecular Function: hydrolase activity (GO:001678…	K08778|5e-56|mdo:100033191|hypothetical protein LOC100033191	Astacin-like metalloendopeptidase OS=Mus musculus GN=Astl PE=1 SV=3	Uncharacterized protein (Fragment) GN=ASTL OS=Pelodiscus sinensis (Chinese softshell turtle) PE=3 SV=1	hatching enzyme [Silurus asotus]	--
Reproduction_Unigene_BMK.69639	8.28e-07	-6.02107	down	--	--	Cellular Component: nucleus (GO:0005634);; Cellular Component: cytosol (GO:0005829);; Biological Process: regulation of transcription, DNA-dependent (GO:0006355);; Biological Process: regulation of small GTPase mediated signal transduction (GO:0051056);;	--	DEP domain-containing protein 7 OS=Danio rerio GN=depdc7 PE=2 SV=1	Uncharacterized protein OS=Latimeria chalumnae (West Indian ocean coelacanth) PE=4 SV=1	Zgc:136359 protein [Danio rerio]	TSA: Sinocyclocheilus angustiporus Surface068088 transcribed RNA sequence
Reproduction_Unigene_BMK.61620	4.73e-09	-6.0179	down	--	--	--	--	--	--	--	Perca flavescens clone MPf-77 microsatellite sequences
Reproduction_Unigene_BMK.63089	2.76e-08	-6.01172	down	[K]	Transcription	Biological Process: heart morphogenesis (GO:0003007);; Molecular Function: neuropeptide Y receptor activity (GO:0004983);; Molecular Function: protein binding (GO:0005515);; Cellular Component: integral to plasma membrane (GO:0005887);; Biological Process: G-protein coupled receptor signaling pathway (GO:0007186);; Biological Process: neuropeptide signaling pathway (GO:0007218);; Biological Proce…	--	Prolactin-releasing peptide receptor OS=Bos taurus GN=PRLHR PE=3 SV=1	Prolactin-releasing peptide receptor GN=UY3_16192 OS=Chelonia mydas (Green sea-turtle) PE=4 SV=1	Prolactin-releasing peptide receptor [Chelonia mydas]	PREDICTED: Taeniopygia guttata prolactin-releasing peptide receptor-like (LOC100221986), mRNA
Reproduction_Unigene_BMK.55597	1.24e-08	-6.01096	down	[O]	Posttranslational modification, protein turnover, chaperones	Cellular Component: Prp19 complex (GO:0000974);; Molecular Function: protease binding (GO:0002020);; Molecular Function: receptor activity (GO:0004872);; Molecular Function: KDEL sequence binding (GO:0005046);; Molecular Function: receptor binding (GO:0005102);; Molecular Function: ATP binding (GO:0005524);; Cellular Component: cell wall (GO:0005618);; Cellular Component: spliceosomal complex (GO…	K03283|0.0|bmy:Bm1_43675|heat shock 70 kDa protein	Heat shock cognate 70 kDa protein 2 OS=Solanum lycopersicum GN=HSC-2 PE=1 SV=1	Heat shock cognate 71 kDa protein GN=UY3_13863 OS=Chelonia mydas (Green sea-turtle) PE=4 SV=1	Heat shock cognate 71 kDa protein [Chelonia mydas]	Cichlasoma dimerus heat shock protein 70 mRNA, partial cds
Reproduction_Unigene_BMK.74183	2.47e-06	-6.0109	down	[G]	Carbohydrate transport and metabolism	Molecular Function: magnesium ion binding (GO:0000287);; Molecular Function: transketolase activity (GO:0004802);; Cellular Component: nucleolus (GO:0005730);; Cellular Component: peroxisome (GO:0005777);; Cellular Component: endoplasmic reticulum membrane (GO:0005789);; Cellular Component: cytosol (GO:0005829);; Biological Process: xylulose biosynthetic process (GO:0005999);; Biological Process:…	K00615|0.0|xla:379575|tktl2, MGC69114	Transketolase-like protein 2 OS=Mus musculus GN=Tktl2 PE=2 SV=1	Transketolase GN=tktl2 OS=Xenopus laevis (African clawed frog) PE=2 SV=1	transketolase-like 2 [Xenopus laevis]	TSA: Anguilla japonica contig01285 transcribed RNA sequence
Reproduction_Unigene_BMK.80191	6.82e-07	-5.98784	down	--	--	Biological Process: immune system process (GO:0002376);; Biological Process: leukocyte migration involved in inflammatory response (GO:0002523);; Molecular Function: peroxidase activity (GO:0004601);; Molecular Function: calcium ion binding (GO:0005509);; Biological Process: thyroid hormone generation (GO:0006590);; Biological Process: defense response (GO:0006952);; Biological Process: response …	K13411|0.0|tgu:100218721|similar to dual oxidase 2	Dual oxidase 1 OS=Rattus norvegicus GN=Duox1 PE=1 SV=1	Uncharacterized protein (Fragment) OS=Latimeria chalumnae (West Indian ocean coelacanth) PE=4 SV=1	PREDICTED: dual oxidase 2-like [Oreochromis niloticus]	PREDICTED: Taeniopygia guttata dual oxidase 2 (DUOX2), mRNA
Reproduction_Unigene_BMK.75820	1.81e-06	-5.98669	down	--	--	Biological Process: receptor recycling (GO:0001881);; Molecular Function: protein binding (GO:0005515);; Cellular Component: endoplasmic reticulum (GO:0005783);; Biological Process: defense response (GO:0006952);; Biological Process: signal transduction (GO:0007165);; Biological Process: epidermal growth factor receptor signaling pathway (GO:0007173);;	--	Calcium signal-modulating cyclophilin ligand OS=Mus musculus GN=Camlg PE=1 SV=2	Uncharacterized protein GN=CAMLG OS=Gallus gallus (Chicken) PE=2 SV=1	PREDICTED: calcium signal-modulating cyclophilin ligand [Ficedula albicollis]	TSA: Anoplopoma fimbria tsa-afim-6400544 transcribed RNA sequence
Reproduction_Unigene_BMK.73539	1.02e-07	-5.98544	down	--	--	Molecular Function: serine-type endopeptidase activity (GO:0004252);; Molecular Function: calcium ion binding (GO:0005509);; Molecular Function: protein binding (GO:0005515);; Cellular Component: extracellular space (GO:0005615);; Biological Process: proteolysis (GO:0006508);; Biological Process: response to nutrient (GO:0007584);; Biological Process: digestion (GO:0007586);; Biological Process: …	--	Anionic trypsin OS=Canis familiaris PE=2 SV=1	Trypsinogen OS=Takifugu rubripes (Japanese pufferfish) PE=3 SV=1	PREDICTED: trypsin-like, partial [Takifugu rubripes]	--
Reproduction_Unigene_BMK.22602	3.38e-09	-5.97953	down	--	--	--	--	Endonuclease domain-containing 1 protein OS=Homo sapiens GN=ENDOD1 PE=1 SV=2	Endonuclease domain-containing 1 protein GN=ENDD1 OS=Salmo salar (Atlantic salmon) PE=2 SV=1	Endonuclease domain-containing 1 protein precursor [Salmo salar]	--
Reproduction_Unigene_BMK.60342	2.52e-06	-5.96907	down	--	--	Biological Process: mitochondrial genome maintenance (GO:0000002);; Molecular Function: transporter activity (GO:0005215);; Molecular Function: ATP:ADP antiporter activity (GO:0005471);; Molecular Function: protein binding (GO:0005515);; Cellular Component: mitochondrial inner membrane (GO:0005743);; Cellular Component: mitochondrial inner membrane presequence translocase complex (GO:0005744);; C…	K05863|1e-146|dre:192321|slc25a5, CHUNP6931, SI:bZ46J2.1, SI:bZ46J2.3, SI:bZ46J2.5, SI:bZ46J2.6, SI:bZ46J2.7, SI:bZ46J2.9, si:bz46j2.2, sr:nyz040, wu:fe06b05	ADP/ATP translocase 2 OS=Rattus norvegicus GN=Slc25a5 PE=1 SV=3	ADP/ATP translocase 2 GN=ADT2 OS=Osmerus mordax (Rainbow smelt) PE=2 SV=1	ADP/ATP translocase 2 [Osmerus mordax]	TSA: Anguilla japonica contig00430 transcribed RNA sequence
Reproduction_Unigene_BMK.60403	5.31e-07	-5.96907	down	[L]	Replication, recombination and repair	Molecular Function: magnesium ion binding (GO:0000287);; Cellular Component: nuclear chromosome, telomeric region (GO:0000784);; Molecular Function: ATP binding (GO:0005524);; Biological Process: DNA repair (GO:0006281);; Molecular Function: single-stranded DNA-dependent ATP-dependent DNA helicase activity (GO:0017116);; Biological Process: regulation of telomere maintenance (GO:0032204);; Biolog…	K01529|0.0|dre:326729|pif1, cb934, fe11d03, wu:fe11d03, zgc:56161	ATP-dependent DNA helicase PIF1 OS=Danio rerio GN=pif1 PE=2 SV=1	ATP-dependent DNA helicase PIF1 GN=pif1 OS=Danio rerio (Zebrafish) PE=4 SV=1	ATP-dependent DNA helicase PIF1 [Danio rerio]	PREDICTED: Oreochromis niloticus ATP-dependent DNA helicase PIF1-like (LOC100697111), mRNA
Reproduction_Unigene_BMK.56794	4.14e-08	-5.96477	down	--	--	--	--	--	--	PREDICTED: uncharacterized protein LOC101733096 [Xenopus (Silurana) tropicalis]	Acipenser fulvescens clone AfuG189 microsatellite sequence
Reproduction_Unigene_BMK.72000	9.38e-07	-5.96399	down	--	--	Molecular Function: cation channel activity (GO:0005261);; Biological Process: sodium ion transport (GO:0006814);; Cellular Component: integral to membrane (GO:0016021);; Biological Process: locomotion (GO:0040011);; Cellular Component: plasma membrane part (GO:0044459);; Biological Process: anatomical structure development (GO:0048856);; Biological Process: response to stimulus (GO:0050896);; Bi…	--	Degenerin unc-8 OS=Caenorhabditis elegans GN=unc-8 PE=2 SV=1	Uncharacterized protein (Fragment) OS=Meleagris gallopavo (Common turkey) PE=3 SV=1	PREDICTED: degenerin unc-8-like [Xenopus (Silurana) tropicalis]	Zebrafish DNA sequence from clone CH73-322N6 in linkage group 20, complete sequence
Reproduction_Unigene_BMK.35362	2.39e-06	-5.95754	down	--	--	Biological Process: platelet degranulation (GO:0002576);; Molecular Function: receptor binding (GO:0005102);; Molecular Function: protein binding (GO:0005515);; Cellular Component: fibrinogen complex (GO:0005577);; Cellular Component: cell cortex (GO:0005938);; Biological Process: signal transduction (GO:0007165);; Cellular Component: external side of plasma membrane (GO:0009897);; Biological Pro…	K03905|0.0|dre:406327|fgg, fb60h05, fb62e01, wu:fb60h05, wu:fb62e01, zgc:56023	Fibrinogen gamma chain OS=Homo sapiens GN=FGG PE=1 SV=3	Uncharacterized protein GN=fgg OS=Danio rerio (Zebrafish) PE=2 SV=1	fibrinogen gamma polypeptide precursor [Danio rerio]	PREDICTED: Maylandia zebra fibrinogen gamma chain-like (LOC101486220), mRNA
Reproduction_Unigene_BMK.75229	3.01e-06	-5.95656	down	--	--	--	--	--	Uncharacterized protein GN=DLA_XVIII04450 OS=Dicentrarchus labrax (European seabass) PE=4 SV=1	Uncharacterized protein [Dicentrarchus labrax]	Zebrafish DNA sequence from clone CH1073-111G2 in linkage group 13, complete sequence
Reproduction_Unigene_BMK.50061	4.36e-09	-5.92994	down	--	--	--	--	--	Uncharacterized protein OS=Latimeria chalumnae (West Indian ocean coelacanth) PE=4 SV=1	PREDICTED: von Willebrand factor A domain-containing protein 7-like [Oryzias latipes]	--
Reproduction_Unigene_BMK.76220	1.52e-06	-5.92827	down	--	--	Cellular Component: Golgi membrane (GO:0000139);; Biological Process: ganglioside biosynthetic process (GO:0001574);; Molecular Function: alpha-N-acetylgalactosaminide alpha-2,6-sialyltransferase activity (GO:0001665);; Cellular Component: nucleus (GO:0005634);; Cellular Component: Golgi apparatus (GO:0005794);; Biological Process: protein glycosylation (GO:0006486);; Biological Process: glycosyl…	K03374|1e-117|dre:751653|st6galnac4, MGC153237, siat7D, zgc:153237	Alpha-N-acetylgalactosaminide alpha-2,6-sialyltransferase 3 OS=Rattus norvegicus GN=St6galnac3 PE=2 SV=1	Alpha-N-acetylgalactosaminide alpha-2,6-sialyltransferase 3 GN=SIA7C OS=Salmo salar (Atlantic salmon) PE=2 SV=1	Alpha-N-acetylgalactosaminide alpha-2,6-sialyltransferase 3 precursor [Salmo salar]	Salmo salar Alpha-N-acetylgalactosaminide alpha-2,6-sialyltransferase 3 (sia7c), mRNA >gi|209154525|gb|BT045233.1| Salmo salar clone ssal-rgf-515-365 Alpha-N-acetylgalactosaminide alpha-2,6-sialyltransferase 3 putative mRNA, complete cds
Reproduction_Unigene_BMK.74215	4.94e-07	-5.92014	down	--	--	Cellular Component: Golgi membrane (GO:0000139);; Molecular Function: UDP-galactose:beta-N-acetylglucosamine beta-1,3-galactosyltransferase activity (GO:0008499);; Cellular Component: membrane (GO:0016020);; Cellular Component: integral to membrane (GO:0016021);; Biological Process: O-glycan processing (GO:0016266);; Molecular Function: transferase activity, transferring glycosyl groups (GO:00167…	K07971|1e-137|tgu:100226631|similar to UDP-GlcNAc:betaGal beta-1,3-N-acetylglucosaminyltransferase 4	UDP-GlcNAc:betaGal beta-1,3-N-acetylglucosaminyltransferase 4 OS=Homo sapiens GN=B3GNT4 PE=2 SV=1	Uncharacterized protein OS=Latimeria chalumnae (West Indian ocean coelacanth) PE=4 SV=1	UDP-GlcNAc:betaGal beta-1,3-N-acetylglucosaminyltransferase 4, partial [Anas platyrhynchos]	PREDICTED: Taeniopygia guttata UDP-GlcNAc:betaGal beta-1,3-N-acetylglucosaminyltransferase 4 (B3GNT4), mRNA
Reproduction_Unigene_BMK.56431	3.05e-08	-5.91085	down	--	--	Biological Process: sphingolipid metabolic process (GO:0006665);; Biological Process: signal transduction (GO:0007165);; Biological Process: nervous system development (GO:0007399);; Biological Process: metabolic process (GO:0008152);; Cellular Component: integral to membrane (GO:0016021);; Biological Process: dephosphorylation (GO:0016311);; Molecular Function: hydrolase activity (GO:0016787);; …	--	Lipid phosphate phosphatase-related protein type 5 OS=Homo sapiens GN=LPPR5 PE=2 SV=2	Uncharacterized protein GN=lppr5b OS=Danio rerio (Zebrafish) PE=4 SV=1	PREDICTED: lipid phosphate phosphatase-related protein type 5-like isoform X1 [Ficedula albicollis]	Danio rerio lipid phosphate phosphatase-related protein type 5-like (LOC100006660), mRNA
Reproduction_Unigene_BMK.43490	8.14e-08	-5.91082	down	--	--	--	--	--	Uncharacterized protein (Fragment) GN=si:ch211-238e22.4 OS=Danio rerio (Zebrafish) PE=4 SV=1	PREDICTED: hypothetical protein LOC560673 [Danio rerio]	--
Reproduction_Unigene_BMK.68426	2.92e-07	-5.90749	down	[R]	General function prediction only	Biological Process: G1/S transition of mitotic cell cycle (GO:0000082);; Cellular Component: Golgi membrane (GO:0000139);; Cellular Component: phagocytic cup (GO:0001891);; Biological Process: hair follicle development (GO:0001942);; Biological Process: auditory receptor cell morphogenesis (GO:0002093);; Biological Process: mast cell chemotaxis (GO:0002551);; Biological Process: system process (G…	K07865|1e-128|xtr:548469|rhou, MGC107947, MGC147020, MGC147781, arhu, cdc42l1, fj646b12.2, hg28k, wrch-1, wrch1, xg28k	Rho-related GTP-binding protein RhoU OS=Bos taurus GN=RHOU PE=2 SV=1	Uncharacterized protein GN=LOC101159601 OS=Oryzias latipes (Medaka fish) PE=3 SV=1	PREDICTED: rho-related GTP-binding protein RhoU-like [Oryzias latipes]	TSA: Anguilla japonica contig01112 transcribed RNA sequence
Reproduction_Unigene_BMK.72877	4.52e-07	-5.9072	down	[R]	General function prediction only	Biological Process: nuclear-transcribed mRNA poly(A) tail shortening (GO:0000289);; Biological Process: vasculogenesis (GO:0001570);; Molecular Function: DNA binding (GO:0003677);; Molecular Function: protein binding (GO:0005515);; Cellular Component: nucleus (GO:0005634);; Cellular Component: cytosol (GO:0005829);; Biological Process: regulation of transcription from RNA polymerase II promoter (…	K13056|7e-86|dre:30114|cth1, MGC123163, cb266, fa18c01, wu:fa18c01, zfcth1	Zinc finger protein 36, C3H1 type-like 2 OS=Homo sapiens GN=ZFP36L2 PE=1 SV=3	Uncharacterized protein GN=cth1 OS=Danio rerio (Zebrafish) PE=2 SV=1	cth1 [Danio rerio]	TSA: Anguilla japonica contig09393 transcribed RNA sequence
Reproduction_Unigene_BMK.69772	5.14e-08	-5.90518	down	--	--	Biological Process: negative regulation of transcription from RNA polymerase II promoter (GO:0000122);; Biological Process: embryonic axis specification (GO:0000578);; Cellular Component: nuclear chromatin (GO:0000790);; Molecular Function: RNA polymerase II core promoter proximal region sequence-specific DNA binding (GO:0000978);; Molecular Function: RNA polymerase II distal enhancer sequence-sp…	--	Brachyury protein homolog A OS=Danio rerio GN=ntla PE=1 SV=1	T-box transcription factor No-tail GN=ntl OS=Polypterus senegalus (Senegal bichir) PE=2 SV=1	T-box transcription factor No-tail [Polypterus senegalus]	Oryzias latipes Me-Tam (me-t), mRNA >gi|2627214|dbj|AB001871.1| Oryzias latipes mRNA for Me-Tam, complete cds
Reproduction_Unigene_BMK.28054	1.79e-07	-5.90408	down	--	--	Biological Process: negative regulation of cellular process (GO:0048523);;	--	Leucine-rich repeat-containing protein 14B OS=Danio rerio GN=lrrc14b PE=3 SV=1	Leucine-rich repeat-containing protein 14B GN=UY3_06218 OS=Chelonia mydas (Green sea-turtle) PE=4 SV=1	Leucine-rich repeat-containing protein 14B [Chelonia mydas]	--
Reproduction_Unigene_BMK.43650	4.83e-07	-5.89971	down	[J]	Translation, ribosomal structure and biogenesis	Molecular Function: structural constituent of ribosome (GO:0003735);; Cellular Component: mitochondrial inner membrane (GO:0005743);; Cellular Component: mitochondrial small ribosomal subunit (GO:0005763);; Biological Process: translation (GO:0006412);; Molecular Function: hydrolase activity (GO:0016787);;	--	28S ribosomal protein S21, mitochondrial OS=Bos taurus GN=MRPS21 PE=1 SV=3	Uncharacterized protein GN=mrps21 OS=Xenopus tropicalis (Western clawed frog) PE=3 SV=1	mitochondrial ribosomal protein S21 [Xenopus (Silurana) tropicalis]	TSA: Anolis carolinensis k31:11058946 transcribed RNA sequence
Reproduction_Unigene_BMK.63487	5.18e-07	-5.89142	down	--	--	Cellular Component: nucleus (GO:0005634);; Cellular Component: nucleolus (GO:0005730);; Cellular Component: cytoplasm (GO:0005737);; Biological Process: DNA-dependent DNA replication (GO:0006261);; Biological Process: DNA repair (GO:0006281);; Biological Process: DNA recombination (GO:0006310);; Biological Process: protein import into nucleus (GO:0006606);; Biological Process: response to UV (GO:…	--	RPA-interacting protein B OS=Xenopus laevis GN=rpain-b PE=2 SV=2	RPA-interacting protein A GN=RIPA OS=Salmo salar (Atlantic salmon) PE=2 SV=1	RPA-interacting protein A [Salmo salar]	TSA: Sinocyclocheilus anophthalmus Cave110621 transcribed RNA sequence
Reproduction_Unigene_BMK.61698	6.87e-06	-5.87725	down	[C]	Energy production and conversion	Cellular Component: mitochondrial proton-transporting ATP synthase complex, catalytic core F(1) (GO:0000275);; Molecular Function: protein binding (GO:0005515);; Cellular Component: cell wall (GO:0005618);; Cellular Component: nucleolus (GO:0005730);; Cellular Component: mitochondrial proton-transporting ATP synthase complex (GO:0005753);; Cellular Component: mitochondrial matrix (GO:0005759);; B…	K02136|1e-176|dre:336957|atp5c1, wu:fk34c05, zgc:73209	ATP synthase subunit gamma, mitochondrial OS=Bos taurus GN=ATP5C1 PE=1 SV=3	ATP synthase subunit gamma GN=atp5c1 OS=Danio rerio (Zebrafish) PE=2 SV=1	ATP synthase subunit gamma, mitochondrial [Danio rerio]	TSA: Anguilla japonica contig07189 transcribed RNA sequence
Reproduction_Unigene_BMK.56160	9.22e-07	-5.86639	down	--	--	Cellular Component: phagocytic cup (GO:0001891);; Biological Process: positive regulation of protein phosphorylation (GO:0001934);; Molecular Function: calcium ion binding (GO:0005509);; Cellular Component: nucleus (GO:0005634);; Cellular Component: cytosol (GO:0005829);; Cellular Component: actin filament (GO:0005884);; Cellular Component: focal adhesion (GO:0005925);; Biological Process: phagoc…	--	Allograft inflammatory factor 1-like OS=Homo sapiens GN=AIF1L PE=1 SV=1	Allograft inflammatory factor 1-like protein GN=UY3_08371 OS=Chelonia mydas (Green sea-turtle) PE=4 SV=1	Allograft inflammatory factor 1-like protein [Chelonia mydas]	TSA: Nothobranchius furzeri Nofu_GRZ_cDNA_3_0101403 transcribed RNA sequence
Reproduction_Unigene_BMK.65719	6.33e-07	-5.8655	down	--	--	Cellular Component: ubiquitin ligase complex (GO:0000151);; Molecular Function: DNA binding (GO:0003677);; Molecular Function: ubiquitin-protein ligase activity (GO:0004842);; Cellular Component: early endosome (GO:0005769);; Molecular Function: zinc ion binding (GO:0008270);; Biological Process: response to chitin (GO:0010200);; Cellular Component: PML body (GO:0016605);; Cellular Component: axo…	K11980|1e-105|mdo:100011301|similar to Nedd4 WW domain-binding protein 2	RING finger protein 11 OS=Homo sapiens GN=RNF11 PE=1 SV=1	Uncharacterized protein GN=RNF11 OS=Pelodiscus sinensis (Chinese softshell turtle) PE=4 SV=1	PREDICTED: RING finger protein 11-like [Anolis carolinensis]	TSA: Anguilla japonica contig08980 transcribed RNA sequence
Reproduction_Unigene_BMK.60598	1.24e-06	-5.85003	down	--	--	Cellular Component: nucleus (GO:0005634);; Cellular Component: mitochondrial matrix (GO:0005759);; Cellular Component: cytosol (GO:0005829);; Biological Process: purine nucleobase metabolic process (GO:0006144);; Biological Process: purine nucleotide catabolic process (GO:0006195);; Biological Process: pyrimidine nucleobase metabolic process (GO:0006206);; Biological Process: DNA replication (GO:…	K01081|5e-93|bta:532399|NT5C, MGC134470, UMPH2	5&apos;(3&apos;)-deoxyribonucleotidase, cytosolic type OS=Homo sapiens GN=NT5C PE=1 SV=2	Uncharacterized protein OS=Latimeria chalumnae (West Indian ocean coelacanth) PE=4 SV=1	PREDICTED: 5&apos;(3&apos;)-deoxyribonucleotidase, cytosolic type isoform X1 [Ficedula albicollis]	PREDICTED: Gallus gallus 5',3'-nucleotidase, mitochondrial (NT5M), transcript variant X1, mRNA
Reproduction_Unigene_BMK.57523	9.81e-06	-5.84893	down	[F]	Nucleotide transport and metabolism	Molecular Function: magnesium ion binding (GO:0000287);; Molecular Function: RNA polymerase II regulatory region sequence-specific DNA binding (GO:0000977);; Cellular Component: ruffle (GO:0001726);; Biological Process: negative regulation of myeloid leukocyte differentiation (GO:0002762);; Molecular Function: single-stranded DNA binding (GO:0003697);; Molecular Function: sequence-specific DNA bi…	K00940|6e-92|ssc:733683|NME2	Nucleoside diphosphate kinase A 2 OS=Bos taurus GN=NME1-2 PE=1 SV=3	Uncharacterized protein OS=Latimeria chalumnae (West Indian ocean coelacanth) PE=3 SV=1	Nme2 protein [Danio rerio]	Latimeria chalumnae nucleoside diphosphate kinase mRNA, partial cds
Reproduction_Unigene_BMK.50395	5.85e-08	-5.84358	down	--	--	Biological Process: immune system process (GO:0002376);; Molecular Function: binding (GO:0005488);; Biological Process: apoptotic process (GO:0006915);; Biological Process: interleukin-1 beta production (GO:0032611);; Biological Process: regulation of I-kappaB kinase/NF-kappaB cascade (GO:0043122);; Biological Process: positive regulation of molecular function (GO:0044093);; Cellular Component: i…	--	Leucine-rich repeat-containing protein 73 OS=Rattus norvegicus GN=Lrrc73 PE=2 SV=1	Uncharacterized protein OS=Latimeria chalumnae (West Indian ocean coelacanth) PE=4 SV=2	PREDICTED: uncharacterized protein C6orf154-like [Danio rerio]	PREDICTED: Anas platyrhynchos leucine rich repeat containing 73 (LRRC73), partial mRNA
Reproduction_Unigene_BMK.71329	8.65e-07	-5.84108	down	--	--	--	--	--	CDNA, clone cssl:d0808 (Fragment) GN=sc:d808 OS=Danio rerio (Zebrafish) PE=2 SV=1	unnamed protein product [Danio rerio]	--
Reproduction_Unigene_BMK.36784	6.96e-09	-5.83883	down	[P]	Inorganic ion transport and metabolism	Molecular Function: ferroxidase activity (GO:0004322);; Molecular Function: protein binding (GO:0005515);; Cellular Component: mitochondrion (GO:0005739);; Cellular Component: cytosol (GO:0005829);; Biological Process: iron ion transport (GO:0006826);; Biological Process: cellular iron ion homeostasis (GO:0006879);; Biological Process: intracellular sequestering of iron ion (GO:0006880);; Biologi…	K00522|8e-90|bfo:BRAFLDRAFT_114663|hypothetical protein	Soma ferritin OS=Lymnaea stagnalis PE=2 SV=2	Ferritin OS=Bufo gargarizans (Asian toad) PE=2 SV=1	RecName: Full=Ferritin, heavy subunit; Short=Ferritin H	Frog (Rana catesbeiana) apoferritin middle (M) subunit, mRNA, complete cds
Reproduction_Unigene_BMK.80307	1.99e-06	-5.82476	down	[R]	General function prediction only	Molecular Function: nucleotide binding (GO:0000166);; Molecular Function: nucleic acid binding (GO:0003676);; Molecular Function: RNA binding (GO:0003723);; Molecular Function: protein binding (GO:0005515);; Cellular Component: nucleoplasm (GO:0005654);; Biological Process: transcription, DNA-dependent (GO:0006351);; Biological Process: mRNA processing (GO:0006397);; Biological Process: RNA splic…	--	Ribonucleoprotein PTB-binding 1 OS=Rattus norvegicus GN=Raver1 PE=2 SV=1	Uncharacterized protein GN=raver1 OS=Danio rerio (Zebrafish) PE=4 SV=1	PREDICTED: ribonucleoprotein PTB-binding 1-like [Oreochromis niloticus]	TSA: Anoplopoma fimbria tsa-afim-6389124 transcribed RNA sequence
Reproduction_Unigene_BMK.72555	2.99e-06	-5.81855	down	--	--	Molecular Function: metalloendopeptidase activity (GO:0004222);; Cellular Component: mitochondrial intermembrane space (GO:0005758);; Cellular Component: cytosol (GO:0005829);; Cellular Component: plasma membrane (GO:0005886);; Biological Process: proteolysis (GO:0006508);; Biological Process: peptide metabolic process (GO:0006518);; Biological Process: intracellular protein kinase cascade (GO:00…	K01392|0.0|dre:436628|zgc:92139 (EC:3.4.24.15)	Thimet oligopeptidase OS=Mus musculus GN=Thop1 PE=1 SV=1	Zgc:92139 GN=zgc:92139 OS=Danio rerio (Zebrafish) PE=2 SV=1	thimet oligopeptidase [Danio rerio]	Salmo salar Thimet oligopeptidase (mepd), mRNA >gi|209152174|gb|BT044838.1| Salmo salar clone ssal-rgf-505-110 Thimet oligopeptidase putative mRNA, complete cds
Reproduction_Unigene_BMK.49811	7.73e-09	-5.81853	down	--	--	--	--	--	Zona pellucida glycoprotein AX GN=ZPAX OS=Acipenser sinensis (Chinese sturgeon) PE=2 SV=1	zona pellucida glycoprotein AX [Acipenser sinensis]	Acipenser sinensis zona pellucida glycoprotein AX (ZPAX) mRNA, complete cds
Reproduction_Unigene_BMK.79376	2.14e-06	-5.81525	down	[RTKL]	--	Biological Process: G1/S transition of mitotic cell cycle (GO:0000082);; Biological Process: G2/M transition of mitotic cell cycle (GO:0000086);; Biological Process: microtubule cytoskeleton organization (GO:0000226);; Molecular Function: protein tyrosine kinase activity (GO:0004713);; Molecular Function: protein binding (GO:0005515);; Cellular Component: nucleus (GO:0005634);; Cellular Component…	K06632|0.0|dre:327471|wee2, MGC123074, MGC162002, im:5913035, si:ch211-238n5.5, wu:fi13b10, zgc:123074	Wee1-like protein kinase 2 OS=Danio rerio GN=wee2 PE=2 SV=2	Uncharacterized protein GN=WEE2 OS=Tetraodon nigroviridis (Spotted green pufferfish) PE=3 SV=1	WEE1 homolog 2 (S. pombe) [Danio rerio]	Xenopus (Silurana) tropicalis WEE1 homolog 2 (wee2), mRNA >gi|138519888|gb|BC135215.1| Xenopus tropicalis wee1 homolog, mRNA (cDNA clone MGC:121966 IMAGE:7600726), complete cds
Reproduction_Unigene_BMK.47689	8e-09	-5.8117	down	[KL]	--	Cellular Component: chromosome, centromeric region (GO:0000775);; Molecular Function: RNA polymerase II repressing transcription factor binding (GO:0001103);; Molecular Function: DNA binding (GO:0003677);; Molecular Function: chromatin binding (GO:0003682);; Molecular Function: ATP-dependent DNA helicase activity (GO:0004003);; Molecular Function: helicase activity (GO:0004386);; Molecular Functi…	K11367|3e-29|dre:563236|MGC173506, wu:fc26h11, wu:fk85d05	Chromodomain-helicase-DNA-binding protein 1 OS=Homo sapiens GN=CHD1 PE=1 SV=2	Chromodomain helicase DNA binding protein 1 (Fragment) GN=CHD OS=Struthio camelus (Ostrich) PE=2 SV=1	chromodomain helicase DNA binding protein 1 [Eudromia elegans]	TSA: Anoplopoma fimbria tsa-afim-6367426 transcribed RNA sequence
Reproduction_Unigene_BMK.73150	1.06e-06	-5.78834	down	--	--	Cellular Component: endoplasmic reticulum (GO:0005783);; Biological Process: transport (GO:0006810);; Cellular Component: membrane part (GO:0044425);;	--	Dual oxidase maturation factor 2 OS=Homo sapiens GN=DUOXA2 PE=1 SV=2	Uncharacterized protein GN=LOC100696523 OS=Oreochromis niloticus (Nile tilapia) PE=4 SV=1	PREDICTED: dual oxidase maturation factor 2-like [Maylandia zebra]	TSA: Ameiurus nebulosus Bullhead_contig_87613
Reproduction_Unigene_BMK.78522	2.1e-06	-5.78083	down	--	--	Cellular Component: cytoplasmic mRNA processing body (GO:0000932);; Molecular Function: RNA binding (GO:0003723);; Cellular Component: cytosol (GO:0005829);; Biological Process: gene expression (GO:0010467);; Molecular Function: identical protein binding (GO:0042802);; Biological Process: exonucleolytic nuclear-transcribed mRNA catabolic process involved in deadenylation-dependent decay (GO:00439…	K12615|0.0|gga:415294|EDC3, LSM16	Enhancer of mRNA-decapping protein 3 OS=Gallus gallus GN=EDC3 PE=2 SV=1	Uncharacterized protein GN=EDC3 OS=Xiphophorus maculatus (Southern platyfish) PE=4 SV=1	PREDICTED: enhancer of mRNA-decapping protein 3-like [Takifugu rubripes]	PREDICTED: Taeniopygia guttata enhancer of mRNA decapping 3 homolog (S. cerevisiae) (EDC3), mRNA
Reproduction_Unigene_BMK.56728	2.79e-06	-5.78037	down	--	--	Biological Process: double-strand break repair via homologous recombination (GO:0000724);; Molecular Function: protein binding (GO:0005515);; Cellular Component: lysosome (GO:0005764);; Cellular Component: late endosome (GO:0005770);; Biological Process: endosomal transport (GO:0016197);; Cellular Component: AP-type membrane coat adaptor complex (GO:0030119);;	--	AP-5 complex subunit sigma-1 OS=Homo sapiens GN=AP5S1 PE=1 SV=1	Uncharacterized protein (Fragment) GN=LOC100711388 OS=Oreochromis niloticus (Nile tilapia) PE=4 SV=1	PREDICTED: protein C20orf29-like [Oreochromis niloticus]	Gasterosteus aculeatus clone VMRC28-105C14, complete sequence
Reproduction_Unigene_BMK.55964	6.29e-07	-5.77946	down	--	--	Molecular Function: phospholipase activity (GO:0004620);; Biological Process: glycerophospholipid metabolic process (GO:0006650);; Cellular Component: intracellular membrane-bounded organelle (GO:0043231);; Biological Process: small molecule metabolic process (GO:0044281);; Cellular Component: cytoplasmic part (GO:0044444);; Biological Process: regulation of cellular process (GO:0050794);; Molecu…	--	Retinoic acid receptor responder protein 3 OS=Homo sapiens GN=RARRES3 PE=1 SV=1	Uncharacterized protein OS=Gasterosteus aculeatus (Three-spined stickleback) PE=4 SV=1	PREDICTED: group XVI phospholipase A2-like [Anolis carolinensis]	--
Reproduction_Unigene_BMK.71618	1.95e-07	-5.77757	down	--	--	Cellular Component: integral to membrane (GO:0016021);;	--	Transmembrane protein 229b OS=Danio rerio GN=tmem229b PE=2 SV=1	Uncharacterized protein GN=LOC100558359 OS=Anolis carolinensis (Green anole) PE=4 SV=1	transmembrane protein 229b [Danio rerio]	PREDICTED: Takifugu rubripes transmembrane protein 229b-like (LOC101067374), mRNA
Reproduction_Unigene_BMK.27516	1.03e-08	-5.76297	down	[C]	Energy production and conversion	Molecular Function: malic enzyme activity (GO:0004470);; Molecular Function: malate dehydrogenase (decarboxylating) activity (GO:0004471);; Molecular Function: malate dehydrogenase (oxaloacetate-decarboxylating) (NADP+) activity (GO:0004473);; Molecular Function: binding (GO:0005488);; Cellular Component: cell wall (GO:0005618);; Cellular Component: mitochondrion (GO:0005739);; Cellular Component…	K00029|0.0|spu:575178|similar to malate dehydrogenase (oxaloacetate decarboxylating) (NADP+)	NADP-dependent malic enzyme OS=Vitis vinifera PE=2 SV=1	Malic enzyme GN=ME1 OS=Gallus gallus (Chicken) PE=3 SV=2	PREDICTED: NADP-dependent malic enzyme [Melopsittacus undulatus]	Danio rerio malic enzyme 3, NADP(+)-dependent, mitochondrial (me3), mRNA >gi|141796337|gb|BC139717.1| Danio rerio im:7151680, mRNA (cDNA clone MGC:163117 IMAGE:7147738), complete cds
Reproduction_Unigene_BMK.62764	2.63e-06	-5.7551	down	--	--	Biological Process: ureteric bud development (GO:0001657);; Molecular Function: glycoprotein binding (GO:0001948);; Molecular Function: fibronectin binding (GO:0001968);; Molecular Function: protein kinase C binding (GO:0005080);; Cellular Component: extracellular region (GO:0005576);; Cellular Component: cytoplasm (GO:0005737);; Cellular Component: focal adhesion (GO:0005925);; Biological Proces…	K06257|8e-27|oaa:100087402|similar to Syndecan 1	Syndecan-1 OS=Rattus norvegicus GN=Sdc1 PE=2 SV=2	Syndecan GN=SDC1 OS=Pelodiscus sinensis (Chinese softshell turtle) PE=3 SV=1	PREDICTED: syndecan-1-like [Anolis carolinensis]	TSA: Ameiurus nebulosus Bullhead_contig_610
Reproduction_Unigene_BMK.52977	3.09e-07	-5.75129	down	--	--	Biological Process: defense response (GO:0006952);; Molecular Function: oxidoreductase activity (GO:0016491);; Biological Process: response to other organism (GO:0051707);; Biological Process: oxidation-reduction process (GO:0055114);;	--	Putative defense protein 3 OS=Antheraea mylitta PE=2 SV=1	Uncharacterized protein GN=si:dkey-251i10.2 OS=Danio rerio (Zebrafish) PE=4 SV=1	hypothetical protein [Callorhinchus milii]	--
Reproduction_Unigene_BMK.66605	2.8e-06	-5.74056	down	--	--	Biological Process: pattern recognition receptor signaling pathway (GO:0002221);; Molecular Function: protein binding (GO:0005515);; Cellular Component: plasma membrane (GO:0005886);; Biological Process: phagocytosis, recognition (GO:0006910);; Molecular Function: pattern recognition receptor activity (GO:0008329);; Cellular Component: cell surface (GO:0009986);; Molecular Function: low-density l…	--	C-type lectin domain family 4 member F OS=Rattus norvegicus GN=Clec4f PE=1 SV=1	Uncharacterized protein (Fragment) OS=Oreochromis niloticus (Nile tilapia) PE=4 SV=1	immune-related, lectin-like receptor 2 [Danio rerio]	Cynoglossus semilaevis myeloid differentiaton factor 88 mRNA, complete cds
Reproduction_Unigene_BMK.46323	4.3e-07	-5.7362	down	--	--	Molecular Function: protein binding (GO:0005515);; Biological Process: positive regulation of I-kappaB kinase/NF-kappaB cascade (GO:0043123);;	--	Adapter protein CIKS OS=Homo sapiens GN=TRAF3IP2 PE=1 SV=3	Uncharacterized protein OS=Latimeria chalumnae (West Indian ocean coelacanth) PE=4 SV=1	PREDICTED: uncharacterized protein LOC101475279 [Maylandia zebra]	TSA: Anguilla japonica contig17830 transcribed RNA sequence
Reproduction_Unigene_BMK.77408	3.71e-06	-5.73614	down	--	--	Molecular Function: binding (GO:0005488);; Cellular Component: membrane (GO:0016020);;	--	Starch-binding domain-containing protein 1 OS=Rattus norvegicus GN=Stbd1 PE=2 SV=1	Uncharacterized protein (Fragment) OS=Meleagris gallopavo (Common turkey) PE=4 SV=1	PREDICTED: starch-binding domain-containing protein 1 [Gallus gallus]	PREDICTED: Xenopus (Silurana) tropicalis uncharacterized LOC100490725 (LOC100490725), mRNA
Reproduction_Unigene_BMK.57180	7.03e-07	-5.73315	down	--	--	Cellular Component: integral to plasma membrane (GO:0005887);; Cellular Component: integral to membrane (GO:0016021);;	--	Tetraspanin-15 OS=Mus musculus GN=Tspan15 PE=2 SV=2	Uncharacterized protein (Fragment) GN=TSPAN15 OS=Tetraodon nigroviridis (Spotted green pufferfish) PE=4 SV=1	PREDICTED: tetraspanin-15-like [Takifugu rubripes]	TSA: Anguilla japonica contig05165 transcribed RNA sequence
Reproduction_Unigene_BMK.57482	5.89e-06	-5.73173	down	[R]	General function prediction only	Molecular Function: translation elongation factor activity (GO:0003746);; Cellular Component: nucleolus (GO:0005730);; Biological Process: regulation of transcription, DNA-dependent (GO:0006355);; Biological Process: translational elongation (GO:0006414);; Molecular Function: metal ion binding (GO:0046872);;	--	Transcription elongation factor 1 homolog OS=Mus musculus GN=Elof1 PE=1 SV=1	Transcription elongation factor 1 homolog GN=ELOF1 OS=Osmerus mordax (Rainbow smelt) PE=4 SV=1	Transcription elongation factor 1 homolog [Salmo salar]	Danio rerio elongation factor 1 homolog (S. cerevisiae) (elof1), mRNA >gi|31418979|gb|BC053290.1| Danio rerio zgc:64163, mRNA (cDNA clone MGC:64163 IMAGE:6797307), complete cds
Reproduction_Unigene_BMK.74959	2.16e-06	-5.72985	down	--	--	Cellular Component: Golgi membrane (GO:0000139);; Biological Process: protein transport (GO:0015031);; Cellular Component: integral to membrane (GO:0016021);;	--	Protein SYS1 homolog OS=Pongo abelii GN=SYS1 PE=3 SV=1	SYS1 homolog GN=SYS1 OS=Salmo salar (Atlantic salmon) PE=2 SV=1	SYS1 homolog [Salmo salar]	TSA: Anguilla japonica contig09061 transcribed RNA sequence
Reproduction_Unigene_BMK.56050	3.49e-06	-5.72928	down	--	--	Cellular Component: nucleus (GO:0005634);; Cellular Component: cytoplasm (GO:0005737);; Biological Process: response to stress (GO:0006950);; Biological Process: pattern specification process (GO:0007389);; Biological Process: response to abiotic stimulus (GO:0009628);; Biological Process: organ morphogenesis (GO:0009887);; Biological Process: flower development (GO:0009908);; Biological Process:…	--	NudC domain-containing protein 1 OS=Homo sapiens GN=NUDCD1 PE=1 SV=2	Uncharacterized protein OS=Latimeria chalumnae (West Indian ocean coelacanth) PE=4 SV=1	PREDICTED: nudC domain-containing protein 1-like [Maylandia zebra]	PREDICTED: Gallus gallus NudC domain containing 1 (NUDCD1), transcript variant X1, mRNA
Reproduction_Unigene_BMK.57727	1.62e-06	-5.72894	down	--	--	Molecular Function: G-protein coupled receptor activity (GO:0004930);; Biological Process: G-protein coupled receptor signaling pathway (GO:0007186);; Biological Process: visual perception (GO:0007601);; Molecular Function: photoreceptor activity (GO:0009881);; Cellular Component: integral to membrane (GO:0016021);; Biological Process: rhodopsin mediated signaling pathway (GO:0016056);; Biologica…	K08385|0.0|dre:564181|opn5, si:ch211-105n9.2	Opsin-5 OS=Homo sapiens GN=OPN5 PE=1 SV=3	Opsin 5 GN=opn5 OS=Danio rerio (Zebrafish) PE=2 SV=1	opsin-5 [Danio rerio]	PREDICTED: Anas platyrhynchos opsin 5 (OPN5), mRNA
Reproduction_Unigene_BMK.75659	4.23e-07	-5.72762	down	--	--	Biological Process: skeletal system development (GO:0001501);; Molecular Function: inositol-1,4-bisphosphate 1-phosphatase activity (GO:0004441);; Cellular Component: cytosol (GO:0005829);; Biological Process: nitrogen compound metabolic process (GO:0006807);; Biological Process: signal transduction (GO:0007165);; Biological Process: inositol phosphate metabolic process (GO:0043647);; Biological …	K01107|1e-146|dre:555899|Inositol polyphosphate 1-phosphatase-like	Inositol polyphosphate 1-phosphatase OS=Homo sapiens GN=INPP1 PE=1 SV=1	Uncharacterized protein GN=LOC100556887 OS=Anolis carolinensis (Green anole) PE=4 SV=2	PREDICTED: inositol polyphosphate 1-phosphatase-like [Anolis carolinensis]	--
Reproduction_Unigene_BMK.74887	4.25e-06	-5.72105	down	--	--	Molecular Function: procollagen-proline 4-dioxygenase activity (GO:0004656);; Molecular Function: iron ion binding (GO:0005506);; Cellular Component: endoplasmic reticulum (GO:0005783);; Biological Process: cellular process (GO:0009987);; Cellular Component: procollagen-proline 4-dioxygenase complex (GO:0016222);; Molecular Function: oxidoreductase activity, acting on single donors with incorpora…	K00472|0.0|mdo:100013447|similar to Collagen prolyl 4-hydroxylase alpha III subunit	Prolyl 4-hydroxylase subunit alpha-3 OS=Bos taurus GN=P4HA3 PE=2 SV=1	Uncharacterized protein GN=LOC101161986 OS=Oryzias latipes (Medaka fish) PE=4 SV=1	PREDICTED: prolyl 4-hydroxylase subunit alpha-3-like [Oryzias latipes]	TSA: Sinocyclocheilus angustiporus Surface071501 transcribed RNA sequence
Reproduction_Unigene_BMK.67560	1.3e-06	-5.71238	down	--	--	Biological Process: cell-matrix adhesion (GO:0007160);; Biological Process: sensory perception of sound (GO:0007605);; Cellular Component: apical plasma membrane (GO:0016324);; Biological Process: transmission of nerve impulse (GO:0019226);;	--	Otoancorin OS=Homo sapiens GN=OTOA PE=2 SV=1	Uncharacterized protein (Fragment) OS=Latimeria chalumnae (West Indian ocean coelacanth) PE=4 SV=1	PREDICTED: otoancorin isoform X2 [Gallus gallus]	--
Reproduction_Unigene_BMK.58655	2.76e-07	-5.70603	down	--	--	Cellular Component: cytoplasm (GO:0005737);; Biological Process: RNA processing (GO:0006396);; Biological Process: spermatogenesis (GO:0007283);; Biological Process: female gamete generation (GO:0007292);; Cellular Component: integral to membrane (GO:0016021);; Biological Process: chromatin assembly (GO:0031497);; Biological Process: male meiosis chromosome separation (GO:0051308);;	--	Meiosis 1 arrest protein OS=Homo sapiens GN=M1AP PE=2 SV=1	Uncharacterized protein OS=Latimeria chalumnae (West Indian ocean coelacanth) PE=4 SV=1	Uncharacterized protein C2orf65, partial [Anas platyrhynchos]	PREDICTED: Anolis carolinensis uncharacterized protein C2orf65-like (LOC100565468), mRNA
Reproduction_Unigene_BMK.66466	4.1e-06	-5.69884	down	[QR]	--	Biological Process: regulation of growth plate cartilage chondrocyte proliferation (GO:0003420);; Cellular Component: nucleus (GO:0005634);; Cellular Component: cytosol (GO:0005829);; Biological Process: chromatin remodeling (GO:0006338);; Biological Process: regulation of transcription, DNA-dependent (GO:0006355);; Biological Process: mRNA processing (GO:0006397);; Molecular Function: beta-caten…	K05931|0.0|rno:363026|Carm1, Prmt4	Histone-arginine methyltransferase CARM1 OS=Mus musculus GN=Carm1 PE=1 SV=2	Uncharacterized protein GN=LOC100690109 OS=Oreochromis niloticus (Nile tilapia) PE=4 SV=1	PREDICTED: histone-arginine methyltransferase CARM1-like [Anolis carolinensis]	PREDICTED: Oryzias latipes histone-arginine methyltransferase CARM1-like (LOC101175657), mRNA
Reproduction_Unigene_BMK.72822	1.03e-06	-5.69529	down	[D]	Cell cycle control, cell division, chromosome partitioning	Biological Process: regulation of cyclin-dependent protein kinase activity (GO:0000079);; Cellular Component: nucleus (GO:0005634);; Biological Process: cellular component organization (GO:0016043);; Molecular Function: protein kinase binding (GO:0019901);; Biological Process: multicellular organismal process (GO:0032501);; Biological Process: primary metabolic process (GO:0044238);; Biological P…	--	Cyclin-J OS=Mus musculus GN=Ccnj PE=2 SV=2	Uncharacterized protein OS=Latimeria chalumnae (West Indian ocean coelacanth) PE=3 SV=1	Cyclin-J [Chelonia mydas]	Xenopus laevis cyclin J (ccnj), mRNA >gi|49899034|gb|BC076737.1| Xenopus laevis MGC81420 protein, mRNA (cDNA clone MGC:81420 IMAGE:6635365), complete cds
Reproduction_Unigene_BMK.78966	7.86e-06	-5.69496	down	[RTKL]	--	Biological Process: mitotic sister chromatid segregation (GO:0000070);; Biological Process: G1/S transition of mitotic cell cycle (GO:0000082);; Biological Process: S phase of mitotic cell cycle (GO:0000084);; Biological Process: G2/M transition of mitotic cell cycle (GO:0000086);; Biological Process: negative regulation of transcription from RNA polymerase II promoter (GO:0000122);; Biological P…	K06631|0.0|dre:280649|plk1, MGC110073, cb525, cb636, ik:tdsubc_2d1, plk, wu:fb37g11, wu:fb76g03, xx:tdsubc_2d1	Serine/threonine-protein kinase PLK1 OS=Xenopus laevis GN=plk1 PE=1 SV=1	Uncharacterized protein OS=Latimeria chalumnae (West Indian ocean coelacanth) PE=4 SV=2	polo-like kinase [Danio rerio]	PREDICTED: Taeniopygia guttata polo-like kinase 1 (PLK1), mRNA
Reproduction_Unigene_BMK.68656	2.43e-07	-5.68935	down	--	--	Molecular Function: 2-acylglycerol O-acyltransferase activity (GO:0003846);; Molecular Function: diacylglycerol O-acyltransferase activity (GO:0004144);; Cellular Component: mitochondrion (GO:0005739);; Cellular Component: endoplasmic reticulum membrane (GO:0005789);; Cellular Component: lipid particle (GO:0005811);; Biological Process: glycerol metabolic process (GO:0006071);; Biological Process…	K14457|0.0|xla:735031|mogat1, MGC131030, mogat2-a	2-acylglycerol O-acyltransferase 2-A OS=Xenopus laevis GN=mogat2-a PE=2 SV=1	Uncharacterized protein GN=MOGAT2 OS=Pelodiscus sinensis (Chinese softshell turtle) PE=4 SV=1	2-acylglycerol O-acyltransferase 2-A [Xenopus laevis]	PREDICTED: Gallus gallus 2-acylglycerol O-acyltransferase 2-like (LOC100859237), transcript variant X1, mRNA
Reproduction_Unigene_BMK.68503	4.08e-06	-5.67738	down	--	--	Biological Process: gastrulation with mouth forming second (GO:0001702);; Molecular Function: alpha-galactosidase activity (GO:0004557);; Molecular Function: receptor binding (GO:0005102);; Cellular Component: extracellular region (GO:0005576);; Cellular Component: lysosome (GO:0005764);; Cellular Component: Golgi apparatus (GO:0005794);; Molecular Function: N-acetyltransferase activity (GO:00080…	K01189|0.0|mdo:100022779|similar to sodium/calcium exchanger protein	Alpha-galactosidase A OS=Homo sapiens GN=GLA PE=1 SV=1	Alpha-galactosidase A GN=AGAL OS=Salmo salar (Atlantic salmon) PE=2 SV=1	Alpha-galactosidase A precursor [Salmo salar]	TSA: Anguilla japonica contig00178 transcribed RNA sequence
Reproduction_Unigene_BMK.51479	1.61e-08	-5.6754	down	--	--	--	--	Putative AC9 transposase OS=Zea mays PE=4 SV=1	Uncharacterized protein (Fragment) OS=Latimeria chalumnae (West Indian ocean coelacanth) PE=4 SV=1	PREDICTED: zinc finger BED domain-containing protein 1-like [Oryzias latipes]	--
Reproduction_Unigene_BMK.29778	1.14e-07	-5.66984	down	--	--	--	--	Coiled-coil domain-containing protein 60 OS=Rattus norvegicus GN=Ccdc60 PE=2 SV=1	Uncharacterized protein (Fragment) OS=Latimeria chalumnae (West Indian ocean coelacanth) PE=4 SV=1	PREDICTED: coiled-coil domain-containing protein 60-like [Xenopus (Silurana) tropicalis]	--
Reproduction_Unigene_BMK.78177	3.59e-08	-5.66374	down	--	--	Molecular Function: Rab GTPase activator activity (GO:0005097);; Cellular Component: microvillus (GO:0005902);; Molecular Function: PDZ domain binding (GO:0030165);; Biological Process: regulation of Rab GTPase activity (GO:0032313);; Biological Process: positive regulation of Rab GTPase activity (GO:0032851);; Cellular Component: intracellular membrane-bounded organelle (GO:0043231);; Cellular C…	--	Carabin OS=Homo sapiens GN=TBC1D10C PE=1 SV=1	Uncharacterized protein (Fragment) OS=Latimeria chalumnae (West Indian ocean coelacanth) PE=4 SV=1	Carabin [Chelonia mydas]	PREDICTED: Maylandia zebra enolase-phosphatase E1-like (LOC101466311), mRNA
Reproduction_Unigene_BMK.64531	6.67e-06	-5.66208	down	[J]	Translation, ribosomal structure and biogenesis	Biological Process: mitotic spindle elongation (GO:0000022);; Biological Process: G1/S transition of mitotic cell cycle (GO:0000082);; Biological Process: nuclear-transcribed mRNA poly(A) tail shortening (GO:0000289);; Molecular Function: RNA 7-methylguanosine cap binding (GO:0000340);; Cellular Component: cytoplasmic mRNA processing body (GO:0000932);; Biological Process: oocyte maturation (GO:0…	K03259|1e-111|gga:422703|EIF4E	Eukaryotic translation initiation factor 4E-1B OS=Danio rerio GN=eif4e1b PE=2 SV=1	Uncharacterized protein OS=Latimeria chalumnae (West Indian ocean coelacanth) PE=3 SV=1	eukaryotic translation initiation factor 4E-1B [Danio rerio]	Gallus gallus finished cDNA, clone ChEST206n19
Reproduction_Unigene_BMK.62415	1.29e-06	-5.65524	down	--	--	Molecular Function: protein binding (GO:0005515);; Cellular Component: integral to peroxisomal membrane (GO:0005779);; Biological Process: peroxisome fission (GO:0016559);; Cellular Component: intrinsic to peroxisomal membrane (GO:0031231);; Cellular Component: protein complex (GO:0043234);; Biological Process: regulation of peroxisome size (GO:0044375);;	K13353|1e-102|dre:563203|MGC114079	Peroxisomal membrane protein 11C OS=Homo sapiens GN=PEX11G PE=1 SV=1	Peroxisomal membrane protein 11C GN=PX11C OS=Osmerus mordax (Rainbow smelt) PE=2 SV=1	Peroxisomal membrane protein 11C [Osmerus mordax]	PREDICTED: Oreochromis niloticus peroxisomal membrane protein 11C-like (LOC100706396), mRNA
Reproduction_Unigene_BMK.78879	1.23e-06	-5.6518	down	--	--	--	--	Protein FAM115 OS=Danio rerio GN=fam115 PE=2 SV=1	Uncharacterized protein GN=zgc:162193 OS=Danio rerio (Zebrafish) PE=4 SV=1	protein FAM115 [Danio rerio]	PREDICTED: Oreochromis niloticus protein FAM115-like (LOC100697431), mRNA
Reproduction_Unigene_BMK.67553	2.15e-06	-5.6508	down	--	--	Biological Process: skeletal system development (GO:0001501);; Molecular Function: phosphotyrosine binding (GO:0001784);; Molecular Function: acid phosphatase activity (GO:0003993);; Molecular Function: phosphoprotein phosphatase activity (GO:0004721);; Cellular Component: lysosome (GO:0005764);; Cellular Component: lysosomal membrane (GO:0005765);; Cellular Component: multivesicular body (GO:000…	K14410|0.0|gga:428864|ACP2	Lysosomal acid phosphatase OS=Pongo abelii GN=ACP2 PE=2 SV=1	Uncharacterized protein OS=Latimeria chalumnae (West Indian ocean coelacanth) PE=4 SV=2	Lysosomal acid phosphatase [Chelonia mydas]	PREDICTED: Oryzias latipes lysosomal acid phosphatase-like (LOC101166200), mRNA
Reproduction_Unigene_BMK.74990	1.82e-06	-5.64758	down	[E]	Amino acid transport and metabolism	Biological Process: response to hypoxia (GO:0001666);; Molecular Function: 4-aminobutyrate transaminase activity (GO:0003867);; Cellular Component: mitochondrial matrix (GO:0005759);; Cellular Component: cytosol (GO:0005829);; Biological Process: glutamate decarboxylation to succinate (GO:0006540);; Biological Process: neurotransmitter secretion (GO:0007269);; Biological Process: copulation (GO:0…	K13524|0.0|xla:399028|hypothetical protein MGC68458	4-aminobutyrate aminotransferase, mitochondrial OS=Sus scrofa GN=ABAT PE=1 SV=2	4-aminobutyrate aminotransferase, mitochondrial GN=GABT OS=Salmo salar (Atlantic salmon) PE=2 SV=1	4-aminobutyrate aminotransferase, mitochondrial precursor [Salmo salar]	PREDICTED: Oryzias latipes 4-aminobutyrate aminotransferase, mitochondrial-like (LOC101158322), partial mRNA
Reproduction_Unigene_BMK.76944	8.42e-06	-5.6385	down	--	--	Molecular Function: monophenol monooxygenase activity (GO:0004503);; Molecular Function: copper ion binding (GO:0005507);; Cellular Component: lysosome (GO:0005764);; Cellular Component: Golgi-associated vesicle (GO:0005798);; Biological Process: melanin biosynthetic process from tyrosine (GO:0006583);; Biological Process: dopamine biosynthetic process from tyrosine (GO:0006585);; Biological Proc…	K00505|0.0|dre:30207|tyr, sandy, zgc:109705	Tyrosinase OS=Gallus gallus GN=TYR PE=2 SV=1	Uncharacterized protein (Fragment) OS=Latimeria chalumnae (West Indian ocean coelacanth) PE=4 SV=1	tyrosinase [Carassius auratus]	Acipenser baerii tyrosinase (tyr) gene, exon 1 and partial cds
Reproduction_Unigene_BMK.48159	2.57e-06	-5.6327	down	[P]	Inorganic ion transport and metabolism	Biological Process: in utero embryonic development (GO:0001701);; Molecular Function: binding (GO:0005488);; Cellular Component: plasma membrane (GO:0005886);; Biological Process: cellular calcium ion homeostasis (GO:0006874);; Biological Process: response to stress (GO:0006950);; Molecular Function: cation transmembrane transporter activity (GO:0008324);; Biological Process: response to metal io…	K01885|2e-73|oaa:100080730|similar to Eprs protein	Zinc transporter 10 OS=Mus musculus GN=Slc30a10 PE=1 SV=1	Uncharacterized protein OS=Latimeria chalumnae (West Indian ocean coelacanth) PE=4 SV=1	Zinc transporter 10, partial [Anas platyrhynchos]	Danio rerio solute carrier family 30 (zinc transporter), member 10 (slc30a10), mRNA >gi|159155880|gb|BC154455.1| Danio rerio solute carrier family 30 (zinc transporter), member 10, mRNA (cDNA clone MGC:171564 IMAGE:7293016), complete cds
Reproduction_Unigene_BMK.77563	7.22e-07	-5.61694	down	--	--	Biological Process: immune effector process (GO:0002252);; Biological Process: activation of immune response (GO:0002253);;	--	Ig lambda chain V-VI region NIG-48 OS=Homo sapiens PE=1 SV=1	Uncharacterized protein OS=Pelodiscus sinensis (Chinese softshell turtle) PE=4 SV=1	immunoglobulin lambda light chain [Carcharhinus plumbeus]	--
Reproduction_Unigene_BMK.44067	1.4e-05	-5.6167	down	--	--	Cellular Component: cornified envelope (GO:0001533);; Molecular Function: protease binding (GO:0002020);; Molecular Function: cysteine-type endopeptidase inhibitor activity (GO:0004869);; Molecular Function: structural molecule activity (GO:0005198);; Cellular Component: nucleolus (GO:0005730);; Cellular Component: cytoplasm (GO:0005737);; Biological Process: adult locomotory behavior (GO:0008344…	K13907|1e-45|gga:418267|CSTB	Cystatin-B OS=Pan troglodytes GN=CSTB PE=3 SV=1	Uncharacterized protein GN=CSTB OS=Gallus gallus (Chicken) PE=4 SV=2	cystatin B (stefin B) [Gallus gallus]	Gallus gallus finished cDNA, clone ChEST355k7
Reproduction_Unigene_BMK.67789	1.64e-07	-5.61609	down	--	--	Biological Process: retinoid metabolic process (GO:0001523);; Biological Process: kidney development (GO:0001822);; Molecular Function: copper ion binding (GO:0005507);; Cellular Component: proteinaceous extracellular matrix (GO:0005578);; Cellular Component: endoplasmic reticulum (GO:0005783);; Cellular Component: Golgi lumen (GO:0005796);; Cellular Component: plasma membrane (GO:0005886);; Cell…	K08112|0.0|pon:100171786|GPC6, DKFZp469B0224, Glypican-6	Glypican-6 OS=Mus musculus GN=Gpc6 PE=1 SV=1	Uncharacterized protein GN=LOC100705057 OS=Oreochromis niloticus (Nile tilapia) PE=3 SV=1	PREDICTED: glypican-6-like [Oreochromis niloticus]	TSA: Sinocyclocheilus angustiporus Surface020601 transcribed RNA sequence
Reproduction_Unigene_BMK.57714	1.66e-05	-5.61552	down	[G]	Carbohydrate transport and metabolism	Cellular Component: phosphopyruvate hydratase complex (GO:0000015);; Biological Process: negative regulation of transcription from RNA polymerase II promoter (GO:0000122);; Molecular Function: magnesium ion binding (GO:0000287);; Cellular Component: photoreceptor inner segment (GO:0001917);; Molecular Function: DNA binding (GO:0003677);; Molecular Function: sequence-specific DNA binding transcrip…	K01689|0.0|dre:378963|eno3, cb883, fj24f12, wu:fj24f12	Beta-enolase OS=Bos taurus GN=ENO3 PE=2 SV=1	Enolase B OS=Acipenser baerii (Siberian sturgeon) PE=2 SV=1	enolase B [Acipenser baerii]	Acipenser baerii enolase B mRNA, complete cds
Reproduction_Unigene_BMK.67465	1.69e-06	-5.61379	down	[IQR]	--	Molecular Function: oxidoreductase activity (GO:0016491);; Cellular Component: intracellular membrane-bounded organelle (GO:0043231);; Cellular Component: cytoplasmic part (GO:0044444);; Biological Process: oxidation-reduction process (GO:0055114);;	--	Peroxisomal trans-2-enoyl-CoA reductase OS=Cavia porcellus GN=PECR PE=1 SV=1	Uncharacterized protein GN=si:dkey-238o13.4 OS=Danio rerio (Zebrafish) PE=4 SV=1	uncharacterized protein LOC560780 [Danio rerio]	PREDICTED: Xenopus (Silurana) tropicalis uncharacterized LOC100489732 (LOC100489732), transcript variant X1, mRNA
Reproduction_Unigene_BMK.38810	5.65e-08	-5.61266	down	[E]	Amino acid transport and metabolism	Cellular Component: cytosol (GO:0005829);; Biological Process: purine nucleobase catabolic process (GO:0006145);; Biological Process: water-soluble vitamin metabolic process (GO:0006767);; Molecular Function: Mo-molybdopterin cofactor sulfurase activity (GO:0008265);; Molecular Function: selenocysteine lyase activity (GO:0009000);; Biological Process: response to heat (GO:0009408);; Biological Pr…	--	Molybdenum cofactor sulfurase OS=Danio rerio GN=mocos PE=2 SV=2	Uncharacterized protein (Fragment) GN=LOC100704498 OS=Oreochromis niloticus (Nile tilapia) PE=4 SV=1	Zgc:110784 [Danio rerio]	TSA: Anolis carolinensis comp11735_c0_seq2 transcribed RNA sequence
Reproduction_Unigene_BMK.16156	2.29e-08	-5.60604	down	--	--	--	--	--	--	--	Acipenser sp. medirostris/transmontanus clone ACIG 71 microsatellite sequence
Reproduction_Unigene_BMK.37050	9.07e-07	-5.60342	down	--	--	Biological Process: MyD88-dependent toll-like receptor signaling pathway (GO:0002755);; Cellular Component: nucleus (GO:0005634);; Cellular Component: nucleoplasm (GO:0005654);; Cellular Component: cytoplasm (GO:0005737);; Cellular Component: vacuole (GO:0005773);; Biological Process: protein targeting to vacuole (GO:0006623);; Biological Process: male meiosis I (GO:0007141);; Biological Process:…	K08770|1e-103|cin:100175058|similar to ubiquitin	Polyubiquitin 11 OS=Arabidopsis thaliana GN=UBQ11 PE=1 SV=1	Putative ubiquitin C variant 1 OS=Taeniopygia guttata (Zebra finch) PE=2 SV=1	putative ubiquitin C variant 1 [Taeniopygia guttata]	Taeniopygia guttata clone 0058P0057E02 putative ubiquitin C variant 2 mRNA, complete cds
Reproduction_Unigene_BMK.72022	1.35e-05	-5.59785	down	[I]	Lipid transport and metabolism	Biological Process: very long-chain fatty acid metabolic process (GO:0000038);; Biological Process: ovarian follicle atresia (GO:0001552);; Biological Process: long-chain fatty acid metabolic process (GO:0001676);; Molecular Function: long-chain fatty acid-CoA ligase activity (GO:0004467);; Molecular Function: protein binding (GO:0005515);; Molecular Function: ATP binding (GO:0005524);; Cellular …	K01897|0.0|xtr:100158533|acsbg2	Long-chain-fatty-acid--CoA ligase ACSBG2 OS=Xenopus laevis GN=acsbg2 PE=2 SV=1	LOC100158533 protein GN=acsbg2 OS=Xenopus tropicalis (Western clawed frog) PE=2 SV=1	acyl-CoA synthetase bubblegum family member 2 [Xenopus (Silurana) tropicalis]	PREDICTED: Oryzias latipes long-chain-fatty-acid--CoA ligase ACSBG2-like (LOC101158282), mRNA
Reproduction_Unigene_BMK.63821	1.99e-05	-5.59489	down	[R]	General function prediction only	Biological Process: negative regulation of cytokine-mediated signaling pathway (GO:0001960);; Molecular Function: nucleic acid binding (GO:0003676);; Molecular Function: protein binding (GO:0005515);; Cellular Component: nucleoplasm (GO:0005654);; Biological Process: transcription, DNA-dependent (GO:0006351);; Biological Process: transcription from RNA polymerase III promoter (GO:0006383);; Biolo…	K09191|1e-146|gga:418931|GTF3A	Transcription factor IIIA OS=Rana pipiens GN=gtf3a PE=2 SV=1	Uncharacterized protein (Fragment) GN=GTF3A OS=Taeniopygia guttata (Zebra finch) PE=4 SV=1	PREDICTED: LOW QUALITY PROTEIN: transcription factor IIIA [Taeniopygia guttata]	TSA: Ameiurus nebulosus Bullhead_contig_304570
Reproduction_Unigene_BMK.75022	1.09e-06	-5.59434	down	--	--	Molecular Function: retinoic acid binding (GO:0001972);; Molecular Function: transporter activity (GO:0005215);; Cellular Component: nucleus (GO:0005634);; Cellular Component: nucleolus (GO:0005730);; Cellular Component: cytoplasm (GO:0005737);; Cellular Component: endoplasmic reticulum (GO:0005783);; Cellular Component: cytosol (GO:0005829);; Biological Process: regulation of transcription, DNA-…	--	Cellular retinoic acid-binding protein 2 OS=Homo sapiens GN=CRABP2 PE=1 SV=2	Uncharacterized protein GN=CRABP2 OS=Anolis carolinensis (Green anole) PE=4 SV=2	PREDICTED: LOW QUALITY PROTEIN: cellular retinoic acid-binding protein 2-like [Meleagris gallopavo]	TSA: Anolis carolinensis k26_4678801 transcribed RNA sequence
Reproduction_Unigene_BMK.75228	7.03e-07	-5.58933	down	--	--	Biological Process: pole plasm assembly (GO:0007315);; Biological Process: morphogenesis of follicular epithelium (GO:0016333);;	--	--	Uncharacterized protein GN=buc OS=Danio rerio (Zebrafish) PE=2 SV=1	bucky ball [Danio rerio]	--
Reproduction_Unigene_BMK.63063	8.09e-06	-5.58766	down	--	--	Molecular Function: beta-amyloid binding (GO:0001540);; Molecular Function: phosphotyrosine binding (GO:0001784);; Molecular Function: phosphatidylinositol-4,5-bisphosphate binding (GO:0005546);; Cellular Component: cytoplasm (GO:0005737);; Cellular Component: early endosome (GO:0005769);; Cellular Component: cytosol (GO:0005829);; Cellular Component: neurofilament (GO:0005883);; Biological Proce…	K12474|1e-164|dre:791153|ldlrap1b, zgc:158745	Low density lipoprotein receptor adapter protein 1-B OS=Xenopus laevis GN=ldlrap1-b PE=1 SV=1	Low density lipoprotein receptor adapter protein 1-B GN=ARHB OS=Salmo salar (Atlantic salmon) PE=2 SV=1	low density lipoprotein receptor adapter protein 1-B [Salmo salar]	Salmo salar low density lipoprotein receptor adapter protein 1-B (arhb), mRNA >gi|209153993|gb|BT044967.1| Salmo salar clone ssal-rgf-508-269 Low density lipoprotein receptor adapter protein 1-B putative mRNA, complete cds
Reproduction_Unigene_BMK.6655	3.32e-08	-5.58705	down	--	--	--	--	--	Uncharacterized protein (Fragment) OS=Oreochromis niloticus (Nile tilapia) PE=4 SV=1	PREDICTED: hypothetical protein LOC100695742 [Oreochromis niloticus]	--
Reproduction_Unigene_BMK.16125	2.58e-08	-5.58216	down	--	--	Biological Process: alternative nuclear mRNA splicing, via spliceosome (GO:0000380);; Molecular Function: RNA binding transcription antitermination factor activity (GO:0001072);; Molecular Function: double-stranded DNA binding (GO:0003690);; Molecular Function: single-stranded DNA binding (GO:0003697);; Molecular Function: mRNA binding (GO:0003729);; Molecular Function: protein kinase activity (G…	K13195|5e-55|dre:550495|wu:fb12a12, wu:fb16h02, wu:fb55a06, wu:fc67h01, wu:fj10g10, zgc:109887	Glycine-rich RNA-binding protein OS=Daucus carota PE=2 SV=1	Cold-inducible RNA-binding protein GN=CIRBP OS=Salmo salar (Atlantic salmon) PE=2 SV=1	Cold-inducible RNA-binding protein [Salmo salar]	--
Reproduction_Unigene_BMK.68208	2.57e-07	-5.58018	down	--	--	Molecular Function: ubiquitin-protein ligase activity (GO:0004842);; Molecular Function: binding (GO:0005488);; Cellular Component: lysosome (GO:0005764);; Cellular Component: membrane (GO:0016020);; Biological Process: protein K48-linked ubiquitination (GO:0070936);;	--	RING finger protein 183 OS=Bos taurus GN=RNF183 PE=2 SV=1	Uncharacterized protein OS=Latimeria chalumnae (West Indian ocean coelacanth) PE=4 SV=1	PREDICTED: RING finger protein 183-like [Oreochromis niloticus]	TSA: Anolis carolinensis comp70229_c0_seq1 transcribed RNA sequence
Reproduction_Unigene_BMK.68084	3.66e-06	-5.56643	down	--	--	Molecular Function: nucleic acid binding (GO:0003676);; Biological Process: regulation of transcription from RNA polymerase II promoter (GO:0006357);; Biological Process: transcription elongation from RNA polymerase II promoter (GO:0006368);; Cellular Component: transcription elongation factor complex (GO:0008023);; Biological Process: response to stimulus (GO:0050896);; Biological Process: multi…	--	Transcription elongation factor B polypeptide 3 OS=Mus musculus GN=Tceb3 PE=1 SV=3	Uncharacterized protein GN=LOC100334424 OS=Danio rerio (Zebrafish) PE=4 SV=1	PREDICTED: transcription elongation factor B polypeptide 3-like [Oreochromis niloticus]	--
Reproduction_Unigene_BMK.76482	1e-05	-5.56537	down	[C]	Energy production and conversion	Cellular Component: vacuolar proton-transporting V-type ATPase, V0 domain (GO:0000220);; Biological Process: ossification (GO:0001503);; Cellular Component: acrosomal vesicle (GO:0001669);; Cellular Component: nucleolus (GO:0005730);; Cellular Component: Golgi apparatus (GO:0005794);; Cellular Component: plasma membrane (GO:0005886);; Cellular Component: integral to plasma membrane (GO:0005887);;…	K02154|0.0|dre:406342|tcirg1, wu:fb44e06, wu:fi46h07	V-type proton ATPase 116 kDa subunit a isoform 3 OS=Homo sapiens GN=TCIRG1 PE=1 SV=3	Vacuolar proton translocating ATPase 116 kDa subunit a isoform 3 GN=VPP3 OS=Salmo salar (Atlantic salmon) PE=2 SV=1	Vacuolar proton translocating ATPase 116 kDa subunit a [Salmo salar]	PREDICTED: Taeniopygia guttata T-cell, immune regulator 1, ATPase, H+ transporting, lysosomal V0 subunit A3 (TCIRG1), mRNA
Reproduction_Unigene_BMK.60625	2.58e-06	-5.55984	down	[K]	Transcription	Cellular Component: RNA polymerase I transcription factor complex (GO:0000120);; Molecular Function: RNA polymerase II repressing transcription factor binding (GO:0001103);; Biological Process: acrosome assembly (GO:0001675);; Cellular Component: female pronucleus (GO:0001939);; Cellular Component: male pronucleus (GO:0001940);; Molecular Function: sequence-specific DNA binding transcription fact…	K03120|1e-143|dre:407713|tbpl2, tbp2, trf3	TATA box-binding protein-like protein 2 OS=Danio rerio GN=tbpl2 PE=1 SV=1	Uncharacterized protein GN=LOC100694821 OS=Oreochromis niloticus (Nile tilapia) PE=3 SV=1	RecName: Full=TATA box-binding protein-like protein 2; Short=TBP-like protein 2; AltName: Full=TATA box-binding protein-related factor 3; Short=TBP-related factor 3	PREDICTED: Oreochromis niloticus TATA box-binding protein-like protein 2-like (LOC100694821), mRNA
Reproduction_Unigene_BMK.50870	6.98e-06	-5.55739	down	[G]	Carbohydrate transport and metabolism	Molecular Function: glucosamine-6-phosphate deaminase activity (GO:0004342);; Cellular Component: cytoplasm (GO:0005737);; Biological Process: carbohydrate metabolic process (GO:0005975);; Biological Process: glucosamine catabolic process (GO:0006043);; Biological Process: N-acetylglucosamine metabolic process (GO:0006044);; Biological Process: generation of precursor metabolites and energy (GO:0…	K02564|0.0|dre:556291|Glucosamine-6-phosphate isomerase-like	Glucosamine-6-phosphate isomerase 2 OS=Xenopus tropicalis GN=gnpda2 PE=2 SV=1	Uncharacterized protein GN=gnpda2 OS=Danio rerio (Zebrafish) PE=3 SV=1	PREDICTED: glucosamine-6-phosphate isomerase 2-like [Danio rerio]	PREDICTED: Anas platyrhynchos glucosamine-6-phosphate deaminase 2 (GNPDA2), transcript variant X3, mRNA
Reproduction_Unigene_BMK.50107	2.01e-06	-5.55735	down	--	--	Molecular Function: transmembrane signaling receptor activity (GO:0004888);; Molecular Function: mannose binding (GO:0005537);; Cellular Component: endoplasmic reticulum (GO:0005783);; Cellular Component: integral to plasma membrane (GO:0005887);; Biological Process: endocytosis (GO:0006897);; Biological Process: cell surface receptor signaling pathway (GO:0007166);; Cellular Component: cell surf…	--	CD209 antigen-like protein E OS=Mus musculus GN=Cd209e PE=2 SV=1	Uncharacterized protein OS=Pelodiscus sinensis (Chinese softshell turtle) PE=4 SV=1	PREDICTED: C-type lectin domain family 17, member A-like [Gallus gallus]	--
Reproduction_Unigene_BMK.78104	2.88e-07	-5.55631	down	--	--	Biological Process: microtubule cytoskeleton organization (GO:0000226);; Cellular Component: microtubule cytoskeleton (GO:0015630);; Cellular Component: cytoskeletal part (GO:0044430);; Biological Process: protein complex subunit organization (GO:0071822);;	--	SLAIN motif-containing protein 1 OS=Xenopus tropicalis GN=slain1 PE=2 SV=2	Uncharacterized protein GN=slain1a OS=Danio rerio (Zebrafish) PE=2 SV=1	SLAIN motif family, member 1a [Danio rerio]	PREDICTED: Gallus gallus SLAIN motif family, member 1 (SLAIN1), transcript variant X5, mRNA
Reproduction_Unigene_BMK.62949	9.76e-06	-5.55388	down	--	--	Biological Process: reproduction (GO:0000003);; Biological Process: morphogenesis of an epithelium (GO:0002009);; Molecular Function: endopeptidase inhibitor activity (GO:0004866);; Cellular Component: extracellular region (GO:0005576);; Biological Process: cellular component movement (GO:0006928);; Biological Process: metabolic process (GO:0008152);; Biological Process: embryo development ending…	--	Kunitz-type protease inhibitor 2 OS=Mus musculus GN=Spint2 PE=2 SV=1	Zgc:153795 protein (Fragment) GN=spint2 OS=Danio rerio (Zebrafish) PE=2 SV=1	Zgc:153795 protein [Danio rerio]	--
Reproduction_Unigene_BMK.64523	3.05e-08	-5.5497	down	--	--	Cellular Component: plasma membrane (GO:0005886);; Biological Process: defense response (GO:0006952);; Cellular Component: plant-type cell wall (GO:0009505);; Biological Process: anatomical structure morphogenesis (GO:0009653);; Biological Process: cellular component organization (GO:0016043);; Biological Process: cell growth (GO:0016049);; Biological Process: organ development (GO:0048513);; Bio…	--	Flower-specific defensin OS=Nicotiana alata GN=D1 PE=1 SV=1	--	--	--
Reproduction_Unigene_BMK.78936	6.87e-06	-5.54608	down	--	--	Biological Process: regulation of cytokine production (GO:0001817);; Cellular Component: intracellular (GO:0005622);; Cellular Component: cytoplasm (GO:0005737);; Biological Process: transcription, DNA-dependent (GO:0006351);; Biological Process: cellular protein modification process (GO:0006464);; Molecular Function: zinc ion binding (GO:0008270);; Biological Process: regulation of gene expressi…	K12030|0.0|dre:791192|zgc:158653	Tripartite motif-containing protein 62 OS=Mus musculus GN=Trim62 PE=2 SV=1	Uncharacterized protein GN=TRIM62 OS=Gasterosteus aculeatus (Three-spined stickleback) PE=4 SV=1	Tripartite motif-containing protein 62 [Dicentrarchus labrax]	TSA: Anoplopoma fimbria tsa-afim-6381456 transcribed RNA sequence
Reproduction_Unigene_BMK.67279	2.43e-05	-5.54514	down	--	--	Biological Process: response to hypoxia (GO:0001666);; Biological Process: neuron migration (GO:0001764);; Cellular Component: cytoplasm (GO:0005737);; Cellular Component: mitochondrion (GO:0005739);; Biological Process: brain development (GO:0007420);; Biological Process: cell proliferation (GO:0008283);; Biological Process: dorsal/ventral pattern formation (GO:0009953);; Biological Process: neg…	--	DNA damage-inducible transcript 4-like protein OS=Rattus norvegicus GN=Ddit4l PE=2 SV=1	Uncharacterized protein OS=Latimeria chalumnae (West Indian ocean coelacanth) PE=4 SV=1	DNA-damage-inducible transcript 4-like [Salmo salar]	Salmo salar DNA-damage-inducible transcript 4-like (ddit4l), mRNA >gi|197631944|gb|BT043581.1| Salmo salar clone HM4_2669 DNA-damage-inducible transcript 4-like (Ddit4l) mRNA, complete cds
Reproduction_Unigene_BMK.75313	6.14e-06	-5.54459	down	--	--	Biological Process: cytokinesis (GO:0000910);; Molecular Function: calcium ion binding (GO:0005509);; Cellular Component: nucleolus (GO:0005730);; Cellular Component: centrosome (GO:0005813);; Cellular Component: half bridge of spindle pole body (GO:0005825);; Biological Process: cytoskeleton organization (GO:0007010);; Biological Process: brain development (GO:0007420);; Molecular Function: Rab …	K12485|0.0|tgu:100226468|RAB11FIP3	Rab11 family-interacting protein 3 OS=Homo sapiens GN=RAB11FIP3 PE=1 SV=1	Uncharacterized protein GN=LOC100695713 OS=Oreochromis niloticus (Nile tilapia) PE=4 SV=1	PREDICTED: rab11 family-interacting protein 3-like [Oreochromis niloticus]	PREDICTED: Taeniopygia guttata RAB11 family interacting protein 3 (class II) (RAB11FIP3), mRNA
Reproduction_Unigene_BMK.76497	9.93e-07	-5.54433	down	--	--	Biological Process: negative regulation of transcription from RNA polymerase II promoter (GO:0000122);; Cellular Component: nuclear chromatin (GO:0000790);; Molecular Function: RNA polymerase II regulatory region sequence-specific DNA binding (GO:0000977);; Molecular Function: sequence-specific DNA binding RNA polymerase II transcription factor activity (GO:0000981);; Molecular Function: RNA poly…	K09400|1e-142|dre:57930|foxh1, SUR, fast, fast1, fe26b06, schmalspur, wu:fe26b06, wu:fi30c08, wu:fi32b01	Forkhead box protein H1 OS=Danio rerio GN=foxh1 PE=1 SV=1	Forkhead box protein H1 GN=foxh1 OS=Danio rerio (Zebrafish) PE=4 SV=1	forkhead box protein H1 [Danio rerio]	PREDICTED: Takifugu rubripes forkhead box protein H1-like (LOC101068612), mRNA
Reproduction_Unigene_BMK.79075	1.36e-05	-5.5396	down	--	--	--	--	Ligand-dependent nuclear receptor-interacting factor 1 OS=Homo sapiens GN=LRIF1 PE=1 SV=1	Ligand-dependent nuclear receptor-interacting factor 1 GN=UY3_01835 OS=Chelonia mydas (Green sea-turtle) PE=4 SV=1	Ligand-dependent nuclear receptor-interacting factor 1 [Chelonia mydas]	--
Reproduction_Unigene_BMK.65915	1.01e-05	-5.53571	down	[S]	Function unknown	Cellular Component: GINS complex (GO:0000811);; Molecular Function: chromatin binding (GO:0003682);; Cellular Component: nucleus (GO:0005634);; Biological Process: DNA replication (GO:0006260);; Biological Process: heart development (GO:0007507);;	K10734|1e-122|dre:442931|gins3, flj13912, zgc:100834	DNA replication complex GINS protein PSF3 OS=Homo sapiens GN=GINS3 PE=1 SV=1	Uncharacterized protein GN=LOC100703135 OS=Oreochromis niloticus (Nile tilapia) PE=4 SV=1	PREDICTED: DNA replication complex GINS protein PSF3-like [Oreochromis niloticus]	TSA: Anoplopoma fimbria tsa-afim-6371123 transcribed RNA sequence
Reproduction_Unigene_BMK.37388	4.37e-08	-5.53253	down	--	--	--	--	--	Uncharacterized protein (Fragment) OS=Xenopus tropicalis (Western clawed frog) PE=4 SV=1	PREDICTED: uncharacterized protein LOC101731841 [Xenopus (Silurana) tropicalis]	--
Reproduction_Unigene_BMK.59942	1.93e-06	-5.53215	down	[R]	General function prediction only	Cellular Component: Golgi membrane (GO:0000139);; Molecular Function: RNA polymerase II regulatory region DNA binding (GO:0001012);; Biological Process: neuron migration (GO:0001764);; Cellular Component: phagocytic cup (GO:0001891);; Biological Process: auditory receptor cell morphogenesis (GO:0002093);; Biological Process: mast cell chemotaxis (GO:0002551);; Biological Process: epithelial cell …	K07861|1e-139|dre:437027|rac3a, rac3, zgc:100831	Ras-related C3 botulinum toxin substrate 3 OS=Mus musculus GN=Rac3 PE=1 SV=1	Uncharacterized protein GN=rac3a OS=Danio rerio (Zebrafish) PE=2 SV=1	ras-related C3 botulinum toxin substrate 3a (rho family, small GTP binding protein Rac3) [Danio rerio]	PREDICTED: Maylandia zebra ras-related C3 botulinum toxin substrate 3-like (LOC101467064), mRNA
Reproduction_Unigene_BMK.66990	1.2e-07	-5.52998	down	[E]	Amino acid transport and metabolism	Molecular Function: phenylalanine 4-monooxygenase activity (GO:0004505);; Molecular Function: tryptophan 5-monooxygenase activity (GO:0004510);; Molecular Function: iron ion binding (GO:0005506);; Molecular Function: protein binding (GO:0005515);; Cellular Component: cytosol (GO:0005829);; Biological Process: L-phenylalanine catabolic process (GO:0006559);; Biological Process: circadian rhythm (G…	K00502|0.0|xla:387560|tph1, tph	Tryptophan 5-hydroxylase OS=Xenopus laevis GN=tph PE=2 SV=1	Uncharacterized protein OS=Latimeria chalumnae (West Indian ocean coelacanth) PE=4 SV=1	Tph1a protein [Danio rerio]	Takifugu rubripes non-neuronal tryptophan hydroxylase 1 (tph1), mRNA >gi|47933654|gb|AY616188.1| Takifugu rubripes non-neuronal tryptophan hydroxylase 1 (TPH1) mRNA, complete cds
Reproduction_Unigene_BMK.81174	2.34e-05	-5.52264	down	--	--	Cellular Component: mitochondrial proton-transporting ATP synthase complex, coupling factor F(o) (GO:0000276);; Biological Process: ATP catabolic process (GO:0006200);; Molecular Function: hydrogen ion transmembrane transporter activity (GO:0015078);; Biological Process: ATP synthesis coupled proton transport (GO:0015986);; Molecular Function: ATPase activity (GO:0016887);; Biological Process: re…	K02138|4e-91|dre:393675|atp5h, MGC73071, zgc:73071	ATP synthase subunit d, mitochondrial OS=Homo sapiens GN=ATP5H PE=1 SV=3	Uncharacterized protein (Fragment) OS=Oreochromis niloticus (Nile tilapia) PE=4 SV=1	PREDICTED: ATP synthase subunit d, mitochondrial-like [Oreochromis niloticus]	Oncorhynchus mykiss clone omyk-evo-511-312 ATP synthase D chain, mitochondrial putative mRNA, complete cds
Reproduction_Unigene_BMK.65308	2.46e-06	-5.51979	down	--	--	Cellular Component: membrane (GO:0016020);;	--	Transmembrane 6 superfamily member 2 OS=Homo sapiens GN=TM6SF2 PE=2 SV=3	Uncharacterized protein OS=Latimeria chalumnae (West Indian ocean coelacanth) PE=4 SV=2	transmembrane 6 superfamily member 2 [Xenopus (Silurana) tropicalis]	TSA: Anolis carolinensis comp12288_c0_seq1 transcribed RNA sequence
Reproduction_Unigene_BMK.77071	1.48e-07	-5.51696	down	--	--	--	--	--	Uncharacterized protein GN=si:ch211-8c17.4 OS=Danio rerio (Zebrafish) PE=4 SV=1	unnamed protein product [Danio rerio]	--
Reproduction_Unigene_BMK.52342	4.31e-06	-5.51023	down	--	--	Molecular Function: fatty-acyl-CoA binding (GO:0000062);; Molecular Function: protein binding (GO:0005515);; Cellular Component: endoplasmic reticulum membrane (GO:0005789);; Cellular Component: brush border (GO:0005903);; Biological Process: triglyceride metabolic process (GO:0006641);; Biological Process: phosphorus metabolic process (GO:0006793);; Biological Process: response to nutrient (GO:0…	K00637|0.0|xla:446863|soat1, MGC80837	Sterol O-acyltransferase 1 OS=Homo sapiens GN=SOAT1 PE=1 SV=3	O-acyltransferase GN=soat1 OS=Xenopus laevis (African clawed frog) PE=2 SV=1	sterol O-acyltransferase 1 [Xenopus laevis]	PREDICTED: Oreochromis niloticus sterol O-acyltransferase 1 (SOAT1), mRNA
Reproduction_Unigene_BMK.74384	2.18e-06	-5.50345	down	--	--	Biological Process: negative regulation of transcription from RNA polymerase II promoter (GO:0000122);; Biological Process: cell morphogenesis (GO:0000902);; Biological Process: angiogenesis (GO:0001525);; Biological Process: morphogenesis of an epithelium (GO:0002009);; Biological Process: epithelial cell maturation (GO:0002070);; Molecular Function: DNA binding (GO:0003677);; Molecular Function…	K09275|0.0|gga:424238|TFCP2L1	Transcription factor CP2-like protein 1 OS=Mus musculus GN=Tfcp2l1 PE=1 SV=2	Uncharacterized protein GN=TFCP2L1 OS=Pelodiscus sinensis (Chinese softshell turtle) PE=4 SV=1	PREDICTED: transcription factor CP2-like protein 1 [Anas platyrhynchos]	Xenopus laevis cDNA clone MGC:130852 IMAGE:7202821, complete cds
Reproduction_Unigene_BMK.53259	4.45e-05	-5.50146	down	[C]	Energy production and conversion	Cellular Component: mitochondrial proton-transporting ATP synthase complex, coupling factor F(o) (GO:0000276);; Biological Process: nematode larval development (GO:0002119);; Cellular Component: mitochondrion (GO:0005739);; Biological Process: receptor-mediated endocytosis (GO:0006898);; Biological Process: aging (GO:0007568);; Molecular Function: lipid binding (GO:0008289);; Biological Process: …	K02128|6e-83|xtr:448663|atp5g3, MGC89718, cg1746	ATP synthase lipid-binding protein, mitochondrial OS=Bos taurus GN=ATP5G3 PE=2 SV=1	Uncharacterized protein GN=atp5g3 OS=Xenopus tropicalis (Western clawed frog) PE=2 SV=1	ATP synthase, H+ transporting, mitochondrial Fo complex, subunit C3 (subunit 9) [Xenopus (Silurana) tropicalis]	Spea multiplicata ATP synthase, H+ transporting, mitochondrial Fo complex, subunit C3 (subunit 9) (atp5g3) mRNA, partial cds; nuclear gene for mitochondrial product
Reproduction_Unigene_BMK.69550	8.51e-06	-5.49898	down	--	--	--	--	--	Uncharacterized protein OS=Latimeria chalumnae (West Indian ocean coelacanth) PE=4 SV=1	uncharacterized protein LOC541425 [Danio rerio]	Xenopus tropicalis hypothetical protein LOC733556, mRNA (cDNA clone MGC:185374 IMAGE:7825480), complete cds
Reproduction_Unigene_BMK.71265	1.05e-07	-5.48818	down	--	--	--	--	--	--	--	Acipenser sp. medirostris/transmontanus clone ACIG 39 microsatellite sequence
Reproduction_Unigene_BMK.60720	4.28e-08	-5.48249	down	[E]	Amino acid transport and metabolism	Biological Process: vegetative to reproductive phase transition of meristem (GO:0010228);; Molecular Function: hydrolase activity, acting on ester bonds (GO:0016788);; Biological Process: protein desumoylation (GO:0016926);; Cellular Component: apoplast (GO:0048046);; Biological Process: hydrogen peroxide biosynthetic process (GO:0050665);;	--	GDSL esterase/lipase CPRD49 OS=Arabidopsis thaliana GN=CPRD49 PE=2 SV=1	Uncharacterized protein GN=LOC100564105 OS=Anolis carolinensis (Green anole) PE=4 SV=1	PREDICTED: isoamyl acetate-hydrolyzing esterase 1 homolog [Anolis carolinensis]	--
Reproduction_Unigene_BMK.51386	1.8e-07	-5.47844	down	--	--	--	--	--	--	--	Acipenser sinensis zona pellucida glycoprotein 3 mRNA, complete cds
Reproduction_Unigene_BMK.63293	3.41e-06	-5.4774	down	[IQR]	--	Biological Process: osteoblast differentiation (GO:0001649);; Cellular Component: photoreceptor inner segment (GO:0001917);; Molecular Function: retinol dehydrogenase activity (GO:0004745);; Cellular Component: nucleus (GO:0005634);; Cellular Component: mitochondrion (GO:0005739);; Cellular Component: endoplasmic reticulum (GO:0005783);; Cellular Component: Golgi apparatus (GO:0005794);; Cellular…	K11170|1e-152|xtr:100487450|dehydrogenase/reductase SDR family member on chromosome X-like	Dehydrogenase/reductase SDR family member on chromosome X OS=Homo sapiens GN=DHRSX PE=2 SV=2	Uncharacterized protein OS=Oreochromis niloticus (Nile tilapia) PE=3 SV=1	PREDICTED: dehydrogenase/reductase SDR family member on chromosome X isoform X1 [Xenopus (Silurana) tropicalis]	PREDICTED: Anas platyrhynchos dehydrogenase/reductase (SDR family) X-linked (DHRSX), mRNA
Reproduction_Unigene_BMK.67632	7.24e-05	-5.4768	down	[C]	Energy production and conversion	Biological Process: angiogenesis (GO:0001525);; Molecular Function: copper ion binding (GO:0005507);; Molecular Function: ATP binding (GO:0005524);; Cellular Component: nucleolus (GO:0005730);; Cellular Component: mitochondrial respiratory chain complex I (GO:0005747);; Cellular Component: mitochondrial proton-transporting ATP synthase complex (GO:0005753);; Cellular Component: mitochondrial prot…	K02133|0.0|dre:554135|ATP5B, im:6793121, wu:fj38d01	ATP synthase subunit beta, mitochondrial OS=Cyprinus carpio GN=atp5b PE=2 SV=1	ATP synthase subunit beta GN=atp5b OS=Danio rerio (Zebrafish) PE=2 SV=1	RecName: Full=ATP synthase subunit beta, mitochondrial; Flags: Precursor	PREDICTED: Oreochromis niloticus ATP synthase subunit beta, mitochondrial-like (LOC100693141), mRNA
Reproduction_Unigene_BMK.65553	3.26e-06	-5.47547	down	--	--	Molecular Function: nucleic acid binding (GO:0003676);; Cellular Component: intracellular organelle (GO:0043229);;	--	Tigger transposable element-derived protein 6 OS=Homo sapiens GN=TIGD6 PE=2 SV=2	Uncharacterized protein (Fragment) OS=Latimeria chalumnae (West Indian ocean coelacanth) PE=4 SV=1	hypothetical protein UY3_03784, partial [Chelonia mydas]	--
Reproduction_Unigene_BMK.74173	1.28e-05	-5.47338	down	[C]	Energy production and conversion	Molecular Function: aconitate hydratase activity (GO:0003994);; Molecular Function: iron ion binding (GO:0005506);; Cellular Component: nucleus (GO:0005634);; Cellular Component: mitochondrion (GO:0005739);; Cellular Component: mitochondrial matrix (GO:0005759);; Biological Process: tricarboxylic acid cycle (GO:0006099);; Biological Process: citrate metabolic process (GO:0006101);; Biological Pro…	K01681|0.0|dre:322670|aco2, cb1017, wu:fa10e03, wu:fb69g04, wu:fc20c11	Aconitate hydratase, mitochondrial OS=Mus musculus GN=Aco2 PE=1 SV=1	Uncharacterized protein (Fragment) GN=aco2 OS=Danio rerio (Zebrafish) PE=4 SV=1	aconitate hydratase, mitochondrial [Danio rerio]	PREDICTED: Oryzias latipes aconitate hydratase, mitochondrial-like (LOC101164929), mRNA
Reproduction_Unigene_BMK.47599	1.96e-05	-5.46083	down	[J]	Translation, ribosomal structure and biogenesis	Biological Process: nematode larval development (GO:0002119);; Molecular Function: structural constituent of ribosome (GO:0003735);; Molecular Function: protein binding (GO:0005515);; Cellular Component: mitochondrial large ribosomal subunit (GO:0005762);; Cellular Component: ribosome (GO:0005840);; Biological Process: translation (GO:0006412);; Biological Process: receptor-mediated endocytosis (…	--	39S ribosomal protein L11, mitochondrial OS=Homo sapiens GN=MRPL11 PE=1 SV=1	Uncharacterized protein GN=LOC101171676 OS=Oryzias latipes (Medaka fish) PE=3 SV=1	PREDICTED: 39S ribosomal protein L11, mitochondrial-like isoform 1 [Oryzias latipes]	TSA: Anoplopoma fimbria tsa-afim-6368960 transcribed RNA sequence
Reproduction_Unigene_BMK.74285	1.25e-05	-5.45684	down	[T]	Signal transduction mechanisms	Molecular Function: catalytic activity (GO:0003824);; Molecular Function: receptor binding (GO:0005102);; Molecular Function: calcium ion binding (GO:0005509);; Cellular Component: cytoplasm (GO:0005737);; Cellular Component: microtubule (GO:0005874);; Cellular Component: microtubule associated complex (GO:0005875);; Biological Process: negative regulation of microtubule depolymerization (GO:0007…	--	Echinoderm microtubule-associated protein-like 2 OS=Homo sapiens GN=EML2 PE=2 SV=1	Echinoderm microtubule associated protein like 2 GN=eml2 OS=Danio rerio (Zebrafish) PE=2 SV=1	echinoderm microtubule-associated protein-like 2 [Danio rerio]	TSA: Anguilla japonica contig05313 transcribed RNA sequence
Reproduction_Unigene_BMK.58317	1.72e-05	-5.44656	down	--	--	Molecular Function: RNA polymerase II transcription cofactor activity (GO:0001104);; Molecular Function: DNA-directed RNA polymerase activity (GO:0003899);; Molecular Function: protein binding (GO:0005515);; Biological Process: regulation of transcription from RNA polymerase II promoter (GO:0006357);; Biological Process: transcription initiation from RNA polymerase II promoter (GO:0006367);; Cell…	K13528|1e-113|gga:419926|MED20, TRFP	Mediator of RNA polymerase II transcription subunit 20 OS=Gallus gallus GN=MED20 PE=2 SV=1	Uncharacterized protein (Fragment) GN=LOC100566552 OS=Anolis carolinensis (Green anole) PE=4 SV=1	PREDICTED: mediator of RNA polymerase II transcription subunit 20-like [Anolis carolinensis]	Gallus gallus mediator complex subunit 20 (MED20), mRNA
Reproduction_Unigene_BMK.65857	4.32e-06	-5.44438	down	[I]	Lipid transport and metabolism	Biological Process: sprouting angiogenesis (GO:0002040);; Cellular Component: endoplasmic reticulum membrane (GO:0005789);; Molecular Function: transferase activity, transferring alkyl or aryl (other than methyl) groups (GO:0016765);; Biological Process: intracellular cholesterol transport (GO:0032367);; Biological Process: sterol homeostasis (GO:0055092);;	--	Nogo-B receptor OS=Danio rerio GN=nus1 PE=2 SV=1	Nogo-B receptor GN=NGBR OS=Salmo salar (Atlantic salmon) PE=2 SV=1	Nogo-B receptor [Salmo salar]	Salmo salar Nogo-B receptor (ngbr), mRNA >gi|209147403|gb|BT044626.1| Salmo salar clone ssal-rgf-001-106 Nogo-B receptor precursor putative mRNA, complete cds
Reproduction_Unigene_BMK.55334	1.42e-05	-5.44364	down	[E]	Amino acid transport and metabolism	Biological Process: type B pancreatic cell development (GO:0003323);; Cellular Component: cytoplasm (GO:0005737);; Cellular Component: cytosol (GO:0005829);; Biological Process: protein methylation (GO:0006479);; Biological Process: amino-acid betaine catabolic process (GO:0006579);; Molecular Function: zinc ion binding (GO:0008270);; Molecular Function: homocysteine S-methyltransferase activity …	K00544|0.0|xtr:496651|bhmt	Betaine--homocysteine S-methyltransferase 1 OS=Xenopus tropicalis GN=bhmt PE=2 SV=1	Betaine--homocysteine S-methyltransferase 1 GN=bhmt OS=Xenopus tropicalis (Western clawed frog) PE=4 SV=1	betaine--homocysteine S-methyltransferase 1 [Xenopus (Silurana) tropicalis]	TSA: Anoplopoma fimbria tsa-afim-6385869 transcribed RNA sequence
Reproduction_Unigene_BMK.77538	5.42e-05	-5.44177	down	[C]	Energy production and conversion	Molecular Function: pyruvate dehydrogenase (acetyl-transferring) activity (GO:0004739);; Cellular Component: mitochondrial matrix (GO:0005759);; Biological Process: glycolysis (GO:0006096);; Biological Process: tricarboxylic acid cycle (GO:0006099);; Biological Process: receptor-mediated endocytosis (GO:0006898);; Biological Process: determination of adult lifespan (GO:0008340);; Biological Proce…	K00161|0.0|dre:406702|pdha1a, im:6895726, pdha1, wu:fd18b01, wu:fo96f03, zgc:73271, zgc:86692	Pyruvate dehydrogenase E1 component subunit alpha, somatic form, mitochondrial OS=Bos taurus GN=PDHA1 PE=2 SV=1	Uncharacterized protein GN=pdha1a OS=Danio rerio (Zebrafish) PE=2 SV=1	pyruvate dehydrogenase E1 alpha 1 [Danio rerio]	TSA: Anguilla japonica contig04491 transcribed RNA sequence
Reproduction_Unigene_BMK.41514	5.34e-08	-5.43883	down	[R]	General function prediction only	Biological Process: MAPK cascade (GO:0000165);; Molecular Function: NAD(P)H dehydrogenase (quinone) activity (GO:0003955);; Cellular Component: mitochondrion (GO:0005739);; Cellular Component: peroxisome (GO:0005777);; Cellular Component: cytosol (GO:0005829);; Cellular Component: plasma membrane (GO:0005886);; Biological Process: glycolysis (GO:0006096);; Biological Process: protein targeting to…	--	NAD(P)H:quinone oxidoreductase OS=Solanum tuberosum PE=2 SV=1	--	--	--
Reproduction_Unigene_BMK.51126	1.09e-05	-5.43818	down	--	--	Molecular Function: protein binding (GO:0005515);; Biological Process: protein targeting to mitochondrion (GO:0006626);; Biological Process: anterograde axon cargo transport (GO:0008089);; Biological Process: retrograde axon cargo transport (GO:0008090);; Biological Process: positive regulation of mitochondrion organization (GO:0010822);; Biological Process: axon transport of mitochondrion (GO:00…	--	Protein MGARP OS=Homo sapiens GN=MGARP PE=1 SV=1	Uncharacterized protein OS=Gasterosteus aculeatus (Three-spined stickleback) PE=4 SV=1	Unknown (protein for IMAGE:6523990) [Danio rerio]	TSA: Anolis carolinensis k41:11018499 transcribed RNA sequence
Reproduction_Unigene_BMK.67450	2.75e-05	-5.43422	down	--	--	Molecular Function: transporter activity (GO:0005215);; Molecular Function: protein binding (GO:0005515);; Molecular Function: ATP binding (GO:0005524);; Cellular Component: nuclear envelope (GO:0005635);; Cellular Component: nucleoplasm (GO:0005654);; Cellular Component: mitochondrion (GO:0005739);; Cellular Component: mitochondrial envelope (GO:0005740);; Cellular Component: cytosol (GO:0005829…	K06185|0.0|dre:336770|abcf2, fc74f03, fd58d07, wu:fb04f06, wu:fc74f03, wu:fd58d07	ATP-binding cassette sub-family F member 2 OS=Homo sapiens GN=ABCF2 PE=1 SV=2	Uncharacterized protein GN=LOC101162792 OS=Oryzias latipes (Medaka fish) PE=3 SV=1	PREDICTED: ATP-binding cassette sub-family F member 2-like isoform X1 [Maylandia zebra]	TSA: Anoplopoma fimbria tsa-afim-6377996 transcribed RNA sequence
Reproduction_Unigene_BMK.67169	9.64e-07	-5.4275	down	[R]	General function prediction only	Biological Process: peptide secretion (GO:0002790);; Molecular Function: actin binding (GO:0003779);; Molecular Function: calcium activated cation channel activity (GO:0005227);; Molecular Function: calcium channel activity (GO:0005262);; Molecular Function: calmodulin binding (GO:0005516);; Cellular Component: integral to plasma membrane (GO:0005887);; Cellular Component: adherens junction (GO:0…	K04975|0.0|gga:418307|TRPV6	Transient receptor potential cation channel subfamily V member 6 OS=Homo sapiens GN=TRPV6 PE=1 SV=2	Epithelial calcium channel GN=ECaC OS=Acipenser fulvescens (Lake sturgeon) PE=2 SV=1	epithelial calcium channel [Acipenser fulvescens]	Acipenser fulvescens epithelial calcium channel (ECaC) mRNA, complete cds
Reproduction_Unigene_BMK.65031	2.64e-05	-5.42542	down	[G]	Carbohydrate transport and metabolism	Biological Process: response to hypoxia (GO:0001666);; Biological Process: liver development (GO:0001889);; Biological Process: platelet degranulation (GO:0002576);; Molecular Function: actin binding (GO:0003779);; Molecular Function: fructose-bisphosphate aldolase activity (GO:0004332);; Cellular Component: mitochondrion (GO:0005739);; Cellular Component: cytosol (GO:0005829);; Biological Proces…	K01623|0.0|xtr:407969|aldoc, MGC69434	Fructose-bisphosphate aldolase C OS=Macaca fascicularis GN=ALDOC PE=2 SV=3	Fructose-bisphosphate aldolase C GN=UY3_05092 OS=Chelonia mydas (Green sea-turtle) PE=4 SV=1	Fructose-bisphosphate aldolase C [Chelonia mydas]	Acipenser baerii mRNA for fructose-bisphosphate aldolase C, partial cds
Reproduction_Unigene_BMK.51174	2.71e-07	-5.42217	down	--	--	Biological Process: regulation of action potential (GO:0001508);; Biological Process: startle response (GO:0001964);; Biological Process: regulation of respiratory gaseous exchange by neurological system process (GO:0002087);; Molecular Function: protein binding (GO:0005515);; Cellular Component: endoplasmic reticulum (GO:0005783);; Cellular Component: integral to plasma membrane (GO:0005887);; B…	K05195|0.0|xtr:100488938|glra3	Glycine receptor subunit alpha-3 OS=Mus musculus GN=Glra3 PE=2 SV=2	Uncharacterized protein (Fragment) GN=glra3 OS=Xenopus tropicalis (Western clawed frog) PE=3 SV=1	PREDICTED: glycine receptor subunit alpha-3 [Xenopus (Silurana) tropicalis]	PREDICTED: Meleagris gallopavo glycine receptor, alpha 3 (GLRA3), mRNA
Reproduction_Unigene_BMK.81070	2.26e-05	-5.41885	down	--	--	Molecular Function: nucleotide binding (GO:0000166);; Biological Process: M phase (GO:0000279);; Biological Process: cytokinesis (GO:0000910);; Biological Process: microtubule bundle formation (GO:0001578);; Molecular Function: microtubule motor activity (GO:0003777);; Molecular Function: transporter activity (GO:0005215);; Molecular Function: protein binding (GO:0005515);; Cellular Component: nu…	K10402|0.0|xla:446474|kif20a, MGC79056, mklp2, rab6kifl	Kinesin-like protein KIF20A OS=Homo sapiens GN=KIF20A PE=1 SV=1	Uncharacterized protein OS=Latimeria chalumnae (West Indian ocean coelacanth) PE=3 SV=1	PREDICTED: kinesin-like protein KIF20A-like [Anas platyrhynchos]	PREDICTED: Taeniopygia guttata kinesin family member 20A (KIF20A), mRNA
Reproduction_Unigene_BMK.53629	6.12e-08	-5.41199	down	--	--	Biological Process: immune system process (GO:0002376);; Molecular Function: binding (GO:0005488);; Cellular Component: plasma membrane (GO:0005886);; Biological Process: defense response (GO:0006952);; Cellular Component: intracellular membrane-bounded organelle (GO:0043231);; Cellular Component: membrane part (GO:0044425);; Cellular Component: cytoplasmic part (GO:0044444);; Cellular Component:…	--	Zona pellucida-like domain-containing protein 1 OS=Mus musculus GN=Zpld1 PE=2 SV=1	Uncharacterized protein (Fragment) OS=Latimeria chalumnae (West Indian ocean coelacanth) PE=4 SV=1	PREDICTED: zona pellucida-like domain-containing protein 1-like [Oryzias latipes]	TSA: Nothobranchius furzeri Nofu_GRZ_cDNA_3_0089346 transcribed RNA sequence
Reproduction_Unigene_BMK.63057	2.91e-05	-5.40755	down	--	--	Biological Process: response to hypoxia (GO:0001666);; Molecular Function: transmembrane signaling receptor activity (GO:0004888);; Molecular Function: structural molecule activity (GO:0005198);; Cellular Component: plasma membrane (GO:0005886);; Cellular Component: integral to plasma membrane (GO:0005887);; Cellular Component: tight junction (GO:0005923);; Biological Process: female pregnancy (G…	K06087|1e-123|xtr:100493413|claudin-4-like	Claudin-4 OS=Bos taurus GN=CLDN4 PE=2 SV=1	Uncharacterized protein GN=cldn6.2 OS=Xenopus tropicalis (Western clawed frog) PE=4 SV=1	PREDICTED: claudin-4-like isoform 1 [Xenopus (Silurana) tropicalis]	PREDICTED: Meleagris gallopavo claudin-3-like (LOC100548564), partial mRNA
Reproduction_Unigene_BMK.76622	1.56e-05	-5.40599	down	--	--	Molecular Function: folic acid binding (GO:0005542);; Biological Process: transport (GO:0006810);; Biological Process: female pregnancy (GO:0007565);; Molecular Function: folic acid transporter activity (GO:0008517);; Molecular Function: reduced folate carrier activity (GO:0008518);; Molecular Function: thiamine transmembrane transporter activity (GO:0015234);; Molecular Function: methotrexate tr…	K14610|0.0|bta:532860|SLC19A2	Thiamine transporter 1 OS=Homo sapiens GN=SLC19A2 PE=1 SV=2	Uncharacterized protein GN=SLC19A2 OS=Anolis carolinensis (Green anole) PE=4 SV=2	PREDICTED: thiamine transporter 1-like [Anolis carolinensis]	PREDICTED: Taeniopygia guttata solute carrier family 19 (thiamine transporter), member 2 (SLC19A2), mRNA
Reproduction_Unigene_BMK.79528	1.89e-05	-5.40544	down	--	--	Molecular Function: sequence-specific DNA binding transcription factor activity (GO:0003700);; Molecular Function: translation initiation factor activity (GO:0003743);; Cellular Component: nucleus (GO:0005634);; Cellular Component: cytoplasm (GO:0005737);; Cellular Component: eukaryotic translation initiation factor 3 complex (GO:0005852);; Biological Process: translational initiation (GO:0006413…	K03255|0.0|dre:562666|KIAA0664, sb:cb498, wu:fb77e08, wu:fd36f07, wu:fe05g06, wu:fi27b10	Clustered mitochondria protein homolog OS=Danio rerio GN=cluh PE=2 SV=1	Clustered mitochondria protein homolog GN=CLUH OS=Xiphophorus maculatus (Southern platyfish) PE=3 SV=1	PREDICTED: clustered mitochondria protein homolog isoform X1 [Maylandia zebra]	TSA: Anoplopoma fimbria tsa-afim-6402776 transcribed RNA sequence
Reproduction_Unigene_BMK.73602	1.08e-05	-5.40319	down	--	--	--	--	--	Uncharacterized protein (Fragment) OS=Latimeria chalumnae (West Indian ocean coelacanth) PE=4 SV=1	PREDICTED: hypothetical protein LOC100002065 [Danio rerio]	--
Reproduction_Unigene_BMK.67096	8.38e-07	-5.39662	down	--	--	--	--	--	Uncharacterized protein GN=LOC101162837 OS=Oryzias latipes (Medaka fish) PE=4 SV=1	PREDICTED: uncharacterized protein LOC100492277 isoform X4 [Xenopus (Silurana) tropicalis]	--
Reproduction_Unigene_BMK.60642	3.18e-05	-5.39449	down	--	--	Molecular Function: RNA binding (GO:0003723);; Molecular Function: structural constituent of ribosome (GO:0003735);; Molecular Function: protein binding (GO:0005515);; Cellular Component: mitochondrial large ribosomal subunit (GO:0005762);; Cellular Component: ribosome (GO:0005840);; Biological Process: transcription from mitochondrial promoter (GO:0006390);; Biological Process: translation (GO:0…	--	39S ribosomal protein L12, mitochondrial OS=Mus musculus GN=Mrpl12 PE=1 SV=2	39S ribosomal protein L12, mitochondrial GN=RM12 OS=Osmerus mordax (Rainbow smelt) PE=2 SV=1	39S ribosomal protein L12, mitochondrial precursor [Osmerus mordax]	PREDICTED: Gallus gallus mitochondrial ribosomal protein L12 (MRPL12), mRNA
Reproduction_Unigene_BMK.82084	1.39e-07	-5.3937	down	--	--	Molecular Function: angiotensin receptor activity (GO:0001595);; Biological Process: regulation of systemic arterial blood pressure by circulatory renin-angiotensin (GO:0001991);; Biological Process: regulation of blood volume by renin-angiotensin (GO:0002016);; Biological Process: renal system process involved in regulation of systemic arterial blood pressure (GO:0003071);; Molecular Function: p…	K04166|1e-33|aml:100471220|AGTR1	Type-1 angiotensin II receptor OS=Bos taurus GN=AGTR1 PE=2 SV=1	Uncharacterized protein (Fragment) OS=Latimeria chalumnae (West Indian ocean coelacanth) PE=3 SV=1	angiotensin receptor [Dasyatis sabina]	--
Reproduction_Unigene_BMK.74597	4.48e-05	-5.3899	down	[R]	General function prediction only	Cellular Component: Golgi membrane (GO:0000139);; Biological Process: sporocarp development involved in asexual reproduction (GO:0000905);; Biological Process: cytokinesis, actomyosin contractile ring assembly (GO:0000915);; Biological Process: response to hypoxia (GO:0001666);; Biological Process: establishment of imaginal disc-derived wing hair orientation (GO:0001737);; Biological Process: nem…	K04513|1e-123|dre:436718|rhoad, zgc:92350	Rho-related GTP-binding protein RhoC OS=Gallus gallus GN=RHOC PE=1 SV=1	Rho-related GTP-binding protein RhoC GN=RHOC OS=Salmo salar (Atlantic salmon) PE=2 SV=1	Rho-related GTP-binding protein RhoC precursor [Salmo salar]	Salmo salar clone ssal-rgf-511-374 Rho-related GTP-binding protein RhoC precursor putative mRNA, complete cds
Reproduction_Unigene_BMK.76892	2.5e-05	-5.38797	down	--	--	Biological Process: reproduction (GO:0000003);; Molecular Function: binding (GO:0005488);; Cellular Component: cell cortex (GO:0005938);; Biological Process: organelle organization (GO:0006996);; Cellular Component: actin cytoskeleton (GO:0015629);; Biological Process: cell cycle process (GO:0022402);; Biological Process: anatomical structure development (GO:0048856);; Biological Process: regulat…	--	Actin-binding protein anillin OS=Xenopus laevis GN=anln PE=1 SV=1	Uncharacterized protein OS=Oreochromis niloticus (Nile tilapia) PE=4 SV=1	PREDICTED: actin-binding protein anillin [Danio rerio]	TSA: Nothobranchius furzeri Nofu_GRZ_cDNA_3_0003252 transcribed RNA sequence
Reproduction_Unigene_BMK.60471	6.27e-05	-5.38264	down	--	--	Biological Process: nematode larval development (GO:0002119);; Cellular Component: cell wall (GO:0005618);; Cellular Component: mitochondrial inner membrane (GO:0005743);; Cellular Component: vacuolar membrane (GO:0005774);; Cellular Component: Golgi apparatus (GO:0005794);; Cellular Component: integral to plasma membrane (GO:0005887);; Biological Process: generation of precursor metabolites and …	--	Phosphate carrier protein, mitochondrial OS=Rattus norvegicus GN=Slc25a3 PE=1 SV=1	Uncharacterized protein GN=SLC25A3 OS=Tetraodon nigroviridis (Spotted green pufferfish) PE=3 SV=1	PREDICTED: phosphate carrier protein, mitochondrial-like isoform 1 [Takifugu rubripes]	Tetraodon nigroviridis full-length cDNA
Reproduction_Unigene_BMK.62185	1.57e-05	-5.37722	down	[GEPR]	--	Molecular Function: glucose transmembrane transporter activity (GO:0005355);; Biological Process: visual perception (GO:0007601);; Biological Process: response to light stimulus (GO:0009416);; Molecular Function: symporter activity (GO:0015293);; Biological Process: glucose transport (GO:0015758);; Cellular Component: integral to membrane (GO:0016021);; Cellular Component: melanosome membrane (GO…	--	Membrane-associated transporter protein OS=Mus musculus GN=Slc45a2 PE=1 SV=1	Uncharacterized protein GN=slc45a2 OS=Danio rerio (Zebrafish) PE=4 SV=1	membrane-associated transporter protein [Danio rerio]	PREDICTED: Taeniopygia guttata solute carrier family 45, member 2 (SLC45A2), mRNA
Reproduction_Unigene_BMK.75795	3.1e-05	-5.37248	down	--	--	Biological Process: pronuclear fusion (GO:0007344);; Cellular Component: membrane (GO:0016020);; Cellular Component: intracellular membrane-bounded organelle (GO:0043231);;	--	Protein brambleberry OS=Danio rerio GN=bmb PE=2 SV=1	Uncharacterized protein OS=Anolis carolinensis (Green anole) PE=4 SV=1	protein brambleberry precursor [Danio rerio]	TSA: Sinocyclocheilus anophthalmus Cave059867 transcribed RNA sequence
Reproduction_Unigene_BMK.54109	6.96e-06	-5.36846	down	--	--	Biological Process: immune response-activating cell surface receptor signaling pathway (GO:0002429);; Biological Process: protein complex assembly (GO:0006461);; Biological Process: nitrogen compound metabolic process (GO:0006807);; Biological Process: endocytosis (GO:0006897);; Biological Process: cellular component movement (GO:0006928);; Biological Process: defense response (GO:0006952);; Biol…	K05747|1e-39|xla:100036872|hypothetical protein LOC100036872	Wiskott-Aldrich syndrome protein OS=Homo sapiens GN=WAS PE=1 SV=4	Was-prov protein (Fragment) GN=was-prov OS=Xenopus tropicalis (Western clawed frog) PE=2 SV=1	was-prov protein, partial [Xenopus (Silurana) tropicalis]	--
Reproduction_Unigene_BMK.64036	3.49e-06	-5.36582	down	--	--	Biological Process: response to reactive oxygen species (GO:0000302);; Biological Process: chronological cell aging (GO:0001300);; Molecular Function: protease binding (GO:0002020);; Biological Process: immune system process (GO:0002376);; Biological Process: platelet degranulation (GO:0002576);; Molecular Function: serine-type endopeptidase inhibitor activity (GO:0004867);; Molecular Function: r…	K03982|1e-146|dre:100136840|serpine1, si:ch211-138a11.1	Plasminogen activator inhibitor 1 OS=Homo sapiens GN=SERPINE1 PE=1 SV=1	Plasminogen activator inhibitor 1 GN=serpine1 OS=Oncorhynchus mykiss (Rainbow trout) PE=1 SV=1	plasminogen activator inhibitor 1 precursor [Oncorhynchus mykiss]	Oncorhynchus mykiss plasminogen activator inhibitor 1 precursor (serpine1) mRNA, complete cds
Reproduction_Unigene_BMK.79515	3.91e-05	-5.36313	down	[RTKL]	--	Biological Process: negative regulation of transcription from RNA polymerase II promoter (GO:0000122);; Molecular Function: nucleotide binding (GO:0000166);; Cellular Component: condensed nuclear chromosome, centromeric region (GO:0000780);; Cellular Component: chromatin (GO:0000785);; Cellular Component: spindle pole (GO:0000922);; Biological Process: negative regulation of B cell apoptotic proc…	K11481|1e-172|dre:445246|aurka, zgc:100912	Aurora kinase A-A OS=Xenopus laevis GN=aurka-a PE=1 SV=1	Serine/threonine-protein kinase 6 GN=STK6 OS=Salmo salar (Atlantic salmon) PE=2 SV=1	Serine/threonine-protein kinase 6 [Salmo salar]	Salmo salar Serine/threonine-protein kinase 6 (stk6), mRNA >gi|209154809|gb|BT045375.1| Salmo salar clone ssal-rgf-519-262 Serine/threonine-protein kinase 6 putative mRNA, complete cds
Reproduction_Unigene_BMK.45118	1.42e-06	-5.35764	down	--	--	--	--	Protein FAM115 OS=Xenopus laevis GN=fam115 PE=2 SV=1	Uncharacterized protein (Fragment) GN=UY3_03073 OS=Chelonia mydas (Green sea-turtle) PE=4 SV=1	hypothetical protein UY3_03073, partial [Chelonia mydas]	PREDICTED: Anas platyrhynchos protein FAM115C-like (LOC101803599), mRNA
Reproduction_Unigene_BMK.54631	1.01e-05	-5.3553	down	[E]	Amino acid transport and metabolism	Molecular Function: sequence-specific DNA binding transcription factor activity (GO:0003700);; Molecular Function: zinc ion binding (GO:0008270);; Molecular Function: sequence-specific DNA binding (GO:0043565);;	--	Glyoxalase domain-containing protein 5 OS=Xenopus laevis GN=glod5 PE=2 SV=2	Glyoxalase domain-containing protein 5 GN=UY3_10932 OS=Chelonia mydas (Green sea-turtle) PE=4 SV=1	Glyoxalase domain-containing protein 5 [Chelonia mydas]	--
Reproduction_Unigene_BMK.73958	1.36e-05	-5.3529	down	[R]	General function prediction only	Cellular Component: nucleus (GO:0005634);; Cellular Component: cytoplasm (GO:0005737);; Molecular Function: protein C-terminus binding (GO:0008022);; Biological Process: protein metabolic process (GO:0019538);; Molecular Function: protein kinase binding (GO:0019901);; Molecular Function: Hsp70 protein binding (GO:0030544);; Cellular Component: protein complex (GO:0043234);; Biological Process: ce…	--	LON peptidase N-terminal domain and RING finger protein 3 OS=Homo sapiens GN=LONRF3 PE=1 SV=1	Uncharacterized protein (Fragment) OS=Latimeria chalumnae (West Indian ocean coelacanth) PE=4 SV=1	PREDICTED: LON peptidase N-terminal domain and RING finger protein 3-like [Maylandia zebra]	TSA: Anguilla japonica contig10656 transcribed RNA sequence
Reproduction_Unigene_BMK.66588	1.04e-06	-5.35234	down	[Z]	Cytoskeleton	Biological Process: negative regulation of protein phosphorylation (GO:0001933);; Molecular Function: actin binding (GO:0003779);; Cellular Component: cytoplasm (GO:0005737);; Cellular Component: plasma membrane (GO:0005886);; Biological Process: axon guidance (GO:0007411);; Biological Process: neuron remodeling (GO:0016322);; Molecular Function: oxidoreductase activity, acting on paired donors, …	--	Protein-methionine sulfoxide oxidase mical1 OS=Danio rerio GN=mical1 PE=3 SV=1	Uncharacterized protein (Fragment) OS=Oreochromis niloticus (Nile tilapia) PE=4 SV=1	PREDICTED: protein-methionine sulfoxide oxidase mical1-like isoform X1 [Maylandia zebra]	Gallus gallus microtubule associated monoxygenase, calponin and LIM domain containing 1 (MICAL1), mRNA >gi|60099000|emb|AJ851697.1| Gallus gallus mRNA for hypothetical protein, clone 19a4
Reproduction_Unigene_BMK.76701	7.52e-05	-5.35111	down	--	--	Cellular Component: histone acetyltransferase complex (GO:0000123);; Molecular Function: binding (GO:0005488);; Biological Process: histone H4-K5 acetylation (GO:0043981);; Biological Process: histone H4-K8 acetylation (GO:0043982);; Biological Process: histone H4-K16 acetylation (GO:0043984);; Molecular Function: histone acetyltransferase activity (H4-K5 specific) (GO:0043995);; Molecular Functi…	--	KAT8 regulatory NSL complex subunit 2 OS=Homo sapiens GN=KANSL2 PE=1 SV=3	Zgc:103534 protein GN=kansl2 OS=Danio rerio (Zebrafish) PE=2 SV=1	Zgc:103534 protein [Danio rerio]	PREDICTED: Takifugu rubripes KAT8 regulatory NSL complex subunit 2-like (LOC101079937), mRNA
Reproduction_Unigene_BMK.61811	7.21e-06	-5.35006	down	--	--	Cellular Component: mitochondrial inner membrane (GO:0005743);; Cellular Component: mitochondrial intermembrane space (GO:0005758);; Biological Process: creatine biosynthetic process (GO:0006601);; Biological Process: response to oxidative stress (GO:0006979);; Biological Process: response to nutrient (GO:0007584);; Biological Process: embryo development (GO:0009790);; Molecular Function: glycine…	K00613|0.0|bta:414732|GATM, MGC137972	Glycine amidinotransferase, mitochondrial OS=Bos taurus GN=GATM PE=2 SV=1	Glycine amidinotransferase, mitochondrial GN=GATM OS=Gallus gallus (Chicken) PE=4 SV=2	PREDICTED: glycine amidinotransferase, mitochondrial-like [Melopsittacus undulatus]	Xenopus laevis glycine amidinotransferase mRNA, complete cds
Reproduction_Unigene_BMK.54643	2.13e-05	-5.3494	down	[K]	Transcription	Molecular Function: DNA binding (GO:0003677);; Molecular Function: transcription coactivator activity (GO:0003713);; Cellular Component: transcription factor TFIIA complex (GO:0005672);; Biological Process: transcription initiation from RNA polymerase II promoter (GO:0006367);; Biological Process: transcription elongation from RNA polymerase II promoter (GO:0006368);; Biological Process: intracel…	--	TFIIA-alpha and beta-like factor OS=Homo sapiens GN=GTF2A1L PE=2 SV=2	Uncharacterized protein OS=Latimeria chalumnae (West Indian ocean coelacanth) PE=4 SV=1	general transcription factor IIA, 1-like [Xenopus (Silurana) tropicalis]	Xenopus tropicalis general transcription factor IIA, 1-like, mRNA (cDNA clone MGC:136150 IMAGE:7824065), complete cds
Reproduction_Unigene_BMK.64949	1.82e-05	-5.34079	down	[F]	Nucleotide transport and metabolism	Molecular Function: magnesium ion binding (GO:0000287);; Molecular Function: RNA polymerase II regulatory region sequence-specific DNA binding (GO:0000977);; Cellular Component: ruffle (GO:0001726);; Biological Process: negative regulation of myeloid leukocyte differentiation (GO:0002762);; Molecular Function: single-stranded DNA binding (GO:0003697);; Molecular Function: sequence-specific DNA bi…	K00940|2e-77|xtr:734101|nme4, ndpk-d, nm23-h4, nm23h4	Nucleoside diphosphate kinase, mitochondrial OS=Homo sapiens GN=NME4 PE=1 SV=1	Nucleoside diphosphate kinase OS=Oncorhynchus mykiss (Rainbow trout) PE=2 SV=1	nucleoside diphosphate kinase [Oncorhynchus mykiss]	Xenopus laevis NME/NM23 nucleoside diphosphate kinase 4 (nme4-a), mRNA >gi|46249491|gb|BC068680.1| Xenopus laevis hypothetical protein MGC81083, mRNA (cDNA clone MGC:81083 IMAGE:6316842), complete cds
Reproduction_Unigene_BMK.53127	1.65e-06	-5.33558	down	--	--	Cellular Component: cytoplasm (GO:0005737);; Cellular Component: endoplasmic reticulum (GO:0005783);; Biological Process: N-acetylneuraminate metabolic process (GO:0006054);; Biological Process: transport (GO:0006810);; Cellular Component: membrane (GO:0016020);; Molecular Function: hydrolase activity (GO:0016787);; Biological Process: electron transport chain (GO:0022900);; Molecular Function: C…	K08080|0.0|mdo:100024047|similar to CMP-N-acetylneuraminic acid hydroxylase	Cytidine monophosphate-N-acetylneuraminic acid hydroxylase OS=Macaca mulatta GN=CMAH PE=2 SV=1	Uncharacterized protein (Fragment) GN=LOC100560576 OS=Anolis carolinensis (Green anole) PE=4 SV=2	PREDICTED: cytidine monophosphate-N-acetylneuraminic acid hydroxylase-like [Anolis carolinensis]	Xenopus laevis cytidine monophospho-N-acetylneuraminic acid hydroxylase, pseudogene (cmahp), mRNA >gi|27503182|gb|BC042338.1| Xenopus laevis cytidine monophospho-N-acetylneuraminic acid hydroxylase, mRNA (cDNA clone MGC:52686 IMAGE:4682565), complete cds
Reproduction_Unigene_BMK.79758	3.94e-05	-5.33246	down	--	--	Molecular Function: protein binding (GO:0005515);; Cellular Component: nucleoplasm (GO:0005654);; Cellular Component: cytoplasm (GO:0005737);; Biological Process: RNA processing (GO:0006396);; Biological Process: ribonucleoprotein complex biogenesis (GO:0022613);; Cellular Component: ribonucleoprotein complex (GO:0030529);; Biological Process: ncRNA metabolic process (GO:0034660);;	K13132|0.0|dre:324754|gemin4, im:7143815, wu:fc41c09, zgc:110169	Gem-associated protein 4 OS=Homo sapiens GN=GEMIN4 PE=1 SV=2	Uncharacterized protein OS=Latimeria chalumnae (West Indian ocean coelacanth) PE=4 SV=1	component of gems 4 [Danio rerio]	PREDICTED: Taeniopygia guttata gem (nuclear organelle) associated protein 4 (GEMIN4), mRNA
Reproduction_Unigene_BMK.6644	3.62e-06	-5.32656	down	--	--	Biological Process: cell morphogenesis (GO:0000902);; Biological Process: response to hypoxia (GO:0001666);; Biological Process: blood vessel maturation (GO:0001955);; Biological Process: intramembranous ossification (GO:0001957);; Molecular Function: fibronectin binding (GO:0001968);; Biological Process: positive regulation of leukocyte migration (GO:0002687);; Molecular Function: metalloendopep…	--	Matrix metalloproteinase-9 OS=Oryctolagus cuniculus GN=MMP9 PE=2 SV=1	Matrix metalloproteinase-9 (Fragment) GN=mmp9 OS=Dicentrarchus labrax (European seabass) PE=2 SV=1	matrix metalloproteinase-9, partial [Dicentrarchus labrax]	--
Reproduction_Unigene_BMK.39444	4.62e-07	-5.31362	down	--	--	--	--	--	--	--	Zebrafish DNA sequence from clone CH211-9D9 in linkage group 2, complete sequence
Reproduction_Unigene_BMK.79542	2.94e-05	-5.31113	down	[C]	Energy production and conversion	Molecular Function: DNA binding (GO:0003677);; Molecular Function: biotin carboxylase activity (GO:0004075);; Molecular Function: pyruvate carboxylase activity (GO:0004736);; Molecular Function: ATP binding (GO:0005524);; Cellular Component: mitochondrial inner membrane (GO:0005743);; Cellular Component: mitochondrial matrix (GO:0005759);; Cellular Component: cytosol (GO:0005829);; Biological Pro…	K01958|0.0|xla:398811|pc.1, MGC68971, pcb	Pyruvate carboxylase, mitochondrial OS=Mus musculus GN=Pc PE=1 SV=1	Pyruvate carboxylase GN=pc.1 OS=Xenopus laevis (African clawed frog) PE=2 SV=1	pyruvate carboxylase, gene 1 [Xenopus laevis]	PREDICTED: Anolis carolinensis pyruvate carboxylase (pc), partial mRNA
Reproduction_Unigene_BMK.51956	2.5e-05	-5.3024	down	--	--	Cellular Component: plasma membrane (GO:0005886);; Biological Process: response to pH (GO:0009268);; Biological Process: response to zinc ion (GO:0010043);; Biological Process: proton transport (GO:0015992);; Cellular Component: integral to membrane (GO:0016021);; Molecular Function: voltage-gated proton channel activity (GO:0030171);; Biological Process: multicellular organism reproduction (GO:0…	--	Voltage-gated hydrogen channel 1 OS=Danio rerio GN=hvcn1 PE=2 SV=1	Voltage-gated hydrogen channel 1 GN=hvcn1 OS=Danio rerio (Zebrafish) PE=4 SV=1	voltage-gated hydrogen channel 1 [Danio rerio]	TSA: Ameiurus nebulosus Bullhead_contig_21262
Reproduction_Unigene_BMK.58583	1.08e-07	-5.29933	down	--	--	Molecular Function: hormone activity (GO:0005179);; Cellular Component: extracellular region (GO:0005576);; Biological Process: embryo development ending in birth or egg hatching (GO:0009792);; Biological Process: regulation of blood vessel size (GO:0050880);;	K12334|1e-13|tgu:100217781|atrial natriuretic factor precursor	Ventricular natriuretic peptide OS=Acipenser transmontanus GN=vnp PE=2 SV=1	Natriuretic peptide GN=vnp OS=Oncorhynchus mykiss (Rainbow trout) PE=2 SV=1	RecName: Full=Ventricular natriuretic peptide; Flags: Precursor	Acipenser transmontanus VNP mRNA for ventricular natriuretic peptide precursor, complete cds
Reproduction_Unigene_BMK.70366	5.94e-06	-5.29881	down	--	--	Molecular Function: phosphoprotein phosphatase activity (GO:0004721);; Biological Process: regulation of glycogen biosynthetic process (GO:0005979);; Biological Process: regulation of glycogen catabolic process (GO:0005981);; Molecular Function: protein phosphatase regulator activity (GO:0019888);; Molecular Function: protein phosphatase binding (GO:0019903);; Cellular Component: glycogen granule…	K07189|1e-74|dre:393807|ppp1r3cb, MGC73259, ppp1r3c, zgc:73259	Protein phosphatase 1 regulatory subunit 3C-B OS=Danio rerio GN=ppp1r3cb PE=2 SV=1	Protein phosphatase 1 regulatory subunit 3 GN=ppp1r3cb OS=Danio rerio (Zebrafish) PE=2 SV=1	protein phosphatase 1 regulatory subunit 3C-B [Danio rerio]	PREDICTED: Takifugu rubripes protein phosphatase 1 regulatory subunit 3C-like (LOC101070088), mRNA
Reproduction_Unigene_BMK.51931	2.13e-05	-5.29607	down	--	--	--	--	Protein FAM207A OS=Mus musculus GN=Fam207a PE=1 SV=1	C21orf70 homolog GN=CU070 OS=Salmo salar (Atlantic salmon) PE=2 SV=1	CU070 protein [Salmo salar]	--
Reproduction_Unigene_BMK.69419	1.16e-05	-5.29591	down	--	--	Biological Process: toll-like receptor signaling pathway (GO:0002224);; Biological Process: response to molecule of fungal origin (GO:0002238);; Biological Process: positive regulation of leukocyte migration (GO:0002687);; Biological Process: cell surface pattern recognition receptor signaling pathway (GO:0002752);; Biological Process: MyD88-dependent toll-like receptor signaling pathway (GO:0002…	--	Toll-like receptor 2 type-2 OS=Gallus gallus GN=TLR2-2 PE=2 SV=1	Toll-like receptor 2 GN=Anapl_04044 OS=Anas platyrhynchos (Domestic duck) PE=4 SV=1	PREDICTED: uncharacterized protein LOC101804009 isoform X4 [Anas platyrhynchos]	--
Reproduction_Unigene_BMK.68068	3.63e-06	-5.29434	down	--	--	Biological Process: outflow tract morphogenesis (GO:0003151);; Biological Process: cardiac left ventricle morphogenesis (GO:0003214);; Molecular Function: neuropeptide Y receptor activity (GO:0004983);; Molecular Function: tachykinin receptor activity (GO:0004995);; Molecular Function: protein binding (GO:0005515);; Cellular Component: integral to plasma membrane (GO:0005887);; Biological Process…	--	Prolactin-releasing peptide receptor OS=Rattus norvegicus GN=Prlhr PE=2 SV=1	Uncharacterized protein OS=Latimeria chalumnae (West Indian ocean coelacanth) PE=4 SV=1	Prolactin-releasing peptide receptor [Chelonia mydas]	Gallus gallus prolactin-releasing peptide receptor-like protein (LOC431251), mRNA >gi|159461742|gb|EU117422.1| Gallus gallus prolactin-releasing peptide receptor-like protein precursor, mRNA, complete cds
Reproduction_Unigene_BMK.66646	2.4e-05	-5.28962	down	[J]	Translation, ribosomal structure and biogenesis	Molecular Function: structural constituent of ribosome (GO:0003735);; Cellular Component: mitochondrial large ribosomal subunit (GO:0005762);; Biological Process: translation (GO:0006412);; Biological Process: ribosome biogenesis (GO:0042254);;	--	39S ribosomal protein L10, mitochondrial OS=Danio rerio GN=mrpl10 PE=2 SV=1	Mitochondrial ribosomal protein L10 GN=Mrpl10 OS=Salmo salar (Atlantic salmon) PE=3 SV=1	mitochondrial ribosomal protein L10 [Salmo salar]	Acipenser sp. medirostris/transmontanus clone ACIG 157 microsatellite sequence
Reproduction_Unigene_BMK.54280	7.06e-06	-5.28857	down	[GEPR]	--	Biological Process: system process (GO:0003008);; Molecular Function: binding (GO:0005488);; Biological Process: cell communication (GO:0007154);; Cellular Component: synaptic vesicle (GO:0008021);; Biological Process: response to organic substance (GO:0010033);; Molecular Function: organic cation transmembrane transporter activity (GO:0015101);; Biological Process: organic cation transport (GO:0…	--	Putative transporter SVOPL OS=Danio rerio GN=svopl PE=2 SV=1	Uncharacterized protein (Fragment) GN=LOC100702906 OS=Oreochromis niloticus (Nile tilapia) PE=4 SV=1	PREDICTED: putative transporter SVOPL-like isoform X1 [Maylandia zebra]	PREDICTED: Oreochromis niloticus putative transporter SVOPL-like (LOC100702906), mRNA
Reproduction_Unigene_BMK.72103	1.5e-05	-5.28586	down	[C]	Energy production and conversion	Biological Process: neurotransmitter uptake (GO:0001504);; Molecular Function: receptor activity (GO:0004872);; Molecular Function: chloride channel activity (GO:0005254);; Molecular Function: L-glutamate transmembrane transporter activity (GO:0005313);; Cellular Component: Golgi apparatus (GO:0005794);; Cellular Component: intermediate filament (GO:0005882);; Cellular Component: integral to plas…	K05616|0.0|dre:100002129|slc1a5	Neutral amino acid transporter B(0) OS=Macaca fascicularis GN=SLC1A5 PE=2 SV=1	Uncharacterized protein (Fragment) OS=Latimeria chalumnae (West Indian ocean coelacanth) PE=4 SV=1	PREDICTED: neutral amino acid transporter B(0)-like [Oreochromis niloticus]	TSA: Anguilla japonica contig00533 transcribed RNA sequence
Reproduction_Unigene_BMK.73034	5.85e-06	-5.28187	down	--	--	--	--	Taperin OS=Mus musculus GN=Tprn PE=1 SV=1	Uncharacterized protein OS=Oreochromis niloticus (Nile tilapia) PE=4 SV=1	PREDICTED: taperin-like [Maylandia zebra]	Tetraodon nigroviridis full-length cDNA
Reproduction_Unigene_BMK.57516	7.86e-05	-5.2755	down	--	--	Cellular Component: cytoplasm (GO:0005737);;	--	Gametocyte-specific factor 1 OS=Macaca fascicularis GN=GTSF1 PE=2 SV=1	Gametocyte-specific factor 1 GN=GTSF1 OS=Esox lucius (Northern pike) PE=2 SV=1	Gametocyte-specific factor 1 [Esox lucius]	Esox lucius clone eluc-evq-539-125 Gametocyte-specific factor 1 putative mRNA, complete cds
Reproduction_Unigene_BMK.28003	1.25e-07	-5.26974	down	[O]	Posttranslational modification, protein turnover, chaperones	Molecular Function: glycoprotein binding (GO:0001948);; Molecular Function: ATP binding (GO:0005524);; Cellular Component: nucleus (GO:0005634);; Cellular Component: cytosol (GO:0005829);; Cellular Component: plasma membrane (GO:0005886);; Biological Process: protein folding (GO:0006457);; Biological Process: response to unfolded protein (GO:0006986);; Biological Process: spermatogenesis (GO:0007…	K09502|1e-154|tca:660093|similar to DnaJ homolog subfamily A member 1 (Heat shock 40 kDa protein 4) (DnaJ protein homolog 2) (HSJ-2) (HSDJ)	DnaJ protein homolog OS=Cucumis sativus GN=DNAJ1 PE=2 SV=1	Uncharacterized protein OS=Oryzias latipes (Medaka fish) PE=3 SV=1	PREDICTED: dnaJ homolog subfamily A member 2-like [Maylandia zebra]	--
Reproduction_Unigene_BMK.50841	6.61e-07	-5.26552	down	[R]	General function prediction only	Biological Process: negative regulation of transcription from RNA polymerase II promoter (GO:0000122);; Molecular Function: sequence-specific DNA binding RNA polymerase II transcription factor activity (GO:0000981);; Molecular Function: RNA polymerase II core promoter proximal region sequence-specific DNA binding transcription factor activity involved in negative regulation of transcription (GO:0…	K09216|1e-101|mdo:100033256|similar to Ovo-like 2 (Drosophila)	Transcription factor Ovo-like 2 OS=Mus musculus GN=Ovol2 PE=2 SV=2	Uncharacterized protein OS=Latimeria chalumnae (West Indian ocean coelacanth) PE=4 SV=1	ovo-like 2 [Xenopus (Silurana) tropicalis]	PREDICTED: Taeniopygia guttata ovo-like 2 (Drosophila) (OVOL2), mRNA
Reproduction_Unigene_BMK.63223	3.16e-05	-5.2635	down	[O]	Posttranslational modification, protein turnover, chaperones	Biological Process: protein polyubiquitination (GO:0000209);; Biological Process: antigen processing and presentation of exogenous peptide antigen via MHC class I, TAP-dependent (GO:0002479);; Molecular Function: endopeptidase activity (GO:0004175);; Cellular Component: nucleus (GO:0005634);; Cellular Component: nucleoplasm (GO:0005654);; Cellular Component: cytosol (GO:0005829);; Cellular Compon…	K03036|0.0|aml:100463710|26S proteasome non-ATPase regulatory subunit 11-like	26S proteasome non-ATPase regulatory subunit 11 OS=Rattus norvegicus GN=Psmd11 PE=2 SV=2	Uncharacterized protein OS=Oreochromis niloticus (Nile tilapia) PE=4 SV=1	PREDICTED: 26S proteasome non-ATPase regulatory subunit 11B-like isoform X1 [Maylandia zebra]	TSA: Anguilla japonica contig17859 transcribed RNA sequence
Reproduction_Unigene_BMK.62024	8.42e-06	-5.26116	down	--	--	Molecular Function: sphingosine hydroxylase activity (GO:0000170);; Cellular Component: mitochondrion (GO:0005739);; Cellular Component: endoplasmic reticulum membrane (GO:0005789);; Cellular Component: integral to plasma membrane (GO:0005887);; Biological Process: fatty acid biosynthetic process (GO:0006633);; Biological Process: unsaturated fatty acid biosynthetic process (GO:0006636);; Biologi…	K04712|0.0|gga:423454|DEGS2	Sphingolipid delta(4)-desaturase/C4-hydroxylase DES2 OS=Mus musculus GN=Degs2 PE=1 SV=1	Uncharacterized protein OS=Latimeria chalumnae (West Indian ocean coelacanth) PE=4 SV=1	PREDICTED: sphingolipid delta(4)-desaturase/C4-hydroxylase DES2 isoform X2 [Gallus gallus]	TSA: Anoplopoma fimbria tsa-afim-6387899 transcribed RNA sequence
Reproduction_Unigene_BMK.70933	2.48e-05	-5.25966	down	[RTKL]	--	Biological Process: leukocyte migration involved in immune response (GO:0002522);; Biological Process: innate immune response-activating signal transduction (GO:0002758);; Molecular Function: protein tyrosine kinase activity (GO:0004713);; Molecular Function: non-membrane spanning protein tyrosine kinase activity (GO:0004715);; Molecular Function: ATP binding (GO:0005524);; Cellular Component: ly…	K08895|0.0|dre:100192213|zgc:194283	Tyrosine-protein kinase Srms OS=Mus musculus GN=Srms PE=1 SV=2	Uncharacterized protein (Fragment) GN=LOC100693162 OS=Oreochromis niloticus (Nile tilapia) PE=4 SV=1	src-related kinase lacking C-terminal regulatory tyrosine and N-terminal myristylation sites-like [Danio rerio]	PREDICTED: Maylandia zebra tyrosine-protein kinase Srms-like (LOC101475714), mRNA
Reproduction_Unigene_BMK.63954	2.01e-05	-5.25881	down	[LO]	--	Biological Process: DNA replication checkpoint (GO:0000076);; Biological Process: regulation of cyclin-dependent protein kinase activity (GO:0000079);; Biological Process: regulation of transcription involved in G1/S phase of mitotic cell cycle (GO:0000083);; Molecular Function: nucleotide binding (GO:0000166);; Cellular Component: spindle pole (GO:0000922);; Cellular Component: nucleoplasm (GO:0…	K02213|0.0|xla:398082|xcdc6	Cell division control protein 6 homolog OS=Homo sapiens GN=CDC6 PE=1 SV=1	Uncharacterized protein GN=cdc6 OS=Xenopus tropicalis (Western clawed frog) PE=2 SV=1	CDC6 cell division cycle 6 homolog [Xenopus (Silurana) tropicalis]	PREDICTED: Oryzias latipes cell division control protein 6 homolog (LOC101159640), mRNA
Reproduction_Unigene_BMK.69818	5.97e-05	-5.25116	down	--	--	Cellular Component: cytoplasm (GO:0005737);; Biological Process: regulation of transcription, DNA-dependent (GO:0006355);; Biological Process: long-term memory (GO:0007616);; Biological Process: axon midline choice point recognition (GO:0016199);; Biological Process: negative regulation of translation (GO:0017148);; Cellular Component: filopodium (GO:0030175);; Molecular Function: translation ini…	--	Basic leucine zipper and W2 domain-containing protein 1-A OS=Danio rerio GN=bzw1a PE=2 SV=1	Basic leucine zipper and W2 domains 1 transcriptional factor OS=Sparus aurata (Gilthead sea bream) PE=2 SV=1	PREDICTED: basic leucine zipper and W2 domain-containing protein 1-A-like [Takifugu rubripes]	Sparus aurata basic leucine zipper and W2 domains 1 transcriptional factor mRNA, complete cds
Reproduction_Unigene_BMK.57856	4.76e-07	-5.25092	down	[R]	General function prediction only	Molecular Function: actin binding (GO:0003779);; Cellular Component: brush border (GO:0005903);; Biological Process: nucleobase-containing compound metabolic process (GO:0006139);; Biological Process: transport (GO:0006810);; Biological Process: cellular calcium ion homeostasis (GO:0006874);; Biological Process: signal transduction (GO:0007165);; Biological Process: sensory perception of sound (G…	--	Espin OS=Homo sapiens GN=ESPN PE=1 SV=1	Uncharacterized protein GN=espn OS=Danio rerio (Zebrafish) PE=4 SV=1	espin [Danio rerio]	PREDICTED: Oryzias latipes uncharacterized LOC101175480 (LOC101175480), mRNA
Reproduction_Unigene_BMK.57404	1.34e-05	-5.24974	down	--	--	--	--	Uncharacterized protein C16orf59 OS=Homo sapiens GN=C16orf59 PE=2 SV=1	Uncharacterized protein GN=C16orf59 OS=Pelodiscus sinensis (Chinese softshell turtle) PE=4 SV=1	PREDICTED: uncharacterized protein C16orf59 homolog isoform X1 [Maylandia zebra]	--
Reproduction_Unigene_BMK.59236	1.76e-05	-5.24416	down	[F]	Nucleotide transport and metabolism	Biological Process: liver development (GO:0001889);; Molecular Function: thymidine kinase activity (GO:0004797);; Molecular Function: ATP binding (GO:0005524);; Cellular Component: cytoplasm (GO:0005737);; Cellular Component: cytosol (GO:0005829);; Biological Process: pyrimidine nucleobase metabolic process (GO:0006206);; Biological Process: DNA replication (GO:0006260);; Molecular Function: zinc…	K00857|1e-124|dre:327590|tk1, fi19b06, wu:fi19b06, zgc:55362	Thymidine kinase, cytosolic OS=Gallus gallus GN=TK1 PE=3 SV=1	Thymidine kinase GN=KITH OS=Ictalurus furcatus (blue catfish) PE=2 SV=1	thymidine kinase cytosolic [Ictalurus furcatus]	Danio rerio thymidine kinase 1, soluble, mRNA (cDNA clone MGC:191499 IMAGE:100059808), complete cds
Reproduction_Unigene_BMK.60562	4.94e-07	-5.243	down	--	--	Cellular Component: acrosomal vesicle (GO:0001669);; Cellular Component: plasma membrane (GO:0005886);; Biological Process: defense response (GO:0006952);; Biological Process: complement activation (GO:0006956);; Biological Process: single fertilization (GO:0007338);; Cellular Component: membrane part (GO:0044425);; Cellular Component: cytoplasmic vesicle part (GO:0044433);;	--	Membrane cofactor protein OS=Bos taurus GN=CD46 PE=1 SV=2	Complement receptor-like protein 1 (Precursor) OS=Oncorhynchus mykiss (Rainbow trout) PE=2 SV=1	complement receptor-like precursor [Oncorhynchus mykiss]	--
Reproduction_Unigene_BMK.60076	2.43e-05	-5.24014	down	[R]	General function prediction only	Molecular Function: Rab GTPase activator activity (GO:0005097);; Cellular Component: integral to membrane (GO:0016021);; Biological Process: virus-host interaction (GO:0019048);; Biological Process: positive regulation of Rab GTPase activity (GO:0032851);;	--	TBC1 domain family member 20 OS=Homo sapiens GN=TBC1D20 PE=1 SV=1	Uncharacterized protein OS=Latimeria chalumnae (West Indian ocean coelacanth) PE=4 SV=1	uncharacterized protein LOC393372 [Danio rerio]	TSA: Anguilla japonica contig03676 transcribed RNA sequence
Reproduction_Unigene_BMK.73409	1.99e-05	-5.23953	down	[RTKL]	--	Molecular Function: nucleotide binding (GO:0000166);; Molecular Function: magnesium ion binding (GO:0000287);; Biological Process: microtubule bundle formation (GO:0001578);; Biological Process: response to hypoxia (GO:0001666);; Biological Process: neuron migration (GO:0001764);; Molecular Function: p53 binding (GO:0002039);; Molecular Function: protein kinase activity (GO:0004672);; Molecular F…	K08800|0.0|dre:560275|nuak2, si:rp71-11b17.3	NUAK family SNF1-like kinase 2 OS=Homo sapiens GN=NUAK2 PE=1 SV=1	Uncharacterized protein (Fragment) GN=NUAK2 OS=Gasterosteus aculeatus (Three-spined stickleback) PE=4 SV=1	PREDICTED: NUAK family SNF1-like kinase 2-like [Oreochromis niloticus]	PREDICTED: Gallus gallus NUAK family, SNF1-like kinase, 2 (NUAK2), transcript variant X2, mRNA
Reproduction_Unigene_BMK.78473	6.05e-06	-5.23935	down	[Q]	Secondary metabolites biosynthesis, transport and catabolism	Biological Process: response to hypoxia (GO:0001666);; Molecular Function: iron ion binding (GO:0005506);; Cellular Component: endoplasmic reticulum membrane (GO:0005789);; Biological Process: porphyrin-containing compound metabolic process (GO:0006778);; Biological Process: aging (GO:0007568);; Biological Process: cell proliferation (GO:0008283);; Molecular Function: steroid hydroxylase activity…	K07408|0.0|dre:140634|cyp1a, cyp1a1, wu:fb63b04, zfCYP1A, zgc:109747	Cytochrome P450 1A1 OS=Stenotomus chrysops GN=cyp1a1 PE=2 SV=1	Cytochrome P450 1A1 OS=Acipenser ruthenus (Sterlet sturgeon) PE=2 SV=2	cytochrome P450 1A1 [Acipenser ruthenus]	Acipenser ruthenus cytochrome P450 1A1 mRNA, complete cds
Reproduction_Unigene_BMK.74535	5.81e-05	-5.23558	down	[IQR]	--	Biological Process: osteoblast differentiation (GO:0001649);; Molecular Function: retinol dehydrogenase activity (GO:0004745);; Cellular Component: nucleus (GO:0005634);; Cellular Component: mitochondrion (GO:0005739);; Cellular Component: endoplasmic reticulum membrane (GO:0005789);; Cellular Component: Golgi apparatus (GO:0005794);; Cellular Component: cytosol (GO:0005829);; Cellular Component:…	K11169|1e-130|dre:492783|dhrs13, im:7142674, zgc:101719	Dehydrogenase/reductase SDR family member 13 OS=Bos taurus GN=DHRS13 PE=2 SV=1	Dehydrogenase/reductase SDR family member 13 GN=DHR13 OS=Salmo salar (Atlantic salmon) PE=2 SV=1	Dehydrogenase/reductase SDR family member 13 precursor [Salmo salar]	PREDICTED: Taeniopygia guttata mitochondrial rRNA methyltransferase 1 homolog (S. cerevisiae) (MRM1), mRNA
Reproduction_Unigene_BMK.78938	2.95e-05	-5.2282	down	--	--	Molecular Function: RNA polymerase II regulatory region sequence-specific DNA binding (GO:0000977);; Molecular Function: RNA polymerase II core promoter proximal region sequence-specific DNA binding transcription factor activity involved in positive regulation of transcription (GO:0001077);; Biological Process: skeletal system development (GO:0001501);; Biological Process: response to hypoxia (GO…	K09431|0.0|dre:337626|etv5a, etv5, fj87h10, id:ibd5133, wu:fj87h10, zgc:55647	ETS translocation variant 5 OS=Homo sapiens GN=ETV5 PE=1 SV=1	Uncharacterized protein GN=etv5a OS=Danio rerio (Zebrafish) PE=2 SV=1	ETS translocation variant 5 [Danio rerio]	PREDICTED: Anas platyrhynchos ETS translocation variant 5-like (LOC101805353), mRNA
Reproduction_Unigene_BMK.47399	1.64e-06	-5.22758	down	--	--	Biological Process: regulation of action potential (GO:0001508);; Molecular Function: A-type (transient outward) potassium channel activity (GO:0005250);; Molecular Function: delayed rectifier potassium channel activity (GO:0005251);; Biological Process: synaptic transmission (GO:0007268);; Cellular Component: voltage-gated potassium channel complex (GO:0008076);; Cellular Component: cell surface…	K04892|1e-116|tgu:100232741|similar to potassium voltage-gated channel, Shal-related subfamily, member 2	Potassium voltage-gated channel subfamily D member 2 OS=Homo sapiens GN=KCND2 PE=1 SV=2	Uncharacterized protein (Fragment) OS=Latimeria chalumnae (West Indian ocean coelacanth) PE=4 SV=1	PREDICTED: potassium voltage-gated channel subfamily D member 2 isoform X1 [Ficedula albicollis]	Gallus gallus potassium voltage-gated channel, Shal-related subfamily, member 2 (KCND2), mRNA >gi|18032119|gb|AF075160.1| Gallus gallus shal-like voltage-gated potassium channel (kv4.2) mRNA, complete cds
Reproduction_Unigene_BMK.64991	6.68e-05	-5.22575	down	[O]	Posttranslational modification, protein turnover, chaperones	Biological Process: protein polyubiquitination (GO:0000209);; Biological Process: cell morphogenesis (GO:0000902);; Biological Process: antigen processing and presentation of exogenous peptide antigen via MHC class I, TAP-dependent (GO:0002479);; Molecular Function: threonine-type endopeptidase activity (GO:0004298);; Molecular Function: protein binding (GO:0005515);; Cellular Component: nucleus …	K02739|1e-170|dre:64278|psmb7, C167P9.3, MGC110090, unp311, zgc:110090	Proteasome subunit beta type-7 OS=Homo sapiens GN=PSMB7 PE=1 SV=1	Proteasome subunit beta type GN=PSB7 OS=Salmo salar (Atlantic salmon) PE=2 SV=1	Proteasome subunit beta type-7 precursor [Salmo salar]	TSA: Nothobranchius furzeri Nofu_GRZ_cDNA_3_0176514 transcribed RNA sequence
Reproduction_Unigene_BMK.77808	0.000114142	-5.20795	down	[R]	General function prediction only	Molecular Function: binding (GO:0005488);; Cellular Component: intracellular (GO:0005622);; Biological Process: embryo development (GO:0009790);; Biological Process: axis specification (GO:0009798);; Biological Process: phosphatidylinositol 3-kinase cascade (GO:0014065);; Biological Process: protein kinase B signaling cascade (GO:0043491);; Biological Process: positive regulation of transcription…	--	Probable E3 ubiquitin-protein ligase makorin-1 OS=Danio rerio GN=mkrn1 PE=2 SV=1	Uncharacterized protein GN=mkrn4 OS=Danio rerio (Zebrafish) PE=2 SV=1	makorin, ring finger protein, 4 [Danio rerio]	TSA: Anguilla japonica contig15178 transcribed RNA sequence
Reproduction_Unigene_BMK.39456	1.79e-07	-5.19823	down	--	--	--	--	Translation initiation factor IF-2 OS=Streptomyces griseus subsp. griseus (strain JCM 4626 / NBRC 13350) GN=infB PE=3 SV=1	Collagen, type I, alpha 3 GN=col1a1b OS=Danio rerio (Zebrafish) PE=2 SV=1	Collagen, type I, alpha 3 [Danio rerio]	Scriptaphyosemion schmitti voucher RS1755 28S ribosomal RNA gene, partial sequence
Reproduction_Unigene_BMK.64153	1.51e-05	-5.19507	down	--	--	Biological Process: system process (GO:0003008);; Molecular Function: lipid transporter activity (GO:0005319);; Biological Process: cholesterol metabolic process (GO:0008203);; Molecular Function: lipid binding (GO:0008289);; Biological Process: anatomical structure morphogenesis (GO:0009653);; Biological Process: regulation of biosynthetic process (GO:0009889);; Biological Process: negative regu…	K04524|2e-79|dre:553587|MGC110064, apoea, im:7036787, wu:fb69a05	Apolipoprotein Eb OS=Danio rerio GN=apoeb PE=2 SV=1	Apolipoprotein E GN=ApoE OS=Acipenser sinensis (Chinese sturgeon) PE=2 SV=1	apolipoprotein E [Acipenser sinensis]	Acipenser sinensis apolipoprotein E (ApoE) mRNA, complete cds
Reproduction_Unigene_BMK.71411	3.81e-05	-5.19462	down	--	--	Molecular Function: serine C-palmitoyltransferase activity (GO:0004758);; Molecular Function: protein binding (GO:0005515);; Biological Process: sphingolipid metabolic process (GO:0006665);; Cellular Component: integral to membrane (GO:0016021);; Cellular Component: serine C-palmitoyltransferase complex (GO:0017059);; Biological Process: sphingolipid biosynthetic process (GO:0030148);;	--	Serine palmitoyltransferase small subunit A OS=Danio rerio GN=sptssa PE=3 SV=1	Uncharacterized protein GN=SPTSSA OS=Gallus gallus (Chicken) PE=4 SV=1	PREDICTED: serine palmitoyltransferase small subunit A [Gallus gallus]	PREDICTED: Gallus gallus serine palmitoyltransferase, small subunit A (SPTSSA), mRNA
Reproduction_Unigene_BMK.71483	3.78e-05	-5.18953	down	[J]	Translation, ribosomal structure and biogenesis	Molecular Function: double-stranded RNA binding (GO:0003725);; Molecular Function: protein binding (GO:0005515);; Cellular Component: mitochondrion (GO:0005739);; Cellular Component: membrane (GO:0016020);; Biological Process: ncRNA processing (GO:0034470);; Biological Process: negative regulation of transport (GO:0051051);;	--	YrdC domain-containing protein, mitochondrial OS=Homo sapiens GN=YRDC PE=1 SV=1	Uncharacterized protein OS=Latimeria chalumnae (West Indian ocean coelacanth) PE=4 SV=1	yrdC domain containing [Xenopus (Silurana) tropicalis]	Xenopus laevis yrdC domain containing (yrdc), mRNA >gi|49118601|gb|BC073618.1| Xenopus laevis hypothetical protein LOC398509, mRNA (cDNA clone MGC:82935 IMAGE:5514319), complete cds
Reproduction_Unigene_BMK.70938	4.1e-05	-5.18915	down	--	--	Biological Process: retinoid metabolic process (GO:0001523);; Molecular Function: lipoprotein lipase activity (GO:0004465);; Molecular Function: triglyceride lipase activity (GO:0004806);; Molecular Function: receptor binding (GO:0005102);; Cellular Component: extracellular region (GO:0005576);; Biological Process: lipid metabolic process (GO:0006629);; Biological Process: fatty acid biosynthetic…	K01046|0.0|dre:393096|lipg, MGC55345, zgc:55345	Endothelial lipase OS=Homo sapiens GN=LIPG PE=1 SV=1	Uncharacterized protein GN=LIPG OS=Gasterosteus aculeatus (Three-spined stickleback) PE=3 SV=1	endothelial lipase 1 [Oncorhynchus clarkii]	PREDICTED: Gallus gallus lipase, endothelial (LIPG), mRNA
Reproduction_Unigene_BMK.55970	6.93e-05	-5.18868	down	[L]	Replication, recombination and repair	Biological Process: G1/S transition of mitotic cell cycle (GO:0000082);; Cellular Component: chromatin (GO:0000785);; Biological Process: cytokinesis by cell plate formation (GO:0000911);; Molecular Function: DNA binding (GO:0003677);; Molecular Function: DNA helicase activity (GO:0003678);; Molecular Function: chromatin binding (GO:0003682);; Molecular Function: protein binding (GO:0005515);; Mo…	K02541|0.0|dre:100147915|mcm3l, MGC55703	Maternal DNA replication licensing factor mcm3 OS=Xenopus laevis GN=mmcm3 PE=1 SV=2	MCM3 minichromosome maintenance deficient 3 (S. cerevisiae), like GN=mcm3l OS=Danio rerio (Zebrafish) PE=2 SV=1	MCM3 minichromosome maintenance deficient 3 (S. cerevisiae), like [Danio rerio]	PREDICTED: Xenopus (Silurana) tropicalis minichromosome maintenance complex component 3 (mcm3), mRNA
Reproduction_Unigene_BMK.74503	0.000337901	-5.18756	down	[H]	Coenzyme transport and metabolism	Biological Process: sulfur amino acid metabolic process (GO:0000096);; Biological Process: negative regulation of transcription from RNA polymerase II promoter (GO:0000122);; Molecular Function: RNA polymerase II core promoter proximal region sequence-specific DNA binding transcription factor activity involved in positive regulation of transcription (GO:0001077);; Biological Process: vasculogenes…	K01251|0.0|dre:387530|ahcy, D150, cb1079, hm:zeh1173, hm:zeh1364, wu:fj67b02	Adenosylhomocysteinase A OS=Xenopus laevis GN=ahcy-a PE=2 SV=1	Adenosylhomocysteinase GN=ahcy OS=Danio rerio (Zebrafish) PE=2 SV=1	adenosylhomocysteinase [Danio rerio]	Salmo salar clone ssal-rgf-502-346 Adenosylhomocysteinase B putative mRNA, complete cds
Reproduction_Unigene_BMK.74960	2.91e-05	-5.18733	down	--	--	Biological Process: mitotic cell cycle (GO:0000278);; Cellular Component: nuclear chromatin (GO:0000790);; Molecular Function: ubiquitin thiolesterase activity (GO:0004221);; Molecular Function: ubiquitin-specific protease activity (GO:0004843);; Biological Process: DNA repair (GO:0006281);; Biological Process: regulation of transcription, DNA-dependent (GO:0006355);; Biological Process: ubiquiti…	K11986|0.0|mdo:100016993|USP3	Ubiquitin carboxyl-terminal hydrolase 3 OS=Homo sapiens GN=USP3 PE=1 SV=2	Ubiquitin carboxyl-terminal hydrolase OS=Latimeria chalumnae (West Indian ocean coelacanth) PE=3 SV=1	PREDICTED: ubiquitin carboxyl-terminal hydrolase 3 isoform X2 [Gallus gallus]	PREDICTED: Anas platyrhynchos ubiquitin specific peptidase 3 (USP3), mRNA
Reproduction_Unigene_BMK.70608	2.51e-05	-5.18205	down	[S]	Function unknown	Biological Process: cell morphogenesis involved in differentiation (GO:0000904);; Molecular Function: actin binding (GO:0003779);; Cellular Component: cytoplasm (GO:0005737);; Biological Process: cell tip growth (GO:0009932);; Molecular Function: 1-phosphatidylinositol-4-phosphate 5-kinase activity (GO:0016308);; Cellular Component: apical plasma membrane (GO:0016324);; Cellular Component: intrac…	--	MORN repeat-containing protein 4 OS=Pongo abelii GN=MORN4 PE=2 SV=1	Zgc:113281 GN=morn4 OS=Danio rerio (Zebrafish) PE=2 SV=1	MORN repeat-containing protein 4 [Danio rerio]	PREDICTED: Meleagris gallopavo MORN repeat-containing protein 4-like (LOC100548245), partial mRNA
Reproduction_Unigene_BMK.62011	4.66e-05	-5.17746	down	[J]	Translation, ribosomal structure and biogenesis	Molecular Function: structural constituent of ribosome (GO:0003735);; Cellular Component: mitochondrion (GO:0005739);; Cellular Component: ribosome (GO:0005840);; Biological Process: translation (GO:0006412);; Cellular Component: intracellular part (GO:0044424);;	--	39S ribosomal protein L36, mitochondrial OS=Osmerus mordax GN=mrpl36 PE=2 SV=1	Ribosomal protein (Fragment) OS=Epinephelus bruneus (longtooth grouper) PE=2 SV=1	mitochondrial ribosomal protein L36-like protein [Epinephelus bruneus]	--
Reproduction_Unigene_BMK.75990	1.42e-05	-5.17734	down	[C]	Energy production and conversion	Molecular Function: protein binding (GO:0005515);; Cellular Component: cytoplasm (GO:0005737);; Biological Process: nervous system development (GO:0007399);; Molecular Function: glycerophosphodiester phosphodiesterase activity (GO:0008889);; Cellular Component: membrane (GO:0016020);; Biological Process: spinal cord motor neuron differentiation (GO:0021522);; Biological Process: cerebral cortex n…	K01124|1e-153|ecb:100055691|GDPD2	Glycerophosphoinositol inositolphosphodiesterase GDPD2 OS=Mus musculus GN=Gdpd2 PE=1 SV=1	Uncharacterized protein GN=GDPD2 OS=Gasterosteus aculeatus (Three-spined stickleback) PE=4 SV=1	PREDICTED: glycerophosphoinositol inositolphosphodiesterase GDPD2-like [Takifugu rubripes]	TSA: Anguilla japonica contig01676 transcribed RNA sequence
Reproduction_Unigene_BMK.67859	1.48e-05	-5.17553	down	--	--	Cellular Component: Golgi membrane (GO:0000139);; Biological Process: protein glycosylation (GO:0006486);; Biological Process: axon guidance (GO:0007411);; Biological Process: sensory perception of smell (GO:0007608);; Molecular Function: galactosyltransferase activity (GO:0008378);; Molecular Function: N-acetyllactosaminide beta-1,3-N-acetylglucosaminyltransferase activity (GO:0008532);; Cellula…	K00741|0.0|dre:564450|UDP-GlcNAc:betaGal beta-1,3-N-acetylglucosaminyltransferase 1-like	N-acetyllactosaminide beta-1,3-N-acetylglucosaminyltransferase OS=Bos taurus GN=B3GNT1 PE=2 SV=2	Uncharacterized protein GN=B3GNT1 OS=Xiphophorus maculatus (Southern platyfish) PE=4 SV=1	UDP-GlcNAc:betaGal beta-1,3-N-acetylglucosaminyltransferase 1 [Danio rerio]	PREDICTED: Maylandia zebra N-acetyllactosaminide beta-1,3-N-acetylglucosaminyltransferase-like (LOC101481909), mRNA
Reproduction_Unigene_BMK.60713	2.56e-06	-5.17552	down	--	--	--	--	Heme-binding protein 1 OS=Sus scrofa GN=HEBP1 PE=2 SV=1	SOUL4 GN=soul4 OS=Danio rerio (Zebrafish) PE=2 SV=1	heme-binding protein soul4 [Danio rerio]	PREDICTED: Oreochromis niloticus heme-binding protein 1-like (LOC100705467), mRNA
Reproduction_Unigene_BMK.61018	2.11e-06	-5.17506	down	--	--	Biological Process: hemopoietic progenitor cell differentiation (GO:0002244);; Molecular Function: protein kinase C binding (GO:0005080);; Molecular Function: phospholipid binding (GO:0005543);; Cellular Component: intracellular (GO:0005622);; Cellular Component: cytoplasm (GO:0005737);; Cellular Component: cytoskeleton (GO:0005856);; Biological Process: vesicle docking involved in exocytosis (GO…	--	Pleckstrin-2 OS=Homo sapiens GN=PLEK2 PE=1 SV=1	Uncharacterized protein GN=LOC100710313 OS=Oreochromis niloticus (Nile tilapia) PE=4 SV=1	PREDICTED: pleckstrin-2-like [Oreochromis niloticus]	PREDICTED: Taeniopygia guttata pleckstrin-2-like (LOC100218122), mRNA
Reproduction_Unigene_BMK.14271	5.24e-05	-5.1749	down	[J]	Translation, ribosomal structure and biogenesis	Molecular Function: aminoacyl-tRNA hydrolase activity (GO:0004045);; Cellular Component: mitochondrial large ribosomal subunit (GO:0005762);; Biological Process: regulation of translation (GO:0006417);; Molecular Function: translation release factor activity, codon nonspecific (GO:0016150);; Biological Process: mitochondrial translational termination (GO:0070126);;	--	Peptidyl-tRNA hydrolase ICT1, mitochondrial OS=Homo sapiens GN=ICT1 PE=1 SV=1	Uncharacterized protein OS=Latimeria chalumnae (West Indian ocean coelacanth) PE=4 SV=1	LOC100170604 protein [Xenopus (Silurana) tropicalis]	Xenopus laevis hypothetical protein LOC734168, mRNA (cDNA clone IMAGE:7765659), partial cds
Reproduction_Unigene_BMK.65829	0.000118005	-5.17375	down	--	--	Cellular Component: mitochondrion (GO:0005739);; Cellular Component: mitochondrial inner membrane (GO:0005743);; Biological Process: transport (GO:0006810);; Cellular Component: integral to membrane (GO:0016021);; Biological Process: electron transport chain (GO:0022900);; Biological Process: cellular response to glucose starvation (GO:0042149);; Biological Process: negative regulation of apoptot…	--	HIG1 domain family member 2A OS=Mus musculus GN=Higd2a PE=2 SV=1	HIG1 domain family member 2A GN=HIG2A OS=Salmo salar (Atlantic salmon) PE=4 SV=1	HIG1 domain family member 2A [Salmo salar]	--
Reproduction_Unigene_BMK.57589	2.17e-06	-5.1691	down	--	--	Cellular Component: acrosomal vesicle (GO:0001669);; Biological Process: kidney development (GO:0001822);; Molecular Function: receptor binding (GO:0005102);; Cellular Component: extracellular space (GO:0005615);; Cellular Component: nucleolus (GO:0005730);; Cellular Component: adherens junction (GO:0005912);; Cellular Component: tight junction (GO:0005923);; Biological Process: mitochondrion org…	--	Coxsackievirus and adenovirus receptor homolog OS=Danio rerio GN=cxadr PE=2 SV=1	Uncharacterized protein (Fragment) OS=Takifugu rubripes (Japanese pufferfish) PE=4 SV=1	PREDICTED: coxsackievirus and adenovirus receptor-like [Takifugu rubripes]	TSA: Anguilla japonica contig06045 transcribed RNA sequence
Reproduction_Unigene_BMK.71713	0.000105425	-5.16521	down	--	--	Biological Process: cellular process (GO:0009987);;	--	Protein FAM46A OS=Homo sapiens GN=FAM46A PE=2 SV=2	Uncharacterized protein GN=fam46ba OS=Danio rerio (Zebrafish) PE=2 SV=1	uncharacterized protein LOC777768 [Danio rerio]	PREDICTED: Gallus gallus family with sequence similarity 46, member B (FAM46B), mRNA
Reproduction_Unigene_BMK.45197	6.65e-06	-5.16457	down	--	--	Biological Process: angiogenesis (GO:0001525);; Biological Process: metanephros development (GO:0001656);; Biological Process: branching involved in ureteric bud morphogenesis (GO:0001658);; Biological Process: mesonephros development (GO:0001823);; Biological Process: epithelial to mesenchymal transition (GO:0001837);; Biological Process: embryonic epithelial tube formation (GO:0001838);; Biolog…	K00445|2e-83|xla:378676|wnt6, Xwnt-6, wnt-6, wnt6-A, xWnt6	Protein Wnt-6 OS=Homo sapiens GN=WNT6 PE=2 SV=2	Protein Wnt GN=wnt6 OS=Xenopus laevis (African clawed frog) PE=2 SV=1	protein Wnt-6 [Xenopus laevis]	Acipenser brevirostrum clone ABRD202 microsatellite sequence
Reproduction_Unigene_BMK.58128	4.38e-05	-5.16426	down	[E]	Amino acid transport and metabolism	Molecular Function: DNA binding (GO:0003677);; Molecular Function: L-aspartate:2-oxoglutarate aminotransferase activity (GO:0004069);; Molecular Function: copper ion binding (GO:0005507);; Molecular Function: phospholipid binding (GO:0005543);; Cellular Component: nucleus (GO:0005634);; Cellular Component: mitochondrial inner membrane (GO:0005743);; Cellular Component: mitochondrial matrix (GO:00…	K14455|0.0|xla:379947|got2, MGC130900, MGC69130	Aspartate aminotransferase, mitochondrial OS=Xenopus tropicalis GN=got2 PE=2 SV=1	Aspartate aminotransferase GN=LOC100559689 OS=Anolis carolinensis (Green anole) PE=3 SV=1	PREDICTED: aspartate aminotransferase, mitochondrial-like [Anolis carolinensis]	TSA: Anolis carolinensis comp3824_c0_seq1 transcribed RNA sequence
Reproduction_Unigene_BMK.62313	8.48e-05	-5.16384	down	--	--	Cellular Component: mitochondrion (GO:0005739);; Molecular Function: hydrolase activity (GO:0016787);; Cellular Component: ribonucleoprotein complex (GO:0030529);; Cellular Component: intracellular organelle (GO:0043229);; Cellular Component: cytoplasmic part (GO:0044444);;	--	39S ribosomal protein L46, mitochondrial OS=Rattus norvegicus GN=Mrpl46 PE=2 SV=1	Uncharacterized protein GN=MRPL46 OS=Oreochromis niloticus (Nile tilapia) PE=4 SV=1	PREDICTED: 39S ribosomal protein L46, mitochondrial-like [Oreochromis niloticus]	TSA: Anoplopoma fimbria tsa-afim-6379652 transcribed RNA sequence
Reproduction_Unigene_BMK.57741	1.08e-06	-5.16334	down	--	--	Biological Process: negative regulation of transcription from RNA polymerase II promoter (GO:0000122);; Molecular Function: transcription regulatory region sequence-specific DNA binding (GO:0000976);; Molecular Function: sequence-specific DNA binding RNA polymerase II transcription factor activity (GO:0000981);; Biological Process: optic lobe placode formation (GO:0001744);; Biological Process: B…	--	Homeobox protein six1b OS=Danio rerio GN=six1b PE=1 SV=1	Uncharacterized protein GN=LOC101175523 OS=Oryzias latipes (Medaka fish) PE=3 SV=1	PREDICTED: homeobox protein SIX1-like [Oryzias latipes]	Polyodon spathula Six1 mRNA, partial cds
Reproduction_Unigene_BMK.67906	2.75e-05	-5.16132	down	[S]	Function unknown	Molecular Function: protein binding (GO:0005515);; Cellular Component: endoplasmic reticulum membrane (GO:0005789);; Cellular Component: endoplasmic reticulum-Golgi intermediate compartment (GO:0005793);; Cellular Component: Golgi apparatus (GO:0005794);; Cellular Component: centrosome (GO:0005813);; Biological Process: transport (GO:0006810);; Biological Process: activation of signaling protein …	--	Protein YIF1B-A OS=Xenopus laevis GN=yif1b-a PE=2 SV=1	YIF1B (Fragment) GN=YIF1B OS=Salmo salar (Atlantic salmon) PE=2 SV=1	YIF1B [Salmo salar]	Salmo salar clone ssal-rgf-538-307 YIF1B putative mRNA, partial cds
Reproduction_Unigene_BMK.73083	7.81e-05	-5.1599	down	[S]	Function unknown	Cellular Component: mitochondrion (GO:0005739);;	--	Transport and Golgi organization protein 2 homolog OS=Homo sapiens GN=TANGO2 PE=2 SV=1	MGC68627 protein GN=tango2 OS=Xenopus laevis (African clawed frog) PE=2 SV=1	uncharacterized protein LOC399065 [Xenopus laevis]	Salmo salar Ser/Thr-rich protein T10 in DGCR region (t10), mRNA >gi|223648125|gb|BT059108.1| Salmo salar clone ssal-rgf-525-383 Ser/Thr-rich protein T10 in DGCR region putative mRNA, complete cds
Reproduction_Unigene_BMK.50577	4.06e-05	-5.1577	down	--	--	Molecular Function: GTPase activity (GO:0003924);; Molecular Function: GTP binding (GO:0005525);; Biological Process: GTP catabolic process (GO:0006184);; Biological Process: endocytosis (GO:0006897);; Cellular Component: endosome membrane (GO:0010008);; Biological Process: cellular component organization (GO:0016043);; Biological Process: intracellular transport (GO:0046907);; Biological Process…	--	EH domain-containing protein 4 OS=Mus musculus GN=Ehd4 PE=1 SV=1	Uncharacterized protein GN=si:ch211-11k18.4 OS=Danio rerio (Zebrafish) PE=4 SV=1	PREDICTED: hypothetical protein LOC559333 isoform 2 [Danio rerio]	Salmo salar EH-domain containing 3 (ehd3), mRNA >gi|209154681|gb|BT045311.1| Salmo salar clone ssal-rgf-518-062 EH domain-containing protein 3 putative mRNA, complete cds
Reproduction_Unigene_BMK.68406	4.32e-06	-5.15006	down	--	--	--	--	Neural proliferation differentiation and control protein 1 OS=Homo sapiens GN=NPDC1 PE=1 SV=2	Neural proliferation differentiation and control protein 1 GN=NPDC1 OS=Salmo salar (Atlantic salmon) PE=2 SV=1	neural proliferation, differentiation and control, 1 precursor [Salmo salar]	TSA: Sinocyclocheilus angustiporus Surface019195 transcribed RNA sequence
Reproduction_Unigene_BMK.72978	0.000199366	-5.14975	down	--	--	Molecular Function: dystroglycan binding (GO:0002162);; Cellular Component: extracellular region (GO:0005576);; Cellular Component: mitochondrion (GO:0005739);; Cellular Component: endoplasmic reticulum (GO:0005783);; Biological Process: fibroblast growth factor receptor signaling pathway (GO:0008543);; Biological Process: lung goblet cell differentiation (GO:0060480);; Biological Process: intest…	--	Anterior gradient protein 2 homolog OS=Danio rerio GN=agr2 PE=2 SV=1	LOC100135339 protein GN=LOC100135339 OS=Xenopus tropicalis (Western clawed frog) PE=2 SV=1	anterior gradient protein 2 homolog precursor [Danio rerio]	TSA: Anguilla japonica contig03117 transcribed RNA sequence
Reproduction_Unigene_BMK.67240	5.46e-05	-5.14758	down	--	--	Molecular Function: protein binding (GO:0005515);; Cellular Component: nucleus (GO:0005634);; Cellular Component: nuclear pore (GO:0005643);; Biological Process: ribosomal protein import into nucleus (GO:0006610);; Biological Process: intracellular protein transport (GO:0006886);; Molecular Function: Ran GTPase binding (GO:0008536);; Biological Process: ribosome biogenesis (GO:0042254);;	--	Importin-4 OS=Homo sapiens GN=IPO4 PE=1 SV=2	Uncharacterized protein GN=ipo4 OS=Danio rerio (Zebrafish) PE=2 SV=1	PREDICTED: importin-4 [Danio rerio]	Acipenser schrenckii clone HLJSX226 microsatellite sequence
Reproduction_Unigene_BMK.70708	1.81e-05	-5.14753	down	--	--	--	--	Transmembrane protein 79 OS=Homo sapiens GN=TMEM79 PE=2 SV=1	Uncharacterized protein (Fragment) GN=TMEM79 OS=Pelodiscus sinensis (Chinese softshell turtle) PE=4 SV=1	PREDICTED: transmembrane protein 79-like [Anolis carolinensis]	--
Reproduction_Unigene_BMK.52706	1.28e-05	-5.14744	down	--	--	--	--	--	Uncharacterized protein OS=Tetraodon nigroviridis (Spotted green pufferfish) PE=4 SV=1	PREDICTED: RING finger protein B-like [Maylandia zebra]	--
Reproduction_Unigene_BMK.70785	6.07e-05	-5.1466	down	[HJ]	--	Molecular Function: ATP binding (GO:0005524);; Cellular Component: cytoplasm (GO:0005737);; Biological Process: cellular protein modification process (GO:0006464);; Molecular Function: acid-amino acid ligase activity (GO:0016881);; Molecular Function: metal ion binding (GO:0046872);; Molecular Function: N-acetyl-L-aspartate-L-glutamate ligase activity (GO:0072590);; Molecular Function: citrate-L-…	--	Beta-citryl-glutamate synthase B OS=Homo sapiens GN=RIMKLB PE=2 SV=2	Ribosomal protein S6 modification-like protein B (Fragment) GN=Anapl_11244 OS=Anas platyrhynchos (Domestic duck) PE=4 SV=1	PREDICTED: beta-citryl-glutamate synthase B isoform X3 [Gallus gallus]	PREDICTED: Oryzias latipes beta-citryl-glutamate synthase B-like (LOC101169452), mRNA
Reproduction_Unigene_BMK.63485	5.75e-05	-5.14443	down	--	--	Cellular Component: nucleolus (GO:0005730);; Cellular Component: cytoplasm (GO:0005737);; Biological Process: DNA-dependent DNA replication (GO:0006261);; Biological Process: DNA repair (GO:0006281);; Biological Process: DNA recombination (GO:0006310);; Biological Process: protein import into nucleus (GO:0006606);; Biological Process: response to UV (GO:0009411);; Cellular Component: PML body (GO…	--	RPA-interacting protein A OS=Xenopus laevis GN=rpain-a PE=1 SV=1	Rpa-interacting protein a GN=RIPA OS=Ictalurus furcatus (blue catfish) PE=2 SV=1	rpa-interacting protein a [Ictalurus furcatus]	--
Reproduction_Unigene_BMK.64051	4.7e-05	-5.14326	down	--	--	Biological Process: long-chain fatty acid metabolic process (GO:0001676);; Molecular Function: protein binding (GO:0005515);; Cellular Component: endoplasmic reticulum (GO:0005783);; Molecular Function: fatty acid elongase activity (GO:0009922);; Cellular Component: integral to membrane (GO:0016021);; Biological Process: fatty acid elongation, saturated fatty acid (GO:0019367);; Biological Proces…	K10247|1e-162|xla:379510|hypothetical protein MGC64517	Elongation of very long chain fatty acids protein 1 OS=Homo sapiens GN=ELOVL1 PE=1 SV=1	Uncharacterized protein OS=Latimeria chalumnae (West Indian ocean coelacanth) PE=4 SV=1	Elongation of very long chain fatty acids protein 1 [Osmerus mordax]	Salmo salar Elongation of very long chain fatty acids protein 1 (elov1), mRNA >gi|221219493|gb|BT056536.1| Salmo salar clone ssal-evf-543-268 Elongation of very long chain fatty acids protein 1 putative mRNA, complete cds
Reproduction_Unigene_BMK.65044	9.38e-05	-5.14112	down	[F]	Nucleotide transport and metabolism	Molecular Function: nucleotide binding (GO:0000166);; Molecular Function: magnesium ion binding (GO:0000287);; Biological Process: response to amphetamine (GO:0001975);; Molecular Function: purine nucleobase binding (GO:0002060);; Molecular Function: hypoxanthine phosphoribosyltransferase activity (GO:0004422);; Cellular Component: chromosome (GO:0005694);; Cellular Component: cytosol (GO:0005829…	--	Phosphoribosyltransferase domain-containing protein 1 OS=Xenopus tropicalis GN=prtfdc1 PE=2 SV=1	Hypoxanthine-guanine phosphoribosyltransferase GN=HPRT OS=Salmo salar (Atlantic salmon) PE=2 SV=1	Hypoxanthine-guanine phosphoribosyltransferase [Salmo salar]	TSA: Sinocyclocheilus angustiporus Surface045018 transcribed RNA sequence
Reproduction_Unigene_BMK.73561	0.000109022	-5.13721	down	[R]	General function prediction only	Biological Process: DNA damage checkpoint (GO:0000077);; Biological Process: regulation of transcription involved in G1/S phase of mitotic cell cycle (GO:0000083);; Molecular Function: sequence-specific DNA binding transcription factor activity (GO:0003700);; Molecular Function: transcription coactivator activity (GO:0003713);; Molecular Function: binding (GO:0005488);; Cellular Component: nucleo…	--	Histone H4 transcription factor OS=Bos taurus GN=HINFP PE=2 SV=1	Zgc:112083 GN=zgc:112083 OS=Danio rerio (Zebrafish) PE=2 SV=1	MBD2 (methyl-CpG-binding protein)-interacting zinc finger protein [Danio rerio]	Danio rerio zgc:112083, mRNA (cDNA clone MGC:192711 IMAGE:100061170), complete cds
Reproduction_Unigene_BMK.47173	2.1e-05	-5.13538	down	--	--	--	--	Keratinocyte-associated protein 3 OS=Bos taurus GN=KRTCAP3 PE=2 SV=1	Keratinocyte associated protein 3 GN=krtcap3 OS=Xenopus tropicalis (Western clawed frog) PE=2 SV=1	keratinocyte associated protein 3 [Xenopus (Silurana) tropicalis]	--
Reproduction_Unigene_BMK.64225	2.21e-06	-5.13444	down	--	--	Molecular Function: RNA polymerase II activating transcription factor binding (GO:0001102);; Molecular Function: RNA polymerase II transcription coactivator activity (GO:0001105);; Biological Process: neuron migration (GO:0001764);; Biological Process: neural plate morphogenesis (GO:0001839);; Molecular Function: double-stranded DNA binding (GO:0003690);; Molecular Function: sequence-specific DNA…	K09079|1e-125|dre:266958|neurod4, ath3, zath3	Neurogenic differentiation factor 4 OS=Gallus gallus GN=NEUROD4 PE=2 SV=1	Neurogenic differentiation factor GN=neurod4 OS=Danio rerio (Zebrafish) PE=2 SV=1	neurogenic differentiation factor 4 [Danio rerio]	PREDICTED: Taeniopygia guttata neurogenic differentiation factor 4-like (LOC100226599), mRNA
Reproduction_Unigene_BMK.61276	1.02e-05	-5.13068	down	--	--	--	--	--	Uncharacterized protein OS=Gasterosteus aculeatus (Three-spined stickleback) PE=4 SV=1	PREDICTED: uncharacterized protein LOC101813314 isoform X2 [Ficedula albicollis]	PREDICTED: Takifugu rubripes arrestin domain-containing protein 3-like (LOC101062130), mRNA
Reproduction_Unigene_BMK.71102	2.81e-05	-5.1258	down	[E]	Amino acid transport and metabolism	Molecular Function: metalloendopeptidase activity (GO:0004222);; Cellular Component: mitochondrion (GO:0005739);; Cellular Component: mitochondrial matrix (GO:0005759);; Biological Process: proteolysis (GO:0006508);; Biological Process: protein processing involved in protein targeting to mitochondrion (GO:0006627);; Molecular Function: metal ion binding (GO:0046872);;	K01410|0.0|gga:418942|MIPEP	Mitochondrial intermediate peptidase OS=Pongo abelii GN=MIPEP PE=2 SV=1	Uncharacterized protein OS=Latimeria chalumnae (West Indian ocean coelacanth) PE=3 SV=1	PREDICTED: mitochondrial intermediate peptidase-like isoform X1 [Maylandia zebra]	PREDICTED: Oreochromis niloticus mitochondrial intermediate peptidase (MIPEP), mRNA
Reproduction_Unigene_BMK.68627	4.92e-05	-5.12438	down	[QR]	--	Cellular Component: intracellular (GO:0005622);; Biological Process: protein methylation (GO:0006479);; Molecular Function: methyltransferase activity (GO:0008168);; Cellular Component: integral to membrane (GO:0016021);; Molecular Function: protein-lysine N-methyltransferase activity (GO:0016279);; Biological Process: peptidyl-lysine methylation (GO:0018022);;	--	Protein-lysine methyltransferase METTL21B OS=Xenopus tropicalis GN=mettl21b PE=2 SV=1	Uncharacterized protein GN=mettl21b OS=Xenopus tropicalis (Western clawed frog) PE=2 SV=1	protein-lysine methyltransferase METTL21B [Xenopus (Silurana) tropicalis]	--
Reproduction_Unigene_BMK.79456	2.86e-05	-5.12181	down	[P]	Inorganic ion transport and metabolism	Molecular Function: nucleotide binding (GO:0000166);; Molecular Function: magnesium ion binding (GO:0000287);; Biological Process: cell morphogenesis (GO:0000902);; Biological Process: system process (GO:0003008);; Molecular Function: phospholipid-translocating ATPase activity (GO:0004012);; Molecular Function: protein binding (GO:0005515);; Molecular Function: ATP binding (GO:0005524);; Cellular…	--	Probable phospholipid-transporting ATPase VB OS=Homo sapiens GN=ATP10B PE=2 SV=2	Uncharacterized protein OS=Latimeria chalumnae (West Indian ocean coelacanth) PE=4 SV=1	PREDICTED: probable phospholipid-transporting ATPase VB [Xenopus (Silurana) tropicalis]	PREDICTED: Oreochromis niloticus ATPase, class V, type 10B (ATP10B), mRNA
Reproduction_Unigene_BMK.55584	1.34e-05	-5.12125	down	[I]	Lipid transport and metabolism	Molecular Function: catalytic activity (GO:0003824);; Cellular Component: endoplasmic reticulum membrane (GO:0005789);; Biological Process: sphingolipid metabolic process (GO:0006665);; Biological Process: sphingosine metabolic process (GO:0006670);; Biological Process: phosphate-containing compound metabolic process (GO:0006796);; Biological Process: sphingolipid biosynthetic process (GO:0030148…	K04717|1e-143|xtr:100489794|sphingosine-1-phosphate phosphatase 2-like	Sphingosine-1-phosphate phosphatase 2 OS=Homo sapiens GN=SGPP2 PE=2 SV=1	Uncharacterized protein (Fragment) OS=Latimeria chalumnae (West Indian ocean coelacanth) PE=4 SV=1	PREDICTED: sphingosine-1-phosphate phosphatase 2 [Xenopus (Silurana) tropicalis]	PREDICTED: Xenopus (Silurana) tropicalis sphingosine-1-phosphate phosphatase 2 (sgpp2), mRNA
Reproduction_Unigene_BMK.49568	6.92e-06	-5.11878	down	--	--	Biological Process: neutrophil homeostasis (GO:0001780);; Molecular Function: 3',5'-cyclic-AMP phosphodiesterase activity (GO:0004115);; Cellular Component: cytosol (GO:0005829);; Cellular Component: voltage-gated calcium channel complex (GO:0005891);; Biological Process: cAMP catabolic process (GO:0006198);; Molecular Function: phosphoric diester hydrolase activity (GO:0008081);; Cellular Compon…	--	cAMP-specific 3&apos;,5&apos;-cyclic phosphodiesterase 4B OS=Homo sapiens GN=PDE4B PE=1 SV=1	Uncharacterized protein GN=pde4ba OS=Danio rerio (Zebrafish) PE=3 SV=1	PREDICTED: cAMP-specific 3&apos;,5&apos;-cyclic phosphodiesterase 4B-like isoform X1 [Maylandia zebra]	--
Reproduction_Unigene_BMK.79272	1.99e-05	-5.11843	down	--	--	--	--	--	Uncharacterized protein GN=si:ch211-156j22.4 OS=Danio rerio (Zebrafish) PE=2 SV=1	PREDICTED: uncharacterized protein LOC101466360 isoform X1 [Maylandia zebra]	--
Reproduction_Unigene_BMK.67262	7.82e-06	-5.1178	down	--	--	Cellular Component: ruffle (GO:0001726);; Molecular Function: SH3/SH2 adaptor activity (GO:0005070);; Molecular Function: Rho GTPase activator activity (GO:0005100);; Cellular Component: intracellular (GO:0005622);; Cellular Component: nuclear envelope (GO:0005635);; Cellular Component: mitochondrial envelope (GO:0005740);; Cellular Component: cytosol (GO:0005829);; Cellular Component: plasma mem…	--	Rho GTPase-activating protein 8 OS=Mus musculus GN=Arhgap8 PE=2 SV=3	Uncharacterized protein GN=LOC100696458 OS=Oreochromis niloticus (Nile tilapia) PE=4 SV=1	PREDICTED: rho GTPase-activating protein 8-like [Maylandia zebra]	Gallus gallus Rho GTPase activating protein 8 (ARHGAP8), mRNA
Reproduction_Unigene_BMK.57488	1.2e-06	-5.1177	down	--	--	--	--	--	--	brain P450 aromatase cyp19b, partial [Thamnaconus septentrionalis]	Zebrafish DNA sequence from clone CH211-283G6 in linkage group 18, complete sequence
Reproduction_Unigene_BMK.56972	5.59e-05	-5.11701	down	--	--	Cellular Component: anaphase-promoting complex (GO:0005680);; Biological Process: mitosis (GO:0007067);; Biological Process: cell division (GO:0051301);; Biological Process: protein K11-linked ubiquitination (GO:0070979);;	K12456|3e-39|dre:569473|Anaphase-promoting complex subunit 13-like	Anaphase-promoting complex subunit 13 OS=Homo sapiens GN=ANAPC13 PE=1 SV=1	Anaphase-promoting complex subunit 13 GN=ANC13 OS=Esox lucius (Northern pike) PE=4 SV=1	Anaphase-promoting complex subunit 13 [Salmo salar]	PREDICTED: Maylandia zebra anaphase-promoting complex subunit 13-like (LOC101479686), mRNA
Reproduction_Unigene_BMK.68820	1.31e-05	-5.11642	down	--	--	Biological Process: cytokinesis (GO:0000910);; Biological Process: formation of primary germ layer (GO:0001704);; Biological Process: regulation of receptor recycling (GO:0001919);; Molecular Function: microtubule motor activity (GO:0003777);; Molecular Function: ATP binding (GO:0005524);; Molecular Function: phosphatidylinositol-3,4,5-trisphosphate binding (GO:0005547);; Cellular Component: nucl…	K10392|1e-29|mdo:100027148|KIF14	Kinesin-like protein KIF14 OS=Homo sapiens GN=KIF14 PE=1 SV=1	Nuclear and meiotic actin-bundling kinesin GN=NabKin OS=Xenopus laevis (African clawed frog) PE=2 SV=1	nuclear and meiotic actin-bundling kinesin [Xenopus laevis]	PREDICTED: Anas platyrhynchos kinesin family member 13A (KIF13A), transcript variant X7, mRNA
Reproduction_Unigene_BMK.69725	1.69e-06	-5.11638	down	--	--	--	--	Phosducin-like protein 3 OS=Danio rerio GN=pdcl3 PE=2 SV=1	MGC78962 protein GN=pdcl3 OS=Xenopus laevis (African clawed frog) PE=2 SV=1	phosducin-like 3 [Xenopus laevis]	TSA: Anoplopoma fimbria tsa-afim-6369558 transcribed RNA sequence
Reproduction_Unigene_BMK.72220	1.87e-05	-5.11534	down	[R]	General function prediction only	Biological Process: response to hypoxia (GO:0001666);; Biological Process: amino acid transmembrane transport (GO:0003333);; Molecular Function: neurotransmitter:sodium symporter activity (GO:0005328);; Molecular Function: gamma-aminobutyric acid:sodium symporter activity (GO:0005332);; Cellular Component: integral to plasma membrane (GO:0005887);; Biological Process: cellular amino acid metaboli…	--	Sodium-dependent proline transporter OS=Mus musculus GN=Slc6a7 PE=2 SV=1	Transporter GN=SC6A7 OS=Salmo salar (Atlantic salmon) PE=2 SV=1	Sodium-dependent proline transporter [Salmo salar]	TSA: Anguilla japonica contig00024 transcribed RNA sequence
Reproduction_Unigene_BMK.63334	0.000322368	-5.11408	down	[LKJ]	--	Biological Process: spliceosomal complex assembly (GO:0000245);; Cellular Component: transcription export complex (GO:0000346);; Biological Process: regulation of alternative nuclear mRNA splicing, via spliceosome (GO:0000381);; Biological Process: gastrulation with mouth forming first (GO:0001703);; Biological Process: nematode larval development (GO:0002119);; Molecular Function: ATP-dependent …	K13182|0.0|dre:406249|ddx39b, ddx39, wu:fc16a02, zgc:55433, zgc:85646	ATP-dependent RNA helicase DDX39A OS=Rattus norvegicus GN=Ddx39a PE=2 SV=1	ATP-dependent RNA helicase DDX39 GN=DDX39 OS=Salmo salar (Atlantic salmon) PE=2 SV=1	ATP-dependent RNA helicase DDX39 [Salmo salar]	Salmo salar clone ssal-rgh-512-253 ATP-dependent RNA helicase DDX39 putative mRNA, complete cds
Reproduction_Unigene_BMK.69574	1.9e-05	-5.11319	down	--	--	Cellular Component: extracellular region (GO:0005576);; Cellular Component: extracellular space (GO:0005615);; Cellular Component: Golgi apparatus (GO:0005794);; Biological Process: chemotaxis (GO:0006935);; Biological Process: immune response (GO:0006955);; Biological Process: signal transduction (GO:0007165);; Biological Process: cell-cell signaling (GO:0007267);; Molecular Function: chemokine …	K10033|1e-50|dre:58151|cxcl14, fb67g04, scyba, wu:fb67g04	C-X-C motif chemokine 14 OS=Homo sapiens GN=CXCL14 PE=1 SV=2	Small inducible cytokine B14 GN=cxcl14 OS=Cyprinus carpio (Common carp) PE=4 SV=1	small inducible cytokine B14 precursor [Cyprinus carpio]	Salmo salar clone ssal-evf-529-048 C-X-C motif chemokine 14 precursor putative mRNA, complete cds
Reproduction_Unigene_BMK.69587	0.000179197	-5.1102	down	[F]	Nucleotide transport and metabolism	Molecular Function: magnesium ion binding (GO:0000287);; Biological Process: immune system process (GO:0002376);; Molecular Function: adenylosuccinate synthase activity (GO:0004019);; Molecular Function: GTP binding (GO:0005525);; Cellular Component: cytoplasm (GO:0005737);; Cellular Component: cytosol (GO:0005829);; Cellular Component: plasma membrane (GO:0005886);; Biological Process: purine nu…	K01939|0.0|xla:735084|adssl1-a, MGC115169, adss1-a, adssl1	Adenylosuccinate synthetase isozyme 1 B OS=Salmo salar GN=adssl1b PE=2 SV=1	Adenylosuccinate synthetase isozyme 1 GN=LOC100708086 OS=Oreochromis niloticus (Nile tilapia) PE=3 SV=1	adenylosuccinate synthetase isozyme 1 B [Salmo salar]	Salmo salar adenylosuccinate synthase like 1 (adssl1), mRNA >gi|197632346|gb|BT043782.1| Salmo salar clone HM4_0813 adenylosuccinate synthase like 1 (adssl1) mRNA, complete cds
Reproduction_Unigene_BMK.62751	4.22e-05	-5.10693	down	[U]	Intracellular trafficking, secretion, and vesicular transport	Biological Process: regulation of DNA recombination (GO:0000018);; Molecular Function: protein binding (GO:0005515);; Cellular Component: nucleus (GO:0005634);; Cellular Component: nuclear pore (GO:0005643);; Cellular Component: nucleoplasm (GO:0005654);; Cellular Component: cytoplasm (GO:0005737);; Cellular Component: cytosol (GO:0005829);; Biological Process: apoptotic DNA fragmentation (GO:000…	--	Importin subunit alpha-7 OS=Mus musculus GN=Kpna6 PE=1 SV=2	Importin subunit alpha GN=LOC100149852 OS=Danio rerio (Zebrafish) PE=3 SV=1	PREDICTED: importin subunit alpha-7-like [Danio rerio]	TSA: Anoplopoma fimbria tsa-afim-6396773 transcribed RNA sequence
Reproduction_Unigene_BMK.71078	0.00010002	-5.10633	down	[D]	Cell cycle control, cell division, chromosome partitioning	Biological Process: cell cycle checkpoint (GO:0000075);; Biological Process: regulation of cyclin-dependent protein kinase activity (GO:0000079);; Biological Process: regulation of transcription involved in G1/S phase of mitotic cell cycle (GO:0000083);; Cellular Component: cyclin-dependent protein kinase holoenzyme complex (GO:0000307);; Molecular Function: transcription coactivator activity (GO…	K06626|0.0|dre:30188|ccne, ccne1, cyce, fa18e07, wu:fa18e07	G1/S-specific cyclin-E1 OS=Danio rerio GN=ccne1 PE=2 SV=1	Cyclin E OS=Carassius auratus (Goldfish) PE=2 SV=1	cyclin E [Carassius auratus]	TSA: Anolis carolinensis k56:4213131 transcribed RNA sequence
Reproduction_Unigene_BMK.65754	5.34e-05	-5.10606	down	--	--	Biological Process: nuclear-transcribed mRNA catabolic process, deadenylation-dependent decay (GO:0000288);; Cellular Component: cytoplasmic mRNA processing body (GO:0000932);; Molecular Function: G-quadruplex RNA binding (GO:0002151);; Molecular Function: protein binding (GO:0005515);; Cellular Component: nucleus (GO:0005634);; Molecular Function: poly(U) RNA binding (GO:0008266);; Biological Pr…	--	Protein PAT1 homolog 2 OS=Xenopus tropicalis GN=patl2 PE=2 SV=1	Uncharacterized protein GN=si:ch211-103b1.2 OS=Danio rerio (Zebrafish) PE=4 SV=1	protein PAT1 homolog 2 [Xenopus (Silurana) tropicalis]	PREDICTED: Anas platyrhynchos protein associated with topoisomerase II homolog 2 (yeast) (PATL2), mRNA
Reproduction_Unigene_BMK.54468	0.000228718	-5.10354	down	[B]	Chromatin structure and dynamics	Cellular Component: nucleosome (GO:0000786);; Molecular Function: DNA binding (GO:0003677);; Cellular Component: extracellular region (GO:0005576);; Cellular Component: nucleoplasm (GO:0005654);; Biological Process: nucleosome assembly (GO:0006334);; Biological Process: brain development (GO:0007420);; Biological Process: blood coagulation (GO:0007596);; Biological Process: response to hormone st…	K11253|9e-87|bmy:Bm1_29875|Histone H3.3	Histone H3.3 OS=Xenopus tropicalis GN=TGas113e22.1 PE=1 SV=3	Histone H3.3 (Fragment) GN=Anapl_10270 OS=Anas platyrhynchos (Domestic duck) PE=4 SV=1	Histone H3.3 [Oncorhynchus mykiss]	TSA: Anguilla japonica contig00478 transcribed RNA sequence
Reproduction_Unigene_BMK.68463	4.03e-05	-5.1011	down	--	--	Cellular Component: endoplasmic reticulum (GO:0005783);;	--	Protein FAM172A OS=Gallus gallus GN=FAM172A PE=2 SV=1	Uncharacterized protein OS=Pelodiscus sinensis (Chinese softshell turtle) PE=4 SV=1	PREDICTED: putative protein FAM172B-like [Anas platyrhynchos]	--
Reproduction_Unigene_BMK.70586	5.38e-05	-5.10031	down	--	--	Biological Process: mitotic cell cycle (GO:0000278);; Biological Process: regulation of protein phosphorylation (GO:0001932);; Molecular Function: protein binding (GO:0005515);; Cellular Component: cytoplasm (GO:0005737);; Cellular Component: centrosome (GO:0005813);; Biological Process: response to stress (GO:0006950);; Biological Process: chromosome segregation (GO:0007059);; Biological Process…	--	Cyclin N-terminal domain-containing protein 2 OS=Homo sapiens GN=CNTD2 PE=2 SV=2	Uncharacterized protein GN=si:ch211-132b12.8 OS=Danio rerio (Zebrafish) PE=4 SV=1	uncharacterized protein LOC561391 [Danio rerio]	--
Reproduction_Unigene_BMK.67676	5.76e-05	-5.09711	down	--	--	Biological Process: negative regulation of B cell apoptotic process (GO:0002903);; Molecular Function: SH3/SH2 adaptor activity (GO:0005070);; Cellular Component: nucleolus (GO:0005730);; Cellular Component: mitochondrion (GO:0005739);; Cellular Component: cytosol (GO:0005829);; Cellular Component: cytoskeleton (GO:0005856);; Biological Process: negative regulation of phosphatase activity (GO:001…	--	SH2 domain-containing protein 4A OS=Xenopus tropicalis GN=sh2d4a PE=2 SV=1	Uncharacterized protein OS=Latimeria chalumnae (West Indian ocean coelacanth) PE=4 SV=1	SH2 domain-containing protein 4A [Salmo salar]	PREDICTED: Anolis carolinensis SH2 domain-containing protein 4B-like (LOC100560591), mRNA
Reproduction_Unigene_BMK.51278	8.19e-05	-5.09602	down	--	--	Molecular Function: 3'-5'-exoribonuclease activity (GO:0000175);; Cellular Component: exosome (RNase complex) (GO:0000178);; Molecular Function: DNA binding (GO:0003677);; Molecular Function: RNA binding (GO:0003723);; Molecular Function: protein binding (GO:0005515);; Cellular Component: nucleolus (GO:0005730);; Cellular Component: cytosol (GO:0005829);; Biological Process: rRNA processing (GO:0…	K12590|1e-103|dre:751632|exosc5, MGC153707, si:ch211-194n6.2, zgc:153707	Exosome complex component RRP46 OS=Homo sapiens GN=EXOSC5 PE=1 SV=1	Uncharacterized protein GN=EXOSC5 OS=Xiphophorus maculatus (Southern platyfish) PE=4 SV=1	PREDICTED: exosome complex component RRP46-like [Oreochromis niloticus]	PREDICTED: Oryzias latipes exosome complex component RRP46-like (LOC101161262), mRNA
Reproduction_Unigene_BMK.48454	9.08e-06	-5.09108	down	--	--	--	K05047|3e-06|dre:100150665|similar to solute carrier family 6 (neurotransmitter transporter), member 14	--	Transporter (Fragment) GN=slc6a14 OS=Danio rerio (Zebrafish) PE=2 SV=1	PREDICTED: sodium- and chloride-dependent neutral and basic amino acid transporter B(0+) [Danio rerio]	--
Reproduction_Unigene_BMK.56950	3.08e-07	-5.0895	down	--	--	Biological Process: eye development (GO:0001654);; Biological Process: anatomical structure morphogenesis (GO:0009653);; Biological Process: embryo development (GO:0009790);; Biological Process: cellular process (GO:0009987);;	--	Protein mab-21-like 3 OS=Mus musculus GN=Mab21L3 PE=2 SV=2	Uncharacterized protein (Fragment) GN=MAB21L3 OS=Taeniopygia guttata (Zebra finch) PE=4 SV=1	hypothetical protein A306_00472, partial [Columba livia]	--
Reproduction_Unigene_BMK.59872	1.06e-05	-5.08866	down	--	--	Biological Process: negative regulation of transcription from RNA polymerase II promoter (GO:0000122);; Molecular Function: RNA polymerase II core promoter proximal region sequence-specific DNA binding transcription factor activity involved in negative regulation of transcription (GO:0001078);; Biological Process: somitogenesis (GO:0001756);; Biological Process: liver development (GO:0001889);; B…	K09087|6e-73|oaa:100074699|similar to hairy and enhancer of split 6 (Drosophila)	Transcription cofactor HES-6 OS=Mus musculus GN=Hes6 PE=1 SV=1	Uncharacterized protein OS=Latimeria chalumnae (West Indian ocean coelacanth) PE=4 SV=1	Transcription cofactor HES-6 [Salmo salar]	Salmo salar clone ssal-evf-567-114 Transcription cofactor HES-6 putative mRNA, complete cds
Reproduction_Unigene_BMK.76200	3.97e-05	-5.08861	down	[I]	Lipid transport and metabolism	Biological Process: response to hypoxia (GO:0001666);; Biological Process: long-chain fatty acid metabolic process (GO:0001676);; Molecular Function: acetate-CoA ligase activity (GO:0003987);; Molecular Function: long-chain fatty acid-CoA ligase activity (GO:0004467);; Molecular Function: ATP binding (GO:0005524);; Cellular Component: nucleus (GO:0005634);; Cellular Component: mitochondrion (GO:0…	K01897|0.0|mdo:100018120|similar to KIAA0837 protein	Long-chain-fatty-acid--CoA ligase 6 OS=Homo sapiens GN=ACSL6 PE=2 SV=4	Uncharacterized protein (Fragment) OS=Latimeria chalumnae (West Indian ocean coelacanth) PE=4 SV=1	PREDICTED: long-chain-fatty-acid--CoA ligase 6-like isoform 1 [Oryzias latipes]	PREDICTED: Taeniopygia guttata acyl-CoA synthetase long-chain family member 6 (ACSL6), mRNA
Reproduction_Unigene_BMK.14274	9.7e-05	-5.08521	down	--	--	Biological Process: spliceosomal snRNP assembly (GO:0000387);; Molecular Function: protein binding (GO:0005515);; Cellular Component: cytoplasm (GO:0005737);; Cellular Component: cytosol (GO:0005829);; Cellular Component: nuclear body (GO:0016604);; Cellular Component: SMN complex (GO:0032797);; Biological Process: ncRNA metabolic process (GO:0034660);;	K13135|7e-37|mdo:100023951|hypothetical protein LOC100023951	Gem-associated protein 7 OS=Mus musculus GN=Gemin7 PE=2 SV=1	Uncharacterized protein OS=Latimeria chalumnae (West Indian ocean coelacanth) PE=4 SV=1	Gem-associated protein 7 [Chelonia mydas]	--
Reproduction_Unigene_BMK.53842	2.65e-05	-5.08199	down	--	--	Biological Process: G2/M transition of mitotic cell cycle (GO:0000086);; Cellular Component: spindle pole (GO:0000922);; Cellular Component: centriole (GO:0005814);; Cellular Component: cytosol (GO:0005829);; Cellular Component: cilium (GO:0005929);; Cellular Component: microtubule basal body (GO:0005932);; Biological Process: mitotic cell cycle G2/M transition DNA damage checkpoint (GO:0007095);…	--	Centrosomal protein C10orf90 homolog OS=Mus musculus GN=D7Ertd443e PE=1 SV=1	Uncharacterized protein (Fragment) GN=C10orf90 OS=Gasterosteus aculeatus (Three-spined stickleback) PE=4 SV=1	PREDICTED: uncharacterized protein LOC101478960 isoform X2 [Maylandia zebra]	--
Reproduction_Unigene_BMK.79506	2.13e-05	-5.08154	down	[P]	Inorganic ion transport and metabolism	Biological Process: response to hypoxia (GO:0001666);; Molecular Function: receptor binding (GO:0005102);; Molecular Function: intracellular cyclic nucleotide activated cation channel activity (GO:0005221);; Molecular Function: delayed rectifier potassium channel activity (GO:0005251);; Cellular Component: endoplasmic reticulum (GO:0005783);; Cellular Component: Golgi apparatus (GO:0005794);; Cel…	K04881|0.0|dre:100329515|potassium voltage-gated channel, shaker-related subfamily, member 10-like	Potassium voltage-gated channel subfamily A member 10 OS=Gallus gallus GN=KCNA10 PE=2 SV=1	Uncharacterized protein GN=KCNA10 OS=Latimeria chalumnae (West Indian ocean coelacanth) PE=4 SV=2	PREDICTED: potassium voltage-gated channel subfamily A member 10-like [Danio rerio]	Acipenser baerii potassium voltage-gated channel shaker-related subfamily member 10 (KCNA10) gene, partial cds
Reproduction_Unigene_BMK.50134	3.26e-07	-5.07816	down	--	--	Biological Process: regulation of cell growth (GO:0001558);; Cellular Component: nucleus (GO:0005634);; Cellular Component: plasma membrane (GO:0005886);; Biological Process: regulation of mitotic cell cycle (GO:0007346);; Biological Process: cell proliferation (GO:0008283);; Cellular Component: chloroplast (GO:0009507);; Cellular Component: thylakoid (GO:0009579);; Biological Process: embryo dev…	--	Translationally-controlled tumor protein homolog OS=Solanum tuberosum GN=TCTP PE=2 SV=2	Translationally-controlled tumor protein homolog GN=TCTP OS=Salmo salar (Atlantic salmon) PE=2 SV=1	Translationally-controlled tumor protein homolog [Salmo salar]	--
Reproduction_Unigene_BMK.26749	3.26e-07	-5.07816	down	[G]	Carbohydrate transport and metabolism	Cellular Component: extracellular region (GO:0005576);; Cellular Component: vacuole (GO:0005773);; Biological Process: carbohydrate metabolic process (GO:0005975);; Biological Process: defense response (GO:0006952);; Molecular Function: licheninase activity (GO:0042972);; Molecular Function: glucan endo-1,3-beta-D-glucosidase activity (GO:0042973);;	--	Glucan endo-1,3-beta-glucosidase, basic isoform 2 OS=Solanum tuberosum GN=GLUB2 PE=2 SV=1	--	--	--
Reproduction_Unigene_BMK.64563	0.000129024	-5.07606	down	[R]	General function prediction only	Biological Process: retina homeostasis (GO:0001895);; Molecular Function: catalytic activity (GO:0003824);; Cellular Component: nucleolus (GO:0005730);; Cellular Component: cytoplasm (GO:0005737);; Cellular Component: cytoskeleton (GO:0005856);; Biological Process: rRNA processing (GO:0006364);; Biological Process: visual perception (GO:0007601);; Biological Process: regulation of axon extension …	K14554|0.0|gga:415609|WDR36	WD repeat-containing protein 36 OS=Homo sapiens GN=WDR36 PE=1 SV=1	Uncharacterized protein OS=Latimeria chalumnae (West Indian ocean coelacanth) PE=4 SV=1	WD repeat-containing protein 36 [Gallus gallus]	PREDICTED: Anas platyrhynchos WD repeat domain 36 (WDR36), transcript variant X2, mRNA
Reproduction_Unigene_BMK.75369	3.19e-05	-5.07428	down	--	--	Biological Process: negative regulation of transcription from RNA polymerase II promoter (GO:0000122);; Biological Process: neural crest cell migration (GO:0001755);; Molecular Function: transcription corepressor activity (GO:0003714);; Molecular Function: protein binding (GO:0005515);; Cellular Component: extracellular space (GO:0005615);; Cellular Component: nucleus (GO:0005634);; Cellular Comp…	--	LIM and cysteine-rich domains protein 1 OS=Sus scrofa GN=LMCD1 PE=2 SV=1	Uncharacterized protein GN=LMCD1 OS=Pelodiscus sinensis (Chinese softshell turtle) PE=4 SV=1	PREDICTED: LIM and cysteine-rich domains protein 1 [Gallus gallus]	PREDICTED: Anas platyrhynchos LIM and cysteine-rich domains 1 (LMCD1), mRNA
Reproduction_Unigene_BMK.38776	2.29e-06	-5.07266	down	[Z]	Cytoskeleton	Biological Process: microtubule cytoskeleton organization (GO:0000226);; Biological Process: cell morphogenesis (GO:0000902);; Molecular Function: GTPase activity (GO:0003924);; Molecular Function: structural constituent of cytoskeleton (GO:0005200);; Molecular Function: protein binding (GO:0005515);; Molecular Function: GTP binding (GO:0005525);; Cellular Component: cell wall (GO:0005618);; Cell…	K07374|0.0|xla:100037141|hypothetical protein LOC100037141	Tubulin alpha chain OS=Prunus dulcis GN=TUBA PE=2 SV=1	LOC100037141 protein GN=LOC100037141 OS=Xenopus laevis (African clawed frog) PE=2 SV=1	alpha-tubulin [Danio rerio]	Xenopus laevis uncharacterized LOC100037141 (LOC100037141), mRNA >gi|124481731|gb|BC133205.1| Xenopus laevis hypothetical protein LOC100037141, mRNA (cDNA clone MGC:160691 IMAGE:7197110), complete cds
Reproduction_Unigene_BMK.50656	8.19e-07	-5.07255	down	[B]	Chromatin structure and dynamics	Cellular Component: nucleosome (GO:0000786);; Molecular Function: DNA binding (GO:0003677);; Cellular Component: nucleus (GO:0005634);; Cellular Component: nucleolus (GO:0005730);; Biological Process: nucleosome assembly (GO:0006334);; Cellular Component: actin cytoskeleton (GO:0015629);; Biological Process: negative regulation of megakaryocyte differentiation (GO:0045653);; Molecular Function: p…	K11254|8e-46|hmg:100198681|similar to Histone H4 replacement CG3379-PC	Histone H4 OS=Xenopus tropicalis GN=TGas006m08.1 PE=3 SV=1	Histone H4 (Fragment) GN=Anapl_01018 OS=Anas platyrhynchos (Domestic duck) PE=4 SV=1	Histone H4, partial [Anas platyrhynchos]	Zebrafish DNA sequence from clone CH73-252P3 in linkage group 7, complete sequence
Reproduction_Unigene_BMK.50952	2.72e-05	-5.06403	down	--	--	--	--	--	LOC100135291 protein GN=LOC100135291 OS=Xenopus tropicalis (Western clawed frog) PE=2 SV=1	PREDICTED: uncharacterized protein LOC101483920 [Maylandia zebra]	--
Reproduction_Unigene_BMK.63644	0.000141333	-5.06079	down	--	--	--	--	--	--	--	TSA: Nothobranchius furzeri Nofu_GRZ_cDNA_3_0043948 transcribed RNA sequence
Reproduction_Unigene_BMK.70903	0.000244056	-5.05977	down	[G]	Carbohydrate transport and metabolism	Molecular Function: hydrolase activity, hydrolyzing O-glycosyl compounds (GO:0004553);; Molecular Function: calcium:sodium antiporter activity (GO:0005432);; Molecular Function: protein binding (GO:0005515);; Cellular Component: plasma membrane (GO:0005886);; Biological Process: carbohydrate metabolic process (GO:0005975);; Biological Process: blood coagulation (GO:0007596);; Cellular Component: …	K06519|1e-167|hsa:6520|SLC3A2, 4F2, 4F2HC, 4T2HC, CD98, CD98HC, MDU1, NACAE	4F2 cell-surface antigen heavy chain OS=Homo sapiens GN=SLC3A2 PE=1 SV=3	4F2 cell-surface antigen heavy chain GN=UY3_17068 OS=Chelonia mydas (Green sea-turtle) PE=4 SV=1	4F2 cell-surface antigen heavy chain [Chelonia mydas]	TSA: Anguilla japonica contig06958 transcribed RNA sequence
Reproduction_Unigene_BMK.61326	0.00016523	-5.05651	down	[R]	General function prediction only	Molecular Function: mRNA binding (GO:0003729);; Molecular Function: peroxidase activity (GO:0004601);; Cellular Component: nucleus (GO:0005634);; Cellular Component: mitochondrion (GO:0005739);; Cellular Component: vacuolar membrane (GO:0005774);; Cellular Component: cytosol (GO:0005829);; Cellular Component: plasma membrane (GO:0005886);; Biological Process: proteolysis (GO:0006508);; Biological…	K05687|1e-111|tgu:100190506|PARK7	Protein DJ-1 OS=Gallus gallus GN=PARK7 PE=2 SV=1	Uncharacterized protein GN=LOC100544576 OS=Meleagris gallopavo (Common turkey) PE=4 SV=1	PREDICTED: protein DJ-1-like [Meleagris gallopavo]	TSA: Anguilla japonica contig04153 transcribed RNA sequence
Reproduction_Unigene_BMK.67160	1.3e-05	-5.0547	down	--	--	Biological Process: skeletal system development (GO:0001501);; Cellular Component: photoreceptor outer segment (GO:0001750);; Biological Process: extraocular skeletal muscle development (GO:0002074);; Cellular Component: caveolar macromolecular signaling complex (GO:0002095);; Molecular Function: calcium ion binding (GO:0005509);; Molecular Function: calmodulin binding (GO:0005516);; Cellular Com…	K04857|0.0|mdo:100013684|similar to Voltage-dependent L-type calcium channel subunit alpha-1S (Voltage-gated calcium channel subunit alpha Cav1.1) (Calcium channel, L type, alpha-1 polypeptide, isoform 3, skeletal muscle)	Voltage-dependent L-type calcium channel subunit alpha-1S OS=Lithobates catesbeiana PE=2 SV=1	Skeletal muscle dihydropyridine receptor alpha 1S subunit GN=CACNA1S OS=Acipenser ruthenus (Sterlet sturgeon) PE=2 SV=1	skeletal muscle dihydropyridine receptor alpha 1S subunit [Acipenser ruthenus]	Acipenser ruthenus skeletal muscle dihydropyridine receptor alpha 1S subunit (CACNA1S) mRNA, complete cds
Reproduction_Unigene_BMK.78105	7.15e-05	-5.05466	down	--	--	Biological Process: angiogenesis (GO:0001525);; Biological Process: patterning of blood vessels (GO:0001569);; Biological Process: metanephros development (GO:0001656);; Biological Process: branching involved in ureteric bud morphogenesis (GO:0001658);; Biological Process: organ induction (GO:0001759);; Biological Process: mesonephros development (GO:0001823);; Biological Process: neural plate mo…	--	Fibroblast growth factor 18 OS=Rattus norvegicus GN=Fgf18 PE=2 SV=1	Uncharacterized protein GN=fgf24 OS=Gasterosteus aculeatus (Three-spined stickleback) PE=4 SV=1	fibroblast growth factor 24 [Gasterosteus aculeatus]	PREDICTED: Takifugu rubripes fibroblast growth factor 18-like (LOC101067042), mRNA
Reproduction_Unigene_BMK.78910	2.63e-05	-5.05256	down	[Z]	Cytoskeleton	Molecular Function: nucleotide binding (GO:0000166);; Biological Process: mitotic cell cycle (GO:0000278);; Molecular Function: ATP binding (GO:0005524);; Cellular Component: nucleolus (GO:0005730);; Cellular Component: cytoplasm (GO:0005737);; Cellular Component: microtubule organizing center (GO:0005815);; Cellular Component: kinesin complex (GO:0005871);; Cellular Component: microtubule (GO:00…	K10401|0.0|dre:565913|kif19, zgc:163009	Kinesin-like protein KIF19 OS=Mus musculus GN=Kif19 PE=1 SV=2	Uncharacterized protein GN=kif19 OS=Danio rerio (Zebrafish) PE=3 SV=1	PREDICTED: kinesin-like protein KIF19-like isoform X1 [Maylandia zebra]	PREDICTED: Takifugu rubripes kinesin-like protein KIF19-like (LOC101067882), mRNA
Reproduction_Unigene_BMK.69674	1.57e-05	-5.05097	down	[PR]	--	Molecular Function: monooxygenase activity (GO:0004497);; Biological Process: lipid metabolic process (GO:0006629);; Biological Process: cellular aromatic compound metabolic process (GO:0006725);; Cellular Component: plastid envelope (GO:0009526);; Biological Process: alkaloid metabolic process (GO:0009820);; Cellular Component: membrane (GO:0016020);; Molecular Function: oxidoreductase activity …	--	Cholesterol desaturase daf-36 OS=Caenorhabditis elegans GN=daf-36 PE=1 SV=2	Zgc:92275 GN=nvd-Dr OS=Danio rerio (Zebrafish) PE=2 SV=1	uncharacterized protein LOC436885 [Danio rerio]	Danio rerio nvd-Dr mRNA for Neverland, complete cds
Reproduction_Unigene_BMK.62709	4.45e-05	-5.04837	down	--	--	Cellular Component: plasma membrane (GO:0005886);; Cellular Component: cell cortex (GO:0005938);; Biological Process: signal transduction (GO:0007165);; Biological Process: protein localization (GO:0008104);; Biological Process: regulation of cell adhesion (GO:0030155);; Molecular Function: PDZ domain binding (GO:0030165);; Molecular Function: ADP-ribosylation factor binding (GO:0030306);; Cellul…	--	General receptor for phosphoinositides 1-associated scaffold protein OS=Homo sapiens GN=GRASP PE=1 SV=1	Uncharacterized protein GN=LOC100709665 OS=Oreochromis niloticus (Nile tilapia) PE=4 SV=1	PREDICTED: general receptor for phosphoinositides 1-associated scaffold protein-like isoform X1 [Maylandia zebra]	PREDICTED: Oryzias latipes general receptor for phosphoinositides 1-associated scaffold protein-like (LOC101175652), mRNA
Reproduction_Unigene_BMK.58034	1.28e-06	-5.04781	down	[K]	Transcription	Cellular Component: cytoplasmic mRNA processing body (GO:0000932);; Molecular Function: DNA binding (GO:0003677);; Molecular Function: RNA binding (GO:0003723);; Molecular Function: mRNA binding (GO:0003729);; Cellular Component: nucleus (GO:0005634);; Cellular Component: nucleolus (GO:0005730);; Cellular Component: mitochondrion (GO:0005739);; Biological Process: regulation of transcription, DNA…	--	Protein lin-28 homolog A OS=Danio rerio GN=lin28a PE=1 SV=1	Uncharacterized protein GN=LIN28A OS=Xiphophorus maculatus (Southern platyfish) PE=4 SV=1	PREDICTED: protein lin-28 homolog A-like [Oryzias latipes]	PREDICTED: Taeniopygia guttata lin-28 homolog A (C. elegans) (LIN28A), mRNA
Reproduction_Unigene_BMK.58315	9.37e-05	-5.04667	down	--	--	Molecular Function: nucleotide binding (GO:0000166);; Biological Process: gastrulation with mouth forming first (GO:0001703);; Biological Process: morphogenesis of an epithelium (GO:0002009);; Molecular Function: nucleic acid binding (GO:0003676);; Molecular Function: RNA binding (GO:0003723);; Cellular Component: nucleolus (GO:0005730);; Biological Process: termination of RNA polymerase II trans…	K12896|1e-123|dre:402972|MGC77155, fb39b02, wu:fb39b02	Serine/arginine-rich splicing factor 7 OS=Bos taurus GN=SRSF7 PE=2 SV=1	Splicing factor, arginine/serine-rich 7 GN=SFRS7 OS=Salmo salar (Atlantic salmon) PE=2 SV=1	Splicing factor, arginine/serine-rich 7 [Salmo salar]	TSA: Anguilla japonica contig03200 transcribed RNA sequence
Reproduction_Unigene_BMK.58464	4.01e-05	-5.04501	down	--	--	--	--	--	--	--	Acipenser oxyrhynchus desotoi clone Aod_AS9WM microsatellite sequence
Reproduction_Unigene_BMK.59793	3.91e-06	-5.04452	down	--	--	Cellular Component: Golgi membrane (GO:0000139);; Biological Process: immune system process (GO:0002376);; Molecular Function: transporter activity (GO:0005215);; Cellular Component: Golgi-associated vesicle (GO:0005798);; Cellular Component: trans-Golgi network (GO:0005802);; Biological Process: viral reproduction (GO:0016032);; Biological Process: vesicle-mediated transport (GO:0016192);; Molec…	K12391|1e-46|xla:399243|ap1g1, wu:fc30a11	AP-1 complex subunit gamma-1 OS=Pongo abelii GN=AP1G1 PE=2 SV=1	Uncharacterized protein GN=LOC101077951 OS=Takifugu rubripes (Japanese pufferfish) PE=4 SV=1	PREDICTED: AP-1 complex subunit gamma-1 isoform X4 [Ficedula albicollis]	--
Reproduction_Unigene_BMK.64272	0.000120811	-5.03948	down	--	--	Molecular Function: nucleotide binding (GO:0000166);; Biological Process: M phase (GO:0000279);; Biological Process: cytokinesis (GO:0000910);; Biological Process: microtubule bundle formation (GO:0001578);; Molecular Function: microtubule motor activity (GO:0003777);; Molecular Function: transporter activity (GO:0005215);; Cellular Component: nucleoplasm (GO:0005654);; Cellular Component: nucleo…	K10402|0.0|dre:406257|Surhe, wu:fi04h04, wu:fi19d09, zgc:77087	Kinesin-like protein KIF20A OS=Homo sapiens GN=KIF20A PE=1 SV=1	Zgc:56231 GN=zgc:56231 OS=Danio rerio (Zebrafish) PE=2 SV=1	kinesin-like protein KIF20A [Danio rerio]	PREDICTED: Oryzias latipes kinesin-like protein KIF20A-like (LOC101170474), mRNA
Reproduction_Unigene_BMK.64916	8.2e-05	-5.03895	down	[P]	Inorganic ion transport and metabolism	Biological Process: ciliary or flagellar motility (GO:0001539);; Cellular Component: acrosomal vesicle (GO:0001669);; Biological Process: system process (GO:0003008);; Molecular Function: calcium activated cation channel activity (GO:0005227);; Molecular Function: calcium channel activity (GO:0005262);; Molecular Function: protein binding (GO:0005515);; Biological Process: sodium ion transport (G…	--	Cation channel sperm-associated protein 4 OS=Homo sapiens GN=CATSPER4 PE=1 SV=1	Uncharacterized protein OS=Latimeria chalumnae (West Indian ocean coelacanth) PE=4 SV=1	Cation channel sperm-associated protein 4, partial [Chelonia mydas]	--
Reproduction_Unigene_BMK.60789	0.000114325	-5.03784	down	--	--	Cellular Component: intracellular part (GO:0044424);;	K10745|6e-50|dre:100005387|im:5617510, wu:fc08g11	Ribonuclease H2 subunit C OS=Mus musculus GN=Rnaseh2c PE=1 SV=1	Uncharacterized protein OS=Latimeria chalumnae (West Indian ocean coelacanth) PE=4 SV=1	PREDICTED: ribonuclease H2 subunit C-like isoform X2 [Maylandia zebra]	--
Reproduction_Unigene_BMK.78242	2.38e-05	-5.03756	down	--	--	Molecular Function: nucleotide binding (GO:0000166);; Cellular Component: cytoplasm (GO:0005737);; Biological Process: nervous system development (GO:0007399);; Biological Process: gene expression (GO:0010467);; Biological Process: RNA metabolic process (GO:0016070);; Molecular Function: nucleoside-triphosphatase activity (GO:0017111);; Cellular Component: macromolecular complex (GO:0032991);; Ce…	--	Neuron navigator 1 OS=Homo sapiens GN=NAV1 PE=1 SV=2	Uncharacterized protein OS=Oreochromis niloticus (Nile tilapia) PE=4 SV=1	PREDICTED: neuron navigator 1-like isoform X9 [Maylandia zebra]	PREDICTED: Taeniopygia guttata neuron navigator 1-like (LOC100227857), mRNA
Reproduction_Unigene_BMK.77720	4.1e-07	-5.0319	down	--	--	Biological Process: mitochondrial genome maintenance (GO:0000002);; Molecular Function: transporter activity (GO:0005215);; Molecular Function: ATP:ADP antiporter activity (GO:0005471);; Molecular Function: protein binding (GO:0005515);; Cellular Component: mitochondrial inner membrane (GO:0005743);; Cellular Component: mitochondrial inner membrane presequence translocase complex (GO:0005744);; C…	K05863|7e-58|xla:432212|slc25a4, MGC79005	ADP/ATP translocase 1 OS=Bos taurus GN=SLC25A4 PE=1 SV=3	Uncharacterized protein (Fragment) GN=SLC25A4 OS=Gasterosteus aculeatus (Three-spined stickleback) PE=3 SV=1	PREDICTED: ADP/ATP translocase 1-like [Oryzias latipes]	Salmo salar solute carrier family 25-2 (LOC100194655), mRNA >gi|197632582|gb|BT043900.1| Salmo salar clone HM5_1492 solute carrier family 25-2 mRNA, complete cds
Reproduction_Unigene_BMK.65565	0.000114579	-5.02859	down	--	--	Molecular Function: protein binding (GO:0005515);; Cellular Component: nucleus (GO:0005634);; Cellular Component: nucleolus (GO:0005730);; Cellular Component: endoplasmic reticulum membrane (GO:0005789);; Cellular Component: plasma membrane (GO:0005886);; Biological Process: proteolysis (GO:0006508);; Molecular Function: peptidase activity (GO:0008233);; Cellular Component: integral to membrane (…	--	Nicalin-1 OS=Danio rerio GN=ncl1 PE=2 SV=1	Uncharacterized protein GN=LOC100707254 OS=Oreochromis niloticus (Nile tilapia) PE=4 SV=1	PREDICTED: nicalin-1-like [Oreochromis niloticus]	Danio rerio nicalin, mRNA (cDNA clone MGC:65783 IMAGE:6790443), complete cds
Reproduction_Unigene_BMK.70098	9.47e-05	-5.02375	down	[J]	Translation, ribosomal structure and biogenesis	Molecular Function: structural constituent of ribosome (GO:0003735);; Cellular Component: mitochondrion (GO:0005739);; Cellular Component: ribosome (GO:0005840);; Biological Process: translation (GO:0006412);; Molecular Function: hydrolase activity (GO:0016787);;	--	39S ribosomal protein L4, mitochondrial OS=Danio rerio GN=mrpl4 PE=2 SV=1	Uncharacterized protein OS=Latimeria chalumnae (West Indian ocean coelacanth) PE=3 SV=1	39S ribosomal protein L4, mitochondrial [Danio rerio]	PREDICTED: Takifugu rubripes 39S ribosomal protein L4, mitochondrial-like (LOC101073493), mRNA
Reproduction_Unigene_BMK.69597	2.9e-05	-5.02364	down	--	--	Cellular Component: mitochondrion (GO:0005739);;	--	Transmembrane protein 223 OS=Danio rerio GN=tmem223 PE=2 SV=1	Uncharacterized protein (Fragment) OS=Latimeria chalumnae (West Indian ocean coelacanth) PE=4 SV=1	PREDICTED: transmembrane protein 223 [Xenopus (Silurana) tropicalis]	--
Reproduction_Unigene_BMK.43738	1.27e-06	-5.01705	down	--	--	--	--	--	--	--	TSA: Anolis carolinensis comp13702_c0_seq1 transcribed RNA sequence
Reproduction_Unigene_BMK.75569	0.000117776	-5.01444	down	[D]	Cell cycle control, cell division, chromosome partitioning	Biological Process: regulation of cyclin-dependent protein kinase activity (GO:0000079);; Biological Process: G1/S transition of mitotic cell cycle (GO:0000082);; Biological Process: G2/M transition of mitotic cell cycle (GO:0000086);; Cellular Component: spindle pole (GO:0000922);; Biological Process: oocyte maturation (GO:0001556);; Molecular Function: protein tyrosine phosphatase activity (GO:…	K05866|0.0|dre:57925|cdc25, cdc25A, sb:cb317	M-phase inducer phosphatase 2 OS=Homo sapiens GN=CDC25B PE=1 SV=2	Uncharacterized protein (Fragment) GN=LOC100711118 OS=Oreochromis niloticus (Nile tilapia) PE=4 SV=1	PREDICTED: M-phase inducer phosphatase 2-like [Oreochromis niloticus]	TSA: Anoplopoma fimbria tsa-afim-6396081 transcribed RNA sequence
Reproduction_Unigene_BMK.66734	3.21e-05	-5.00965	down	--	--	Biological Process: negative regulation of cytokine production (GO:0001818);; Molecular Function: protein binding (GO:0005515);; Biological Process: inflammatory response (GO:0006954);; Cellular Component: microtubule cytoskeleton (GO:0015630);; Cellular Component: membrane (GO:0016020);; Biological Process: protein ubiquitination (GO:0016567);; Molecular Function: ligase activity (GO:0016874);; …	--	Zinc-binding protein A33 OS=Pleurodeles waltl PE=1 SV=2	Novel protein similar to vertebrate tripartite motif (TRIM) family GN=trim108 OS=Danio rerio (Zebrafish) PE=4 SV=1	novel protein similar to vertebrate tripartite motif (TRIM) family [Danio rerio]	PREDICTED: Takifugu rubripes zinc-binding protein A33-like (LOC101077407), mRNA
Reproduction_Unigene_BMK.74214	7.35e-05	-5.0009	down	--	--	Biological Process: response to hypoxia (GO:0001666);; Biological Process: neuron migration (GO:0001764);; Cellular Component: mitochondrion (GO:0005739);; Biological Process: brain development (GO:0007420);; Biological Process: cell proliferation (GO:0008283);; Biological Process: negative regulation of intracellular protein kinase cascade (GO:0010741);; Biological Process: negative regulation o…	--	DNA damage-inducible transcript 4-like protein OS=Bos taurus GN=DDIT4L PE=2 SV=1	Uncharacterized protein OS=Latimeria chalumnae (West Indian ocean coelacanth) PE=4 SV=1	DNA-damage-inducible transcript 4-like protein [Ictalurus furcatus]	--
Reproduction_Unigene_BMK.46686	3.27e-06	-4.99741	down	--	--	--	--	--	Uncharacterized protein OS=Oreochromis niloticus (Nile tilapia) PE=3 SV=1	urotensin-II related peptide [Anguilla japonica]	--
Reproduction_Unigene_BMK.83211	4.89e-07	-4.99621	down	[R]	General function prediction only	Cellular Component: nucleus (GO:0005634);; Cellular Component: cytosol (GO:0005829);; Biological Process: prostaglandin metabolic process (GO:0006693);; Biological Process: response to oxidative stress (GO:0006979);; Molecular Function: zinc ion binding (GO:0008270);; Biological Process: toxin catabolic process (GO:0009407);; Biological Process: response to cyclopentenone (GO:0010583);; Biologica…	--	2-alkenal reductase (NADP(+)-dependent) OS=Nicotiana tabacum GN=DBR PE=1 SV=1	Uncharacterized protein GN=PTGR1 OS=Pelodiscus sinensis (Chinese softshell turtle) PE=4 SV=1	PREDICTED: prostaglandin reductase 1 isoform X1 [Ficedula albicollis]	--
Reproduction_Unigene_BMK.74262	6.92e-05	-4.99616	down	--	--	Molecular Function: protein binding (GO:0005515);; Cellular Component: nucleus (GO:0005634);; Cellular Component: nucleolus (GO:0005730);; Cellular Component: cytoplasm (GO:0005737);; Cellular Component: Golgi apparatus (GO:0005794);; Biological Process: chromatin organization (GO:0006325);; Biological Process: transcription, DNA-dependent (GO:0006351);; Biological Process: apoptotic process (GO:…	--	Zinc finger protein 622 OS=Gallus gallus GN=ZNF622 PE=2 SV=1	Zinc finger protein Yan GN=ZFP-YAN OS=Bufo gargarizans (Asian toad) PE=2 SV=1	zinc finger protein Yan [Bufo gargarizans]	TSA: Anoplopoma fimbria tsa-afim-6405736 transcribed RNA sequence
Reproduction_Unigene_BMK.80447	5.58e-05	-4.99608	down	--	--	Biological Process: mitotic sister chromatid segregation (GO:0000070);; Biological Process: meiotic spindle organization (GO:0000212);; Biological Process: skeletal system development (GO:0001501);; Molecular Function: protein binding (GO:0005515);; Cellular Component: proteinaceous extracellular matrix (GO:0005578);; Cellular Component: centrosome (GO:0005813);; Biological Process: apoptotic pro…	K02365|0.0|xtr:100158636|espl1	Separin OS=Mus musculus GN=Espl1 PE=1 SV=1	Uncharacterized protein GN=ESPL1 OS=Pelodiscus sinensis (Chinese softshell turtle) PE=4 SV=1	Separin [Chelonia mydas]	PREDICTED: Gallus gallus extra spindle pole bodies homolog 1 (S. cerevisiae) (ESPL1), mRNA
Reproduction_Unigene_BMK.60665	0.000127224	-4.9936	down	[J]	Translation, ribosomal structure and biogenesis	Biological Process: mitochondrial genome maintenance (GO:0000002);; Molecular Function: structural constituent of ribosome (GO:0003735);; Cellular Component: mitochondrial inner membrane (GO:0005743);; Cellular Component: mitochondrial large ribosomal subunit (GO:0005762);; Cellular Component: ribosome (GO:0005840);; Biological Process: translation (GO:0006412);; Molecular Function: protein domai…	--	39S ribosomal protein L17, mitochondrial OS=Homo sapiens GN=MRPL17 PE=1 SV=1	Uncharacterized protein GN=LOC101161504 OS=Oryzias latipes (Medaka fish) PE=3 SV=1	PREDICTED: 39S ribosomal protein L17, mitochondrial-like isoform 1 [Oryzias latipes]	TSA: Anguilla japonica contig00567 transcribed RNA sequence
Reproduction_Unigene_BMK.49074	0.000160275	-4.9919	down	[K]	Transcription	Biological Process: mRNA splicing, via spliceosome (GO:0000398);; Molecular Function: DNA binding (GO:0003677);; Molecular Function: DNA-directed RNA polymerase activity (GO:0003899);; Molecular Function: protein kinase activity (GO:0004672);; Cellular Component: DNA-directed RNA polymerase II, core complex (GO:0005665);; Biological Process: transcription-coupled nucleotide-excision repair (GO:00…	K03017|6e-75|dre:449992|polr2i, zgc:103515	DNA-directed RNA polymerase II subunit RPB9 OS=Sus scrofa GN=POLR2I PE=3 SV=1	DNA-directed RNA polymerase subunit (Fragment) GN=POLR2I OS=Tetraodon nigroviridis (Spotted green pufferfish) PE=3 SV=1	DNA-directed RNA polymerase II subunit I [Salmo salar]	Oncorhynchus mykiss DNA-directed RNA polymerase II subunit I (rpb9), mRNA >gi|225704661|gb|BT073753.1| Oncorhynchus mykiss clone omyk-evo-511-362 DNA-directed RNA polymerase II subunit I putative mRNA, complete cds
Reproduction_Unigene_BMK.74850	6.28e-05	-4.99131	down	--	--	Biological Process: nuclear-transcribed mRNA catabolic process, nonsense-mediated decay (GO:0000184);; Cellular Component: nucleus (GO:0005634);; Cellular Component: cytosol (GO:0005829);; Biological Process: mRNA export from nucleus (GO:0006406);; Biological Process: embryo development (GO:0009790);; Biological Process: gene expression (GO:0010467);; Molecular Function: hydrolase activity (GO:00…	K11125|0.0|dre:553261|smg5, zgc:113841	Protein SMG5 OS=Homo sapiens GN=SMG5 PE=1 SV=3	Zgc:113841 protein (Fragment) GN=smg5 OS=Danio rerio (Zebrafish) PE=2 SV=1	Zgc:113841 protein, partial [Danio rerio]	PREDICTED: Oryzias latipes protein SMG5-like (LOC101173007), mRNA
Reproduction_Unigene_BMK.76157	2.69e-05	-4.98603	down	--	--	Molecular Function: binding (GO:0005488);; Biological Process: cellular process (GO:0009987);; Cellular Component: membrane (GO:0016020);; Biological Process: developmental process (GO:0032502);; Cellular Component: macromolecular complex (GO:0032991);; Biological Process: primary metabolic process (GO:0044238);; Cellular Component: nuclear part (GO:0044428);; Biological Process: organic substanc…	--	Immunoglobulin-like domain-containing receptor 1 OS=Xenopus laevis GN=ildr1 PE=2 SV=1	Uncharacterized protein (Fragment) OS=Gasterosteus aculeatus (Three-spined stickleback) PE=4 SV=1	PREDICTED: immunoglobulin-like domain-containing receptor 1-like [Takifugu rubripes]	Xenopus laevis immunoglobulin-like domain containing receptor 1 (ildr1), mRNA >gi|80478523|gb|BC108559.1| Xenopus laevis hypothetical protein MGC131031, mRNA (cDNA clone MGC:131031 IMAGE:7980429), complete cds
Reproduction_Unigene_BMK.64440	9.33e-05	-4.98206	down	[R]	General function prediction only	Molecular Function: fibronectin binding (GO:0001968);; Molecular Function: estradiol 17-beta-dehydrogenase activity (GO:0004303);; Molecular Function: collagen binding (GO:0005518);; Cellular Component: mitochondrion (GO:0005739);; Cellular Component: endoplasmic reticulum membrane (GO:0005789);; Biological Process: estrogen biosynthetic process (GO:0006703);; Molecular Function: heparin binding …	K00044|1e-148|xla:495218|hsd17b12-a, kar, sdr12c1	Estradiol 17-beta-dehydrogenase 12-A OS=Xenopus laevis GN=hsd17b12-a PE=2 SV=1	Uncharacterized protein OS=Latimeria chalumnae (West Indian ocean coelacanth) PE=3 SV=1	PREDICTED: estradiol 17-beta-dehydrogenase 12-B-like [Maylandia zebra]	Salmo salar clone ssal-rgf-001-099 Estradiol 17-beta-dehydrogenase 12-B putative mRNA, complete cds
Reproduction_Unigene_BMK.77244	9.18e-05	-4.97787	down	--	--	Biological Process: response to dietary excess (GO:0002021);; Molecular Function: calcium ion binding (GO:0005509);; Cellular Component: mitochondrial inner membrane (GO:0005743);; Cellular Component: peroxisome (GO:0005777);; Biological Process: response to activity (GO:0014823);; Cellular Component: integral to membrane (GO:0016021);; Biological Process: response to food (GO:0032094);; Biologic…	--	Calcium-binding mitochondrial carrier protein SCaMC-2 OS=Xenopus tropicalis GN=slc25a25 PE=2 SV=1	Calcium-binding mitochondrial carrier protein SCaMC-2-B GN=slc25a25b OS=Danio rerio (Zebrafish) PE=3 SV=1	calcium-binding mitochondrial carrier protein SCaMC-2 [Xenopus (Silurana) tropicalis]	TSA: Anolis carolinensis comp15996_c0_seq1 transcribed RNA sequence
Reproduction_Unigene_BMK.63152	9.71e-06	-4.97528	down	--	--	Biological Process: cytokinesis (GO:0000910);; Molecular Function: actin binding (GO:0003779);; Molecular Function: ubiquitin-protein ligase activity (GO:0004842);; Cellular Component: cytoplasm (GO:0005737);; Cellular Component: polar microtubule (GO:0005827);; Biological Process: proteasomal ubiquitin-independent protein catabolic process (GO:0010499);; Biological Process: cell growth (GO:00160…	--	Ectoderm-neural cortex protein 1 OS=Mus musculus GN=Enc1 PE=2 SV=2	Uncharacterized protein GN=enc1l OS=Danio rerio (Zebrafish) PE=2 SV=1	ectodermal-neural cortex (with BTB-like domain) [Danio rerio]	PREDICTED: Gallus gallus ectoderm-neural cortex protein 1-like (LOC425795), transcript variant X1, mRNA
Reproduction_Unigene_BMK.74324	0.000712834	-4.97165	down	--	--	Molecular Function: nucleotide binding (GO:0000166);; Biological Process: RNA methylation (GO:0001510);; Molecular Function: nucleic acid binding (GO:0003676);; Molecular Function: GDP-dissociation inhibitor activity (GO:0005092);; Molecular Function: GTPase activator activity (GO:0005096);; Cellular Component: intracellular (GO:0005622);; Cellular Component: mitochondrion (GO:0005739);; Cellular…	--	tRNA (uracil-5-)-methyltransferase homolog A OS=Homo sapiens GN=TRMT2A PE=1 SV=2	Uncharacterized protein OS=Latimeria chalumnae (West Indian ocean coelacanth) PE=4 SV=1	unnamed protein product [Tetraodon nigroviridis]	TSA: Anguilla japonica contig02772 transcribed RNA sequence
Reproduction_Unigene_BMK.67875	0.000103219	-4.97107	down	[L]	Replication, recombination and repair	Biological Process: photoreactive repair (GO:0000719);; Molecular Function: nucleic acid binding (GO:0003676);; Molecular Function: sequence-specific DNA binding transcription factor activity (GO:0003700);; Molecular Function: deoxyribodipyrimidine photo-lyase activity (GO:0003904);; Molecular Function: DNA (6-4) photolyase activity (GO:0003914);; Cellular Component: nucleus (GO:0005634);; Biolog…	K01669|0.0|xla:733427|CPD photolyase-like	Deoxyribodipyrimidine photo-lyase OS=Potorous tridactylus GN=PHR PE=2 SV=1	Uncharacterized protein GN=phr OS=Xenopus tropicalis (Western clawed frog) PE=4 SV=1	CPD photolyase-like [Xenopus laevis]	PREDICTED: Taeniopygia guttata deoxyribodipyrimidine photo-lyase-like (LOC100226900), mRNA
Reproduction_Unigene_BMK.74245	6.59e-05	-4.96651	down	--	--	Molecular Function: magnesium ion binding (GO:0000287);; Molecular Function: GTPase activity (GO:0003924);; Molecular Function: GTP binding (GO:0005525);; Cellular Component: nucleus (GO:0005634);; Cellular Component: lysosome (GO:0005764);; Biological Process: GTP catabolic process (GO:0006184);; Biological Process: transcription, DNA-dependent (GO:0006351);; Biological Process: apoptotic proces…	--	Ras-related GTP-binding protein C OS=Mus musculus GN=Rragc PE=2 SV=1	Uncharacterized protein GN=rragca OS=Danio rerio (Zebrafish) PE=4 SV=1	Ras-related GTP binding C [Danio rerio]	PREDICTED: Anas platyrhynchos Ras-related GTP binding C (RRAGC), transcript variant X2, mRNA
Reproduction_Unigene_BMK.66859	0.00022727	-4.96522	down	--	--	Molecular Function: RNA polymerase II transcription factor binding transcription factor activity (GO:0001076);; Biological Process: regionalization (GO:0003002);; Biological Process: outflow tract morphogenesis (GO:0003151);; Biological Process: cardiac ventricle morphogenesis (GO:0003208);; Molecular Function: sequence-specific DNA binding transcription factor activity (GO:0003700);; Molecular F…	K09375|0.0|bta:512385|LHX8	LIM/homeobox protein Lhx8 OS=Homo sapiens GN=LHX8 PE=2 SV=2	Uncharacterized protein OS=Latimeria chalumnae (West Indian ocean coelacanth) PE=3 SV=1	PREDICTED: LIM/homeobox protein Lhx8-like [Anolis carolinensis]	PREDICTED: Anas platyrhynchos LIM homeobox 8 (LHX8), mRNA
Reproduction_Unigene_BMK.79662	3.64e-05	-4.96408	down	--	--	Molecular Function: protein binding (GO:0005515);;	--	Proline-rich protein 7 OS=Rattus norvegicus GN=Prr7 PE=1 SV=1	Uncharacterized protein GN=LOC100564243 OS=Anolis carolinensis (Green anole) PE=4 SV=1	PREDICTED: proline-rich protein 7-like isoform X1 [Maylandia zebra]	PREDICTED: Maylandia zebra proline-rich protein 7-like (LOC101486808), transcript variant X2, mRNA
Reproduction_Unigene_BMK.40784	6.35e-05	-4.96386	down	--	--	Biological Process: positive regulation of cytokine production (GO:0001819);; Biological Process: response to molecule of bacterial origin (GO:0002237);; Molecular Function: receptor binding (GO:0005102);; Cellular Component: Golgi apparatus (GO:0005794);; Biological Process: regulation of transcription, DNA-dependent (GO:0006355);; Biological Process: cell surface receptor signaling pathway (GO:…	--	Protein MAL2 OS=Bos taurus GN=MAL2 PE=1 SV=1	MAL2 GN=MAL2 OS=Esox lucius (Northern pike) PE=2 SV=1	MAL2 [Esox lucius]	--
Reproduction_Unigene_BMK.47142	5.49e-05	-4.96045	down	--	--	Cellular Component: mitochondrion (GO:0005739);;	--	Uncharacterized protein C17orf89 OS=Homo sapiens GN=C17orf89 PE=2 SV=1	C17orf89 GN=CQ089 OS=Salmo salar (Atlantic salmon) PE=4 SV=1	PREDICTED: uncharacterized protein C17orf89 homolog [Danio rerio]	Salmo salar clone ssal-evd-542-262 C17orf89 putative mRNA, complete cds
Reproduction_Unigene_BMK.65599	4.53e-05	-4.95854	down	--	--	Biological Process: immune system process (GO:0002376);; Molecular Function: protein binding (GO:0005515);; Cellular Component: cytoplasm (GO:0005737);; Biological Process: cellular protein modification process (GO:0006464);; Biological Process: response to DNA damage stimulus (GO:0006974);; Biological Process: cell surface receptor signaling pathway (GO:0007166);; Biological Process: regulation …	--	Protein PML OS=Mus musculus GN=Pml PE=1 SV=3	Uncharacterized protein GN=si:ch1073-296i8.2 OS=Danio rerio (Zebrafish) PE=4 SV=2	PREDICTED: probable transcription factor PML-like isoform 1 [Danio rerio]	--
Reproduction_Unigene_BMK.59911	4.37e-06	-4.95497	down	[U]	Intracellular trafficking, secretion, and vesicular transport	Cellular Component: Golgi membrane (GO:0000139);; Molecular Function: transporter activity (GO:0005215);; Molecular Function: protein binding (GO:0005515);; Cellular Component: endoplasmic reticulum membrane (GO:0005789);; Cellular Component: plasma membrane (GO:0005886);; Biological Process: protein folding (GO:0006457);; Biological Process: ER to Golgi vesicle-mediated transport (GO:0006888);; …	K08517|7e-62|bfo:BRAFLDRAFT_113706|hypothetical protein	Vesicle-trafficking protein SEC22b OS=Rattus norvegicus GN=Sec22b PE=1 SV=3	Uncharacterized protein OS=Latimeria chalumnae (West Indian ocean coelacanth) PE=4 SV=2	PREDICTED: vesicle-trafficking protein SEC22b-like [Anolis carolinensis]	PREDICTED: Oryzias latipes vesicle-trafficking protein SEC22b-B-like, transcript variant 2 (LOC101168279), mRNA
Reproduction_Unigene_BMK.44277	7.8e-07	-4.95451	down	--	--	Cellular Component: nucleolus (GO:0005730);; Cellular Component: cytoplasm (GO:0005737);;	--	Suppressor APC domain-containing protein 2 OS=Homo sapiens GN=SAPCD2 PE=2 SV=2	Protein C9orf140-like protein (Fragment) GN=Anapl_03090 OS=Anas platyrhynchos (Domestic duck) PE=4 SV=1	PREDICTED: suppressor APC domain-containing protein 2-like isoform X2 [Maylandia zebra]	PREDICTED: Taeniopygia guttata suppressor APC domain containing 2 (SAPCD2), mRNA
Reproduction_Unigene_BMK.75296	0.000177521	-4.95164	down	--	--	Biological Process: very long-chain fatty acid metabolic process (GO:0000038);; Biological Process: ovarian follicle atresia (GO:0001552);; Biological Process: long-chain fatty acid metabolic process (GO:0001676);; Molecular Function: long-chain fatty acid-CoA ligase activity (GO:0004467);; Molecular Function: protein binding (GO:0005515);; Molecular Function: ATP binding (GO:0005524);; Cellular …	K01897|0.0|dre:335159|acsbg2, fk81d02, im:7046047, sb:cb76, si:dkey-240a9.3, wu:fj55d04, wu:fk81d02	Long-chain-fatty-acid--CoA ligase ACSBG2 OS=Xenopus laevis GN=acsbg2 PE=2 SV=1	Uncharacterized protein (Fragment) GN=acsbg2 OS=Danio rerio (Zebrafish) PE=2 SV=1	long-chain-fatty-acid--CoA ligase ACSBG2 [Danio rerio]	TSA: Anguilla japonica contig06079 transcribed RNA sequence
Reproduction_Unigene_BMK.65786	0.000269072	-4.95161	down	[TZDR]	--	Biological Process: mitotic cell cycle (GO:0000278);; Cellular Component: centriole (GO:0005814);; Cellular Component: plasma membrane (GO:0005886);; Cellular Component: microtubule basal body (GO:0005932);; Biological Process: nucleotide-excision repair (GO:0006289);; Biological Process: centriole replication (GO:0007099);; Molecular Function: microtubule binding (GO:0008017);; Biological Proces…	--	Centrin-2 OS=Bos taurus GN=CETN2 PE=2 SV=1	Uncharacterized protein OS=Latimeria chalumnae (West Indian ocean coelacanth) PE=4 SV=1	PREDICTED: caltractin-like [Xenopus (Silurana) tropicalis]	--
Reproduction_Unigene_BMK.76997	3.75e-05	-4.95058	down	[D]	Cell cycle control, cell division, chromosome partitioning	Cellular Component: kinetochore (GO:0000776);; Biological Process: microtubule bundle formation (GO:0001578);; Biological Process: positive regulation of protein phosphorylation (GO:0001934);; Molecular Function: actin binding (GO:0003779);; Cellular Component: nucleolus (GO:0005730);; Cellular Component: Golgi stack (GO:0005795);; Cellular Component: centrosome (GO:0005813);; Cellular Component:…	K10423|0.0|dre:562450|similar to LOC495693 protein	CAP-Gly domain-containing linker protein 3 OS=Xenopus laevis GN=clip3 PE=2 SV=1	Uncharacterized protein OS=Latimeria chalumnae (West Indian ocean coelacanth) PE=4 SV=1	PREDICTED: CAP-Gly domain-containing linker protein 3 [Danio rerio]	PREDICTED: Oreochromis niloticus CAP-Gly domain-containing linker protein 3-like (LOC100705866), mRNA
Reproduction_Unigene_BMK.75276	5.93e-05	-4.9493	down	--	--	Molecular Function: inward rectifier potassium channel activity (GO:0005242);; Cellular Component: cytoplasm (GO:0005737);; Biological Process: potassium ion transport (GO:0006813);; Biological Process: synaptic transmission (GO:0007268);; Cellular Component: voltage-gated potassium channel complex (GO:0008076);; Molecular Function: outward rectifier potassium channel activity (GO:0015271);; Cell…	--	Potassium channel subfamily K member 1 OS=Pongo abelii GN=KCNK1 PE=2 SV=1	Uncharacterized protein OS=Latimeria chalumnae (West Indian ocean coelacanth) PE=3 SV=1	uncharacterized protein LOC735178 [Xenopus laevis]	TSA: Anguilla japonica contig04931 transcribed RNA sequence
Reproduction_Unigene_BMK.77261	5.75e-05	-4.94726	down	[C]	Energy production and conversion	Molecular Function: protein binding (GO:0005515);; Cellular Component: plasma membrane (GO:0005886);; Biological Process: glycerol metabolic process (GO:0006071);; Biological Process: lipid metabolic process (GO:0006629);; Molecular Function: glycerophosphodiester phosphodiesterase activity (GO:0008889);; Cellular Component: endomembrane system (GO:0012505);; Cellular Component: integral to membr…	--	Glycerophosphodiester phosphodiesterase domain-containing protein 5 OS=Gallus gallus GN=GDPD5 PE=1 SV=1	Glycerophosphodiester phosphodiesterase domain-containing protein 5 GN=GDPD5 OS=Gallus gallus (Chicken) PE=2 SV=2	glycerophosphodiester phosphodiesterase domain-containing protein 5 [Gallus gallus]	Gallus gallus glycerophosphodiester phosphodiesterase domain containing 5 (GDPD5), mRNA >gi|62631862|gb|AY910750.1| Gallus gallus glycerophosphodiester phosphodiesterase 2 (GDE2) mRNA, complete cds
Reproduction_Unigene_BMK.6797	6.23e-07	-4.94719	down	--	--	Molecular Function: protein kinase activity (GO:0004672);; Molecular Function: protein binding (GO:0005515);; Cellular Component: Golgi lumen (GO:0005796);; Biological Process: RNA processing (GO:0006396);; Biological Process: protein phosphorylation (GO:0006468);; Cellular Component: membrane (GO:0016020);; Biological Process: cellular component organization (GO:0016043);; Biological Process: O-…	K13171|4e-11|mdo:100010857|similar to serine/arginine repetitive matrix 1	Leucine-rich repeat extensin-like protein 5 OS=Arabidopsis thaliana GN=LRX5 PE=2 SV=2	Uncharacterized protein OS=Latimeria chalumnae (West Indian ocean coelacanth) PE=4 SV=1	PREDICTED: FH2 domain-containing protein 1-like [Maylandia zebra]	--
Reproduction_Unigene_BMK.66723	5e-05	-4.94625	down	[TA]	--	Biological Process: mitotic cell cycle (GO:0000278);; Cellular Component: kinetochore (GO:0000776);; Cellular Component: condensed chromosome kinetochore (GO:0000777);; Cellular Component: spindle pole (GO:0000922);; Biological Process: negative regulation of cytokine production (GO:0001818);; Biological Process: positive regulation of cytokine production (GO:0001819);; Biological Process: regula…	K14319|0.0|dre:767677|MGC154097, rangap1	Ran GTPase-activating protein 1 OS=Xenopus laevis GN=rangap1 PE=2 SV=1	Zgc:154097 GN=rangap1a OS=Danio rerio (Zebrafish) PE=2 SV=1	RAN GTPase activating protein 1 [Danio rerio]	Salmo salar RGP1 retrograde golgi transport homolog (S. cerevisiae) (rgp1), mRNA >gi|209151694|gb|BT044817.1| Salmo salar clone ssal-rgf-504-229 Ran GTPase-activating protein 1 putative mRNA, complete cds
Reproduction_Unigene_BMK.64213	1.81e-05	-4.94501	down	--	--	Molecular Function: protein serine/threonine phosphatase inhibitor activity (GO:0004865);; Molecular Function: protein binding (GO:0005515);; Cellular Component: extracellular space (GO:0005615);; Cellular Component: cytoplasm (GO:0005737);; Biological Process: carbohydrate metabolic process (GO:0005975);; Biological Process: positive regulation of cell growth (GO:0030307);; Biological Process: p…	K08050|4e-28|xtr:548654|ppp1r1a, pil	Protein phosphatase 1 regulatory subunit 1A OS=Rattus norvegicus GN=Ppp1r1a PE=2 SV=1	Uncharacterized protein (Fragment) OS=Takifugu rubripes (Japanese pufferfish) PE=4 SV=1	PREDICTED: protein phosphatase 1 regulatory subunit 1A-like [Maylandia zebra]	TSA: Nothobranchius furzeri Nofu_GRZ_cDNA_3_0039398.1 transcribed RNA sequence
Reproduction_Unigene_BMK.61286	0.000145455	-4.94487	down	--	--	Cellular Component: cytoplasmic mRNA processing body (GO:0000932);; Biological Process: response to hypoxia (GO:0001666);; Molecular Function: transcription corepressor activity (GO:0003714);; Molecular Function: receptor binding (GO:0005102);; Molecular Function: protein binding (GO:0005515);; Cellular Component: cytoskeleton (GO:0005856);; Cellular Component: integral to plasma membrane (GO:000…	--	Lipoma-preferred partner homolog OS=Mus musculus GN=Lpp PE=1 SV=1	Uncharacterized protein GN=BX322601.2 OS=Danio rerio (Zebrafish) PE=4 SV=1	PREDICTED: lipoma-preferred partner-like [Oreochromis niloticus]	TSA: Nothobranchius furzeri Nofu_GRZ_cDNA_3_0008476 transcribed RNA sequence
Reproduction_Unigene_BMK.52865	0.00011081	-4.9412	down	--	--	Cellular Component: Golgi membrane (GO:0000139);; Biological Process: angiogenesis (GO:0001525);; Biological Process: kidney development (GO:0001822);; Molecular Function: UDP-glycosyltransferase activity (GO:0008194);; Biological Process: glycolipid biosynthetic process (GO:0009247);; Cellular Component: integral to membrane (GO:0016021);; Molecular Function: glycoprotein-N-acetylgalactosamine 3…	K00731|1e-121|ssc:100525767|glycoprotein-N-acetylgalactosamine 3-beta-galactosyltransferase 1-like	Glycoprotein-N-acetylgalactosamine 3-beta-galactosyltransferase 1 OS=Homo sapiens GN=C1GALT1 PE=1 SV=1	Uncharacterized protein GN=C1GALT1 OS=Taeniopygia guttata (Zebra finch) PE=4 SV=1	PREDICTED: glycoprotein-N-acetylgalactosamine 3-beta-galactosyltransferase 1 [Taeniopygia guttata]	TSA: Anguilla japonica contig14156 transcribed RNA sequence
Reproduction_Unigene_BMK.66583	4.01e-05	-4.9377	down	[E]	Amino acid transport and metabolism	Molecular Function: aminopeptidase activity (GO:0004177);; Molecular Function: epoxide hydrolase activity (GO:0004301);; Molecular Function: leukotriene-A4 hydrolase activity (GO:0004463);; Cellular Component: extracellular space (GO:0005615);; Cellular Component: nucleolus (GO:0005730);; Cellular Component: cytoplasm (GO:0005737);; Cellular Component: plasma membrane (GO:0005886);; Biological Pr…	K01260|0.0|dre:437014|rnpep, zgc:100971	Aminopeptidase B OS=Rattus norvegicus GN=Rnpep PE=1 SV=2	Aminopeptidase B GN=AMPB OS=Salmo salar (Atlantic salmon) PE=2 SV=1	Aminopeptidase B [Salmo salar]	Salmo salar clone ssal-rgf-522-286 Aminopeptidase B putative mRNA, complete cds
Reproduction_Unigene_BMK.66045	0.000255037	-4.93705	down	--	--	--	--	Thioredoxin domain-containing protein 15 OS=Homo sapiens GN=TXNDC15 PE=1 SV=1	Thioredoxin domain-containing protein 15 GN=TXD15 OS=Salmo salar (Atlantic salmon) PE=2 SV=1	Thioredoxin domain-containing protein 15 precursor [Salmo salar]	Salmo salar Thioredoxin domain-containing protein 15 (txd15), mRNA >gi|209736457|gb|BT049297.1| Salmo salar clone ssal-evd-535-128 Thioredoxin domain-containing protein 15 precursor putative mRNA, complete cds
Reproduction_Unigene_BMK.76526	0.000211956	-4.93071	down	[K]	Transcription	Biological Process: cell morphogenesis involved in differentiation (GO:0000904);; Biological Process: hair follicle development (GO:0001942);; Biological Process: lymphocyte homeostasis (GO:0002260);; Molecular Function: sequence-specific DNA binding transcription factor activity (GO:0003700);; Cellular Component: nucleus (GO:0005634);; Cellular Component: transcription factor complex (GO:0005667…	--	Forkhead box protein N5 OS=Xenopus tropicalis GN=foxn5 PE=2 SV=1	Zgc:171734 protein GN=zgc:171734 OS=Danio rerio (Zebrafish) PE=2 SV=1	forkhead box protein R1 [Danio rerio]	Danio rerio zgc:171734 (zgc:171734), mRNA >gi|156230500|gb|BC151951.1| Danio rerio zgc:171734, mRNA (cDNA clone MGC:171734 IMAGE:8105135), complete cds
Reproduction_Unigene_BMK.60197	0.000275892	-4.93065	down	[O]	Posttranslational modification, protein turnover, chaperones	Biological Process: reproduction (GO:0000003);; Biological Process: protein polyubiquitination (GO:0000209);; Molecular Function: lipopolysaccharide binding (GO:0001530);; Biological Process: nematode larval development (GO:0002119);; Biological Process: antigen processing and presentation of exogenous peptide antigen via MHC class I, TAP-dependent (GO:0002479);; Biological Process: negative regu…	K02725|1e-174|tgu:100190416|proteasome alpha 1 subunit-like	Proteasome subunit alpha type-1 OS=Homo sapiens GN=PSMA1 PE=1 SV=1	Proteasome subunit alpha type OS=Taeniopygia guttata (Zebra finch) PE=2 SV=1	putative proteasome alpha 1 subunit [Taeniopygia guttata]	Oncorhynchus mykiss clone omyk-evn-514-307 Proteasome subunit alpha type 1 putative mRNA, complete cds
[truncated: 1,309 more rows]
